# Supplementary material for: Prediction of biomarkers and therapeutic combinations for anti-PD-1 immunotherapy using the global gene network association
Source: Nat Commun. 2022 Jan 10;13:42. doi: 10.1038/s41467-021-27651-4 (PMC8748689; doi:10.1038/s41467-021-27651-4)
Supplement: Supplementary file 4 — Supplementary Data 1 [file 41467_2021_27651_MOESM4_ESM.xlsx]

## Sheet: Supplementary Data 1a
Supplemental Data 1a: MHC I network association prediction of all the genes in the gene network
Gene Symbol	Entrez Gene ID	MHC I Association Score	Association.Ranks	Ranks.Percentage
CD274	29126	0.202094	1	0.00478263
PDCD1	5133	0.202004	2	0.00956526
HLA-C	3107	0.200622	3	0.0143479
HLA-B	3106	0.200564	4	0.0191305
CD247	919	0.00239858	5	0.0239131
CD3E	916	0.00239492	6	0.0286958
CD3G	917	0.0023946	7	0.0334784
CD3D	915	0.00239388	8	0.038261
PTPN11	5781	0.00202329	9	0.0430437
PTPN6	5777	0.00202181	10	0.0478263
LCK	3932	0.00201907	11	0.0526089
HLA-DRA	3122	0.00201681	12	0.0573916
HLA-DPA1	3113	0.00201418	13	0.0621742
HLA-DRB1	3123	0.00200798	14	0.0669568
HLA-DRB5	3127	0.00200716	15	0.0717394
HLA-DPB1	3115	0.00200659	16	0.0765221
HLA-DRB3	3125	0.00200589	17	0.0813047
CD4	920	0.00200574	18	0.0860873
HLA-DRB4	3126	0.00200571	19	0.09087
HLA-DQA1	3117	0.00200551	20	0.0956526
HLA-DQB1	3119	0.00200512	21	0.100435
HLA-DQB2	3120	0.00200459	22	0.105218
HLA-DQA2	3118	0.00200362	23	0.11
LOC105369230	105369230	0.00200299	24	0.114783
CSK	1445	0.00199872	25	0.119566
PDCD1LG2	80380	0.00199127	26	0.124348
STAT2	6773	0.00191752	27	0.129131
STAT1	6772	0.00148939	28	0.133914
SOCS1	8651	0.00136035	29	0.138696
IRF9	10379	0.00135692	30	0.143479
AGO1	26523	0.001351	31	0.148262
TBX21	30009	0.00134926	32	0.153044
PI4KA	5297	0.000948245	33	0.157827
UBC	7316	0.000742802	34	0.162609
AR	367	0.000713322	35	0.167392
HEATR1	55127	0.000664384	36	0.172175
E2F4	1874	0.000630777	37	0.176957
IRF8	3394	0.000594647	38	0.18174
STAT3	6774	0.000581997	39	0.186523
GCN1	10985	0.000566058	40	0.191305
ATM	472	0.000564555	41	0.196088
COG4	25839	0.00056381	42	0.20087
COG3	83548	0.000562945	43	0.205653
COG2	22796	0.000562192	44	0.210436
ATR	545	0.000562173	45	0.215218
MTOR	2475	0.00056204	46	0.220001
IPO7	10527	0.000562009	47	0.224784
COG5	10466	0.000561945	48	0.229566
COG7	91949	0.000561916	49	0.234349
COG1	9382	0.000561763	50	0.239131
TNPO1	3842	0.000561255	51	0.243914
NF1	4763	0.000560862	52	0.248697
MINPP1	9562	0.000560623	53	0.253479
NUP85	79902	0.000560302	54	0.258262
SLC39A11	201266	0.000559598	55	0.263045
CD80	941	0.000559521	56	0.267827
EXOC1	55763	0.00055926	57	0.27261
STAG1	10274	0.000558918	58	0.277393
USP22	23326	0.000558624	59	0.282175
VAC14	55697	0.00055861	60	0.286958
UTP20	27340	0.000558386	61	0.29174
EXOC7	23265	0.000558037	62	0.296523
PDS5B	23047	0.000557832	63	0.301306
XPO4	64328	0.000557655	64	0.306088
XPO7	23039	0.000557625	65	0.310871
TNPO3	23534	0.00055762	66	0.315654
XPO6	23214	0.000557149	67	0.320436
CDK5RAP3	80279	0.00055687	68	0.325219
HIP1R	9026	0.000556845	69	0.330001
TNPO2	30000	0.000556693	70	0.334784
TTI1	9675	0.000556252	71	0.339567
RINT1	60561	0.000556101	72	0.344349
THADA	63892	0.000555629	73	0.349132
SAAL1	113174	0.000555601	74	0.353915
FAM114A2	10827	0.000555276	75	0.358697
KIF14	9928	0.000554929	76	0.36348
INTS2	57508	0.000554886	77	0.368262
KIAA1524	57650	0.000554647	78	0.373045
TMEM160	54958	0.00055455	79	0.377828
DOLK	22845	0.00055432	80	0.38261
SLC7A3	84889	0.000553964	81	0.387393
B2M	567	0.000500053	82	0.392176
HLA-E	3133	0.000479168	83	0.396958
CANX	821	0.000476675	84	0.401741
HLA-A	3105	0.000458286	85	0.406524
SEC23A	10484	0.000458283	86	0.411306
MYC	4609	0.000455684	87	0.416089
YBX1	4904	0.000455624	88	0.420871
SEC24C	9632	0.000454164	89	0.425654
SEC24A	10802	0.000454083	90	0.430437
SEC13	6396	0.000453951	91	0.435219
SEC24B	10427	0.000453506	92	0.440002
SEC31A	22872	0.000451061	93	0.444785
SEC24D	9871	0.000450797	94	0.449567
SAR1B	51128	0.000450544	95	0.45435
CTSS	1520	0.00044853	96	0.459132
HLA-G	3135	0.000443428	97	0.463915
HLA-F	3134	0.000443042	98	0.468698
CIITA	4261	0.000422501	99	0.47348
SUMO1	7341	0.000421983	100	0.478263
CD8A	925	0.000421102	101	0.483046
CD8B	926	0.000420535	102	0.487828
TYROBP	7305	0.000420189	103	0.492611
NEDD8	4738	0.000418631	104	0.497393
HSPA5	3309	0.00040872	105	0.502176
LNPEP	4012	0.000408058	106	0.506959
CALR	811	0.000406618	107	0.511741
TAP1	6890	0.000405758	108	0.516524
PDIA3	2923	0.000405454	109	0.521307
CXCR4	7852	0.000402837	110	0.526089
TAPBP	6892	0.000400544	111	0.530872
TAP2	6891	0.000400376	112	0.535655
CALM1	801	0.00039978	113	0.540437
ADRB2	154	0.000399777	114	0.54522
LILRB1	10859	0.000399586	115	0.550002
CALM2	805	0.000399492	116	0.554785
PCNA	5111	0.000398677	117	0.559568
LILRB2	10288	0.000398056	118	0.56435
TRIM28	10155	0.000397365	119	0.569133
MYCN	4613	0.000397102	120	0.573916
AKT2	208	0.000396907	121	0.578698
FAF2	23197	0.000396142	122	0.583481
CALM3	808	0.000395357	123	0.588263
MAPRE1	22919	0.000395045	124	0.593046
MMS19	64210	0.000394854	125	0.597829
TUFM	7284	0.000394747	126	0.602611
EIF3F	8665	0.000394428	127	0.607394
NUDC	10726	0.000394026	128	0.612177
PSMA6	5687	0.000393555	129	0.616959
PSME3	10197	0.000393527	130	0.621742
ACAT1	38	0.000393329	131	0.626524
MCM3	4172	0.000392904	132	0.631307
MSN	4478	0.00039289	133	0.63609
HIVEP2	3097	0.000392829	134	0.640872
PSMD6	9861	0.000392616	135	0.645655
CTPS1	1503	0.000392543	136	0.650438
PCBP1	5093	0.000392389	137	0.65522
PSMB4	5692	0.000392136	138	0.660003
ATP1A3	478	0.000391739	139	0.664785
GANAB	23193	0.000391268	140	0.669568
PCK1	5105	0.000391127	141	0.674351
TBCA	6902	0.000389936	142	0.679133
SLC38A1	81539	0.000389925	143	0.683916
GMPS	8833	0.000389729	144	0.688699
LTA4H	4048	0.000389459	145	0.693481
CBR1	873	0.000389265	146	0.698264
ZNFX1	57169	0.000389243	147	0.703047
GOT2	2806	0.000389152	148	0.707829
NEK4	6787	0.000388019	149	0.712612
HLA-H	3136	0.000387631	150	0.717394
CLTC	1213	0.000350016	151	0.722177
RELA	5970	0.00032821	152	0.72696
NFKB1	4790	0.000324318	153	0.731742
TP53	7157	0.000315268	154	0.736525
FBXO6	26270	0.000314231	155	0.741308
KIR2DS2	100132285	0.000306336	156	0.74609
TCTN2	79867	0.000305776	157	0.750873
CUL7	9820	0.000305595	158	0.755655
CCDC8	83987	0.000304376	159	0.760438
PTCH1	5727	0.000303571	160	0.765221
ATF2	1386	0.000301579	161	0.770003
JUN	3725	0.000301164	162	0.774786
KIR2DS4	3809	0.000299737	163	0.779569
KIR2DS1	3806	0.000299193	164	0.784351
TMEM30A	55754	0.000295223	165	0.789134
KIR2DL3	3804	0.000294035	166	0.793916
KIR2DL2	3803	0.000292963	167	0.798699
IFI16	3428	0.000292653	168	0.803482
KIR2DL1	3802	0.000291551	169	0.808264
UGGT1	56886	0.000291076	170	0.813047
SCARB1	949	0.000290991	171	0.81783
SCAP	22937	0.000290894	172	0.822612
PSMA2	5683	0.000290863	173	0.827395
CEBPA	1050	0.000290809	174	0.832178
SARS	6301	0.000290578	175	0.83696
PRMT1	3276	0.000290307	176	0.841743
PIN1	5300	0.000289852	177	0.846525
WNK1	65125	0.000289211	178	0.851308
EIF2AK3	9451	0.000288874	179	0.856091
ATP1B3	483	0.000288487	180	0.860873
RNF139	11236	0.000287539	181	0.865656
NETO2	81831	0.000287269	182	0.870439
RNF213	57674	0.000286988	183	0.875221
LRFN3	79414	0.00028672	184	0.880004
ITGA6	3655	0.000286702	185	0.884786
GPR50	9248	0.000286608	186	0.889569
TMEM63B	55362	0.00028643	187	0.894352
IMPDH2	3615	0.00028627	188	0.899134
TMEM206	55248	0.000286062	189	0.903917
EIF3L	51386	0.000285994	190	0.9087
CDC25A	993	0.000285901	191	0.913482
NUDT21	11051	0.000285812	192	0.918265
ITFG1	81533	0.00028571	193	0.923047
HMOX1	3162	0.000285708	194	0.92783
MR1	3140	0.000285602	195	0.932613
RHPN2	85415	0.000285243	196	0.937395
DNAJC1	64215	0.00028512	197	0.942178
NSDHL	50814	0.000285034	198	0.946961
TANK	10010	0.000284838	199	0.951743
GSTM3	2947	0.000284701	200	0.956526
MAPK8IP2	23542	0.00028465	201	0.961309
POMGNT1	55624	0.000284475	202	0.966091
CNNM1	26507	0.000283984	203	0.970874
MAD2L2	10459	0.000283959	204	0.975656
2020-09-15	9403	0.000283527	205	0.980439
DNAJC16	23341	0.000283513	206	0.985222
CISD2	493856	0.000283506	207	0.990004
CD160	11126	0.000283472	208	0.994787
FAM3C	10447	0.000283119	209	0.99957
BATF2	116071	0.000283087	210	1.00435
PRRG4	79056	0.000282961	211	1.00913
UFSP2	55325	0.000282929	212	1.01392
ARV1	64801	0.000282859	213	1.0187
FAM213A	84293	0.000282769	214	1.02348
TMEM223	79064	0.000282762	215	1.02827
ETS1	2113	0.000278612	216	1.03305
GATA2	2624	0.000210965	217	1.03783
CD74	972	0.000166662	218	1.04261
VCP	7415	0.000149612	219	1.0474
FOXP3	50943	0.000147779	220	1.05218
SQSTM1	8878	0.000140009	221	1.05696
YWHAE	7531	0.000139601	222	1.06174
TRB	6957	0.000129862	223	1.06653
CLN3	1201	0.000129164	224	1.07131
NPM1	4869	0.000128563	225	1.07609
KIR3DL1	3811	0.000127742	226	1.08087
PIK3C2A	5286	0.000127559	227	1.08566
UBD	10537	0.000127037	228	1.09044
SRC	6714	0.000126575	229	1.09522
GABARAP	11337	0.000124941	230	1.1
TRA	6955	0.000124657	231	1.10479
VDAC1	7416	0.000123071	232	1.10957
PRKAG1	5571	0.000122483	233	1.11435
PSMD2	5708	0.000122193	234	1.11914
COPG1	22820	0.000120811	235	1.12392
CRK	1398	0.000120691	236	1.1287
SYNCRIP	10492	0.000120632	237	1.13348
TMED2	10959	0.000120428	238	1.13827
RUVBL2	10856	0.000120384	239	1.14305
MAPK1	5594	0.000119852	240	1.14783
PSMD4	5710	0.000119738	241	1.15261
RUVBL1	8607	0.000119545	242	1.1574
BECN1	8678	0.000118979	243	1.16218
RAB1B	81876	0.00011894	244	1.16696
UVRAG	7405	0.000118638	245	1.17174
MCM7	4176	0.000118002	246	1.17653
SHMT2	6472	0.000117831	247	1.18131
CAMKK2	10645	0.000117776	248	1.18609
DYNLL1	8655	0.000117334	249	1.19087
ACTR2	10097	0.000117283	250	1.19566
ATG2A	23130	0.000116882	251	1.20044
RPA3	6119	0.0001168	252	1.20522
ATG10	83734	0.000116683	253	1.21001
FUS	2521	0.000116397	254	1.21479
VARS	7407	0.000116162	255	1.21957
DHX9	1660	0.000116072	256	1.22435
RPL23A	6147	0.000115978	257	1.22914
ERBB3	2065	0.000115661	258	1.23392
PFKP	5214	0.000115521	259	1.2387
ARL1	400	0.000115358	260	1.24348
KLRD1	3824	0.000115316	261	1.24827
ATP6V1A	523	0.000115223	262	1.25305
AHSA1	10598	0.000115067	263	1.25783
ARF6	382	0.000115061	264	1.26261
RPS9	6203	0.000114511	265	1.2674
FLNB	2317	0.000114454	266	1.27218
NAA15	80155	0.000114261	267	1.27696
KIR3DS1	3813	0.000114183	268	1.28174
PSMC6	5706	0.000114026	269	1.28653
ARPC2	10109	0.000114	270	1.29131
RANBP1	5902	0.000113962	271	1.29609
RPN1	6184	0.000113844	272	1.30088
PABPC1	26986	0.000113822	273	1.30566
PSMD3	5709	0.000113641	274	1.31044
PSMC1	5700	0.00011362	275	1.31522
SMC3	9126	0.000113605	276	1.32001
ATG4C	84938	0.000113542	277	1.32479
EIF3I	8668	0.000113252	278	1.32957
VDAC3	7419	0.000113178	279	1.33435
ERAP1	51752	0.000112965	280	1.33914
NAP1L1	4673	0.000112943	281	1.34392
HTT	3064	0.000112802	282	1.3487
DDOST	1650	0.000112777	283	1.35348
TXN	7295	0.000112534	284	1.35827
RPL37A	6168	0.000112473	285	1.36305
UBA2	10054	0.000112425	286	1.36783
OAT	4942	0.000112226	287	1.37261
AHCY	191	0.000112136	288	1.3774
RANGAP1	5905	0.000112071	289	1.38218
HBA1	3039	0.000112052	290	1.38696
HNRNPM	4670	0.00011197	291	1.39175
RHOA	387	0.000111959	292	1.39653
HBA2	3040	0.000111883	293	1.40131
RAB6A	5870	0.000111728	294	1.40609
TFRC	7037	0.00011172	295	1.41088
PDCD6IP	10015	0.000111712	296	1.41566
PSMD1	5707	0.000111707	297	1.42044
PSMA1	5682	0.00011167	298	1.42522
EEF1B2	1933	0.00011162	299	1.43001
RPL24	6152	0.000111582	300	1.43479
UQCRC2	7385	0.000111461	301	1.43957
HSPE1	3336	0.000111455	302	1.44435
UBE2K	3093	0.000111429	303	1.44914
PDK1	5163	0.000111426	304	1.45392
SSSCA1	10534	0.000111391	305	1.4587
EEF1D	1936	0.00011138	306	1.46348
KLRK1	22914	0.000111348	307	1.46827
GARS	2617	0.000111343	308	1.47305
RAB5C	5878	0.000111297	309	1.47783
SIAE	54414	0.000111207	310	1.48262
GOT1	2805	0.000111189	311	1.4874
PSMB1	5689	0.000111187	312	1.49218
LRPPRC	10128	0.000111164	313	1.49696
TAGLN2	8407	0.000111161	314	1.50175
RPL29	6159	0.000111147	315	1.50653
EZR	7430	0.000111046	316	1.51131
RPL38	6169	0.000110998	317	1.51609
USP14	9097	0.000110964	318	1.52088
CD81	975	0.000110914	319	1.52566
RPS14	6208	0.000110864	320	1.53044
RPL3	6122	0.000110854	321	1.53522
SSR1	6745	0.000110848	322	1.54001
CDKN2A	1029	0.000110582	323	1.54479
TKT	7086	0.00011053	324	1.54957
NUP43	348995	0.000110512	325	1.55435
MTHFD1	4522	0.000110496	326	1.55914
ANXA2	302	0.000110359	327	1.56392
TPT1	7178	0.000110244	328	1.5687
TARDBP	23435	0.000110154	329	1.57349
PPIB	5479	0.000110149	330	1.57827
RBBP4	5928	0.000110014	331	1.58305
PSMB3	5691	0.000110005	332	1.58783
VAPA	9218	0.00010997	333	1.59262
PAICS	10606	0.000109967	334	1.5974
SET	6418	0.000109957	335	1.60218
SFXN1	94081	0.00010989	336	1.60696
RAB7A	7879	0.000109826	337	1.61175
TRAP1	10131	0.00010982	338	1.61653
BCAP31	10134	0.000109799	339	1.62131
SDHA	6389	0.000109793	340	1.62609
EIF3D	8664	0.000109676	341	1.63088
RPS21	6227	0.000109634	342	1.63566
PSMD13	5719	0.000109622	343	1.64044
RCC2	55920	0.000109479	344	1.64522
PA2G4	5036	0.000109457	345	1.65001
CSDE1	7812	0.000109423	346	1.65479
SUPT16H	11198	0.000109388	347	1.65957
KPNA3	3839	0.000109388	348	1.66436
EIF3H	8667	0.000109351	349	1.66914
DNAJA1	3301	0.000109341	350	1.67392
RPL32	6161	0.000109301	351	1.6787
MCM6	4175	0.000109297	352	1.68349
PSMA7	5688	0.000109283	353	1.68827
PSMB6	5694	0.000109267	354	1.69305
ATG13	9776	0.00010925	355	1.69783
PFKL	5211	0.000109147	356	1.70262
CSF1	1435	0.00010913	357	1.7074
DDX21	9188	0.000109068	358	1.71218
LTN1	26046	0.000108938	359	1.71696
GDI1	2664	0.000108908	360	1.72175
TARS	6897	0.000108892	361	1.72653
KLRC4	8302	0.000108838	362	1.73131
TPM3	7170	0.000108833	363	1.73609
SGTA	6449	0.000108818	364	1.74088
PPP2CB	5516	0.000108802	365	1.74566
NUP155	9631	0.000108728	366	1.75044
PGRMC1	10857	0.000108685	367	1.75523
NPEPPS	9520	0.000108656	368	1.76001
GSPT1	2935	0.000108627	369	1.76479
HSPA4L	22824	0.000108579	370	1.76957
EIF2S3	1968	0.000108577	371	1.77436
EXOSC4	54512	0.000108543	372	1.77914
PGD	5226	0.000108541	373	1.78392
SERBP1	26135	0.000108472	374	1.7887
ARFGEF1	10565	0.000108427	375	1.79349
LMNB1	4001	0.000108353	376	1.79827
SRP72	6731	0.000108347	377	1.80305
RAB10	10890	0.000108317	378	1.80783
HINT1	3094	0.000108313	379	1.81262
HADHA	3030	0.00010828	380	1.8174
CACYBP	27101	0.000108278	381	1.82218
COX2	4513	0.000108257	382	1.82696
CPSF6	11052	0.000108189	383	1.83175
MAP2K1	5604	0.000108156	384	1.83653
MIF	4282	0.00010813	385	1.84131
ARFGEF2	10564	0.000108116	386	1.84609
TOMM40	10452	0.000108113	387	1.85088
SMC2	10592	0.000108088	388	1.85566
RDX	5962	0.000108081	389	1.86044
RRM1	6240	0.000108076	390	1.86523
BANF1	8815	0.000108052	391	1.87001
NDUFS1	4719	0.000108048	392	1.87479
AIMP1	9255	0.000108039	393	1.87957
APEX1	328	0.000108016	394	1.88436
CAPZA1	829	0.000107975	395	1.88914
SAR1A	56681	0.000107959	396	1.89392
CYCS	54205	0.000107901	397	1.8987
VPS35	55737	0.000107867	398	1.90349
MARS	4141	0.000107867	399	1.90827
COPS3	8533	0.000107716	400	1.91305
RCC1	1104	0.000107692	401	1.91783
ATP5L	10632	0.000107675	402	1.92262
IPO13	9670	0.00010767	403	1.9274
AIFM1	9131	0.000107644	404	1.93218
IGF2BP1	10642	0.000107632	405	1.93696
APEH	327	0.000107582	406	1.94175
DLAT	1737	0.000107568	407	1.94653
SRP14	6727	0.000107561	408	1.95131
FCGRT	2217	0.000107551	409	1.9561
SNRPB2	6629	0.000107542	410	1.96088
2020-09-02	4735	0.000107435	411	1.96566
SNRPA1	6627	0.000107422	412	1.97044
PCMT1	5110	0.00010742	413	1.97523
RAB14	51552	0.000107329	414	1.98001
UBE2D3	7323	0.000107322	415	1.98479
LRRC59	55379	0.000107312	416	1.98957
GRPEL1	80273	0.000107309	417	1.99436
ACTR1A	10121	0.000107245	418	1.99914
CS	1431	0.000107221	419	2.00392
PDIA4	9601	0.000107183	420	2.0087
STMN1	3925	0.000107181	421	2.01349
SOD2	6648	0.000107167	422	2.01827
RBBP7	5931	0.000107149	423	2.02305
ESD	2098	0.000107123	424	2.02783
RAB2A	5862	0.000107117	425	2.03262
SNX3	8724	0.000107105	426	2.0374
TRMT112	51504	0.000107032	427	2.04218
PTGES3	10728	0.000106968	428	2.04697
SND1	27044	0.000106928	429	2.05175
ACAT2	39	0.000106869	430	2.05653
TRIB3	57761	0.000106859	431	2.06131
CLIC1	1192	0.000106857	432	2.0661
TTLL12	23170	0.000106846	433	2.07088
FSCN1	6624	0.000106841	434	2.07566
MTPN	136319	0.000106837	435	2.08044
NDUFA9	4704	0.000106832	436	2.08523
SEC11A	23478	0.000106767	437	2.09001
PFAS	5198	0.000106753	438	2.09479
SLC1A5	6510	0.000106748	439	2.09957
SBDS	51119	0.000106739	440	2.10436
PLS3	5358	0.000106726	441	2.10914
GFPT1	2673	0.000106703	442	2.11392
MRPL40	64976	0.000106693	443	2.1187
STRAP	11171	0.00010669	444	2.12349
AKR1B1	231	0.000106687	445	2.12827
CSTB	1476	0.000106648	446	2.13305
SRP68	6730	0.000106646	447	2.13784
INTS4	92105	0.000106632	448	2.14262
MYL6	4637	0.000106618	449	2.1474
CAPRIN1	4076	0.000106608	450	2.15218
CYB5B	80777	0.000106594	451	2.15697
GLUL	2752	0.000106568	452	2.16175
RARS	5917	0.000106554	453	2.16653
SGSM3	27352	0.000106541	454	2.17131
ECHS1	1892	0.000106511	455	2.1761
NUTF2	10204	0.000106469	456	2.18088
ADSS	159	0.000106466	457	2.18566
TPP2	7174	0.000106393	458	2.19044
INTS5	80789	0.00010639	459	2.19523
PPP1R16A	84988	0.000106338	460	2.20001
BTF3	689	0.000106301	461	2.20479
TBCE	6905	0.000106291	462	2.20957
CKMT1A	548596	0.000106273	463	2.21436
CKMT1B	1159	0.000106261	464	2.21914
AFP	174	0.000106261	465	2.22392
PNP	4860	0.000106169	466	2.22871
IARS2	55699	0.000106164	467	2.23349
TIMM13	26517	0.000106163	468	2.23827
DRG1	4733	0.000106158	469	2.24305
SEC63	11231	0.000106128	470	2.24784
WDR48	57599	0.000106089	471	2.25262
CLTCL1	8218	0.000106085	472	2.2574
TUBGCP2	10844	0.000106077	473	2.26218
NASP	4678	0.000106008	474	2.26697
WDFY3	23001	0.000105968	475	2.27175
SLC25A1	6576	0.000105955	476	2.27653
HPRT1	3251	0.000105946	477	2.28131
DUSP3	1845	0.000105876	478	2.2861
LAGE3	8270	0.000105819	479	2.29088
ERP29	10961	0.000105726	480	2.29566
AASDHPPT	60496	0.000105667	481	2.30044
MAGEA1	4100	0.000105651	482	2.30523
EDEM1	9695	0.000105643	483	2.31001
DCTPP1	79077	0.000105621	484	2.31479
SLIRP	81892	0.000105581	485	2.31958
FKBP3	2287	0.000105579	486	2.32436
HEATR6	63897	0.000105574	487	2.32914
UXS1	80146	0.00010556	488	2.33392
PEBP1	5037	0.000105557	489	2.33871
RTCA	8634	0.000105544	490	2.34349
NCAPH2	29781	0.000105536	491	2.34827
TSN	7247	0.000105519	492	2.35305
TRIP11	9321	0.000105478	493	2.35784
TTC28	23331	0.000105458	494	2.36262
GLRX5	51218	0.000105455	495	2.3674
AKR7A2	8574	0.000105419	496	2.37218
PDCD5	9141	0.000105381	497	2.37697
PREP	5550	0.000105376	498	2.38175
DYNLRB1	83658	0.000105375	499	2.38653
PFN2	5217	0.000105355	500	2.39131
LILRA1	11024	0.000105316	501	2.3961
S100A11	6282	0.000105315	502	2.40088
VIPR1	7433	0.000105313	503	2.40566
TXNDC17	84817	0.000105288	504	2.41045
MCTS1	28985	0.000105275	505	2.41523
ATP12A	479	0.000105256	506	2.42001
WDR11	55717	0.000105224	507	2.42479
DIABLO	56616	0.000105219	508	2.42958
FHL1	2273	0.000105205	509	2.43436
ATF7IP	55729	0.000105194	510	2.43914
NUDT5	11164	0.000105175	511	2.44392
CLPP	8192	0.00010513	512	2.44871
KCTD12	115207	0.00010512	513	2.45349
ALDH9A1	223	0.000105082	514	2.45827
C11orf58	10944	0.000105038	515	2.46305
DAD1	1603	0.000104947	516	2.46784
ARHGEF4	50649	0.000104821	517	2.47262
LRRC40	55631	0.000104667	518	2.4774
NACAP1	83955	0.000104658	519	2.48218
RAB21	23011	0.000104639	520	2.48697
VMA21	203547	0.000104589	521	2.49175
C1orf112	55732	0.000104549	522	2.49653
GRDX	117189	0.000104445	523	2.50132
FAM91A1	157769	0.000104408	524	2.5061
DDT	1652	0.000104403	525	2.51088
SLC39A3	29985	0.000104308	526	2.51566
NTRK1	4914	9.1e-05	527	2.52045
PLCG1	5335	8.89e-05	528	2.52523
LCP2	3937	8.81e-05	529	2.53001
PDPK1	5170	8.8e-05	530	2.53479
ZAP70	7535	8.57e-05	531	2.53958
LAT	27040	8.44e-05	532	2.54436
GRAP2	9402	8.31e-05	533	2.54914
PTPRC	5788	8.22e-05	534	2.55392
PRDM14	63978	8.11e-05	535	2.55871
PAG1	55824	8.01e-05	536	2.56349
ITK	3702	7.97e-05	537	2.56827
GATA1	2623	7.82e-05	538	2.57305
PTPRJ	5795	7.64e-05	539	2.57784
PRKCQ	5588	7.48e-05	540	2.58262
FYB	2533	7.4e-05	541	2.5874
EGFR	1956	6.92e-05	542	2.59219
AP2M1	1173	6.71e-05	543	2.59697
ELAVL1	1994	6.49e-05	544	2.60175
AP2B1	163	6.32e-05	545	2.60653
AP2A1	160	5.99e-05	546	2.61132
AP2A2	161	5.98e-05	547	2.6161
AP2S1	1175	5.88e-05	548	2.62088
ARF1	375	5.88e-05	549	2.62566
CTSD	1509	5.85e-05	550	2.63045
AP1B1	162	5.59e-05	551	2.63523
CLTA	1211	5.57e-05	552	2.64001
HLA-DOA	3111	5.55e-05	553	2.64479
DNM2	1785	5.54e-05	554	2.64958
HLA-DMB	3109	5.53e-05	555	2.65436
CTSV	1515	5.53e-05	556	2.65914
HLA-DOB	3112	5.51e-05	557	2.66392
HLA-DMA	3108	5.51e-05	558	2.66871
CTSL	1514	5.5e-05	559	2.67349
AP1M1	8907	5.48e-05	560	2.67827
AP1S2	8905	5.44e-05	561	2.68306
AP1G1	164	5.44e-05	562	2.68784
SH3GL2	6456	5.4e-05	563	2.69262
AP1S1	1174	5.39e-05	564	2.6974
AP1M2	10053	5.37e-05	565	2.70219
LGMN	5641	5.36e-05	566	2.70697
AP1S3	130340	5.35e-05	567	2.71175
CTSF	8722	5.33e-05	568	2.71653
ESR1	2099	5.27e-05	569	2.72132
APP	351	5.2e-05	570	2.7261
RFX5	5993	5.02e-05	571	2.73088
CUL3	8452	4.96e-05	572	2.73566
RFXANK	8625	4.77e-05	573	2.74045
RFXAP	5994	4.64e-05	574	2.74523
HSP90AA1	3320	4.55e-05	575	2.75001
NXF1	10482	4.53e-05	576	2.75479
EED	8726	4.49e-05	577	2.75958
HSP90AB1	3326	4.42e-05	578	2.76436
PIK3R1	5295	4.4e-05	579	2.76914
GRB2	2885	4.35e-05	580	2.77393
SCN2B	6327	4.26e-05	581	2.77871
HSPA8	3312	4.24e-05	582	2.78349
FYN	2534	4.22e-05	583	2.78827
YWHAZ	7534	4.13e-05	584	2.79306
SYK	6850	4.1e-05	585	2.79784
TRAF6	7189	3.92e-05	586	2.80262
XPO1	7514	3.77e-05	587	2.8074
SUMO2	6613	3.76e-05	588	2.81219
IKBKE	9641	3.61e-05	589	2.81697
CREB1	1385	3.45e-05	590	2.82175
MCM2	4171	3.3e-05	591	2.82653
VCAM1	7412	3.25e-05	592	2.83132
MOV10	4343	3.24e-05	593	2.8361
YWHAB	7529	3.21e-05	594	2.84088
SIRT1	23411	3.21e-05	595	2.84566
CD1B	910	3.2e-05	596	2.85045
FN1	2335	3.1e-05	597	2.85523
PKM	5315	3.02e-05	598	2.86001
ATG5	9474	3.02e-05	599	2.8648
CDK2	1017	3.01e-05	600	2.86958
MDM2	4193	2.99e-05	601	2.87436
PIK3R2	5296	2.98e-05	602	2.87914
VHL	7428	2.98e-05	603	2.88393
HDAC1	3065	2.97e-05	604	2.88871
GATA3	2625	2.96e-05	605	2.89349
HSPA4	3308	2.96e-05	606	2.89827
HSD3B7	80270	2.94e-05	607	2.90306
DDA1	79016	2.92e-05	608	2.90784
IRF1	3659	2.91e-05	609	2.91262
EWSR1	2130	2.87e-05	610	2.9174
COPS5	10987	2.83e-05	611	2.92219
SHC1	6464	2.77e-05	612	2.92697
SLC2A4	6517	2.75e-05	613	2.93175
TCTN3	26123	2.73e-05	614	2.93653
MCC	4163	2.71e-05	615	2.94132
SP1	6667	2.7e-05	616	2.9461
CBL	867	2.68e-05	617	2.95088
E2F1	1869	2.63e-05	618	2.95567
BRCA1	672	2.61e-05	619	2.96045
UBA5	79876	2.57e-05	620	2.96523
HIF1A	3091	2.53e-05	621	2.97001
GABARAPL1	23710	2.53e-05	622	2.9748
CA14	23632	2.52e-05	623	2.97958
ACTB	60	2.51e-05	624	2.98436
VSIG2	23584	2.5e-05	625	2.98914
TFAP2C	7022	2.47e-05	626	2.99393
ERGIC3	51614	2.47e-05	627	2.99871
COPB1	1315	2.45e-05	628	3.00349
COPA	1314	2.44e-05	629	3.00827
VAV1	7409	2.43e-05	630	3.01306
GBAS	2631	2.43e-05	631	3.01784
ATP1B1	481	2.41e-05	632	3.02262
LPAR6	10161	2.38e-05	633	3.0274
SIRT7	51547	2.38e-05	634	3.03219
SNW1	22938	2.37e-05	635	3.03697
WIPI2	26100	2.36e-05	636	3.04175
CREBBP	1387	2.32e-05	637	3.04653
ITGA4	3676	2.32e-05	638	3.05132
ATG101	60673	2.27e-05	639	3.0561
EP300	2033	2.27e-05	640	3.06088
PRKAB1	5564	2.26e-05	641	3.06567
TXNDC15	79770	2.24e-05	642	3.07045
CREB3	10488	2.24e-05	643	3.07523
CD1D	912	2.22e-05	644	3.08001
COPS6	10980	2.21e-05	645	3.0848
PON2	5445	2.2e-05	646	3.08958
MS4A1	931	2.2e-05	647	3.09436
KIAA0101	9768	2.2e-05	648	3.09914
RAC1	5879	2.19e-05	649	3.10393
CDC5L	988	2.19e-05	650	3.10871
UBA52	7311	2.19e-05	651	3.11349
ANXA11	311	2.16e-05	652	3.11827
PGLS	25796	2.15e-05	653	3.12306
PIK3CA	5290	2.14e-05	654	3.12784
BTNL8	79908	2.1e-05	655	3.13262
MAPK3	5595	2.1e-05	656	3.1374
ILF3	3609	2.1e-05	657	3.14219
LYN	4067	2.08e-05	658	3.14697
NR3C1	2908	2.07e-05	659	3.15175
EGR1	1958	2.07e-05	660	3.15654
SUMO3	6612	2.07e-05	661	3.16132
JAK3	3718	2.05e-05	662	3.1661
GABARAPL2	11345	2.04e-05	663	3.17088
PRKAG2	51422	2.01e-05	664	3.17567
BSG	682	2.01e-05	665	3.18045
HUWE1	10075	2.01e-05	666	3.18523
EEF1G	1937	2e-05	667	3.19001
CD1A	909	2e-05	668	3.1948
CD1C	911	1.96e-05	669	3.19958
HSPA9	3313	1.96e-05	670	3.20436
STAT4	6775	1.95e-05	671	3.20914
NCK1	4690	1.95e-05	672	3.21393
PLCG2	5336	1.95e-05	673	3.21871
KPNA2	3838	1.94e-05	674	3.22349
RPS27A	6233	1.94e-05	675	3.22827
THY1	7070	1.93e-05	676	3.23306
NUP98	4928	1.92e-05	677	3.23784
INS	3630	1.92e-05	678	3.24262
WDFY2	115825	1.91e-05	679	3.24741
RAN	5901	1.91e-05	680	3.25219
VDAC2	7417	1.9e-05	681	3.25697
CAND1	55832	1.89e-05	682	3.26175
CDC42	998	1.89e-05	683	3.26654
EIF1B	10289	1.89e-05	684	3.27132
TMEM17	200728	1.87e-05	685	3.2761
PPP2R1A	5518	1.86e-05	686	3.28088
DDIT3	1649	1.85e-05	687	3.28567
CUL1	8454	1.84e-05	688	3.29045
VAV2	7410	1.83e-05	689	3.29523
ACTG1	71	1.83e-05	690	3.30001
PAK2	5062	1.82e-05	691	3.3048
IKBKG	8517	1.82e-05	692	3.30958
GH1	2688	1.79e-05	693	3.31436
PIK3CB	5291	1.78e-05	694	3.31914
ENO1	2023	1.77e-05	695	3.32393
USO1	8615	1.76e-05	696	3.32871
RAB1A	5861	1.75e-05	697	3.33349
PTK2	5747	1.74e-05	698	3.33828
ILK	3611	1.74e-05	699	3.34306
CTAG1B	1485	1.74e-05	700	3.34784
SLAMF1	6504	1.74e-05	701	3.35262
TMEM216	51259	1.73e-05	702	3.35741
MAP1LC3A	84557	1.73e-05	703	3.36219
NSF	4905	1.73e-05	704	3.36697
DNAJA2	10294	1.71e-05	705	3.37175
JAK2	3717	1.71e-05	706	3.37654
CTAG1A	246100	1.7e-05	707	3.38132
HSPB1	3315	1.69e-05	708	3.3861
KBTBD7	84078	1.69e-05	709	3.39088
UBQLN1	29979	1.67e-05	710	3.39567
HDAC5	10014	1.66e-05	711	3.40045
STAT6	6778	1.66e-05	712	3.40523
AKT1	207	1.66e-05	713	3.41001
UNC119	9094	1.65e-05	714	3.4148
COPB2	9276	1.65e-05	715	3.41958
STX5	6811	1.65e-05	716	3.42436
ACTA1	58	1.64e-05	717	3.42915
ERBB2	2064	1.64e-05	718	3.43393
PSMD14	10213	1.64e-05	719	3.43871
NCL	4691	1.63e-05	720	3.44349
TNFRSF14	8764	1.62e-05	721	3.44828
TCTN1	79600	1.62e-05	722	3.45306
VDR	7421	1.61e-05	723	3.45784
SH3GLB2	56904	1.6e-05	724	3.46262
JAK1	3716	1.6e-05	725	3.46741
TGOLN2	10618	1.6e-05	726	3.47219
PRKAB2	5565	1.6e-05	727	3.47697
PRKAA2	5563	1.59e-05	728	3.48175
HNRNPA1	3178	1.58e-05	729	3.48654
ERLIN2	11160	1.58e-05	730	3.49132
POLR2E	5434	1.57e-05	731	3.4961
EDA	1896	1.57e-05	732	3.50088
TMED10	10972	1.57e-05	733	3.50567
STAT5B	6777	1.57e-05	734	3.51045
KPNB1	3837	1.56e-05	735	3.51523
STAT5A	6776	1.56e-05	736	3.52002
SLC25A5	292	1.56e-05	737	3.5248
CCNB1	891	1.55e-05	738	3.52958
PAK1	5058	1.55e-05	739	3.53436
TMEM51	55092	1.54e-05	740	3.53915
CARD11	84433	1.54e-05	741	3.54393
STK11	6794	1.54e-05	742	3.54871
HTR3C	170572	1.54e-05	743	3.55349
NRG1	3084	1.52e-05	744	3.55828
HSPD1	3329	1.52e-05	745	3.56306
YES1	7525	1.52e-05	746	3.56784
HNRNPH1	3187	1.52e-05	747	3.57262
OBSL1	23363	1.52e-05	748	3.57741
IFNAR1	3454	1.51e-05	749	3.58219
RNF2	6045	1.51e-05	750	3.58697
RAE1	8480	1.51e-05	751	3.59175
YWHAH	7533	1.51e-05	752	3.59654
ARRB2	409	1.51e-05	753	3.60132
PRKAA1	5562	1.5e-05	754	3.6061
DCTN1	1639	1.5e-05	755	3.61089
HIST1H4D	8360	1.49e-05	756	3.61567
MAP1LC3B	81631	1.48e-05	757	3.62045
SPTAN1	6709	1.47e-05	758	3.62523
CDK1	983	1.47e-05	759	3.63002
STK4	6789	1.47e-05	760	3.6348
SMARCA4	6597	1.47e-05	761	3.63958
RPLP0	6175	1.46e-05	762	3.64436
FBXW11	23291	1.46e-05	763	3.64915
CTNNB1	1499	1.45e-05	764	3.65393
PTBP1	5725	1.45e-05	765	3.65871
SOS1	6654	1.44e-05	766	3.66349
VAV3	10451	1.44e-05	767	3.66828
TUBA1C	84790	1.44e-05	768	3.67306
LGALS9	3965	1.44e-05	769	3.67784
ARRB1	408	1.43e-05	770	3.68262
CCNB2	9133	1.43e-05	771	3.68741
CD59	966	1.42e-05	772	3.69219
IKZF1	10320	1.42e-05	773	3.69697
UBB	7314	1.42e-05	774	3.70176
RPA1	6117	1.42e-05	775	3.70654
DPAGT1	1798	1.42e-05	776	3.71132
PPP5C	5536	1.42e-05	777	3.7161
TYK2	7297	1.42e-05	778	3.72089
ZDHHC17	23390	1.41e-05	779	3.72567
FTSJ1	24140	1.41e-05	780	3.73045
EPB41	2035	1.41e-05	781	3.73523
BIN2	51411	1.41e-05	782	3.74002
KCNA6	3742	1.41e-05	783	3.7448
RPL23	9349	1.41e-05	784	3.74958
EEF1A1	1915	1.4e-05	785	3.75436
GOLGA2	2801	1.4e-05	786	3.75915
MAPK14	1432	1.4e-05	787	3.76393
BUB3	9184	1.4e-05	788	3.76871
CUL4B	8450	1.4e-05	789	3.77349
SEH1L	81929	1.4e-05	790	3.77828
SRD5A3	79644	1.39e-05	791	3.78306
RFC5	5985	1.39e-05	792	3.78784
FAS	355	1.39e-05	793	3.79263
UBE2I	7329	1.39e-05	794	3.79741
HNRNPD	3184	1.39e-05	795	3.80219
LGALS1	3956	1.39e-05	796	3.80697
CKAP5	9793	1.39e-05	797	3.81176
NTN1	9423	1.38e-05	798	3.81654
STIP1	10963	1.37e-05	799	3.82132
NRBF2	29982	1.37e-05	800	3.8261
AMFR	267	1.36e-05	801	3.83089
PSMC5	5705	1.36e-05	802	3.83567
FLOT2	2319	1.35e-05	803	3.84045
MDH2	4191	1.35e-05	804	3.84523
HNRNPU	3192	1.35e-05	805	3.85002
EIF6	3692	1.35e-05	806	3.8548
IFNB1	3456	1.34e-05	807	3.85958
BCL6	604	1.33e-05	808	3.86436
IPO5	3843	1.33e-05	809	3.86915
ESR2	2100	1.33e-05	810	3.87393
CSNK2A1	1457	1.32e-05	811	3.87871
FOXA1	3169	1.32e-05	812	3.8835
IQCB1	9657	1.32e-05	813	3.88828
RPL31	6160	1.31e-05	814	3.89306
BTRC	8945	1.31e-05	815	3.89784
COMTD1	118881	1.31e-05	816	3.90263
RPA2	6118	1.3e-05	817	3.90741
LYPD3	27076	1.3e-05	818	3.91219
P4HB	5034	1.3e-05	819	3.91697
IFNAR2	3455	1.3e-05	820	3.92176
CAD	790	1.3e-05	821	3.92654
DYNC1H1	1778	1.29e-05	822	3.93132
BOP1	23246	1.29e-05	823	3.9361
YWHAQ	10971	1.29e-05	824	3.94089
ALDH3A2	224	1.29e-05	825	3.94567
EPRS	2058	1.29e-05	826	3.95045
TNFSF13B	10673	1.28e-05	827	3.95523
PML	5371	1.28e-05	828	3.96002
COPG2	26958	1.28e-05	829	3.9648
RPS3	6188	1.28e-05	830	3.96958
FOLR1	2348	1.28e-05	831	3.97437
ATP6V1B2	526	1.27e-05	832	3.97915
XRCC6	2547	1.27e-05	833	3.98393
GLRA2	2742	1.27e-05	834	3.98871
EIF2AK2	5610	1.26e-05	835	3.9935
WDR18	57418	1.26e-05	836	3.99828
SREBF2	6721	1.26e-05	837	4.00306
MBP	4155	1.26e-05	838	4.00784
IFNA14	3448	1.26e-05	839	4.01263
IFNA5	3442	1.26e-05	840	4.01741
RACK1	10399	1.26e-05	841	4.02219
IFNA4	3441	1.25e-05	842	4.02697
IFNA8	3445	1.25e-05	843	4.03176
POLR2A	5430	1.25e-05	844	4.03654
PRKACA	5566	1.25e-05	845	4.04132
IFNA13	3447	1.25e-05	846	4.0461
IFNA2	3440	1.25e-05	847	4.05089
KDELR1	10945	1.25e-05	848	4.05567
IFNA17	3451	1.25e-05	849	4.06045
ACTR3	10096	1.25e-05	850	4.06524
ISG15	9636	1.25e-05	851	4.07002
IFNA7	3444	1.24e-05	852	4.0748
IFNA21	3452	1.24e-05	853	4.07958
CDK5	1020	1.24e-05	854	4.08437
IFNA16	3449	1.24e-05	855	4.08915
FCGR1A	2209	1.24e-05	856	4.09393
IFNA6	3443	1.24e-05	857	4.09871
FCGR3A	2214	1.24e-05	858	4.1035
IFNA10	3446	1.24e-05	859	4.10828
NCAM1	4684	1.24e-05	860	4.11306
GSK3B	2932	1.24e-05	861	4.11784
POU2F1	5451	1.24e-05	862	4.12263
WAS	7454	1.24e-05	863	4.12741
RPGRIP1L	23322	1.24e-05	864	4.13219
GOSR2	9570	1.23e-05	865	4.13697
MED4	29079	1.23e-05	866	4.14176
RUNX3	864	1.23e-05	867	4.14654
TUBB4B	10383	1.23e-05	868	4.15132
NSMAF	8439	1.23e-05	869	4.15611
TUBB	203068	1.23e-05	870	4.16089
MME	4311	1.23e-05	871	4.16567
LILRA3	11026	1.22e-05	872	4.17045
ABL1	25	1.22e-05	873	4.17524
ST3GAL4	6484	1.22e-05	874	4.18002
CAV1	857	1.21e-05	875	4.1848
HGS	9146	1.21e-05	876	4.18958
CD244	51744	1.21e-05	877	4.19437
PRKCD	5580	1.21e-05	878	4.19915
BAG6	7917	1.21e-05	879	4.20393
PHF11	51131	1.21e-05	880	4.20871
DDX58	23586	1.2e-05	881	4.2135
DCTN2	10540	1.2e-05	882	4.21828
HSPA1A	3303	1.2e-05	883	4.22306
LGALS3BP	3959	1.19e-05	884	4.22784
SPI1	6688	1.19e-05	885	4.23263
APC	324	1.19e-05	886	4.23741
CD38	952	1.19e-05	887	4.24219
UBA1	7317	1.19e-05	888	4.24697
ABCE1	6059	1.19e-05	889	4.25176
LMNA	4000	1.18e-05	890	4.25654
SOCS3	9021	1.18e-05	891	4.26132
KRAS	3845	1.18e-05	892	4.26611
FOXL1	2300	1.18e-05	893	4.27089
PLK1	5347	1.18e-05	894	4.27567
SOX2	6657	1.17e-05	895	4.28045
PNKD	25953	1.17e-05	896	4.28524
SPTBN1	6711	1.17e-05	897	4.29002
SMAD3	4088	1.17e-05	898	4.2948
CCNA2	890	1.17e-05	899	4.29958
MDM4	4194	1.17e-05	900	4.30437
TNIK	23043	1.17e-05	901	4.30915
PXN	5829	1.17e-05	902	4.31393
PTBP3	9991	1.16e-05	903	4.31871
RPL22	6146	1.16e-05	904	4.3235
PSMC3	5702	1.16e-05	905	4.32828
CCT8	10694	1.16e-05	906	4.33306
SRPRB	58477	1.16e-05	907	4.33784
SSRP1	6749	1.15e-05	908	4.34263
RFC2	5982	1.15e-05	909	4.34741
CUX1	1523	1.14e-05	910	4.35219
MSH6	2956	1.14e-05	911	4.35698
RFX1	5989	1.14e-05	912	4.36176
GOSR1	9527	1.14e-05	913	4.36654
CCT5	22948	1.14e-05	914	4.37132
CD28	940	1.14e-05	915	4.37611
FOXO3	2309	1.14e-05	916	4.38089
KAT5	10524	1.14e-05	917	4.38567
UNK	85451	1.14e-05	918	4.39045
PHB	5245	1.13e-05	919	4.39524
PTPN22	26191	1.13e-05	920	4.40002
ATF1	466	1.13e-05	921	4.4048
CSNK1D	1453	1.13e-05	922	4.40958
CDC20	991	1.13e-05	923	4.41437
TRAF2	7186	1.13e-05	924	4.41915
STX16	8675	1.13e-05	925	4.42393
IRF7	3665	1.13e-05	926	4.42871
ARPC3	10094	1.12e-05	927	4.4335
C10orf35	219738	1.12e-05	928	4.43828
PSMC4	5704	1.12e-05	929	4.44306
IFNG	3458	1.12e-05	930	4.44785
HSPA1B	3304	1.12e-05	931	4.45263
UCHL5	51377	1.12e-05	932	4.45741
DDX3X	1654	1.12e-05	933	4.46219
ATG16L1	55054	1.12e-05	934	4.46698
NME1-NME2	654364	1.12e-05	935	4.47176
CCT6A	908	1.12e-05	936	4.47654
TRAT1	50852	1.12e-05	937	4.48132
H2AFX	3014	1.12e-05	938	4.48611
BET1	10282	1.11e-05	939	4.49089
MLST8	64223	1.11e-05	940	4.49567
COPE	11316	1.11e-05	941	4.50045
BTK	695	1.1e-05	942	4.50524
TMEM173	340061	1.1e-05	943	4.51002
LRRK2	120892	1.1e-05	944	4.5148
PIAS2	9063	1.1e-05	945	4.51958
PTGER3	5733	1.1e-05	946	4.52437
GORASP1	64689	1.09e-05	947	4.52915
DCAF13	25879	1.09e-05	948	4.53393
KIT	3815	1.09e-05	949	4.53872
VIM	7431	1.09e-05	950	4.5435
DDX5	1655	1.09e-05	951	4.54828
EZH2	2146	1.09e-05	952	4.55306
RPL6	6128	1.09e-05	953	4.55785
ECT2	1894	1.09e-05	954	4.56263
PTP4A3	11156	1.09e-05	955	4.56741
SF3B3	23450	1.08e-05	956	4.57219
CD86	942	1.08e-05	957	4.57698
RFC4	5984	1.08e-05	958	4.58176
CCT3	7203	1.08e-05	959	4.58654
YWHAG	7532	1.08e-05	960	4.59132
PIK3CG	5294	1.08e-05	961	4.59611
RPS13	6207	1.08e-05	962	4.60089
WHSC1	7468	1.08e-05	963	4.60567
HSP90B1	7184	1.08e-05	964	4.61045
EXOC5	10640	1.08e-05	965	4.61524
NFATC2	4773	1.07e-05	966	4.62002
MYO19	80179	1.07e-05	967	4.6248
DDX19B	11269	1.07e-05	968	4.62959
RPS2	6187	1.07e-05	969	4.63437
DDB1	1642	1.07e-05	970	4.63915
PPP2CA	5515	1.07e-05	971	4.64393
YKT6	10652	1.07e-05	972	4.64872
RAD21	5885	1.06e-05	973	4.6535
CCT4	10575	1.06e-05	974	4.65828
RPL5	6125	1.06e-05	975	4.66306
TFAP2A	7020	1.06e-05	976	4.66785
USF1	7391	1.05e-05	977	4.67263
SEC22B	9554	1.05e-05	978	4.67741
ARPC1A	10552	1.05e-05	979	4.68219
PPP1CC	5501	1.05e-05	980	4.68698
CSNK2A2	1459	1.05e-05	981	4.69176
FYCO1	79443	1.05e-05	982	4.69654
TRIP6	7205	1.04e-05	983	4.70132
DERL1	79139	1.04e-05	984	4.70611
PARK2	5071	1.04e-05	985	4.71089
KARS	3735	1.04e-05	986	4.71567
PHB2	11331	1.04e-05	987	4.72046
YY1	7528	1.04e-05	988	4.72524
ABI1	10006	1.04e-05	989	4.73002
GAPDH	2597	1.03e-05	990	4.7348
MYH9	4627	1.03e-05	991	4.73959
HNRNPK	3190	1.03e-05	992	4.74437
CCR5	1234	1.03e-05	993	4.74915
PSMC2	5701	1.03e-05	994	4.75393
CCR7	1236	1.03e-05	995	4.75872
COPZ1	22818	1.03e-05	996	4.7635
PPP1CA	5499	1.03e-05	997	4.76828
PDGFRB	5159	1.03e-05	998	4.77306
MRPS12	6183	1.02e-05	999	4.77785
IL2RA	3559	1.02e-05	1000	4.78263
MCM4	4173	1.02e-05	1001	4.78741
TUBG1	7283	1.02e-05	1002	4.79219
PSMA3	5684	1.02e-05	1003	4.79698
KPNA4	3840	1.02e-05	1004	4.80176
CDKN1A	1026	1.02e-05	1005	4.80654
SIVA1	10572	1.02e-05	1006	4.81133
CSNK2B	1460	1.01e-05	1007	4.81611
RANBP2	5903	1.01e-05	1008	4.82089
ATP5A1	498	1.01e-05	1009	4.82567
TNFRSF1A	7132	1.01e-05	1010	4.83046
RPL4	6124	1.01e-05	1011	4.83524
ARHGAP25	9938	1.01e-05	1012	4.84002
RPS3A	6189	1.01e-05	1013	4.8448
CUL2	8453	1.01e-05	1014	4.84959
AGTRAP	57085	1e-05	1015	4.85437
SREBF1	6720	1e-05	1016	4.85915
CYP1A1	1543	1e-05	1017	4.86393
PSMD12	5718	1e-05	1018	4.86872
BAG3	9531	9.99e-06	1019	4.8735
RPS27	6232	9.99e-06	1020	4.87828
LMAN1	3998	9.96e-06	1021	4.88306
CDK9	1025	9.95e-06	1022	4.88785
PRKDC	5591	9.95e-06	1023	4.89263
SNAP29	9342	9.93e-06	1024	4.89741
TUBA1A	7846	9.92e-06	1025	4.9022
CDC6	990	9.88e-06	1026	4.90698
HIST4H4	121504	9.87e-06	1027	4.91176
PRKCA	5578	9.85e-06	1028	4.91654
DNMT1	1786	9.81e-06	1029	4.92133
ATXN1	6310	9.79e-06	1030	4.92611
RPS8	6202	9.78e-06	1031	4.93089
RABGAP1	23637	9.77e-06	1032	4.93567
DCUN1D1	54165	9.77e-06	1033	4.94046
TCP1	6950	9.76e-06	1034	4.94524
HDAC2	3066	9.75e-06	1035	4.95002
TERF1	7013	9.75e-06	1036	4.9548
CD79B	974	9.75e-06	1037	4.95959
CEACAM21	90273	9.75e-06	1038	4.96437
ANXA1	301	9.73e-06	1039	4.96915
TRIM21	6737	9.73e-06	1040	4.97393
DLG4	1742	9.72e-06	1041	4.97872
VCL	7414	9.72e-06	1042	4.9835
PTPN1	5770	9.7e-06	1043	4.98828
CD33	945	9.67e-06	1044	4.99307
DTL	51514	9.66e-06	1045	4.99785
TFG	10342	9.65e-06	1046	5.00263
SP3	6670	9.64e-06	1047	5.00741
SUZ12	23512	9.64e-06	1048	5.0122
INSR	3643	9.63e-06	1049	5.01698
RPL7	6129	9.63e-06	1050	5.02176
SIRT5	23408	9.63e-06	1051	5.02654
RPL7A	6130	9.61e-06	1052	5.03133
PSMB5	5693	9.61e-06	1053	5.03611
WASL	8976	9.6e-06	1054	5.04089
TRERF1	55809	9.6e-06	1055	5.04567
HTR6	3362	9.58e-06	1056	5.05046
DNAAF5	54919	9.58e-06	1057	5.05524
PIP5K1A	8394	9.54e-06	1058	5.06002
GRIN2B	2904	9.51e-06	1059	5.0648
RPS24	6229	9.5e-06	1060	5.06959
AHCYL1	10768	9.5e-06	1061	5.07437
RPSA	3921	9.49e-06	1062	5.07915
CASP3	836	9.49e-06	1063	5.08394
RPL35	11224	9.47e-06	1064	5.08872
IGHMBP2	3508	9.47e-06	1065	5.0935
STUB1	10273	9.46e-06	1066	5.09828
SKP1	6500	9.46e-06	1067	5.10307
PSMB8	5696	9.45e-06	1068	5.10785
RPS4X	6191	9.45e-06	1069	5.11263
CUL5	8065	9.43e-06	1070	5.11741
PCBP2	5094	9.42e-06	1071	5.1222
CCT2	10576	9.41e-06	1072	5.12698
IRF2	3660	9.4e-06	1073	5.13176
TP73	7161	9.39e-06	1074	5.13654
RPL18	6141	9.38e-06	1075	5.14133
SRSF1	6426	9.37e-06	1076	5.14611
SPP1	6696	9.37e-06	1077	5.15089
EIF2S1	1965	9.36e-06	1078	5.15567
RPS15A	6210	9.36e-06	1079	5.16046
TMF1	7110	9.36e-06	1080	5.16524
IL7R	3575	9.35e-06	1081	5.17002
EIF4A3	9775	9.35e-06	1082	5.17481
NUP50	10762	9.34e-06	1083	5.17959
RB1CC1	9821	9.32e-06	1084	5.18437
RPL8	6132	9.31e-06	1085	5.18915
CTNND1	1500	9.28e-06	1086	5.19394
HELLS	3070	9.28e-06	1087	5.19872
PPIA	5478	9.27e-06	1088	5.2035
PHKG2	5261	9.26e-06	1089	5.20828
CHEK1	1111	9.24e-06	1090	5.21307
PDIA2	64714	9.22e-06	1091	5.21785
ANLN	54443	9.22e-06	1092	5.22263
RPS6KA1	6195	9.21e-06	1093	5.22741
DCTN3	11258	9.21e-06	1094	5.2322
RUNX1	861	9.2e-06	1095	5.23698
PIP5K1C	23396	9.19e-06	1096	5.24176
CCT7	10574	9.16e-06	1097	5.24654
PRPF4	9128	9.15e-06	1098	5.25133
PIP5K1B	8395	9.15e-06	1099	5.25611
POLR2B	5431	9.14e-06	1100	5.26089
IL4R	3566	9.11e-06	1101	5.26568
ATP6V1H	51606	9.1e-06	1102	5.27046
IL6ST	3572	9.1e-06	1103	5.27524
HNRNPA2B1	3181	9.1e-06	1104	5.28002
NLRP1	22861	9.09e-06	1105	5.28481
FOS	2353	9.08e-06	1106	5.28959
WDR45	11152	9.04e-06	1107	5.29437
CDCA8	55143	9.03e-06	1108	5.29915
HNRNPF	3185	9.03e-06	1109	5.30394
STK25	10494	9.02e-06	1110	5.30872
SOD1	6647	9.01e-06	1111	5.3135
CSNK1E	1454	9.01e-06	1112	5.31828
IGBP1	3476	9.01e-06	1113	5.32307
NOTCH1	4851	9e-06	1114	5.32785
RB1	5925	9e-06	1115	5.33263
KHDRBS1	10657	9e-06	1116	5.33741
STK24	8428	8.99e-06	1117	5.3422
HRAS	3265	8.98e-06	1118	5.34698
RPS7	6201	8.97e-06	1119	5.35176
PPARA	5465	8.97e-06	1120	5.35655
MAD2L1	4085	8.96e-06	1121	5.36133
HIST2H4A	8370	8.94e-06	1122	5.36611
NR1I2	8856	8.92e-06	1123	5.37089
ATAD2	29028	8.92e-06	1124	5.37568
ARPC4	10093	8.92e-06	1125	5.38046
CSF2RB	1439	8.9e-06	1126	5.38524
ACACA	31	8.89e-06	1127	5.39002
HIST1H4H	8365	8.89e-06	1128	5.39481
HIST1H4A	8359	8.89e-06	1129	5.39959
TMED7	51014	8.89e-06	1130	5.40437
HIST1H4C	8364	8.89e-06	1131	5.40915
HIST1H4I	8294	8.88e-06	1132	5.41394
HIST1H4B	8366	8.88e-06	1133	5.41872
PSMA4	5685	8.88e-06	1134	5.4235
TEC	7006	8.88e-06	1135	5.42828
NEK9	91754	8.88e-06	1136	5.43307
KLC1	3831	8.88e-06	1137	5.43785
HIST2H4B	554313	8.87e-06	1138	5.44263
SMARCC1	6599	8.87e-06	1139	5.44741
HIST1H4E	8367	8.87e-06	1140	5.4522
FCGR2A	2212	8.86e-06	1141	5.45698
SPTBN2	6712	8.86e-06	1142	5.46176
HIST1H4F	8361	8.86e-06	1143	5.46655
HIST1H4J	8363	8.86e-06	1144	5.47133
HIST1H4K	8362	8.86e-06	1145	5.47611
HIST1H4L	8368	8.86e-06	1146	5.48089
TMED9	54732	8.85e-06	1147	5.48568
RPS6	6194	8.85e-06	1148	5.49046
SCFD1	23256	8.82e-06	1149	5.49524
SNRPA	6626	8.82e-06	1150	5.50002
PRDM1	639	8.82e-06	1151	5.50481
RNASEH2A	10535	8.81e-06	1152	5.50959
SVIL	6840	8.81e-06	1153	5.51437
NUP37	79023	8.8e-06	1154	5.51915
ETFA	2108	8.78e-06	1155	5.52394
NEDD4L	23327	8.78e-06	1156	5.52872
RIOK2	55781	8.77e-06	1157	5.5335
RPS23	6228	8.77e-06	1158	5.53828
RPLP1	6176	8.77e-06	1159	5.54307
CD44	960	8.77e-06	1160	5.54785
RPS25	6230	8.76e-06	1161	5.55263
BMI1	648	8.75e-06	1162	5.55742
PSMD11	5717	8.75e-06	1163	5.5622
IPO9	55705	8.74e-06	1164	5.56698
STAU1	6780	8.74e-06	1165	5.57176
TMED3	23423	8.74e-06	1166	5.57655
IRS2	8660	8.73e-06	1167	5.58133
DYNC1I2	1781	8.73e-06	1168	5.58611
GOLGA4	2803	8.72e-06	1169	5.59089
RBL1	5933	8.72e-06	1170	5.59568
KLHL8	57563	8.72e-06	1171	5.60046
ANKRD28	23243	8.72e-06	1172	5.60524
HSF1	3297	8.72e-06	1173	5.61002
RPS10	6204	8.71e-06	1174	5.61481
NOS2	4843	8.71e-06	1175	5.61959
KITLG	4254	8.71e-06	1176	5.62437
PIK3C3	5289	8.7e-06	1177	5.62915
ARCN1	372	8.69e-06	1178	5.63394
NCKIPSD	51517	8.69e-06	1179	5.63872
NANOG	79923	8.64e-06	1180	5.6435
RASA1	5921	8.63e-06	1181	5.64829
RPS19	6223	8.62e-06	1182	5.65307
OTUB1	55611	8.62e-06	1183	5.65785
EIF3B	8662	8.61e-06	1184	5.66263
SNU13	4809	8.61e-06	1185	5.66742
BRF2	55290	8.6e-06	1186	5.6722
LGR4	55366	8.59e-06	1187	5.67698
MYB	4602	8.59e-06	1188	5.68176
EIF3A	8661	8.58e-06	1189	5.68655
WIPF1	7456	8.57e-06	1190	5.69133
XPOT	11260	8.56e-06	1191	5.69611
ATP1A1	476	8.56e-06	1192	5.70089
SH3KBP1	30011	8.56e-06	1193	5.70568
NME2	4831	8.54e-06	1194	5.71046
FH	2271	8.54e-06	1195	5.71524
ITM2B	9445	8.54e-06	1196	5.72002
SPTB	6710	8.53e-06	1197	5.72481
MRPL44	65080	8.53e-06	1198	5.72959
RBX1	9978	8.52e-06	1199	5.73437
SRSF3	6428	8.51e-06	1200	5.73916
HCRT	3060	8.51e-06	1201	5.74394
GOLIM4	27333	8.51e-06	1202	5.74872
ARPC1B	10095	8.5e-06	1203	5.7535
SEC61A1	29927	8.49e-06	1204	5.75829
BAIAP2	10458	8.49e-06	1205	5.76307
ATP5C1	509	8.48e-06	1206	5.76785
C1QBP	708	8.47e-06	1207	5.77263
ULK2	9706	8.47e-06	1208	5.77742
SMC1A	8243	8.46e-06	1209	5.7822
BYSL	705	8.46e-06	1210	5.78698
NCKAP1	10787	8.46e-06	1211	5.79176
OFD1	8481	8.45e-06	1212	5.79655
TOP1	7150	8.45e-06	1213	5.80133
DDX6	1656	8.44e-06	1214	5.80611
ATP5B	506	8.43e-06	1215	5.81089
CENPA	1058	8.41e-06	1216	5.81568
SRSF2	6427	8.41e-06	1217	5.82046
RIC1	57589	8.41e-06	1218	5.82524
CD55	1604	8.41e-06	1219	5.83003
BAG2	9532	8.4e-06	1220	5.83481
RP2	6102	8.4e-06	1221	5.83959
MYO10	4651	8.4e-06	1222	5.84437
RBM8A	9939	8.39e-06	1223	5.84916
CD79A	973	8.38e-06	1224	5.85394
HSPH1	10808	8.37e-06	1225	5.85872
EPAS1	2034	8.37e-06	1226	5.8635
TAF9	6880	8.37e-06	1227	5.86829
SMURF1	57154	8.37e-06	1228	5.87307
RPS18	6222	8.36e-06	1229	5.87785
APBB1IP	54518	8.35e-06	1230	5.88263
RPS5	6193	8.34e-06	1231	5.88742
NCBP1	4686	8.32e-06	1232	5.8922
PLEK	5341	8.3e-06	1233	5.89698
SFN	2810	8.3e-06	1234	5.90176
COMMD3-BMI1	100532731	8.3e-06	1235	5.90655
DYNLL2	140735	8.29e-06	1236	5.91133
EFNB1	1947	8.29e-06	1237	5.91611
MET	4233	8.27e-06	1238	5.9209
CYFIP1	23191	8.26e-06	1239	5.92568
WDHD1	11169	8.26e-06	1240	5.93046
PTEN	5728	8.26e-06	1241	5.93524
RPS20	6224	8.26e-06	1242	5.94003
CFTR	1080	8.25e-06	1243	5.94481
COG6	57511	8.24e-06	1244	5.94959
DYNC1I1	1780	8.23e-06	1245	5.95437
RPL10	6134	8.23e-06	1246	5.95916
PPP6C	5537	8.23e-06	1247	5.96394
POLR2C	5432	8.2e-06	1248	5.96872
GART	2618	8.2e-06	1249	5.9735
ANAPC5	51433	8.2e-06	1250	5.97829
TCF3	6929	8.2e-06	1251	5.98307
PTK2B	2185	8.19e-06	1252	5.98785
RPL11	6135	8.19e-06	1253	5.99263
ISLR	3671	8.19e-06	1254	5.99742
XRCC5	7520	8.18e-06	1255	6.0022
CAPZA2	830	8.18e-06	1256	6.00698
TNF	7124	8.17e-06	1257	6.01177
RPS26	6231	8.17e-06	1258	6.01655
IFIT3	3437	8.16e-06	1259	6.02133
COG8	84342	8.15e-06	1260	6.02611
ARPC5	10092	8.15e-06	1261	6.0309
IRF5	3663	8.15e-06	1262	6.03568
PSPC1	55269	8.15e-06	1263	6.04046
SOX4	6659	8.14e-06	1264	6.04524
CD93	22918	8.13e-06	1265	6.05003
PRKCE	5581	8.13e-06	1266	6.05481
CSNK1A1	1452	8.12e-06	1267	6.05959
CD82	3732	8.12e-06	1268	6.06437
H2AFV	94239	8.12e-06	1269	6.06916
RPL14	9045	8.11e-06	1270	6.07394
SH3GLB1	51100	8.11e-06	1271	6.07872
MRE11A	4361	8.09e-06	1272	6.0835
RNGTT	8732	8.08e-06	1273	6.08829
LOC101929876	101929876	8.08e-06	1274	6.09307
TPR	7175	8.08e-06	1275	6.09785
MSH2	4436	8.08e-06	1276	6.10264
NONO	4841	8.07e-06	1277	6.10742
RPL36	25873	8.06e-06	1278	6.1122
GRIA1	2890	8.06e-06	1279	6.11698
CDK7	1022	8.06e-06	1280	6.12177
PSMA5	5686	8.05e-06	1281	6.12655
EIF4A2	1974	8.04e-06	1282	6.13133
MTNR1B	4544	8.03e-06	1283	6.13611
IL2	3558	8.03e-06	1284	6.1409
IGF1R	3480	8.03e-06	1285	6.14568
SEC16A	9919	8.03e-06	1286	6.15046
PHLDA3	23612	8.03e-06	1287	6.15524
SIN3A	25942	8.01e-06	1288	6.16003
NOP56	10528	8.01e-06	1289	6.16481
CD5	921	8e-06	1290	6.16959
ZACN	353174	8e-06	1291	6.17437
ANXA6	309	8e-06	1292	6.17916
BRCA2	675	8e-06	1293	6.18394
HERC2	8924	8e-06	1294	6.18872
A4GNT	51146	7.99e-06	1295	6.19351
TSC22D1	8848	7.99e-06	1296	6.19829
SPTA1	6708	7.98e-06	1297	6.20307
VPS52	6293	7.97e-06	1298	6.20785
KAT2B	8850	7.97e-06	1299	6.21264
TMEM246	84302	7.97e-06	1300	6.21742
ACO2	50	7.96e-06	1301	6.2222
NUP62	23636	7.95e-06	1302	6.22698
CDK4	1019	7.94e-06	1303	6.23177
IKBKB	3551	7.93e-06	1304	6.23655
PSMB9	5698	7.92e-06	1305	6.24133
CNBP	7555	7.92e-06	1306	6.24611
IGSF8	93185	7.91e-06	1307	6.2509
FLOT1	10211	7.91e-06	1308	6.25568
VPS51	738	7.87e-06	1309	6.26046
NUP133	55746	7.87e-06	1310	6.26524
NCK2	8440	7.85e-06	1311	6.27003
ARL13B	200894	7.85e-06	1312	6.27481
PSMD7	5713	7.85e-06	1313	6.27959
NUP107	57122	7.85e-06	1314	6.28438
DCTN5	84516	7.84e-06	1315	6.28916
APOE	348	7.83e-06	1316	6.29394
TOP2B	7155	7.82e-06	1317	6.29872
IRF4	3662	7.81e-06	1318	6.30351
NCBP2	22916	7.81e-06	1319	6.30829
NELFCD	51497	7.81e-06	1320	6.31307
GNAI2	2771	7.81e-06	1321	6.31785
WASF2	10163	7.81e-06	1322	6.32264
ATP2B2	491	7.81e-06	1323	6.32742
DCTN4	51164	7.8e-06	1324	6.3322
PPARG	5468	7.79e-06	1325	6.33698
RPS6KB2	6199	7.79e-06	1326	6.34177
YAP1	10413	7.79e-06	1327	6.34655
COPZ2	51226	7.78e-06	1328	6.35133
DHX15	1665	7.78e-06	1329	6.35611
ARFRP1	10139	7.77e-06	1330	6.3609
PLAUR	5329	7.77e-06	1331	6.36568
STRN4	29888	7.77e-06	1332	6.37046
CYFIP2	26999	7.77e-06	1333	6.37525
SPTBN4	57731	7.76e-06	1334	6.38003
ALDOA	226	7.76e-06	1335	6.38481
SPTBN5	51332	7.75e-06	1336	6.38959
ALYREF	10189	7.75e-06	1337	6.39438
MCFD2	90411	7.73e-06	1338	6.39916
CCND2	894	7.73e-06	1339	6.40394
SPINT2	10653	7.73e-06	1340	6.40872
SRF	6722	7.72e-06	1341	6.41351
RANBP9	10048	7.72e-06	1342	6.41829
GTF3C2	2976	7.7e-06	1343	6.42307
TMEM171	134285	7.7e-06	1344	6.42785
CEP135	9662	7.7e-06	1345	6.43264
RAB11A	8766	7.7e-06	1346	6.43742
BRK1	55845	7.7e-06	1347	6.4422
NCKAP1L	3071	7.69e-06	1348	6.44698
GABRE	2564	7.69e-06	1349	6.45177
IFIT1	3434	7.68e-06	1350	6.45655
MAP3K1	4214	7.67e-06	1351	6.46133
POLD1	5424	7.66e-06	1352	6.46612
REL	5966	7.65e-06	1353	6.4709
KCNA3	3738	7.64e-06	1354	6.47568
DNAJB1	3337	7.64e-06	1355	6.48046
TRRAP	8295	7.63e-06	1356	6.48525
IL2RB	3560	7.63e-06	1357	6.49003
HERPUD1	9709	7.59e-06	1358	6.49481
GCC1	79571	7.58e-06	1359	6.49959
CCND1	595	7.58e-06	1360	6.50438
ELMO1	9844	7.58e-06	1361	6.50916
PSMD10	5716	7.57e-06	1362	6.51394
DEDD	9191	7.57e-06	1363	6.51872
GJA1	2697	7.57e-06	1364	6.52351
IRS4	8471	7.57e-06	1365	6.52829
GOLGB1	2804	7.56e-06	1366	6.53307
DISC1	27185	7.56e-06	1367	6.53785
EIF3C	8663	7.55e-06	1368	6.54264
FLNA	2316	7.54e-06	1369	6.54742
RPL13	6137	7.54e-06	1370	6.5522
TLR9	54106	7.54e-06	1371	6.55699
NFKBIA	4792	7.54e-06	1372	6.56177
ILF2	3608	7.54e-06	1373	6.56655
SACM1L	22908	7.54e-06	1374	6.57133
POLR2F	5435	7.53e-06	1375	6.57612
POLR2G	5436	7.53e-06	1376	6.5809
SORT1	6272	7.53e-06	1377	6.58568
TRAPPC2	6399	7.52e-06	1378	6.59046
LZTS2	84445	7.51e-06	1379	6.59525
RAD51	5888	7.51e-06	1380	6.60003
EEF2	1938	7.51e-06	1381	6.60481
WDR1	9948	7.51e-06	1382	6.60959
HSD17B10	3028	7.5e-06	1383	6.61438
DYNC1LI2	1783	7.49e-06	1384	6.61916
GAB2	9846	7.49e-06	1385	6.62394
RAD23B	5887	7.48e-06	1386	6.62872
UBE2D2	7322	7.48e-06	1387	6.63351
IL12A	3592	7.48e-06	1388	6.63829
ATP1B4	23439	7.47e-06	1389	6.64307
GP1BB	2812	7.46e-06	1390	6.64785
PPP4C	5531	7.46e-06	1391	6.65264
FCGR2C	9103	7.45e-06	1392	6.65742
CRKL	1399	7.44e-06	1393	6.6622
CCL19	6363	7.43e-06	1394	6.66699
LYPD6	130574	7.43e-06	1395	6.67177
BCAR3	8412	7.42e-06	1396	6.67655
NUP160	23279	7.42e-06	1397	6.68133
SPACA1	81833	7.42e-06	1398	6.68612
AGO2	27161	7.42e-06	1399	6.6909
DYNC2H1	79659	7.42e-06	1400	6.69568
RPL12	6136	7.41e-06	1401	6.70046
MICA	100507436	7.41e-06	1402	6.70525
SMAD2	4087	7.4e-06	1403	6.71003
TECPR1	25851	7.39e-06	1404	6.71481
TMEFF1	8577	7.39e-06	1405	6.71959
VEGFA	7422	7.37e-06	1406	6.72438
TFDP1	7027	7.35e-06	1407	6.72916
DYNC2LI1	51626	7.35e-06	1408	6.73394
POLR1C	9533	7.35e-06	1409	6.73872
CHERP	10523	7.34e-06	1410	6.74351
IFIT2	3433	7.34e-06	1411	6.74829
SPN	6693	7.33e-06	1412	6.75307
IPO4	79711	7.33e-06	1413	6.75786
UBL4A	8266	7.33e-06	1414	6.76264
SNTA1	6640	7.33e-06	1415	6.76742
TUBA1B	10376	7.33e-06	1416	6.7722
SOCS2	8835	7.33e-06	1417	6.77699
CNTRL	11064	7.32e-06	1418	6.78177
RPL15	6138	7.32e-06	1419	6.78655
TLN1	7094	7.31e-06	1420	6.79133
MAPK7	5598	7.3e-06	1421	6.79612
HDAC4	9759	7.3e-06	1422	6.8009
FOXK2	3607	7.3e-06	1423	6.80568
IRS1	3667	7.3e-06	1424	6.81046
GBP1	2633	7.29e-06	1425	6.81525
WIPF2	147179	7.29e-06	1426	6.82003
GRK5	2869	7.29e-06	1427	6.82481
GSTK1	373156	7.28e-06	1428	6.82959
DOCK1	1793	7.28e-06	1429	6.83438
PAFAH1B1	5048	7.28e-06	1430	6.83916
PSME4	23198	7.26e-06	1431	6.84394
RPL26	6154	7.26e-06	1432	6.84873
RPL10A	4736	7.26e-06	1433	6.85351
UPF1	5976	7.26e-06	1434	6.85829
DOK1	1796	7.24e-06	1435	6.86307
RPTOR	57521	7.24e-06	1436	6.86786
TLR3	7098	7.23e-06	1437	6.87264
WIPF3	644150	7.21e-06	1438	6.87742
IFNA1	3439	7.21e-06	1439	6.8822
LNX1	84708	7.21e-06	1440	6.88699
DTNBP1	84062	7.2e-06	1441	6.89177
2020-03-01	55016	7.2e-06	1442	6.89655
NR2F2	7026	7.19e-06	1443	6.90133
TUBA4A	7277	7.19e-06	1444	6.90612
RPL36A	6173	7.19e-06	1445	6.9109
SAMD9L	219285	7.17e-06	1446	6.91568
SRSF10	10772	7.17e-06	1447	6.92046
ATP2C1	27032	7.17e-06	1448	6.92525
DCTN6	10671	7.16e-06	1449	6.93003
RASSF5	83593	7.16e-06	1450	6.93481
BCAR1	9564	7.16e-06	1451	6.9396
SMURF2	64750	7.16e-06	1452	6.94438
MATR3	9782	7.16e-06	1453	6.94916
GAB1	2549	7.15e-06	1454	6.95394
RBBP8	5932	7.15e-06	1455	6.95873
TLX3	30012	7.14e-06	1456	6.96351
FGD2	221472	7.14e-06	1457	6.96829
G3BP1	10146	7.14e-06	1458	6.97307
PIK3R3	8503	7.13e-06	1459	6.97786
HNRNPC	3183	7.13e-06	1460	6.98264
RPL21	6144	7.12e-06	1461	6.98742
ELMO2	63916	7.12e-06	1462	6.9922
VAMP4	8674	7.12e-06	1463	6.99699
ANK3	288	7.11e-06	1464	7.00177
PLCB3	5331	7.11e-06	1465	7.00655
IRF3	3661	7.11e-06	1466	7.01133
RPN2	6185	7.1e-06	1467	7.01612
MAPK8	5599	7.09e-06	1468	7.0209
GRIN1	2902	7.09e-06	1469	7.02568
CBLB	868	7.08e-06	1470	7.03047
MCM5	4174	7.08e-06	1471	7.03525
NAT10	55226	7.07e-06	1472	7.04003
SF3B1	23451	7.07e-06	1473	7.04481
UBE3A	7337	7.07e-06	1474	7.0496
PAN2	9924	7.05e-06	1475	7.05438
SERPINA1	5265	7.05e-06	1476	7.05916
ANK1	286	7.05e-06	1477	7.06394
CDC37	11140	7.04e-06	1478	7.06873
ANK2	287	7.04e-06	1479	7.07351
CDKN1B	1027	7.03e-06	1480	7.07829
GTSE1	51512	7.02e-06	1481	7.08307
FBXO22	26263	7.02e-06	1482	7.08786
RALA	5898	7.02e-06	1483	7.09264
ATG14	22863	7.02e-06	1484	7.09742
CHRNA9	55584	7.01e-06	1485	7.1022
SUCLG2	8801	6.99e-06	1486	7.10699
PFDN5	5204	6.99e-06	1487	7.11177
GFPT2	9945	6.99e-06	1488	7.11655
KPNA1	3836	6.98e-06	1489	7.12134
CHEK2	11200	6.98e-06	1490	7.12612
NUP153	9972	6.98e-06	1491	7.1309
ATP6V0A1	535	6.98e-06	1492	7.13568
RIF1	55183	6.98e-06	1493	7.14047
TLR2	7097	6.97e-06	1494	7.14525
TNFRSF10D	8793	6.97e-06	1495	7.15003
COA3	28958	6.95e-06	1496	7.15481
IFITM3	10410	6.94e-06	1497	7.1596
RARA	5914	6.93e-06	1498	7.16438
PECAM1	5175	6.93e-06	1499	7.16916
SEC23IP	11196	6.92e-06	1500	7.17394
RPAP3	79657	6.92e-06	1501	7.17873
KIF2C	11004	6.92e-06	1502	7.18351
LIG4	3981	6.89e-06	1503	7.18829
POLR1D	51082	6.89e-06	1504	7.19307
HOMER2	9455	6.89e-06	1505	7.19786
GCC2	9648	6.89e-06	1506	7.20264
APPBP2	10513	6.88e-06	1507	7.20742
GHR	2690	6.88e-06	1508	7.21221
TMCO6	55374	6.87e-06	1509	7.21699
AXL	558	6.87e-06	1510	7.22177
GMPPB	29925	6.87e-06	1511	7.22655
TREM2	54209	6.87e-06	1512	7.23134
SP100	6672	6.87e-06	1513	7.23612
ITGB1	3688	6.86e-06	1514	7.2409
XRN1	54464	6.86e-06	1515	7.24568
STX6	10228	6.86e-06	1516	7.25047
PSMB2	5690	6.85e-06	1517	7.25525
MCOLN3	55283	6.84e-06	1518	7.26003
IFITM1	8519	6.83e-06	1519	7.26481
RAB6B	51560	6.82e-06	1520	7.2696
RAB8A	4218	6.81e-06	1521	7.27438
DEK	7913	6.81e-06	1522	7.27916
ACTN4	81	6.81e-06	1523	7.28394
LPAR1	1902	6.8e-06	1524	7.28873
NUP205	23165	6.79e-06	1525	7.29351
RPS17	6218	6.78e-06	1526	7.29829
KLRC4-KLRK1	100528032	6.77e-06	1527	7.30308
RPS16	6217	6.77e-06	1528	7.30786
PLXNA1	5361	6.77e-06	1529	7.31264
BUB1B	701	6.77e-06	1530	7.31742
RPS12	6206	6.76e-06	1531	7.32221
BET1L	51272	6.75e-06	1532	7.32699
UTP15	84135	6.75e-06	1533	7.33177
DDX18	8886	6.75e-06	1534	7.33655
IDH3A	3419	6.74e-06	1535	7.34134
VTI1A	143187	6.74e-06	1536	7.34612
TBP	6908	6.74e-06	1537	7.3509
XRCC3	7517	6.74e-06	1538	7.35568
SLC25A16	8034	6.74e-06	1539	7.36047
IFI6	2537	6.73e-06	1540	7.36525
ULK1	8408	6.72e-06	1541	7.37003
RPL35A	6165	6.72e-06	1542	7.37481
PPIF	10105	6.72e-06	1543	7.3796
NDEL1	81565	6.72e-06	1544	7.38438
FGFR3	2261	6.71e-06	1545	7.38916
PIM1	5292	6.71e-06	1546	7.39395
RPL19	6143	6.7e-06	1547	7.39873
UFM1	51569	6.69e-06	1548	7.40351
PCGF2	7703	6.69e-06	1549	7.40829
TMEM115	11070	6.68e-06	1550	7.41308
PAXIP1	22976	6.67e-06	1551	7.41786
F8	2157	6.67e-06	1552	7.42264
VPS53	55275	6.67e-06	1553	7.42742
KIF2A	3796	6.67e-06	1554	7.43221
KNG1	3827	6.66e-06	1555	7.43699
RORC	6097	6.65e-06	1556	7.44177
PIAS1	8554	6.64e-06	1557	7.44655
PSMD9	5715	6.64e-06	1558	7.45134
DKC1	1736	6.63e-06	1559	7.45612
GTF2I	2969	6.63e-06	1560	7.4609
ATP6V1C1	528	6.63e-06	1561	7.46568
ZNF207	7756	6.61e-06	1562	7.47047
CD68	968	6.61e-06	1563	7.47525
DOK2	9046	6.6e-06	1564	7.48003
RBM14	10432	6.58e-06	1565	7.48482
SKAP1	8631	6.58e-06	1566	7.4896
PLCB1	23236	6.58e-06	1567	7.49438
SSR4	6748	6.58e-06	1568	7.49916
ATP5O	539	6.57e-06	1569	7.50395
UBE2G2	7327	6.56e-06	1570	7.50873
BCL10	8915	6.56e-06	1571	7.51351
ATIC	471	6.56e-06	1572	7.51829
POU2F2	5452	6.55e-06	1573	7.52308
FOXM1	2305	6.55e-06	1574	7.52786
RPL18A	6142	6.54e-06	1575	7.53264
GOLGA1	2800	6.54e-06	1576	7.53742
ENO2	2026	6.54e-06	1577	7.54221
DARS	1615	6.53e-06	1578	7.54699
RPL26L1	51121	6.53e-06	1579	7.55177
DAG1	1605	6.53e-06	1580	7.55655
HCK	3055	6.53e-06	1581	7.56134
HIST3H3	8290	6.52e-06	1582	7.56612
ZNF317	57693	6.51e-06	1583	7.5709
RPL9	6133	6.5e-06	1584	7.57569
KEAP1	9817	6.5e-06	1585	7.58047
FAU	2197	6.5e-06	1586	7.58525
KLRC2	3822	6.49e-06	1587	7.59003
USP7	7874	6.49e-06	1588	7.59482
RAD18	56852	6.48e-06	1589	7.5996
VPS54	51542	6.48e-06	1590	7.60438
RGP1	9827	6.47e-06	1591	7.60916
SYS1	90196	6.47e-06	1592	7.61395
FLNC	2318	6.47e-06	1593	7.61873
MAGEA6	4105	6.46e-06	1594	7.62351
FABP5	2171	6.45e-06	1595	7.62829
CFLAR	8837	6.45e-06	1596	7.63308
POLR2D	5433	6.44e-06	1597	7.63786
CD2	914	6.44e-06	1598	7.64264
TTC13	79573	6.43e-06	1599	7.64742
NARS	4677	6.42e-06	1600	7.65221
RPL28	6158	6.42e-06	1601	7.65699
PRL	5617	6.42e-06	1602	7.66177
SLC39A4	55630	6.42e-06	1603	7.66656
BATF	10538	6.42e-06	1604	7.67134
UBE2N	7334	6.41e-06	1605	7.67612
IFNGR1	3459	6.41e-06	1606	7.6809
IARS	3376	6.41e-06	1607	7.68569
RPL13A	23521	6.41e-06	1608	7.69047
EIF4E	1977	6.4e-06	1609	7.69525
IGF2BP3	10643	6.4e-06	1610	7.70003
KATNB1	10300	6.4e-06	1611	7.70482
KLRA1P	10748	6.4e-06	1612	7.7096
WRAP53	55135	6.39e-06	1613	7.71438
PIP4K2A	5305	6.39e-06	1614	7.71916
CD9	928	6.39e-06	1615	7.72395
ZW10	9183	6.39e-06	1616	7.72873
VPS45	11311	6.38e-06	1617	7.73351
AMBRA1	55626	6.38e-06	1618	7.73829
FATE1	89885	6.38e-06	1619	7.74308
LRIF1	55791	6.36e-06	1620	7.74786
TRAPPC4	51399	6.35e-06	1621	7.75264
RPS29	6235	6.35e-06	1622	7.75743
INPP5D	3635	6.35e-06	1623	7.76221
RCN2	5955	6.34e-06	1624	7.76699
IL3RA	3563	6.34e-06	1625	7.77177
FLT1	2321	6.34e-06	1626	7.77656
TRAPPC3	27095	6.34e-06	1627	7.78134
PDCD6	10016	6.34e-06	1628	7.78612
TUBB3	10381	6.33e-06	1629	7.7909
NT5E	4907	6.33e-06	1630	7.79569
NFATC1	4772	6.33e-06	1631	7.80047
TEK	7010	6.32e-06	1632	7.80525
VWF	7450	6.32e-06	1633	7.81003
PTPRK	5796	6.31e-06	1634	7.81482
RPL17	6139	6.31e-06	1635	7.8196
SCLT1	132320	6.31e-06	1636	7.82438
MYO1C	4641	6.31e-06	1637	7.82916
TRD	6964	6.3e-06	1638	7.83395
FANCI	55215	6.29e-06	1639	7.83873
DHCR24	1718	6.29e-06	1640	7.84351
PRKACB	5567	6.29e-06	1641	7.84829
EIF4A1	1973	6.29e-06	1642	7.85308
NCSTN	23385	6.28e-06	1643	7.85786
MNDA	4332	6.28e-06	1644	7.86264
POLR2L	5441	6.28e-06	1645	7.86743
CEP250	11190	6.27e-06	1646	7.87221
WWOX	51741	6.27e-06	1647	7.87699
HECW2	57520	6.27e-06	1648	7.88177
EGF	1950	6.27e-06	1649	7.88656
EPS8	2059	6.25e-06	1650	7.89134
RNF170	81790	6.25e-06	1651	7.89612
VBP1	7411	6.25e-06	1652	7.9009
CTSC	1075	6.25e-06	1653	7.90569
CORO1C	23603	6.25e-06	1654	7.91047
RPL37	6167	6.25e-06	1655	7.91525
ANKRD17	26057	6.24e-06	1656	7.92003
RAF1	5894	6.24e-06	1657	7.92482
CCNA1	8900	6.24e-06	1658	7.9296
MRPS17	51373	6.23e-06	1659	7.93438
PRKAR2A	5576	6.22e-06	1660	7.93916
AHCTF1	25909	6.22e-06	1661	7.94395
SRSF9	8683	6.21e-06	1662	7.94873
SF3B2	10992	6.19e-06	1663	7.95351
TFE3	7030	6.19e-06	1664	7.9583
CHST8	64377	6.18e-06	1665	7.96308
SYNJ1	8867	6.17e-06	1666	7.96786
POLR2H	5437	6.17e-06	1667	7.97264
POLR2I	5438	6.16e-06	1668	7.97743
OAS1	4938	6.16e-06	1669	7.98221
ARHGEF1	9138	6.15e-06	1670	7.98699
WDR4	10785	6.15e-06	1671	7.99177
PIP4K2C	79837	6.15e-06	1672	7.99656
PIAS4	51588	6.15e-06	1673	8.00134
IRAK1	3654	6.14e-06	1674	8.00612
TNRC6B	23112	6.12e-06	1675	8.0109
PSMB7	5695	6.12e-06	1676	8.01569
PTGS2	5743	6.12e-06	1677	8.02047
RPLP2	6181	6.11e-06	1678	8.02525
MAZ	4150	6.11e-06	1679	8.03003
SNCA	6622	6.1e-06	1680	8.03482
MAPK13	5603	6.1e-06	1681	8.0396
F5	2153	6.1e-06	1682	8.04438
PRPF19	27339	6.09e-06	1683	8.04917
WBP1	23559	6.08e-06	1684	8.05395
NRAS	4893	6.08e-06	1685	8.05873
DHX35	60625	6.08e-06	1686	8.06351
TECR	9524	6.08e-06	1687	8.0683
BIRC5	332	6.08e-06	1688	8.07308
TFAM	7019	6.07e-06	1689	8.07786
USHBP1	83878	6.06e-06	1690	8.08264
PTPRCAP	5790	6.06e-06	1691	8.08743
RPL27A	6157	6.06e-06	1692	8.09221
PEX19	5824	6.05e-06	1693	8.09699
DDX51	317781	6.04e-06	1694	8.10177
AURKA	6790	6.04e-06	1695	8.10656
IL5RA	3568	6.04e-06	1696	8.11134
RPL30	6156	6.03e-06	1697	8.11612
BRIP1	83990	6.03e-06	1698	8.1209
PARP2	10038	6.02e-06	1699	8.12569
PSMD8	5714	6.02e-06	1700	8.13047
FEN1	2237	6.02e-06	1701	8.13525
BCR	613	6.02e-06	1702	8.14004
CD3EAP	10849	6.02e-06	1703	8.14482
GOLGA5	9950	6.01e-06	1704	8.1496
SHFM1	7979	6.01e-06	1705	8.15438
POU5F1	5460	6.01e-06	1706	8.15917
PPP6R1	22870	6.01e-06	1707	8.16395
TNFRSF1B	7133	6e-06	1708	8.16873
HNF1A	6927	6e-06	1709	8.17351
P2RY12	64805	6e-06	1710	8.1783
TIRAP	114609	6e-06	1711	8.18308
IL2RG	3561	5.99e-06	1712	8.18786
POMK	84197	5.99e-06	1713	8.19264
ETS2	2114	5.99e-06	1714	8.19743
RPS11	6205	5.97e-06	1715	8.20221
IQGAP1	8826	5.96e-06	1716	8.20699
NOLC1	9221	5.96e-06	1717	8.21177
SMARCE1	6605	5.96e-06	1718	8.21656
RAP1A	5906	5.96e-06	1719	8.22134
PPA1	5464	5.95e-06	1720	8.22612
EIF2B1	1967	5.95e-06	1721	8.23091
TAF5	6877	5.95e-06	1722	8.23569
GNAI1	2770	5.94e-06	1723	8.24047
HIST1H1C	3006	5.94e-06	1724	8.24525
CENPJ	55835	5.94e-06	1725	8.25004
GH2	2689	5.93e-06	1726	8.25482
LDHA	3939	5.9e-06	1727	8.2596
RAB39A	54734	5.89e-06	1728	8.26438
CENPE	1062	5.88e-06	1729	8.26917
COL7A1	1294	5.88e-06	1730	8.27395
CSF3R	1441	5.88e-06	1731	8.27873
SFPQ	6421	5.86e-06	1732	8.28351
TRAPPC5	126003	5.86e-06	1733	8.2883
POLR2K	5440	5.85e-06	1734	8.29308
ATAD3A	55210	5.85e-06	1735	8.29786
PRPF40B	25766	5.85e-06	1736	8.30264
THOC2	57187	5.85e-06	1737	8.30743
AURKB	9212	5.85e-06	1738	8.31221
CEP128	145508	5.84e-06	1739	8.31699
FBL	2091	5.83e-06	1740	8.32178
KDR	3791	5.83e-06	1741	8.32656
LSM1	27257	5.83e-06	1742	8.33134
ACADM	34	5.83e-06	1743	8.33612
EPS8L1	54869	5.83e-06	1744	8.34091
CBWD1	55871	5.83e-06	1745	8.34569
IL4	3565	5.82e-06	1746	8.35047
EPOR	2057	5.82e-06	1747	8.35525
CSE1L	1434	5.82e-06	1748	8.36004
NCAPG	64151	5.82e-06	1749	8.36482
TM2D3	80213	5.81e-06	1750	8.3696
RER1	11079	5.81e-06	1751	8.37438
MTNR1A	4543	5.81e-06	1752	8.37917
GFI1	2672	5.8e-06	1753	8.38395
AREG	374	5.8e-06	1754	8.38873
KAT2A	2648	5.79e-06	1755	8.39351
HDAC6	10013	5.79e-06	1756	8.3983
TP53RK	112858	5.79e-06	1757	8.40308
CAPN1	823	5.79e-06	1758	8.40786
PIP4K2B	8396	5.78e-06	1759	8.41265
USP10	9100	5.78e-06	1760	8.41743
NUP93	9688	5.78e-06	1761	8.42221
KDM1A	23028	5.78e-06	1762	8.42699
RAB30	27314	5.78e-06	1763	8.43178
EPS8L2	64787	5.78e-06	1764	8.43656
MYO5A	4644	5.77e-06	1765	8.44134
TRAPPC10	7109	5.77e-06	1766	8.44612
RRM2	6241	5.77e-06	1767	8.45091
TGFA	7039	5.76e-06	1768	8.45569
HNRNPUL1	11100	5.76e-06	1769	8.46047
MAP3K7	6885	5.75e-06	1770	8.46525
IFNGR2	3460	5.75e-06	1771	8.47004
RFC3	5983	5.74e-06	1772	8.47482
TRIM27	5987	5.74e-06	1773	8.4796
EVA1C	59271	5.74e-06	1774	8.48438
LIMA1	51474	5.73e-06	1775	8.48917
RTN4	57142	5.73e-06	1776	8.49395
CLIC4	25932	5.73e-06	1777	8.49873
CTSZ	1522	5.73e-06	1778	8.50352
TRAPPC6A	79090	5.72e-06	1779	8.5083
ITPRIPL1	150771	5.72e-06	1780	8.51308
FASN	2194	5.71e-06	1781	8.51786
RAB36	9609	5.71e-06	1782	8.52265
NAALADL2	254827	5.71e-06	1783	8.52743
TRAPPC1	58485	5.71e-06	1784	8.53221
TRAPPC9	83696	5.71e-06	1785	8.53699
PATZ1	23598	5.7e-06	1786	8.54178
RBM28	55131	5.7e-06	1787	8.54656
LARS	51520	5.7e-06	1788	8.55134
NPHP4	261734	5.7e-06	1789	8.55612
TPM1	7168	5.7e-06	1790	8.56091
IL9R	3581	5.69e-06	1791	8.56569
PRB4	5545	5.69e-06	1792	8.57047
PPP6R3	55291	5.69e-06	1793	8.57525
CSTF1	1477	5.69e-06	1794	8.58004
CCR1	1230	5.69e-06	1795	8.58482
GCNT2	2651	5.69e-06	1796	8.5896
CSTF2	1478	5.69e-06	1797	8.59439
EPS15	2060	5.69e-06	1798	8.59917
CTLA4	1493	5.69e-06	1799	8.60395
EIF5A	1984	5.68e-06	1800	8.60873
SYVN1	84447	5.68e-06	1801	8.61352
POMC	5443	5.67e-06	1802	8.6183
PDCD11	22984	5.66e-06	1803	8.62308
KNTC1	9735	5.66e-06	1804	8.62786
HARS	3035	5.66e-06	1805	8.63265
RAB41	347517	5.65e-06	1806	8.63743
PYGL	5836	5.65e-06	1807	8.64221
HNRNPR	10236	5.65e-06	1808	8.64699
POM121	9883	5.64e-06	1809	8.65178
POLR2J	5439	5.64e-06	1810	8.65656
TGFBR1	7046	5.63e-06	1811	8.66134
SEC61B	10952	5.63e-06	1812	8.66612
BUB1	699	5.63e-06	1813	8.67091
PWP1	11137	5.63e-06	1814	8.67569
HDAC3	8841	5.62e-06	1815	8.68047
XRN2	22803	5.62e-06	1816	8.68526
EXO1	9156	5.62e-06	1817	8.69004
TUBA3D	113457	5.62e-06	1818	8.69482
JUP	3728	5.62e-06	1819	8.6996
TRAPPC2L	51693	5.61e-06	1820	8.70439
INPPL1	3636	5.61e-06	1821	8.70917
NF2	4771	5.6e-06	1822	8.71395
APITD1	378708	5.6e-06	1823	8.71873
DIMT1	27292	5.6e-06	1824	8.72352
TRMT44	152992	5.6e-06	1825	8.7283
ABCF1	23	5.6e-06	1826	8.73308
ATG12	9140	5.58e-06	1827	8.73786
EPS8L3	79574	5.58e-06	1828	8.74265
UBR4	23352	5.57e-06	1829	8.74743
TAF6	6878	5.57e-06	1830	8.75221
GHDC	84514	5.57e-06	1831	8.75699
MPG	4350	5.56e-06	1832	8.76178
KCNMA1	3778	5.56e-06	1833	8.76656
POLR1B	84172	5.56e-06	1834	8.77134
LGALS3	3958	5.54e-06	1835	8.77613
UACA	55075	5.54e-06	1836	8.78091
EFTUD2	9343	5.54e-06	1837	8.78569
HNRNPA3	220988	5.54e-06	1838	8.79047
NFS1	9054	5.54e-06	1839	8.79526
SNRNP200	23020	5.53e-06	1840	8.80004
SMAD4	4089	5.53e-06	1841	8.80482
DDX19A	55308	5.53e-06	1842	8.8096
A2M	2	5.53e-06	1843	8.81439
RPGRIP1	57096	5.53e-06	1844	8.81917
PVRIG	79037	5.52e-06	1845	8.82395
EIF4B	1975	5.52e-06	1846	8.82873
SGK1	6446	5.52e-06	1847	8.83352
TP53BP1	7158	5.52e-06	1848	8.8383
CNIH3	149111	5.52e-06	1849	8.84308
TRAPPC6B	122553	5.51e-06	1850	8.84786
CNIH1	10175	5.51e-06	1851	8.85265
ZBTB20	26137	5.51e-06	1852	8.85743
SAE1	10055	5.51e-06	1853	8.86221
HMGCS1	3157	5.5e-06	1854	8.867
CASP8	841	5.49e-06	1855	8.87178
IL10	3586	5.49e-06	1856	8.87656
ATP5F1	515	5.48e-06	1857	8.88134
RFWD3	55159	5.47e-06	1858	8.88613
PRDX3	10935	5.47e-06	1859	8.89091
SLC25A3	5250	5.47e-06	1860	8.89569
CNIH2	254263	5.47e-06	1861	8.90047
CYC1	1537	5.46e-06	1862	8.90526
APTX	54840	5.46e-06	1863	8.91004
KIF18A	81930	5.46e-06	1864	8.91482
OAF	220323	5.45e-06	1865	8.9196
EIF3M	10480	5.44e-06	1866	8.92439
KPNA5	3841	5.44e-06	1867	8.92917
UHRF1	29128	5.43e-06	1868	8.93395
CCNE2	9134	5.42e-06	1869	8.93873
H3F3C	440093	5.42e-06	1870	8.94352
POLR3K	51728	5.42e-06	1871	8.9483
PES1	23481	5.41e-06	1872	8.95308
STXBP4	252983	5.41e-06	1873	8.95787
TCEB1	6921	5.41e-06	1874	8.96265
NLE1	54475	5.4e-06	1875	8.96743
RBPJ	3516	5.39e-06	1876	8.97221
ADAP2	55803	5.39e-06	1877	8.977
EIF2B2	8892	5.38e-06	1878	8.98178
CTTN	2017	5.38e-06	1879	8.98656
SCCPDH	51097	5.37e-06	1880	8.99134
CCR2	729230	5.37e-06	1881	8.99613
DARS2	55157	5.37e-06	1882	9.00091
AOC3	8639	5.37e-06	1883	9.00569
ITGB3BP	23421	5.36e-06	1884	9.01047
NMD3	51068	5.36e-06	1885	9.01526
STAM	8027	5.35e-06	1886	9.02004
PRLR	5618	5.35e-06	1887	9.02482
FLT3	2322	5.34e-06	1888	9.0296
TERF2	7014	5.34e-06	1889	9.03439
LSM7	51690	5.34e-06	1890	9.03917
USF2	7392	5.33e-06	1891	9.04395
RAD23A	5886	5.33e-06	1892	9.04873
USP19	10869	5.33e-06	1893	9.05352
CDH2	1000	5.33e-06	1894	9.0583
CHD4	1108	5.33e-06	1895	9.06308
NUP214	8021	5.33e-06	1896	9.06787
FBXO25	26260	5.33e-06	1897	9.07265
CHUK	1147	5.32e-06	1898	9.07743
TMEM189-UBE2V1	387522	5.32e-06	1899	9.08221
RTN3	10313	5.32e-06	1900	9.087
DDX1	1653	5.31e-06	1901	9.09178
ZBTB16	7704	5.31e-06	1902	9.09656
CLU	1191	5.31e-06	1903	9.10134
EIF1AX	1964	5.31e-06	1904	9.10613
GALT	2592	5.31e-06	1905	9.11091
EFNB2	1948	5.3e-06	1906	9.11569
GLT8D2	83468	5.3e-06	1907	9.12047
PPP3CA	5530	5.3e-06	1908	9.12526
INSIG2	51141	5.3e-06	1909	9.13004
DHX30	22907	5.29e-06	1910	9.13482
NUF2	83540	5.29e-06	1911	9.1396
SEC16B	89866	5.29e-06	1912	9.14439
SEMA4F	10505	5.29e-06	1913	9.14917
THOC5	8563	5.28e-06	1914	9.15395
BARD1	580	5.28e-06	1915	9.15874
EIF3G	8666	5.28e-06	1916	9.16352
UBE2D1	7321	5.27e-06	1917	9.1683
SDF4	51150	5.27e-06	1918	9.17308
CALD1	800	5.26e-06	1919	9.17787
EPHB4	2050	5.26e-06	1920	9.18265
KPNA6	23633	5.26e-06	1921	9.18743
RNPS1	10921	5.25e-06	1922	9.19221
BCL2	596	5.25e-06	1923	9.197
PICALM	8301	5.24e-06	1924	9.20178
ADRBK1	156	5.22e-06	1925	9.20656
NUP58	9818	5.22e-06	1926	9.21134
U2AF2	11338	5.22e-06	1927	9.21613
TLE1	7088	5.21e-06	1928	9.22091
RMDN3	55177	5.21e-06	1929	9.22569
MAP3K5	4217	5.21e-06	1930	9.23047
NEDD4	4734	5.2e-06	1931	9.23526
FKBP8	23770	5.2e-06	1932	9.24004
ZWINT	11130	5.2e-06	1933	9.24482
NUP54	53371	5.2e-06	1934	9.24961
TMEM33	55161	5.19e-06	1935	9.25439
LIFR	3977	5.19e-06	1936	9.25917
FKBP2	2286	5.19e-06	1937	9.26395
PLCB2	5330	5.19e-06	1938	9.26874
IRF2BP1	26145	5.19e-06	1939	9.27352
SURF4	6836	5.19e-06	1940	9.2783
CLIP1	6249	5.18e-06	1941	9.28308
CRY1	1407	5.18e-06	1942	9.28787
DDX55	57696	5.18e-06	1943	9.29265
FBXW7	55294	5.18e-06	1944	9.29743
EIF4G1	1981	5.17e-06	1945	9.30221
2020-09-08	23176	5.17e-06	1946	9.307
DDX11	1663	5.16e-06	1947	9.31178
PRMT5	10419	5.16e-06	1948	9.31656
PDIA6	10130	5.16e-06	1949	9.32134
TAF6L	10629	5.16e-06	1950	9.32613
PWP2	5822	5.16e-06	1951	9.33091
OSMR	9180	5.15e-06	1952	9.33569
MKLN1	4289	5.14e-06	1953	9.34048
OCRL	4952	5.14e-06	1954	9.34526
UBE2V1	7335	5.14e-06	1955	9.35004
RXRB	6257	5.14e-06	1956	9.35482
HNRNPAB	3182	5.14e-06	1957	9.35961
SNRPD1	6632	5.14e-06	1958	9.36439
CALU	813	5.14e-06	1959	9.36917
SUMO4	387082	5.14e-06	1960	9.37395
KLRC1	3821	5.13e-06	1961	9.37874
ATL3	25923	5.13e-06	1962	9.38352
COL14A1	7373	5.13e-06	1963	9.3883
SATB1	6304	5.13e-06	1964	9.39308
ACVR1	90	5.12e-06	1965	9.39787
PSMD5	5711	5.12e-06	1966	9.40265
NUP210	23225	5.11e-06	1967	9.40743
HOXB8	3218	5.11e-06	1968	9.41221
STAG2	10735	5.11e-06	1969	9.417
IL22RA1	58985	5.1e-06	1970	9.42178
NUBP2	10101	5.1e-06	1971	9.42656
SOX6	55553	5.1e-06	1972	9.43135
PRKCZ	5590	5.09e-06	1973	9.43613
SLX4	84464	5.09e-06	1974	9.44091
POMT2	29954	5.08e-06	1975	9.44569
DLD	1738	5.07e-06	1976	9.45048
IL12RB1	3594	5.07e-06	1977	9.45526
PSMA8	143471	5.07e-06	1978	9.46004
PDHB	5162	5.07e-06	1979	9.46482
NSFL1C	55968	5.06e-06	1980	9.46961
TSR1	55720	5.06e-06	1981	9.47439
ACTR6	64431	5.06e-06	1982	9.47917
TRIP13	9319	5.05e-06	1983	9.48395
EPHA7	2045	5.04e-06	1984	9.48874
INTS7	25896	5.04e-06	1985	9.49352
IDO1	3620	5.04e-06	1986	9.4983
TUBB6	84617	5.04e-06	1987	9.50308
RPS15	6209	5.04e-06	1988	9.50787
PARP14	54625	5.04e-06	1989	9.51265
KIF2B	84643	5.03e-06	1990	9.51743
ITGA8	8516	5.03e-06	1991	9.52222
TREX1	11277	5.02e-06	1992	9.527
COPS4	51138	5.02e-06	1993	9.53178
ATF4	468	5.02e-06	1994	9.53656
LYL1	4066	5.02e-06	1995	9.54135
IMMT	10989	5.02e-06	1996	9.54613
GFAP	2670	5.02e-06	1997	9.55091
SIRT2	22933	5.01e-06	1998	9.55569
[truncated: 18,911 more rows]

## Sheet: Supplementary Data 1b
Supplemental Data 1b: MHC I network association prediction of pathways
p-values of each pathway in GSEA association analysis, GSEA deregulation analysis, or combination analysis using the truncated product method are listed
GSEA deregulation analysis results were generated based on the gene expression data of renal cell carcinoma samples from anti-PD-1 therapy responders and nonresponders (Ascierto et al., Cancer Immunol Res., 2016).
Pathways	p-value of GSEA network association	p-value of GSEA deregulation analysis	combined_p-value	combined_adj
KEGG_OXIDATIVE_PHOSPHORYLATION	9.999e-05	9.999e-05	1.53264e-07	3.14482e-06
KEGG_PROTEASOME	0.0001	0.00010002	1.53321e-07	3.14482e-06
KEGG_CELL_CYCLE	9.999e-05	9.999e-05	1.53264e-07	3.14482e-06
KEGG_UBIQUITIN_MEDIATED_PROTEOLYSIS	9.999e-05	9.999e-05	1.53264e-07	3.14482e-06
KEGG_FOCAL_ADHESION	9.999e-05	9.999e-05	1.53264e-07	3.14482e-06
KEGG_NEUROTROPHIN_SIGNALING_PATHWAY	9.999e-05	9.999e-05	1.53264e-07	3.14482e-06
KEGG_ALZHEIMERS_DISEASE	9.999e-05	9.999e-05	1.53264e-07	3.14482e-06
KEGG_HUNTINGTONS_DISEASE	9.999e-05	9.999e-05	1.53264e-07	3.14482e-06
KEGG_PATHWAYS_IN_CANCER	9.999e-05	9.999e-05	1.53264e-07	3.14482e-06
BIOCARTA_NFAT_PATHWAY	9.999e-05	0.00010001	1.53292e-07	3.14482e-06
PID_AJDISS_2PATHWAY	9.999e-05	0.0001	1.53278e-07	3.14482e-06
PID_PDGFRBPATHWAY	9.999e-05	9.999e-05	1.53264e-07	3.14482e-06
PID_CASPASE_PATHWAY	9.999e-05	9.999e-05	1.53264e-07	3.14482e-06
REACTOME_SIGNALING_BY_WNT	9.999e-05	9.999e-05	1.53264e-07	3.14482e-06
REACTOME_SIGNALLING_BY_NGF	9.999e-05	9.999e-05	1.53264e-07	3.14482e-06
REACTOME_DEVELOPMENTAL_BIOLOGY	9.999e-05	9.999e-05	1.53264e-07	3.14482e-06
REACTOME_TCA_CYCLE_AND_RESPIRATORY_ELECTRON_TRANSPORT	9.999e-05	9.999e-05	1.53264e-07	3.14482e-06
REACTOME_ANTIGEN_PROCESSING_CROSS_PRESENTATION	9.999e-05	9.999e-05	1.53264e-07	3.14482e-06
REACTOME_CELL_CELL_COMMUNICATION	9.999e-05	9.999e-05	1.53264e-07	3.14482e-06
REACTOME_ER_PHAGOSOME_PATHWAY	9.999e-05	9.999e-05	1.53264e-07	3.14482e-06
REACTOME_TRANS_GOLGI_NETWORK_VESICLE_BUDDING	9.999e-05	0.0001	1.53278e-07	3.14482e-06
REACTOME_CELL_CYCLE	9.999e-05	9.999e-05	1.53264e-07	3.14482e-06
REACTOME_DOWNSTREAM_SIGNALING_EVENTS_OF_B_CELL_RECEPTOR_BCR	9.999e-05	9.999e-05	1.53264e-07	3.14482e-06
REACTOME_ACTIVATION_OF_NF_KAPPAB_IN_B_CELLS	9.999e-05	0.0001	1.53278e-07	3.14482e-06
REACTOME_SIGNALING_BY_THE_B_CELL_RECEPTOR_BCR	9.999e-05	9.999e-05	1.53264e-07	3.14482e-06
REACTOME_SIGNALING_BY_FGFR_IN_DISEASE	9.999e-05	9.999e-05	1.53264e-07	3.14482e-06
REACTOME_P53_INDEPENDENT_G1_S_DNA_DAMAGE_CHECKPOINT	9.999e-05	0.00010001	1.53292e-07	3.14482e-06
REACTOME_CDK_MEDIATED_PHOSPHORYLATION_AND_REMOVAL_OF_CDC6	9.999e-05	0.00010001	1.53292e-07	3.14482e-06
REACTOME_METABOLISM_OF_AMINO_ACIDS_AND_DERIVATIVES	9.999e-05	9.999e-05	1.53264e-07	3.14482e-06
REACTOME_REGULATION_OF_ORNITHINE_DECARBOXYLASE_ODC	9.999e-05	0.00010001	1.53292e-07	3.14482e-06
REACTOME_CELL_DEATH_SIGNALLING_VIA_NRAGE_NRIF_AND_NADE	9.999e-05	9.999e-05	1.53264e-07	3.14482e-06
REACTOME_P75_NTR_RECEPTOR_MEDIATED_SIGNALLING	9.999e-05	9.999e-05	1.53264e-07	3.14482e-06
REACTOME_CELL_CYCLE_MITOTIC	9.999e-05	9.999e-05	1.53264e-07	3.14482e-06
REACTOME_CELL_CYCLE_CHECKPOINTS	9.999e-05	9.999e-05	1.53264e-07	3.14482e-06
REACTOME_CYCLIN_E_ASSOCIATED_EVENTS_DURING_G1_S_TRANSITION_	9.999e-05	0.0001	1.53278e-07	3.14482e-06
REACTOME_G1_S_TRANSITION	9.999e-05	9.999e-05	1.53264e-07	3.14482e-06
REACTOME_AUTODEGRADATION_OF_THE_E3_UBIQUITIN_LIGASE_COP1	9.999e-05	0.00010001	1.53292e-07	3.14482e-06
REACTOME_MITOTIC_G1_G1_S_PHASES	9.999e-05	9.999e-05	1.53264e-07	3.14482e-06
REACTOME_REGULATION_OF_MITOTIC_CELL_CYCLE	9.999e-05	9.999e-05	1.53264e-07	3.14482e-06
REACTOME_MITOTIC_M_M_G1_PHASES	9.999e-05	9.999e-05	1.53264e-07	3.14482e-06
REACTOME_DESTABILIZATION_OF_MRNA_BY_AUF1_HNRNP_D0	9.999e-05	0.0001	1.53278e-07	3.14482e-06
REACTOME_DNA_REPLICATION	9.999e-05	9.999e-05	1.53264e-07	3.14482e-06
REACTOME_APOPTOSIS	9.999e-05	9.999e-05	1.53264e-07	3.14482e-06
REACTOME_RESPIRATORY_ELECTRON_TRANSPORT_ATP_SYNTHESIS_BY_CHEMIOSMOTIC_COUPLING_AND_HEAT_PRODUCTION_BY_UNCOUPLING_PROTEINS_	9.999e-05	9.999e-05	1.53264e-07	3.14482e-06
REACTOME_APC_C_CDH1_MEDIATED_DEGRADATION_OF_CDC20_AND_OTHER_APC_C_CDH1_TARGETED_PROTEINS_IN_LATE_MITOSIS_EARLY_G1	9.999e-05	9.999e-05	1.53264e-07	3.14482e-06
REACTOME_APC_C_CDC20_MEDIATED_DEGRADATION_OF_MITOTIC_PROTEINS	9.999e-05	9.999e-05	1.53264e-07	3.14482e-06
REACTOME_AUTODEGRADATION_OF_CDH1_BY_CDH1_APC_C	9.999e-05	9.999e-05	1.53264e-07	3.14482e-06
REACTOME_SCF_BETA_TRCP_MEDIATED_DEGRADATION_OF_EMI1	9.999e-05	0.0001	1.53278e-07	3.14482e-06
REACTOME_CLASS_I_MHC_MEDIATED_ANTIGEN_PROCESSING_PRESENTATION	9.999e-05	9.999e-05	1.53264e-07	3.14482e-06
REACTOME_ANTIGEN_PROCESSING_UBIQUITINATION_PROTEASOME_DEGRADATION	9.999e-05	9.999e-05	1.53264e-07	3.14482e-06
REACTOME_VIF_MEDIATED_DEGRADATION_OF_APOBEC3G	9.999e-05	0.0001	1.53278e-07	3.14482e-06
DNA_METABOLIC_PROCESS	9.999e-05	9.999e-05	1.53264e-07	3.14482e-06
BIOPOLYMER_CATABOLIC_PROCESS	9.999e-05	9.999e-05	1.53264e-07	3.14482e-06
DNA_REPAIR	9.999e-05	9.999e-05	1.53264e-07	3.14482e-06
NEGATIVE_REGULATION_OF_CELLULAR_METABOLIC_PROCESS	9.999e-05	9.999e-05	1.53264e-07	3.14482e-06
RESPONSE_TO_ENDOGENOUS_STIMULUS	9.999e-05	9.999e-05	1.53264e-07	3.14482e-06
INTRACELLULAR_TRANSPORT	9.999e-05	9.999e-05	1.53264e-07	3.14482e-06
PROGRAMMED_CELL_DEATH	9.999e-05	9.999e-05	1.53264e-07	3.14482e-06
ORGANELLE_ORGANIZATION_AND_BIOGENESIS	9.999e-05	9.999e-05	1.53264e-07	3.14482e-06
CELLULAR_PROTEIN_CATABOLIC_PROCESS	9.999e-05	9.999e-05	1.53264e-07	3.14482e-06
CELL_CYCLE_PROCESS	9.999e-05	9.999e-05	1.53264e-07	3.14482e-06
REGULATION_OF_DEVELOPMENTAL_PROCESS	9.999e-05	9.999e-05	1.53264e-07	3.14482e-06
CELLULAR_CATABOLIC_PROCESS	9.999e-05	9.999e-05	1.53264e-07	3.14482e-06
CELL_CYCLE_PHASE	9.999e-05	9.999e-05	1.53264e-07	3.14482e-06
REGULATION_OF_TRANSCRIPTION_FROM_RNA_POLYMERASE_II_PROMOTER	9.999e-05	9.999e-05	1.53264e-07	3.14482e-06
RESPONSE_TO_STRESS	9.999e-05	9.999e-05	1.53264e-07	3.14482e-06
POSITIVE_REGULATION_OF_DEVELOPMENTAL_PROCESS	9.999e-05	9.999e-05	1.53264e-07	3.14482e-06
POST_TRANSLATIONAL_PROTEIN_MODIFICATION	9.999e-05	9.999e-05	1.53264e-07	3.14482e-06
PROTEIN_CATABOLIC_PROCESS	9.999e-05	9.999e-05	1.53264e-07	3.14482e-06
PROTEIN_KINASE_CASCADE	9.999e-05	9.999e-05	1.53264e-07	3.14482e-06
REGULATION_OF_TRANSCRIPTIONDNA_DEPENDENT	9.999e-05	9.999e-05	1.53264e-07	3.14482e-06
MACROMOLECULE_CATABOLIC_PROCESS	9.999e-05	9.999e-05	1.53264e-07	3.14482e-06
NEGATIVE_REGULATION_OF_METABOLIC_PROCESS	9.999e-05	9.999e-05	1.53264e-07	3.14482e-06
CELLULAR_LOCALIZATION	9.999e-05	9.999e-05	1.53264e-07	3.14482e-06
CELL_CYCLE_GO_0007049	9.999e-05	9.999e-05	1.53264e-07	3.14482e-06
CHROMOSOME_ORGANIZATION_AND_BIOGENESIS	9.999e-05	9.999e-05	1.53264e-07	3.14482e-06
REGULATION_OF_RNA_METABOLIC_PROCESS	9.999e-05	9.999e-05	1.53264e-07	3.14482e-06
TRANSCRIPTION_FROM_RNA_POLYMERASE_II_PROMOTER	9.999e-05	9.999e-05	1.53264e-07	3.14482e-06
PHOSPHORYLATION	9.999e-05	9.999e-05	1.53264e-07	3.14482e-06
CATABOLIC_PROCESS	9.999e-05	9.999e-05	1.53264e-07	3.14482e-06
REGULATION_OF_APOPTOSIS	9.999e-05	9.999e-05	1.53264e-07	3.14482e-06
REGULATION_OF_PROGRAMMED_CELL_DEATH	9.999e-05	9.999e-05	1.53264e-07	3.14482e-06
RESPONSE_TO_DNA_DAMAGE_STIMULUS	9.999e-05	9.999e-05	1.53264e-07	3.14482e-06
APOPTOSIS_GO	9.999e-05	9.999e-05	1.53264e-07	3.14482e-06
ERB2_UP.V1_DN	9.999e-05	9.999e-05	1.53264e-07	3.14482e-06
GCNP_SHH_UP_LATE.V1_UP	9.999e-05	9.999e-05	1.53264e-07	3.14482e-06
PIGF_UP.V1_UP	9.999e-05	9.999e-05	1.53264e-07	3.14482e-06
TBK1.DF_DN	9.999e-05	9.999e-05	1.53264e-07	3.14482e-06
KEGG_SPLICEOSOME	9.999e-05	0.00019998	2.92667e-07	4.681e-06
KEGG_NUCLEOTIDE_EXCISION_REPAIR	0.0001	0.00020002	2.92749e-07	4.681e-06
KEGG_MAPK_SIGNALING_PATHWAY	9.999e-05	0.00019998	2.92667e-07	4.681e-06
BIOCARTA_CHREBP2_PATHWAY	0.00010001	0.00020006	2.9283e-07	4.681e-06
BIOCARTA_MET_PATHWAY	0.00010006	0.00020012	2.93049e-07	4.681e-06
PID_AR_PATHWAY	9.999e-05	0.00019998	2.92667e-07	4.681e-06
PID_IFNGPATHWAY	0.00010002	0.0002001	2.92912e-07	4.681e-06
PID_ERBB1_DOWNSTREAM_PATHWAY	9.999e-05	0.00019998	2.92667e-07	4.681e-06
PID_TGFBRPATHWAY	9.999e-05	0.00020002	2.92721e-07	4.681e-06
REACTOME_CROSS_PRESENTATION_OF_SOLUBLE_EXOGENOUS_ANTIGENS_ENDOSOMES	9.999e-05	0.00020002	2.92721e-07	4.681e-06
REACTOME_ORC1_REMOVAL_FROM_CHROMATIN	9.999e-05	0.00019998	2.92667e-07	4.681e-06
REACTOME_REGULATION_OF_APOPTOSIS	9.999e-05	0.00019998	2.92667e-07	4.681e-06
REACTOME_P53_DEPENDENT_G1_DNA_DAMAGE_RESPONSE	9.999e-05	0.0002	2.92694e-07	4.681e-06
REACTOME_SIGNALING_BY_PDGF	9.999e-05	0.00019998	2.92667e-07	4.681e-06
REACTOME_METABOLISM_OF_LIPIDS_AND_LIPOPROTEINS	9.999e-05	0.00019998	2.92667e-07	4.681e-06
REACTOME_SCFSKP2_MEDIATED_DEGRADATION_OF_P27_P21	9.999e-05	0.0002	2.92694e-07	4.681e-06
NEGATIVE_REGULATION_OF_NUCLEOBASENUCLEOSIDENUCLEOTIDE_AND_NUCLEIC_ACID_METABOLIC_PROCESS	9.999e-05	0.00019998	2.92667e-07	4.681e-06
ESTABLISHMENT_OF_CELLULAR_LOCALIZATION	9.999e-05	0.00019998	2.92667e-07	4.681e-06
PROTEIN_MODIFICATION_BY_SMALL_PROTEIN_CONJUGATION	9.999e-05	0.00020004	2.92749e-07	4.681e-06
PROTEOLYSIS	9.999e-05	0.00019998	2.92667e-07	4.681e-06
CYTOSKELETON_ORGANIZATION_AND_BIOGENESIS	9.999e-05	0.00019998	2.92667e-07	4.681e-06
PROTEIN_AMINO_ACID_PHOSPHORYLATION	9.999e-05	0.00019998	2.92667e-07	4.681e-06
E2F1_UP.V1_DN	9.999e-05	0.00019998	2.92667e-07	4.681e-06
VEGF_A_UP.V1_DN	9.999e-05	0.00019998	2.92667e-07	4.681e-06
P53_DN.V1_UP	9.999e-05	0.00019998	2.92667e-07	4.681e-06
PID_P38_MK2PATHWAY	0.00010102	0.000202286	2.98648e-07	4.68748e-06
REACTOME_DOUBLE_STRAND_BREAK_REPAIR	0.000100756	0.000202143	2.97723e-07	4.68748e-06
BIOCARTA_PROTEASOME_PATHWAY	0.000100321	0.000301629	4.30353e-07	6.16498e-06
PID_FASPATHWAY	0.00010004	0.00030018	4.27315e-07	6.16498e-06
PID_CERAMIDE_PATHWAY	9.999e-05	0.00030003	4.26918e-07	6.16498e-06
PID_P53DOWNSTREAMPATHWAY	9.999e-05	0.00029997	4.26839e-07	6.16498e-06
PID_PI3KPLCTRKPATHWAY	0.0001001	0.00030018	4.27554e-07	6.16498e-06
MITOTIC_CELL_CYCLE	9.999e-05	0.00029997	4.26839e-07	6.16498e-06
RNA_PROCESSING	9.999e-05	0.00029997	4.26839e-07	6.16498e-06
CELLULAR_COMPONENT_ASSEMBLY	9.999e-05	0.00029997	4.26839e-07	6.16498e-06
NEGATIVE_REGULATION_OF_TRANSCRIPTION	9.999e-05	0.00029997	4.26839e-07	6.16498e-06
REGULATION_OF_CELL_CYCLE	9.999e-05	0.00029997	4.26839e-07	6.16498e-06
PRC2_EDD_UP.V1_UP	9.999e-05	0.00029997	4.26839e-07	6.16498e-06
KEGG_WNT_SIGNALING_PATHWAY	9.999e-05	0.00039996	5.57613e-07	7.16215e-06
BIOCARTA_HIVNEF_PATHWAY	9.999e-05	0.00039996	5.57613e-07	7.16215e-06
BIOCARTA_DEATH_PATHWAY	0.000200361	0.00020032	5.59481e-07	7.16215e-06
PID_LKB1_PATHWAY	9.999e-05	0.00040004	5.57717e-07	7.16215e-06
REACTOME_NRAGE_SIGNALS_DEATH_THROUGH_JNK	9.999e-05	0.00040008	5.57769e-07	7.16215e-06
REACTOME_METABOLISM_OF_PROTEINS	9.999e-05	0.00039996	5.57613e-07	7.16215e-06
REACTOME_CDT1_ASSOCIATION_WITH_THE_CDC6_ORC_ORIGIN_COMPLEX	9.999e-05	0.00040004	5.57717e-07	7.16215e-06
REACTOME_SYNTHESIS_OF_DNA	9.999e-05	0.00039996	5.57613e-07	7.16215e-06
REACTOME_PI_3K_CASCADE	9.999e-05	0.00040004	5.57717e-07	7.16215e-06
REACTOME_DNA_REPAIR	9.999e-05	0.00039996	5.57613e-07	7.16215e-06
REACTOME_REGULATION_OF_MRNA_STABILITY_BY_PROTEINS_THAT_BIND_AU_RICH_ELEMENTS	9.999e-05	0.00039996	5.57613e-07	7.16215e-06
REACTOME_SIGNALING_BY_TGF_BETA_RECEPTOR_COMPLEX	9.999e-05	0.0004	5.57665e-07	7.16215e-06
REACTOME_CYTOKINE_SIGNALING_IN_IMMUNE_SYSTEM	9.999e-05	0.00039996	5.57613e-07	7.16215e-06
MACROMOLECULAR_COMPLEX_ASSEMBLY	9.999e-05	0.00039996	5.57613e-07	7.16215e-06
RB_P130_DN.V1_DN	9.999e-05	0.00039996	5.57613e-07	7.16215e-06
PID_SYNDECAN_2_PATHWAY	0.00010021	0.000500801	6.88348e-07	8.56875e-06
REACTOME_METABOLISM_OF_RNA	9.999e-05	0.00049995	6.85862e-07	8.56875e-06
REACTOME_HOST_INTERACTIONS_OF_HIV_FACTORS	9.999e-05	0.00049995	6.85862e-07	8.56875e-06
REACTOME_S_PHASE	9.999e-05	0.00049995	6.85862e-07	8.56875e-06
KEGG_CITRATE_CYCLE_TCA_CYCLE	0.00010021	0.000602047	8.16401e-07	9.71176e-06
KEGG_REGULATION_OF_ACTIN_CYTOSKELETON	9.999e-05	0.00059994	8.12097e-07	9.71176e-06
BIOCARTA_CERAMIDE_PATHWAY	0.000100756	0.000606857	8.26584e-07	9.71176e-06
PID_AR_NONGENOMIC_PATHWAY	0.00010021	0.000602047	8.16401e-07	9.71176e-06
PID_BARD1PATHWAY	0.000100271	0.000602531	8.17464e-07	9.71176e-06
REACTOME_DOWNREGULATION_OF_TGF_BETA_RECEPTOR_SIGNALING	0.00010102	0.000606857	8.28594e-07	9.71176e-06
REACTOME_TGF_BETA_RECEPTOR_SIGNALING_ACTIVATES_SMADS	0.000100533	0.000604473	8.21888e-07	9.71176e-06
I_KAPPAB_KINASE_NF_KAPPAB_CASCADE	9.999e-05	0.00059994	8.12097e-07	9.71176e-06
E2F1_UP.V1_UP	9.999e-05	0.00059994	8.12097e-07	9.71176e-06
KEGG_DILATED_CARDIOMYOPATHY	0.00069993	9.999e-05	9.36658e-07	1.05961e-05
PID_ATM_PATHWAY	0.00010017	0.000700771	9.39263e-07	1.05961e-05
PID_VEGFR1_2_PATHWAY	9.999e-05	0.00069993	9.36658e-07	1.05961e-05
REACTOME_SIGNALING_BY_INSULIN_RECEPTOR	9.999e-05	0.00069993	9.36658e-07	1.05961e-05
MACROMOLECULE_LOCALIZATION	9.999e-05	0.00069993	9.36658e-07	1.05961e-05
GCNP_SHH_UP_EARLY.V1_UP	9.999e-05	0.00069993	9.36658e-07	1.05961e-05
REACTOME_HOMOLOGOUS_RECOMBINATION_REPAIR_OF_REPLICATION_INDEPENDENT_DOUBLE_STRAND_BREAKS	0.00010249	0.00071817	9.81389e-07	1.10025e-05
KEGG_OOCYTE_MEIOSIS	9.999e-05	0.00079992	1.05979e-06	1.13938e-05
KEGG_TGF_BETA_SIGNALING_PATHWAY	0.00039996	0.00019998	1.05979e-06	1.13938e-05
REACTOME_PROCESSING_OF_CAPPED_INTRON_CONTAINING_PRE_MRNA	9.999e-05	0.00079992	1.05979e-06	1.13938e-05
REACTOME_M_G1_TRANSITION	9.999e-05	0.00079992	1.05979e-06	1.13938e-05
REACTOME_GOLGI_ASSOCIATED_VESICLE_BIOGENESIS	9.999e-05	0.0008	1.05988e-06	1.13938e-05
REGULATION_OF_BIOLOGICAL_QUALITY	9.999e-05	0.00079992	1.05979e-06	1.13938e-05
PROTEIN_UBIQUITINATION	0.00010002	0.00080024	1.06047e-06	1.13938e-05
KEGG_P53_SIGNALING_PATHWAY	9.999e-05	0.00089991	1.18166e-06	1.21398e-05
KEGG_PARKINSONS_DISEASE	9.999e-05	0.00089991	1.18166e-06	1.21398e-05
ST_P38_MAPK_PATHWAY	0.00010006	0.00090063	1.1833e-06	1.21398e-05
REACTOME_SIGNALING_BY_FGFR1_MUTANTS	0.000100271	0.000904614	1.19044e-06	1.21398e-05
REACTOME_FATTY_ACID_TRIACYLGLYCEROL_AND_KETONE_BODY_METABOLISM	9.999e-05	0.00089991	1.18166e-06	1.21398e-05
RESPONSE_TO_CHEMICAL_STIMULUS	9.999e-05	0.00089991	1.18166e-06	1.21398e-05
DNA_DAMAGE_RESPONSESIGNAL_TRANSDUCTION	0.00010017	0.00090063	1.1845e-06	1.21398e-05
CELL_CYCLE_ARREST_GO_0007050	0.00089991	9.999e-05	1.18166e-06	1.21398e-05
PDGF_UP.V1_UP	9.999e-05	0.00089991	1.18166e-06	1.21398e-05
SIG_CD40PATHWAYMAP	0.00010017	0.0010016	1.30664e-06	1.29587e-05
PID_MYC_ACTIVPATHWAY	9.999e-05	0.0009999	1.30242e-06	1.29587e-05
TRANSLATIONAL_INITIATION	0.00010004	0.0010005	1.30375e-06	1.29587e-05
ANATOMICAL_STRUCTURE_MORPHOGENESIS	0.00019998	0.00049995	1.30242e-06	1.29587e-05
MTOR_UP.N4.V1_UP	9.999e-05	0.0009999	1.30242e-06	1.29587e-05
ST_FAS_SIGNALING_PATHWAY	9.999e-05	0.00109989	1.42218e-06	1.36582e-05
PID_FANCONI_PATHWAY	0.0001	0.00110011	1.42258e-06	1.36582e-05
REACTOME_SIGNALING_BY_FGFR	9.999e-05	0.00109989	1.42218e-06	1.36582e-05
POSITIVE_REGULATION_OF_I_KAPPAB_KINASE_NF_KAPPAB_CASCADE	9.999e-05	0.00109989	1.42218e-06	1.36582e-05
DNA_REPLICATION	9.999e-05	0.00109989	1.42218e-06	1.36582e-05
PROTEIN_TRANSPORT	9.999e-05	0.00109989	1.42218e-06	1.36582e-05
PID_IGF1_PATHWAY	0.000100271	0.00110375	1.43049e-06	1.36615e-05
KEGG_HYPERTROPHIC_CARDIOMYOPATHY_HCM	0.00119988	9.999e-05	1.54103e-06	1.4338e-05
REACTOME_SIGNALING_BY_ILS	9.999e-05	0.00119988	1.54103e-06	1.4338e-05
NEGATIVE_REGULATION_OF_APOPTOSIS	9.999e-05	0.00119988	1.54103e-06	1.4338e-05
CAMP_UP.V1_UP	9.999e-05	0.00119988	1.54103e-06	1.4338e-05
RB_P107_DN.V1_UP	9.999e-05	0.00119988	1.54103e-06	1.4338e-05
BIOCARTA_P38MAPK_PATHWAY	0.00010002	0.00130065	1.66043e-06	1.53696e-05
REACTOME_SIGNALING_BY_FGFR_MUTANTS	9.999e-05	0.00140042	1.77695e-06	1.58782e-05
REACTOME_MUSCLE_CONTRACTION	0.00019998	0.00070007	1.77662e-06	1.58782e-05
REACTOME_RESPIRATORY_ELECTRON_TRANSPORT	9.999e-05	0.00139986	1.77629e-06	1.58782e-05
INTERPHASE	9.999e-05	0.00139986	1.77629e-06	1.58782e-05
DNA_DEPENDENT_DNA_REPLICATION	9.999e-05	0.00139986	1.77629e-06	1.58782e-05
NEGATIVE_REGULATION_OF_PROGRAMMED_CELL_DEATH	9.999e-05	0.00139986	1.77629e-06	1.58782e-05
STK33_NOMO_UP	0.00069993	0.00019998	1.77629e-06	1.58782e-05
KEGG_VALINE_LEUCINE_AND_ISOLEUCINE_DEGRADATION	0.0015	0.00010001	1.89335e-06	1.65096e-05
BIOCARTA_ACH_PATHWAY	0.000204981	0.00071817	1.86074e-06	1.65096e-05
REGULATION_OF_MOLECULAR_FUNCTION	9.999e-05	0.00149985	1.89283e-06	1.65096e-05
DNA_RECOMBINATION	9.999e-05	0.00150015	1.89317e-06	1.65096e-05
NEGATIVE_REGULATION_OF_DEVELOPMENTAL_PROCESS	9.999e-05	0.00149985	1.89283e-06	1.65096e-05
PID_SMAD2_3NUCLEARPATHWAY	9.999e-05	0.00159984	2.00869e-06	1.72277e-05
PID_MYC_REPRESSPATHWAY	9.999e-05	0.00159984	2.00869e-06	1.72277e-05
REACTOME_SIGNALLING_TO_ERKS	0.0001001	0.00160256	2.01388e-06	1.72277e-05
VESICLE_MEDIATED_TRANSPORT	9.999e-05	0.00159984	2.00869e-06	1.72277e-05
BIOCARTA_CTCF_PATHWAY	0.000100644	0.00161714	2.04088e-06	1.73764e-05
REACTOME_MRNA_PROCESSING	9.999e-05	0.00169983	2.12393e-06	1.76668e-05
REACTOME_ASSEMBLY_OF_THE_PRE_REPLICATIVE_COMPLEX	9.999e-05	0.00169983	2.12393e-06	1.76668e-05
ESTABLISHMENT_OF_PROTEIN_LOCALIZATION	9.999e-05	0.00169983	2.12393e-06	1.76668e-05
PROTEIN_COMPLEX_ASSEMBLY	9.999e-05	0.00169983	2.12393e-06	1.76668e-05
REGULATION_OF_CELL_PROLIFERATION	9.999e-05	0.00169983	2.12393e-06	1.76668e-05
REACTOME_PI3K_EVENTS_IN_ERBB4_SIGNALING	0.0001001	0.00180126	2.2425e-06	1.84827e-05
REACTOME_ACTIVATED_TLR4_SIGNALLING	9.999e-05	0.00179982	2.23858e-06	1.84827e-05
PID_TELOMERASEPATHWAY	9.999e-05	0.00189981	2.35268e-06	1.92153e-05
REACTOME_SIGNALING_BY_RHO_GTPASES	9.999e-05	0.00189981	2.35268e-06	1.92153e-05
BIOCARTA_HCMV_PATHWAY	0.000102135	0.00195675	2.46501e-06	1.97848e-05
SIG_PIP3_SIGNALING_IN_CARDIAC_MYOCTES	9.999e-05	0.0019998	2.46624e-06	1.97848e-05
PID_FGF_PATHWAY	9.999e-05	0.0019998	2.46624e-06	1.97848e-05
SIRNA_EIF4GI_UP	9.999e-05	0.0019998	2.46624e-06	1.97848e-05
BIOCARTA_TNFR1_PATHWAY	0.000200541	0.00100513	2.48448e-06	1.98428e-05
PID_TRKRPATHWAY	9.999e-05	0.0021	2.57955e-06	2.03323e-05
REACTOME_INSULIN_RECEPTOR_SIGNALLING_CASCADE	9.999e-05	0.00209979	2.57931e-06	2.03323e-05
REACTOME_AXON_GUIDANCE	9.999e-05	0.00209979	2.57931e-06	2.03323e-05
BIOCARTA_MITOCHONDRIA_PATHWAY	0.000707142	0.000303429	2.63128e-06	2.06498e-05
REACTOME_MYD88_MAL_CASCADE_INITIATED_ON_PLASMA_MEMBRANE	9.999e-05	0.00219978	2.6919e-06	2.09435e-05
CELLULAR_MACROMOLECULE_CATABOLIC_PROCESS	9.999e-05	0.00219978	2.6919e-06	2.09435e-05
KEGG_SMALL_CELL_LUNG_CANCER	9.999e-05	0.00229977	2.80404e-06	2.12706e-05
ST_PHOSPHOINOSITIDE_3_KINASE_PATHWAY	0.00010006	0.00230138	2.80765e-06	2.12706e-05
PID_ECADHERIN_NASCENTAJ_PATHWAY	0.00010003	0.00230092	2.80636e-06	2.12706e-05
PID_ECADHERIN_KERATINOCYTE_PATHWAY	0.000101256	0.00222514	2.75199e-06	2.12706e-05
PID_NEPHRIN_NEPH1_PATHWAY	0.00010021	0.00230576	2.81644e-06	2.12706e-05
INTRACELLULAR_PROTEIN_TRANSPORT	9.999e-05	0.00229977	2.80404e-06	2.12706e-05
EIF4E_DN	0.00229977	9.999e-05	2.80404e-06	2.12706e-05
INDUCTION_OF_APOPTOSIS_BY_INTRACELLULAR_SIGNALS	0.000100644	0.00231715	2.84043e-06	2.13624e-05
KEGG_LYSINE_DEGRADATION	0.0004	0.00060012	2.91681e-06	2.14018e-05
PID_CDC42_PATHWAY	9.999e-05	0.00239976	2.91574e-06	2.14018e-05
REACTOME_NGF_SIGNALLING_VIA_TRKA_FROM_THE_PLASMA_MEMBRANE	9.999e-05	0.00239976	2.91574e-06	2.14018e-05
REACTOME_INTEGRIN_CELL_SURFACE_INTERACTIONS	9.999e-05	0.00239976	2.91574e-06	2.14018e-05
REACTOME_CITRIC_ACID_CYCLE_TCA_CYCLE	0.000101256	0.00233835	2.88025e-06	2.14018e-05
REACTOME_NFKB_AND_MAP_KINASES_ACTIVATION_MEDIATED_BY_TLR4_SIGNALING_REPERTOIRE	9.999e-05	0.00239976	2.91574e-06	2.14018e-05
KEGG_ADIPOCYTOKINE_SIGNALING_PATHWAY	9.999e-05	0.00249975	3.02703e-06	2.21206e-05
KEGG_APOPTOSIS	9.999e-05	0.00259974	3.13792e-06	2.25655e-05
REACTOME_FANCONI_ANEMIA_PATHWAY	0.000101492	0.00252857	3.10116e-06	2.25655e-05
REACTOME_INTERFERON_SIGNALING	9.999e-05	0.00259974	3.13792e-06	2.25655e-05
PROTEIN_LOCALIZATION	9.999e-05	0.00259974	3.13792e-06	2.25655e-05
KEGG_CARDIAC_MUSCLE_CONTRACTION	0.00269973	9.999e-05	3.24842e-06	2.32674e-05
KEGG_VASOPRESSIN_REGULATED_WATER_REABSORPTION	0.0001	0.00280028	3.35947e-06	2.38734e-05
ST_INTEGRIN_SIGNALING_PATHWAY	9.999e-05	0.00279972	3.35855e-06	2.38734e-05
SIG_PIP3_SIGNALING_IN_B_LYMPHOCYTES	0.0001001	0.00290174	3.47405e-06	2.43049e-05
PID_RET_PATHWAY	0.00010003	0.00290116	3.47118e-06	2.43049e-05
UBIQUITIN_CYCLE	9.999e-05	0.0029	3.46864e-06	2.43049e-05
REGULATION_OF_I_KAPPAB_KINASE_NF_KAPPAB_CASCADE	9.999e-05	0.00289971	3.46832e-06	2.43049e-05
KEGG_MELANOMA	9.999e-05	0.0029997	3.57775e-06	2.49337e-05
BIOCARTA_NTHI_PATHWAY	0.000100644	0.00302237	3.62409e-06	2.51596e-05
PID_SHP2_PATHWAY	9.999e-05	0.00319968	3.79562e-06	2.60011e-05
PID_HIVNEFPATHWAY	0.00010012	0.00320224	3.80293e-06	2.60011e-05
REACTOME_PI3K_AKT_ACTIVATION	0.0001001	0.00320224	3.80223e-06	2.60011e-05
CSR_EARLY_UP.V1_UP	9.999e-05	0.00319968	3.79562e-06	2.60011e-05
BIOCARTA_G1_PATHWAY	0.000100321	0.00321737	3.8264e-06	2.60628e-05
REACTOME_HIV_INFECTION	9.999e-05	0.00329967	3.90408e-06	2.6492e-05
REACTOME_INTRINSIC_PATHWAY_FOR_APOPTOSIS	0.000100271	0.00331392	3.92958e-06	2.65651e-05
BIOCARTA_IL6_PATHWAY	0.000100756	0.00343643	4.08032e-06	2.74445e-05
REACTOME_PI3K_CASCADE	9.999e-05	0.00349965	4.1201e-06	2.74445e-05
ENZYME_LINKED_RECEPTOR_PROTEIN_SIGNALING_PATHWAY	9.999e-05	0.00349965	4.1201e-06	2.74445e-05
GOLGI_VESICLE_TRANSPORT	9.999e-05	0.0035	4.12048e-06	2.74445e-05
BIOCARTA_EGF_PATHWAY	0.00010021	0.00351194	4.14167e-06	2.74843e-05
PID_ANGIOPOIETINRECEPTOR_PATHWAY	9.999e-05	0.00359964	4.22768e-06	2.76509e-05
REACTOME_INTERFERON_GAMMA_SIGNALING	9.999e-05	0.0036	4.22806e-06	2.76509e-05
CHROMATIN_MODIFICATION	9.999e-05	0.0036	4.22806e-06	2.76509e-05
EGFR_UP.V1_UP	0.00059994	0.00059994	4.22768e-06	2.76509e-05
PID_ARF6_TRAFFICKINGPATHWAY	9.999e-05	0.0037	4.33537e-06	2.78482e-05
REACTOME_SIGNALING_BY_SCF_KIT	9.999e-05	0.00369963	4.33498e-06	2.78482e-05
REACTOME_METABOLISM_OF_MRNA	9.999e-05	0.00369963	4.33498e-06	2.78482e-05
REGULATION_OF_SIGNAL_TRANSDUCTION	9.999e-05	0.00369963	4.33498e-06	2.78482e-05
INTERPHASE_OF_MITOTIC_CELL_CYCLE	9.999e-05	0.00369963	4.33498e-06	2.78482e-05
REACTOME_TOLL_RECEPTOR_CASCADES	9.999e-05	0.00379962	4.44201e-06	2.8432e-05
BIOCARTA_TGFB_PATHWAY	0.000101492	0.00387241	4.58179e-06	2.92231e-05
TBK1.DF_UP	0.00079992	0.00049995	4.65528e-06	2.95873e-05
ESTABLISHMENT_AND_OR_MAINTENANCE_OF_CHROMATIN_ARCHITECTURE	9.999e-05	0.00419958	4.86756e-06	3.08279e-05
PID_HDAC_CLASSII_PATHWAY	0.00010017	0.00440485	5.09283e-06	3.20298e-05
REACTOME_MEMBRANE_TRAFFICKING	9.999e-05	0.00439956	5.07888e-06	3.20298e-05
KEGG_THYROID_CANCER	0.000100271	0.00442255	5.11621e-06	3.20651e-05
KEGG_LONG_TERM_POTENTIATION	9.999e-05	0.00449955	5.1842e-06	3.22672e-05
PID_P73PATHWAY	9.999e-05	0.00449955	5.1842e-06	3.22672e-05
BIOCARTA_ATM_PATHWAY	0.000101256	0.00446338	5.20558e-06	3.22889e-05
KEGG_ARRHYTHMOGENIC_RIGHT_VENTRICULAR_CARDIOMYOPATHY_ARVC	0.00459954	9.999e-05	5.2893e-06	3.24734e-05
PID_LYSOPHOSPHOLIPID_PATHWAY	9.999e-05	0.00459954	5.2893e-06	3.24734e-05
PID_MET_PATHWAY	9.999e-05	0.00459954	5.2893e-06	3.24734e-05
BIOCARTA_PDGF_PATHWAY	0.00010021	0.00461153	5.31255e-06	3.25056e-05
KEGG_TIGHT_JUNCTION	9.999e-05	0.00469953	5.39418e-06	3.28935e-05
BIOCARTA_TCR_PATHWAY	0.0001	0.00480096	5.50085e-06	3.34311e-05
BIOCARTA_INSULIN_PATHWAY	0.000100756	0.00485143	5.59189e-06	3.37132e-05
BIOCARTA_MTOR_PATHWAY	0.000100644	0.00485143	5.58624e-06	3.37132e-05
REACTOME_DOWNSTREAM_SIGNALING_OF_ACTIVATED_FGFR	9.999e-05	0.00489951	5.6033e-06	3.37132e-05
KEGG_CHRONIC_MYELOID_LEUKEMIA	9.999e-05	0.0049995	5.70755e-06	3.42264e-05
REACTOME_HEMOSTASIS	9.999e-05	0.00509949	5.81161e-06	3.47349e-05
KEGG_VIRAL_MYOCARDITIS	9.999e-05	0.00529947	6.01913e-06	3.56377e-05
PID_IL2_1PATHWAY	9.999e-05	0.00529947	6.01913e-06	3.56377e-05
REACTOME_NUCLEOTIDE_BINDING_DOMAIN_LEUCINE_RICH_REPEAT_CONTAINING_RECEPTOR_NLR_SIGNALING_PATHWAYS	0.0001	0.00530159	6.02188e-06	3.56377e-05
PID_FOXOPATHWAY	9.999e-05	0.0054	6.12317e-06	3.6001e-05
M_PHASE	9.999e-05	0.00539946	6.12261e-06	3.6001e-05
REACTOME_NEGATIVE_REGULATION_OF_FGFR_SIGNALING	0.0001001	0.0055033	6.23613e-06	3.64279e-05
REACTOME_SIGNALING_BY_NOTCH	9.999e-05	0.00549945	6.2259e-06	3.64279e-05
BIOCARTA_CREB_PATHWAY	0.000100321	0.00552986	6.27616e-06	3.65434e-05
PID_KITPATHWAY	9.999e-05	0.0056	6.32959e-06	3.6736e-05
KEGG_CELL_ADHESION_MOLECULES_CAMS	9.999e-05	0.00569943	6.43194e-06	3.72104e-05
PID_TNFPATHWAY	0.0001	0.00580116	6.53708e-06	3.734e-05
REACTOME_TRAF6_MEDIATED_INDUCTION_OF_NFKB_AND_MAP_KINASES_UPON_TLR7_8_OR_9_ACTIVATION	9.999e-05	0.00579942	6.5347e-06	3.734e-05
RESPONSE_TO_OXIDATIVE_STRESS	0.0002	0.00290029	6.53648e-06	3.734e-05
RB_P107_DN.V1_DN	0.00019998	0.00289971	6.5347e-06	3.734e-05
PID_INSULIN_PATHWAY	0.0001	0.00590059	6.6391e-06	3.76842e-05
PID_A6B1_A6B4_INTEGRIN_PATHWAY	9.999e-05	0.00590059	6.63849e-06	3.76842e-05
KEGG_ADHERENS_JUNCTION	9.999e-05	0.0059994	6.73969e-06	3.80161e-05
PID_INTEGRIN1_PATHWAY	0.00029997	0.0019998	6.73969e-06	3.80161e-05
KEGG_PYRIMIDINE_METABOLISM	9.999e-05	0.00619938	6.94403e-06	3.89254e-05
BIOCARTA_MAPK_PATHWAY	9.999e-05	0.00619938	6.94403e-06	3.89254e-05
PID_HDAC_CLASSI_PATHWAY	9.999e-05	0.00629937	7.04595e-06	3.92529e-05
PRC2_EZH2_UP.V1_UP	9.999e-05	0.00629937	7.04595e-06	3.92529e-05
REACTOME_MRNA_SPLICING	9.999e-05	0.00639936	7.14771e-06	3.94545e-05
REACTOME_MITOTIC_PROMETAPHASE	9.999e-05	0.00639936	7.14771e-06	3.94545e-05
PROTEIN_RNA_COMPLEX_ASSEMBLY	9.999e-05	0.00639936	7.14771e-06	3.94545e-05
REACTOME_DOWNSTREAM_SIGNAL_TRANSDUCTION	9.999e-05	0.00659934	7.35077e-06	4.04517e-05
REACTOME_CTLA4_INHIBITORY_SIGNALING	0.00010102	0.00657429	7.39404e-06	4.05661e-05
PID_ARF_3PATHWAY	0.000101492	0.00660838	7.46048e-06	4.06833e-05
POSITIVE_REGULATION_OF_SIGNAL_TRANSDUCTION	9.999e-05	0.00669933	7.45207e-06	4.06833e-05
REACTOME_ACTIVATION_OF_BH3_ONLY_PROTEINS	0.000204981	0.00328306	7.48345e-06	4.06856e-05
BIOCARTA_CELLCYCLE_PATHWAY	0.000100644	0.00707499	7.87794e-06	4.20701e-05
PID_IL4_2PATHWAY	9.999e-05	0.0071	7.85653e-06	4.20701e-05
PID_RB_1PATHWAY	9.999e-05	0.00709929	7.85581e-06	4.20701e-05
REACTOME_ANTIVIRAL_MECHANISM_BY_IFN_STIMULATED_GENES	9.999e-05	0.00709929	7.85581e-06	4.20701e-05
REACTOME_G1_PHASE	0.00010012	0.00710497	7.87084e-06	4.20701e-05
NEURON_APOPTOSIS	0.000408539	0.00173682	7.85279e-06	4.20701e-05
KEGG_LYSOSOME	0.00019998	0.00359964	7.95639e-06	4.21152e-05
REACTOME_DIABETES_PATHWAYS	9.999e-05	0.00719928	7.95639e-06	4.21152e-05
ANTI_APOPTOSIS	9.999e-05	0.00719928	7.95639e-06	4.21152e-05
KEGG_PROPANOATE_METABOLISM	0.000200421	0.00360541	7.98396e-06	4.21376e-05
POSITIVE_REGULATION_OF_TRANSCRIPTION	9.999e-05	0.00749925	8.25729e-06	4.34531e-05
REACTOME_PI3K_EVENTS_IN_ERBB2_SIGNALING	0.00010001	0.0080032	8.76173e-06	4.59736e-05
PID_P53REGULATIONPATHWAY	9.999e-05	0.00809919	8.85555e-06	4.63312e-05
PID_TOLL_ENDOGENOUS_PATHWAY	0.000200985	0.00413057	9.05741e-06	4.72503e-05
PID_FCER1PATHWAY	9.999e-05	0.0085	9.25274e-06	4.81302e-05
PID_TAP63PATHWAY	0.00109989	0.00079992	9.54792e-06	4.9523e-05
KEGG_MISMATCH_REPAIR	0.000100644	0.00897902	9.78268e-06	5.05952e-05
CELLULAR_COMPONENT_DISASSEMBLY	0.00911915	0.00010015	9.87695e-06	5.09368e-05
KEGG_INSULIN_SIGNALING_PATHWAY	9.999e-05	0.00919908	9.94103e-06	5.09853e-05
CELL_CYCLE_CHECKPOINT_GO_0000075	9.999e-05	0.00920092	9.94283e-06	5.09853e-05
KEGG_ENDOCYTOSIS	9.999e-05	0.00929907	1.0039e-05	5.13327e-05
KEGG_RNA_DEGRADATION	9.999e-05	0.00939906	1.01369e-05	5.14245e-05
BIOCARTA_FAS_PATHWAY	0.000100241	0.00933922	1.01013e-05	5.14245e-05
PID_ECADHERIN_STABILIZATION_PATHWAY	0.0001	0.00940376	1.01424e-05	5.14245e-05
REACTOME_NUCLEOTIDE_EXCISION_REPAIR	9.999e-05	0.0096	1.03333e-05	5.22456e-05
REACTOME_NOD1_2_SIGNALING_PATHWAY	0.000100241	0.00975266	1.05061e-05	5.29707e-05
BIOCARTA_ECM_PATHWAY	0.000100533	0.00997381	1.07502e-05	5.37983e-05
PID_P75NTRPATHWAY	9.999e-05	0.009999	1.07221e-05	5.37983e-05
PID_FAK_PATHWAY	9.999e-05	0.010099	1.08193e-05	5.37983e-05
REACTOME_SIGNALING_BY_ERBB2	9.999e-05	0.010099	1.08193e-05	5.37983e-05
NUCLEOTIDE_EXCISION_REPAIR	0.000202511	0.00497058	1.07882e-05	5.37983e-05
KEGG_ACUTE_MYELOID_LEUKEMIA	9.999e-05	0.010299	1.10133e-05	5.44829e-05
PID_HNF3APATHWAY	0.0001	0.0103021	1.10173e-05	5.44829e-05
REACTOME_METABOLISM_OF_CARBOHYDRATES	9.999e-05	0.010399	1.11102e-05	5.47921e-05
POSITIVE_REGULATION_OF_NUCLEOBASENUCLEOSIDENUCLEOTIDE_AND_NUCLEIC_ACID_METABOLIC_PROCESS	9.999e-05	0.010499	1.1207e-05	5.4984e-05
REGULATION_OF_CELL_GROWTH	0.00349965	0.00030006	1.121e-05	5.4984e-05
KEGG_ECM_RECEPTOR_INTERACTION	0.00179982	0.00059994	1.14968e-05	5.61008e-05
ST_DIFFERENTIATION_PATHWAY_IN_PC12_CELLS	0.0001	0.0108011	1.14999e-05	5.61008e-05
HOXA9_DN.V1_DN	9.999e-05	0.0110989	1.17857e-05	5.73402e-05
BIOCARTA_PPARA_PATHWAY	9.999e-05	0.0112989	1.19779e-05	5.78078e-05
REACTOME_TRIF_MEDIATED_TLR3_SIGNALING	9.999e-05	0.0112989	1.19779e-05	5.78078e-05
CHROMOSOME_SEGREGATION	0.000200421	0.00561404	1.19337e-05	5.78078e-05
PID_INTEGRIN_A4B1_PATHWAY	0.00010021	0.0114183	1.21166e-05	5.83213e-05
PID_EPHA2_FWDPATHWAY	0.000101492	0.0113115	1.2153e-05	5.8341e-05
SA_MMP_CYTOKINE_CONNECTION	0.000102955	0.0113285	1.23283e-05	5.88706e-05
NEGATIVE_REGULATION_OF_TRANSCRIPTION_DNA_DEPENDENT	9.999e-05	0.0116988	1.23612e-05	5.88706e-05
NEGATIVE_REGULATION_OF_RNA_METABOLIC_PROCESS	9.999e-05	0.0116988	1.23612e-05	5.88706e-05
ACTIVATION_OF_NF_KAPPAB_TRANSCRIPTION_FACTOR	0.000101781	0.0117191	1.25812e-05	5.97609e-05
PDGF_ERK_DN.V1_UP	0.00019998	0.00619938	1.30287e-05	6.1724e-05
BIOCARTA_IGF1_PATHWAY	0.00010102	0.0123394	1.30932e-05	6.1867e-05
REACTOME_GAB1_SIGNALOSOME	0.0001001	0.0127089	1.33365e-05	6.28521e-05
PID_IL6_7PATHWAY	9.999e-05	0.0129013	1.35055e-05	6.33181e-05
REGULATION_OF_TRANSFERASE_ACTIVITY	9.999e-05	0.0128987	1.35031e-05	6.33181e-05
REACTOME_TRAF6_MEDIATED_NFKB_ACTIVATION	0.00010102	0.0128101	1.35441e-05	6.33347e-05
REACTOME_SIGNALING_BY_ERBB4	9.999e-05	0.0129987	1.35977e-05	6.34209e-05
REACTOME_GLOBAL_GENOMIC_NER_GG_NER	0.00010021	0.0130208	1.36458e-05	6.34812e-05
BIOCARTA_EIF4_PATHWAY	0.000100533	0.0131154	1.37754e-05	6.37774e-05
REACTOME_PYRUVATE_METABOLISM_AND_CITRIC_ACID_TCA_CYCLE	0.0002	0.00660264	1.37943e-05	6.37774e-05
REACTOME_FRS2_MEDIATED_CASCADE	0.0001001	0.0132145	1.38155e-05	6.37774e-05
MRNA_PROCESSING_GO_0006397	9.999e-05	0.0137986	1.43521e-05	6.60856e-05
NFE2L2.V2	0.0069993	0.00019998	1.454e-05	6.67803e-05
PID_FOXM1PATHWAY	0.00010002	0.0141056	1.46444e-05	6.69193e-05
HISTONE_MODIFICATION	0.000201066	0.00699939	1.46115e-05	6.69193e-05
COVALENT_CHROMATIN_MODIFICATION	0.000200985	0.00708	1.47581e-05	6.72685e-05
PID_NETRIN_PATHWAY	0.00010021	0.0146366	1.51676e-05	6.89608e-05
REACTOME_CELL_SURFACE_INTERACTIONS_AT_THE_VASCULAR_WALL	9.999e-05	0.0148985	1.53819e-05	6.97595e-05
PID_RHOA_REG_PATHWAY	0.0003	0.0050005	1.54793e-05	7.00253e-05
PID_NECTIN_PATHWAY	0.000100321	0.0150512	1.55705e-05	7.02621e-05
BIOCARTA_TID_PATHWAY	0.000101492	0.0149451	1.56344e-05	7.03743e-05
SA_TRKA_RECEPTOR	0.000102135	0.014979	1.57559e-05	7.05694e-05
REACTOME_SIGNALING_BY_FGFR1_FUSION_MUTANTS	0.000101781	0.0150184	1.5744e-05	7.05694e-05
BIOCARTA_ATRBRCA_PATHWAY	0.00010102	0.0152726	1.58765e-05	7.07581e-05
POSITIVE_REGULATION_OF_RNA_METABOLIC_PROCESS	9.999e-05	0.0153985	1.58472e-05	7.07581e-05
BIOCARTA_RARRXR_PATHWAY	0.000102955	0.015345	1.62198e-05	7.21102e-05
KEGG_PROSTATE_CANCER	9.999e-05	0.0158984	1.6311e-05	7.22123e-05
PID_REELINPATHWAY	0.000200541	0.00793332	1.63228e-05	7.22123e-05
REACTOME_SIGNALLING_TO_RAS	0.000100321	0.0159178	1.63777e-05	7.2278e-05
BIOCARTA_NKCELLS_PATHWAY	0.000101256	0.0160276	1.66181e-05	7.26286e-05
PID_AVB3_INTEGRIN_PATHWAY	9.999e-05	0.0161984	1.65884e-05	7.26286e-05
PID_HEDGEHOG_GLIPATHWAY	0.00019998	0.0081	1.65899e-05	7.26286e-05
REACTOME_METABOLISM_OF_NUCLEOTIDES	0.00019998	0.00809919	1.65884e-05	7.26286e-05
KEGG_PROGESTERONE_MEDIATED_OOCYTE_MATURATION	9.999e-05	0.0162984	1.66808e-05	7.27267e-05
PID_TRAIL_PATHWAY	0.000100321	0.0165896	1.70001e-05	7.39401e-05
REACTOME_FGFR_LIGAND_BINDING_AND_ACTIVATION	0.000100756	0.0165757	1.70536e-05	7.39947e-05
BIOCARTA_GH_PATHWAY	0.000100321	0.0167856	1.71812e-05	7.41914e-05
GROWTH	0.00279972	0.00059994	1.71417e-05	7.41914e-05
POSITIVE_REGULATION_OF_BINDING	0.000200642	0.00844306	1.72739e-05	7.42368e-05
MRNA_METABOLIC_PROCESS	9.999e-05	0.0168983	1.72337e-05	7.42368e-05
KEGG_ERBB_SIGNALING_PATHWAY	9.999e-05	0.0171983	1.75094e-05	7.507e-05
BIOCARTA_BIOPEPTIDES_PATHWAY	0.00010001	0.0173069	1.76123e-05	7.53322e-05
REACTOME_CLEAVAGE_OF_GROWING_TRANSCRIPT_IN_THE_TERMINATION_REGION_	0.00010001	0.0174279	1.77232e-05	7.54492e-05
POSITIVE_REGULATION_OF_TRANSCRIPTIONDNA_DEPENDENT	9.999e-05	0.0173983	1.76929e-05	7.54492e-05
PID_ERBB1_RECEPTOR_PROXIMAL_PATHWAY	0.00010012	0.0175123	1.78183e-05	7.54976e-05
NEGATIVE_REGULATION_OF_CELL_PROLIFERATION	9.999e-05	0.0174983	1.77845e-05	7.54976e-05
REACTOME_TRANSCRIPTIONAL_REGULATION_OF_WHITE_ADIPOCYTE_DIFFERENTIATION	9.999e-05	0.0177982	1.80592e-05	7.63391e-05
PID_CD8TCRPATHWAY	9.999e-05	0.0180018	1.82453e-05	7.67662e-05
CAMP_UP.V1_DN	0.00019998	0.0089991	1.8242e-05	7.67662e-05
KEGG_AXON_GUIDANCE	9.999e-05	0.0180982	1.83333e-05	7.69572e-05
BIOCARTA_RACCYCD_PATHWAY	0.000100392	0.0185092	1.87758e-05	7.83381e-05
PID_NFAT_3PATHWAY	9.999e-05	0.0186019	1.87925e-05	7.83381e-05
PID_MTOR_4PATHWAY	9.999e-05	0.0185981	1.87891e-05	7.83381e-05
PID_PI3KCIAKTPATHWAY	0.00010012	0.0189208	1.91049e-05	7.94569e-05
REACTOME_NOTCH1_INTRACELLULAR_DOMAIN_REGULATES_TRANSCRIPTION	0.0001	0.0190019	1.91579e-05	7.94942e-05
BIOCARTA_CASPASE_PATHWAY	0.000201288	0.00968523	1.96053e-05	8.11641e-05
SMALL_GTPASE_MEDIATED_SIGNAL_TRANSDUCTION	9.999e-05	0.019698	1.97871e-05	8.17292e-05
PID_ATR_PATHWAY	0.00010003	0.0198079	1.98936e-05	8.17949e-05
CYCLIN_D1_KE_.V1_UP	9.999e-05	0.019798	1.98775e-05	8.17949e-05
BIOCARTA_STRESS_PATHWAY	0.000100492	0.0203506	2.04684e-05	8.3967e-05
REACTOME_TRANSPORT_OF_MATURE_TRANSCRIPT_TO_CYTOPLASM	9.999e-05	0.0206021	2.06028e-05	8.43265e-05
KEGG_T_CELL_RECEPTOR_SIGNALING_PATHWAY	9.999e-05	0.0208979	2.08688e-05	8.48384e-05
PID_LYMPHANGIOGENESIS_PATHWAY	0.000100492	0.020741	2.08215e-05	8.48384e-05
ACTIN_FILAMENT_BASED_PROCESS	9.999e-05	0.0208979	2.08688e-05	8.48384e-05
MEMBRANE_ORGANIZATION_AND_BIOGENESIS	9.999e-05	0.0209979	2.09587e-05	8.50121e-05
PID_EPOPATHWAY	0.00010017	0.0210231	2.10153e-05	8.50509e-05
KEGG_PROTEIN_EXPORT	0.000100644	0.0210856	2.11611e-05	8.54318e-05
BIOCARTA_TPO_PATHWAY	0.000100533	0.0211566	2.12041e-05	8.54318e-05
PID_PTP1BPATHWAY	9.999e-05	0.0214	2.13194e-05	8.55145e-05
ESC_J1_UP_LATE.V1_DN	0.00019998	0.0106989	2.13175e-05	8.55145e-05
REACTOME_IL_3_5_AND_GM_CSF_SIGNALING	9.999e-05	0.0216043	2.15024e-05	8.60574e-05
NUCLEAR_ORGANIZATION_AND_BIOGENESIS	0.00731976	0.000301629	2.19284e-05	8.75682e-05
REACTOME_MEIOSIS	9.999e-05	0.0221978	2.2033e-05	8.77913e-05
REGULATION_OF_CATALYTIC_ACTIVITY	9.999e-05	0.0224978	2.23005e-05	8.86617e-05
REACTOME_UNFOLDED_PROTEIN_RESPONSE	9.999e-05	0.0228977	2.26566e-05	8.96824e-05
MICROTUBULE_BASED_PROCESS	9.999e-05	0.0228977	2.26566e-05	8.96824e-05
BIOCARTA_LONGEVITY_PATHWAY	0.000102955	0.0224511	2.28514e-05	9.01447e-05
RB_DN.V1_DN	9.999e-05	0.0231977	2.29232e-05	9.01447e-05
CORDENONSI_YAP_CONSERVED_SIGNATURE	0.00039996	0.00579942	2.29232e-05	9.01447e-05
REACTOME_L1CAM_INTERACTIONS	9.999e-05	0.0234977	2.31895e-05	9.09934e-05
KEGG_EPITHELIAL_CELL_SIGNALING_IN_HELICOBACTER_PYLORI_INFECTION	9.999e-05	0.0238976	2.35438e-05	9.21836e-05
BIOCARTA_BCR_PATHWAY	0.00010017	0.0242388	2.38842e-05	9.3314e-05
PID_PDGFRAPATHWAY	0.000100756	0.0242571	2.40259e-05	9.36647e-05
REACTOME_PROTEIN_FOLDING	9.999e-05	0.0248	2.4341e-05	9.46885e-05
REACTOME_ASPARAGINE_N_LINKED_GLYCOSYLATION	9.999e-05	0.0249975	2.4515e-05	9.51603e-05
KEGG_AMYOTROPHIC_LATERAL_SCLEROSIS_ALS	9.999e-05	0.0253025	2.47834e-05	9.53819e-05
BIOCARTA_AKT_PATHWAY	0.000100756	0.0250657	2.4744e-05	9.53819e-05
PID_RAS_PATHWAY	0.000100241	0.0250853	2.46476e-05	9.53819e-05
MEIOTIC_RECOMBINATION	0.000102135	0.0247168	2.47345e-05	9.53819e-05
PROTEIN_TARGETING	9.999e-05	0.0255974	2.50426e-05	9.61027e-05
CYTOSKELETON_DEPENDENT_INTRACELLULAR_TRANSPORT	0.000200783	0.0127754	2.50918e-05	9.61027e-05
REGULATION_OF_MULTICELLULAR_ORGANISMAL_PROCESS	9.999e-05	0.0256974	2.51304e-05	9.61027e-05
KEGG_HOMOLOGOUS_RECOMBINATION	0.000100321	0.0257519	2.52531e-05	9.63676e-05
MITOCHONDRION_ORGANIZATION_AND_BIOGENESIS	0.00019998	0.0130013	2.53982e-05	9.67167e-05
REACTOME_TRANSCRIPTION_COUPLED_NER_TC_NER	9.999e-05	0.0264026	2.57486e-05	9.78448e-05
REGULATION_OF_KINASE_ACTIVITY	9.999e-05	0.0264974	2.58315e-05	9.79535e-05
TBK1.DN.48HRS_UP	0.00019998	0.0132987	2.5919e-05	9.80791e-05
KEGG_PRION_DISEASES	0.00020024	0.0134148	2.61524e-05	9.83503e-05
BIOCARTA_IL7_PATHWAY	0.000102135	0.0262566	2.61134e-05	9.83503e-05
BIOCARTA_PTEN_PATHWAY	0.000101781	0.0263936	2.61541e-05	9.83503e-05
REACTOME_IL_RECEPTOR_SHC_SIGNALING	0.000100321	0.026845	2.6213e-05	9.83669e-05
KEGG_MELANOGENESIS	9.999e-05	0.0270973	2.63557e-05	9.86972e-05
ST_B_CELL_ANTIGEN_RECEPTOR	0.00010002	0.0272136	2.64643e-05	9.88987e-05
PID_HIF1_TFPATHWAY	9.999e-05	0.0273973	2.66173e-05	9.918e-05
REGULATION_OF_PROTEIN_KINASE_ACTIVITY	9.999e-05	0.0274973	2.67044e-05	9.918e-05
RIBONUCLEOPROTEIN_COMPLEX_BIOGENESIS_AND_ASSEMBLY	9.999e-05	0.0274973	2.67044e-05	9.918e-05
REACTOME_MYOGENESIS	0.000601926	0.0046273	2.70165e-05	0.000100061
GENERATION_OF_PRECURSOR_METABOLITES_AND_ENERGY	9.999e-05	0.0278972	2.70526e-05	0.000100061
KEGG_PYRUVATE_METABOLISM	0.00030009	0.00940282	2.73329e-05	0.000100073
BIOCARTA_P53HYPOXIA_PATHWAY	0.000100756	0.0279968	2.73255e-05	0.000100073
BIOCARTA_HER2_PATHWAY	0.000100756	0.0278957	2.7237e-05	0.000100073
POSITIVE_REGULATION_OF_METABOLIC_PROCESS	9.999e-05	0.0279972	2.71395e-05	0.000100073
CSR_LATE_UP.V1_UP	9.999e-05	0.0280972	2.72264e-05	0.000100073
ST_GA13_PATHWAY	0.00010006	0.0283198	2.7437e-05	0.000100251
KEGG_PANCREATIC_CANCER	9.999e-05	0.0284972	2.75737e-05	0.000100344
CHROMATIN_REMODELING	0.000100492	0.0282924	2.75194e-05	0.000100344
KEGG_LEISHMANIA_INFECTION	9.999e-05	0.0287971	2.78338e-05	0.000101087
PID_IL3_PATHWAY	0.000100321	0.0291575	2.82294e-05	0.000102317
REACTOME_INNATE_IMMUNE_SYSTEM	9.999e-05	0.029797	2.86986e-05	0.000103602
POSITIVE_REGULATION_OF_TRANSCRIPTION_FACTOR_ACTIVITY	0.000201066	0.0148096	2.86839e-05	0.000103602
BIOCARTA_GPCR_PATHWAY	0.00010017	0.0298328	2.87759e-05	0.000103674
BIOCARTA_EPO_PATHWAY	0.000101492	0.0301952	2.94325e-05	0.000105618
LTE2_UP.V1_DN	0.00029997	0.010199	2.9388e-05	0.000105618
PID_IL1PATHWAY	0.00010017	0.0307461	2.9564e-05	0.000105879
REACTOME_PIP3_ACTIVATES_AKT_SIGNALING	0.000100321	0.0308822	2.97212e-05	0.000106231
PID_IL2_STAT5PATHWAY	0.000100241	0.0316075	3.03238e-05	0.000108171
REACTOME_PPARA_ACTIVATES_GENE_EXPRESSION	0.00019998	0.0159984	3.05894e-05	0.000108903
G1_S_TRANSITION_OF_MITOTIC_CELL_CYCLE	0.000200642	0.0159863	3.06593e-05	0.000108937
REACTOME_DOWNREGULATION_OF_SMAD2_3_SMAD4_TRANSCRIPTIONAL_ACTIVITY	0.000101492	0.0321269	3.11132e-05	0.000110333
REACTOME_MAP_KINASE_ACTIVATION_IN_TLR_CASCADE	9.999e-05	0.0332033	3.16199e-05	0.00011191
MUSCLE_DEVELOPMENT	0.00369963	0.00089991	3.16995e-05	0.000111972
PID_RAC1_PATHWAY	9.999e-05	0.0336	3.19578e-05	0.000112664
BIOCARTA_TNFR2_PATHWAY	0.000101781	0.0335104	3.23921e-05	0.000113972
REACTOME_MITOCHONDRIAL_PROTEIN_IMPORT	9.999e-05	0.0342	3.2468e-05	0.000114017
REACTOME_GLUCOSE_METABOLISM	9.999e-05	0.0348965	3.30588e-05	0.000115866
PID_WNT_NONCANONICAL_PATHWAY	0.000200421	0.01766	3.34834e-05	0.000117127
BIOCARTA_P53_PATHWAY	0.00010249	0.0346773	3.36074e-05	0.000117333
RNA_SPLICING	9.999e-05	0.0359964	3.39891e-05	0.000118437
KEGG_COLORECTAL_CANCER	9.999e-05	0.0363964	3.43266e-05	0.000118924
BIOCARTA_IGF1R_PATHWAY	0.000100644	0.0360169	3.42053e-05	0.000118924
PID_INSULIN_GLUCOSE_PATHWAY	0.000100392	0.0362465	3.43229e-05	0.000118924
BIOCARTA_ACTINY_PATHWAY	0.000101256	0.0364986	3.48018e-05	0.000120237
DOUBLE_STRAND_BREAK_REPAIR	0.000201511	0.0183616	3.48387e-05	0.000120237
KEGG_DNA_REPLICATION	0.0001001	0.0373224	3.51407e-05	0.000120773
PID_ATF2_PATHWAY	9.999e-05	0.0375	3.52554e-05	0.000120773
REACTOME_SIGNALING_BY_EGFR_IN_CANCER	9.999e-05	0.0373963	3.51683e-05	0.000120773
REGULATION_OF_DNA_METABOLIC_PROCESS	0.0001	0.0375038	3.52617e-05	0.000120773
BIOCARTA_TEL_PATHWAY	0.000101781	0.0373994	3.57333e-05	0.000122157
MEIOTIC_CELL_CYCLE	0.00010017	0.0381572	3.58647e-05	0.000122374
REACTOME_STRIATED_MUSCLE_CONTRACTION	0.00642055	0.000603258	3.62921e-05	0.000123599
PID_P38ALPHABETADOWNSTREAMPATHWAY	0.00010004	0.0390195	3.65453e-05	0.000124227
TRANSMEMBRANE_RECEPTOR_PROTEIN_TYROSINE_KINASE_SIGNALING_PATHWAY	9.999e-05	0.0391961	3.66766e-05	0.000124439
BIOCARTA_GLEEVEC_PATHWAY	0.000100644	0.0391146	3.68223e-05	0.000124699
BIOCARTA_ARF_PATHWAY	0.000102135	0.038823	3.70605e-05	0.000124916
POSITIVE_REGULATION_OF_CELLULAR_METABOLIC_PROCESS	9.999e-05	0.039696	3.70941e-05	0.000124916
TBK1.DN.48HRS_DN	0.00029997	0.0132	3.7014e-05	0.000124916
REACTOME_SHC_MEDIATED_CASCADE	0.000100321	0.039803	3.72933e-05	0.000125353
IMMUNE_SYSTEM_PROCESS	9.999e-05	0.040096	3.74277e-05	0.000125571
KEGG_VEGF_SIGNALING_PATHWAY	9.999e-05	0.0415958	3.8675e-05	0.000127025
PID_TCRCALCIUMPATHWAY	0.000100321	0.0408717	3.81859e-05	0.000127025
REACTOME_ACTIVATED_POINT_MUTANTS_OF_FGFR2	0.00010249	0.0399097	3.81034e-05	0.000127025
REACTOME_MRNA_SPLICING_MINOR_PATHWAY	0.0001	0.0412206	3.83669e-05	0.000127025
REACTOME_CHROMOSOME_MAINTENANCE	9.999e-05	0.0412959	3.8426e-05	0.000127025
REACTOME_FORMATION_OF_INCISION_COMPLEX_IN_GG_NER	0.000101256	0.0408617	3.84949e-05	0.000127025
NUCLEOBASENUCLEOSIDENUCLEOTIDE_AND_NUCLEIC_ACID_TRANSPORT	0.000200421	0.0207706	3.87057e-05	0.000127025
TRANSCRIPTION_INITIATION	0.00010012	0.041429	3.85813e-05	0.000127025
DNA_CATABOLIC_PROCESS	0.00311997	0.00131393	3.81787e-05	0.000127025
HOMEOSTATIC_PROCESS	9.999e-05	0.0415958	3.8675e-05	0.000127025
NUCLEOCYTOPLASMIC_TRANSPORT	9.999e-05	0.0409959	3.81767e-05	0.000127025
STK33_UP	0.00689931	0.00059994	3.8509e-05	0.000127025
PID_THROMBIN_PAR1_PATHWAY	9.999e-05	0.0420084	3.90171e-05	0.000127815
POSITIVE_REGULATION_OF_DNA_BINDING	0.000100392	0.0427522	3.97749e-05	0.000130061
BIOCARTA_IL10_PATHWAY	0.000102135	0.0422967	4.00062e-05	0.00013011
ST_JNK_MAPK_PATHWAY	0.00010002	0.0431259	3.99525e-05	0.00013011
PID_CD40_PATHWAY	0.00010021	0.0430809	3.99831e-05	0.00013011
PID_IL2_PI3KPATHWAY	0.00010017	0.0438702	4.06213e-05	0.000131873
REACTOME_IL1_SIGNALING	0.00010003	0.0458275	4.21806e-05	0.000136689
PID_TCR_PATHWAY	9.999e-05	0.0460954	4.23852e-05	0.000137008
REACTOME_TAK1_ACTIVATES_NFKB_BY_PHOSPHORYLATION_AND_ACTIVATION_OF_IKKS_COMPLEX	0.000201288	0.0229255	4.24308e-05	0.000137008
KEGG_PATHOGENIC_ESCHERICHIA_COLI_INFECTION	9.999e-05	0.0469047	4.30477e-05	0.000138752
REGULATION_OF_TRANSCRIPTION_FACTOR_ACTIVITY	0.00110022	0.00430129	4.3394e-05	0.000139619
REACTOME_ACTIVATION_OF_THE_PRE_REPLICATIVE_COMPLEX	0.000100241	0.0475182	4.36462e-05	0.000139683
REACTOME_SIGNALING_BY_NOTCH1	0.00019998	0.0237976	4.36119e-05	0.000139683
EIF4E_UP	0.00679932	0.00069993	4.36119e-05	0.000139683
PID_MYC_PATHWAY	0.000100492	0.0476238	4.38305e-05	0.000140025
PID_ERBB1_INTERNALIZATION_PATHWAY	0.0001	0.0482145	4.41209e-05	0.000140704
KEGG_TYPE_I_DIABETES_MELLITUS	9.999e-05	0.0485097	4.43575e-05	0.000141209
CYCLIN_D1_UP.V1_DN	9.999e-05	0.0486951	4.45085e-05	0.00014144
NUCLEAR_EXPORT	0.00010018	0.0487732	4.46476e-05	0.000141632
REGULATION_OF_GROWTH	0.0244976	0.00019998	4.47526e-05	0.000141717
REGULATION_OF_CELLULAR_COMPONENT_ORGANIZATION_AND_BIOGENESIS	9.999e-05	0.0490951	4.48339e-05	0.000141725
M_PHASE_OF_MITOTIC_CELL_CYCLE	9.999e-05	0.0494951	4.5159e-05	0.000142504
NEUROGENESIS	0.00059994	0.00839916	4.58893e-05	0.000144555
SA_PTEN_PATHWAY	0.000102135	0.0499641	4.64083e-05	0.000145935
REGULATION_OF_BINDING	0.00019998	0.0263974	4.78289e-05	0.000150141
REGULATION_OF_TRANSLATIONAL_INITIATION	0.000200481	0.0263897	4.79232e-05	0.000150176
BIOCARTA_RHO_PATHWAY	0.000200421	0.0267401	4.84758e-05	0.000151644
PID_GLYPICAN_1PATHWAY	0.000200642	0.0277498	5.01493e-05	0.000156608
PID_P38_MKK3_6PATHWAY	0.000301175	0.0199758	5.37222e-05	0.000167476
PID_DELTANP63PATHWAY	0.00019998	0.030203	5.39109e-05	0.000167774
NEGATIVE_REGULATION_OF_TRANSCRIPTION_FROM_RNA_POLYMERASE_II_PROMOTER	0.00029997	0.0205979	5.50091e-05	0.000170897
SECRETION	0.00079992	0.00779922	5.54829e-05	0.000172073
MICROTUBULE_CYTOSKELETON_ORGANIZATION_AND_BIOGENESIS	0.00020024	0.0312344	5.56062e-05	0.00017216
REGULATION_OF_DNA_BINDING	0.00019998	0.0321032	5.69109e-05	0.000175898
BCAT_BILD_ET_AL_UP	0.0014	0.00460092	5.70783e-05	0.000176113
REACTOME_NUCLEAR_EVENTS_KINASE_AND_TRANSCRIPTION_FACTOR_ACTIVATION	0.000201066	0.034455	6.08843e-05	0.000187536
REACTOME_APC_CDC20_MEDIATED_DEGRADATION_OF_NEK2A	0.000202041	0.0344897	6.12005e-05	0.000188189
RESPONSE_TO_ABIOTIC_STIMULUS	0.00039996	0.0178982	6.26785e-05	0.000192406
KEGG_TYPE_II_DIABETES_MELLITUS	0.00019998	0.0363036	6.34645e-05	0.000194488
ORGANIC_ACID_METABOLIC_PROCESS	0.00979902	0.00079992	6.79201e-05	0.000207789
REACTOME_G_ALPHA1213_SIGNALLING_EVENTS	0.00019998	0.0407959	7.03659e-05	0.000214908
APOPTOTIC_NUCLEAR_CHANGES	0.0404953	0.000203811	7.109e-05	0.000216597
REGULATION_OF_CYCLIN_DEPENDENT_PROTEIN_KINASE_ACTIVITY	0.00020002	0.0413083	7.11591e-05	0.000216597
DNA_PACKAGING	0.00020024	0.0416667	7.17743e-05	0.000218102
ER_TO_GOLGI_VESICLE_MEDIATED_TRANSPORT	0.000407125	0.0208907	7.30025e-05	0.000221461
DNA_INTEGRITY_CHECKPOINT	0.000201066	0.0426755	7.35746e-05	0.000222822
KEGG_AMINO_SUGAR_AND_NUCLEOTIDE_SUGAR_METABOLISM	0.0002	0.0432043	7.4031e-05	0.000223455
NEGATIVE_REGULATION_OF_CELL_CYCLE	0.00119988	0.00719928	7.40114e-05	0.000223455
BIOCARTA_HDAC_PATHWAY	0.000200541	0.0432204	7.42324e-05	0.000223689
KEGG_ALANINE_ASPARTATE_AND_GLUTAMATE_METABOLISM	0.000400842	0.0217326	7.4564e-05	0.00022394
REACTOME_ERK_MAPK_TARGETS	0.000202041	0.0430869	7.45184e-05	0.00022394
PDGF_ERK_DN.V1_DN	0.00219978	0.00409959	7.68783e-05	0.000230507
NITROGEN_COMPOUND_METABOLIC_PROCESS	0.0181982	0.00049995	7.74798e-05	0.000231926
INSULIN_RECEPTOR_SIGNALING_PATHWAY	0.000202984	0.044937	7.76549e-05	0.000232065
BIOCARTA_TALL1_PATHWAY	0.000308864	0.0298661	7.8429e-05	0.000233991
IL15_UP.V1_UP	0.00149985	0.00619938	7.89806e-05	0.000235247
ESC_V6.5_UP_EARLY.V1_DN	0.00079992	0.0116988	7.94299e-05	0.000236196
SIRNA_EIF4GI_DN	0.00329967	0.0029997	8.34572e-05	0.000247764
REGULATION_OF_GENE_EXPRESSION_EPIGENETIC	0.000501203	0.0198835	8.39598e-05	0.000248846
MITOTIC_SISTER_CHROMATID_SEGREGATION	0.000307472	0.0339592	8.74814e-05	0.000258859
EGFR_UP.V1_DN	0.00829917	0.00129987	9.00313e-05	0.000265968
ER_NUCLEAR_SIGNALING_PATHWAY	0.000411819	0.0271879	9.30254e-05	0.000274364
LTE2_UP.V1_UP	0.00769923	0.00149985	9.55867e-05	0.000281458
APOPTOTIC_PROGRAM	0.00029997	0.0418	0.000102758	0.000302081
KEGG_FATTY_ACID_METABOLISM	0.00550055	0.00230069	0.000103594	0.000304045
STRIATED_MUSCLE_DEVELOPMENT	0.00690207	0.0020006	0.00011183	0.000327684
KEGG_SNARE_INTERACTIONS_IN_VESICULAR_TRANSPORT	0.00030012	0.0493296	0.000118869	0.000347745
REACTOME_INHIBITION_OF_THE_PROTEOLYTIC_ACTIVITY_OF_APC_C_REQUIRED_FOR_THE_ONSET_OF_ANAPHASE_BY_MITOTIC_SPINDLE_CHECKPOINT_COMPONENTS	0.000305343	0.0490166	0.000120008	0.000350508
RAF_UP.V1_UP	0.00479952	0.00319968	0.00012274	0.000357909
CARBOXYLIC_ACID_METABOLIC_PROCESS	0.0119988	0.00129987	0.000124416	0.000362211
BIOCARTA_CALCINEURIN_PATHWAY	0.000407125	0.0394375	0.000127612	0.000370918
AMINO_ACID_METABOLIC_PROCESS	0.00649935	0.00249975	0.000128937	0.000374165
REACTOME_NETRIN1_SIGNALING	0.00390156	0.0046023	0.000140706	0.000407665
POSITIVE_REGULATION_OF_TRANSCRIPTION_FROM_RNA_POLYMERASE_II_PROMOTER	0.00039996	0.0451955	0.000141528	0.000409388
ORGANELLE_LOCALIZATION	0.000402131	0.0458864	0.000144092	0.000416137
NUCLEOBASENUCLEOSIDE_AND_NUCLEOTIDE_METABOLIC_PROCESS	0.00079992	0.0244	0.000151318	0.000436307
REACTOME_IRON_UPTAKE_AND_TRANSPORT	0.0023023	0.00980588	0.00017174	0.000494403
KRAS.DF.V1_UP	0.0154985	0.00149985	0.000176152	0.000506296
RAF_UP.V1_DN	0.0131987	0.00179982	0.0001795	0.000515101
KEGG_CYSTEINE_AND_METHIONINE_METABOLISM	0.000901533	0.0268295	0.000182332	0.000521567
REACTOME_INSULIN_RECEPTOR_RECYCLING	0.000704509	0.0343019	0.00018219	0.000521567
NEGATIVE_REGULATION_OF_GROWTH	0.0123025	0.0020008	0.00018512	0.000528706
NEGATIVE_REGULATION_OF_CATALYTIC_ACTIVITY	0.00119988	0.0264974	0.000230974	0.000658622
ESC_V6.5_UP_EARLY.V1_UP	0.0180982	0.00179982	0.00023585	0.000671465
MEK_UP.V1_DN	0.00129987	0.0262974	0.000245856	0.000698851
KEGG_BETA_ALANINE_METABOLISM	0.00161209	0.0241561	0.000275006	0.00078048
AMINO_ACID_CATABOLIC_PROCESS	0.0219073	0.00181232	0.000279614	0.000792314
BIOCARTA_ALK_PATHWAY	0.0178107	0.00230138	0.000287364	0.000812998
SKELETAL_MUSCLE_DEVELOPMENT	0.0430032	0.00100251	0.000300064	0.000847599
REACTOME_BOTULINUM_NEUROTOXICITY	0.0210687	0.00224192	0.00032445	0.000915049
ESC_J1_UP_EARLY.V1_DN	0.0492951	0.0009999	0.00033647	0.000947471
RELA_DN.V1_UP	0.0215978	0.00229977	0.000338682	0.000952215
RAPA_EARLY_UP.V1_DN	0.00139986	0.0388961	0.000366267	0.00102817
MYC_UP.V1_UP	0.00659934	0.00909909	0.000398052	0.00111566
BCAT_GDS748_UP	0.019898	0.0031	0.000407238	0.00113964
RB_DN.V1_UP	0.00249975	0.0253975	0.000417315	0.00116603
VEGF_A_UP.V1_UP	0.00229977	0.030497	0.000454033	0.00126666
GENERATION_OF_NEURONS	0.00569943	0.0125987	0.000463152	0.00129011
REACTOME_SYNTHESIS_SECRETION_AND_INACTIVATION_OF_GLP1	0.0131754	0.00580862	0.000488752	0.00135932
REACTOME_DEADENYLATION_OF_MRNA	0.00264631	0.0319235	0.000531169	0.00147501
AKT_UP_MTOR_DN.V1_UP	0.0442956	0.0019998	0.000552764	0.00153262
BIOCARTA_ARAP_PATHWAY	0.00949852	0.0096036	0.000566546	0.00156843
RB_P130_DN.V1_UP	0.00959904	0.009999	0.000591232	0.00163426
REACTOME_PLATELET_SENSITIZATION_BY_LDL	0.00225479	0.0431928	0.000598497	0.00165181
BMI1_DN.V1_DN	0.0433957	0.00239976	0.000632991	0.00174435
REACTOME_INCRETIN_SYNTHESIS_SECRETION_AND_INACTIVATION	0.0136695	0.00809143	0.000665634	0.00183151
NEURITE_DEVELOPMENT	0.0159984	0.00730073	0.000696546	0.00191365
KEGG_BASE_EXCISION_REPAIR	0.00310528	0.0388583	0.000715672	0.0019632
NEURON_DEVELOPMENT	0.0243976	0.005	0.000722183	0.00197806
AMINE_CATABOLIC_PROCESS	0.0241774	0.00512769	0.000731939	0.00200174
MTOR_UP.V1_DN	0.0217978	0.00579942	0.000743885	0.00203133
ERB2_UP.V1_UP	0.0316968	0.0039996	0.000745642	0.00203306
REACTOME_GLYCOGEN_BREAKDOWN_GLYCOGENOLYSIS	0.00338219	0.038063	0.000755203	0.00205602
NERVOUS_SYSTEM_DEVELOPMENT	0.0125987	0.0106989	0.000784537	0.00213266
REGULATION_OF_MITOTIC_CELL_CYCLE	0.0034219	0.0420702	0.00082842	0.00224857
REACTOME_BIOSYNTHESIS_OF_THE_N_GLYCAN_PRECURSOR_DOLICHOL_LIPID_LINKED_OLIGOSACCHARIDE_LLO_AND_TRANSFER_TO_A_NASCENT_PROTEIN	0.00491573	0.0308574	0.000864951	0.0023442
REACTOME_PROTEOLYTIC_CLEAVAGE_OF_SNARE_COMPLEX_PROTEINS	0.0342318	0.004822	0.00092729	0.00250938
P53_DN.V1_DN	0.0242976	0.00709929	0.000961434	0.00259789
AMINO_ACID_AND_DERIVATIVE_METABOLIC_PROCESS	0.00779922	0.0222978	0.000967876	0.00261138
REACTOME_INSULIN_SYNTHESIS_AND_PROCESSING	0.00588653	0.0316494	0.00102406	0.00275884
REACTOME_ACTIVATED_AMPK_STIMULATES_FATTY_ACID_OXIDATION_IN_MUSCLE	0.00559796	0.0371956	0.00112136	0.00301646
NEURON_DIFFERENTIATION	0.030497	0.00819918	0.00130086	0.00349412
ATF2_UP.V1_DN	0.0236976	0.0125987	0.00150029	0.0040238
KEGG_BUTANOATE_METABOLISM	0.0121206	0.03335	0.00190877	0.00511177
REACTOME_RAP1_SIGNALLING	0.0128113	0.0346035	0.00205245	0.0054884
RESPONSE_TO_ORGANIC_SUBSTANCE	0.0270731	0.016757	0.00208989	0.00558024
ESC_V6.5_UP_LATE.V1_DN	0.0119988	0.0392961	0.00215389	0.00574265
ST_WNT_CA2_CYCLIC_GMP_PATHWAY	0.0116716	0.0408805	0.00217396	0.00578761
REACTOME_CTNNB1_PHOSPHORYLATION_CASCADE	0.0165757	0.0303683	0.00226656	0.00602524
G1_PHASE	0.0408731	0.0128733	0.0023459	0.00622697
IL2_UP.V1_UP	0.0208979	0.0294971	0.0026507	0.00702572
HOXA9_DN.V1_UP	0.029597	0.0213979	0.0027062	0.0071623
TISSUE_REMODELING	0.0380914	0.0168709	0.00273664	0.00723227
DEPHOSPHORYLATION	0.019998	0.0356964	0.00296491	0.00782406
WNT_SIGNALING	0.0190981	0.0374963	0.002972	0.00783132
TISSUE_DEVELOPMENT	0.0161984	0.0461954	0.00307267	0.0080848
MICROTUBULE_ORGANIZING_CENTER_ORGANIZATION_AND_BIOGENESIS	0.0335144	0.023172	0.00316006	0.00830264
REGULATION_OF_HEART_CONTRACTION	0.0355886	0.0239774	0.00339188	0.00889876
REACTOME_PHOSPHOLIPID_METABOLISM	0.0372963	0.0237976	0.00349306	0.00915091
KEGG_N_GLYCAN_BIOSYNTHESIS	0.0224978	0.0414041	0.00362097	0.00947226
PTEN_DN.V2_DN	0.0223978	0.0491951	0.00409814	0.010705
KEGG_STEROID_BIOSYNTHESIS	0.0261351	0.0481977	0.00451643	0.0117806
REACTOME_POST_TRANSLATIONAL_PROTEIN_MODIFICATION	0.0363964	0.0439956	0.00535706	0.0139531
KEGG_GLYCOLYSIS_GLUCONEOGENESIS	9.999e-05	0.115888	1	1
KEGG_PENTOSE_PHOSPHATE_PATHWAY	0.000200783	0.596721	1	1
KEGG_PENTOSE_AND_GLUCURONATE_INTERCONVERSIONS	0.998995	0.0028152	1	1
KEGG_FRUCTOSE_AND_MANNOSE_METABOLISM	0.0119203	0.658124	1	1
KEGG_GALACTOSE_METABOLISM	0.0270053	0.300976	1	1
KEGG_ASCORBATE_AND_ALDARATE_METABOLISM	0.825986	0.00352396	1	1
KEGG_PRIMARY_BILE_ACID_BIOSYNTHESIS	0.839397	0.326049	1	1
KEGG_STEROID_HORMONE_BIOSYNTHESIS	0.916208	0.327867	1	1
KEGG_PURINE_METABOLISM	9.999e-05	0.0947905	1	1
KEGG_GLYCINE_SERINE_AND_THREONINE_METABOLISM	0.511875	0.0314787	1	1
KEGG_ARGININE_AND_PROLINE_METABOLISM	0.00039996	0.0823918	1	1
KEGG_HISTIDINE_METABOLISM	0.606039	0.0728058	1	1
KEGG_TYROSINE_METABOLISM	0.782478	0.0641192	1	1
KEGG_PHENYLALANINE_METABOLISM	0.407125	0.249159	1	1
KEGG_TRYPTOPHAN_METABOLISM	0.0719216	0.00380114	1	1
KEGG_SELENOAMINO_ACID_METABOLISM	0.0977813	0.00030178	1	1
KEGG_GLUTATHIONE_METABOLISM	0.0463954	0.239176	1	1
KEGG_STARCH_AND_SUCROSE_METABOLISM	0.521548	0.0116	1	1
KEGG_OTHER_GLYCAN_DEGRADATION	0.67121	0.0429454	1	1
KEGG_O_GLYCAN_BIOSYNTHESIS	0.667937	0.627433	1	1
KEGG_GLYCOSAMINOGLYCAN_DEGRADATION	0.506718	0.131568	1	1
KEGG_GLYCOSAMINOGLYCAN_BIOSYNTHESIS_CHONDROITIN_SULFATE	0.568967	0.480999	1	1
KEGG_GLYCOSAMINOGLYCAN_BIOSYNTHESIS_HEPARAN_SULFATE	0.936854	0.801227	1	1
KEGG_GLYCEROLIPID_METABOLISM	0.475952	0.0553	1	1
KEGG_INOSITOL_PHOSPHATE_METABOLISM	9.999e-05	0.29547	1	1
KEGG_GLYCOSYLPHOSPHATIDYLINOSITOL_GPI_ANCHOR_BIOSYNTHESIS	0.739021	0.0162102	1	1
KEGG_GLYCEROPHOSPHOLIPID_METABOLISM	0.119988	0.0922908	1	1
KEGG_ETHER_LIPID_METABOLISM	0.642743	0.476615	1	1
KEGG_ARACHIDONIC_ACID_METABOLISM	0.826117	0.227677	1	1
KEGG_LINOLEIC_ACID_METABOLISM	0.685651	0.282038	1	1
KEGG_ALPHA_LINOLENIC_ACID_METABOLISM	0.717548	0.576276	1	1
KEGG_SPHINGOLIPID_METABOLISM	0.936737	0.0173069	1	1
KEGG_GLYCOSPHINGOLIPID_BIOSYNTHESIS_LACTO_AND_NEOLACTO_SERIES	0.349915	0.439091	1	1
KEGG_GLYCOSPHINGOLIPID_BIOSYNTHESIS_GANGLIO_SERIES	0.587254	0.00710608	1	1
KEGG_GLYOXYLATE_AND_DICARBOXYLATE_METABOLISM	0.248642	0.156356	1	1
KEGG_ONE_CARBON_POOL_BY_FOLATE	0.0793586	0.316101	1	1
KEGG_RIBOFLAVIN_METABOLISM	0.109972	0.618242	1	1
KEGG_NICOTINATE_AND_NICOTINAMIDE_METABOLISM	0.735919	0.0966505	1	1
KEGG_PANTOTHENATE_AND_COA_BIOSYNTHESIS	0.705852	0.572073	1	1
KEGG_PORPHYRIN_AND_CHLOROPHYLL_METABOLISM	0.80124	0.0137055	1	1
KEGG_NITROGEN_METABOLISM	0.0392512	0.212066	1	1
KEGG_AMINOACYL_TRNA_BIOSYNTHESIS	0.0004	0.561325	1	1
KEGG_METABOLISM_OF_XENOBIOTICS_BY_CYTOCHROME_P450	0.987901	0.164884	1	1
KEGG_DRUG_METABOLISM_CYTOCHROME_P450	0.9997	0.0505949	1	1
KEGG_DRUG_METABOLISM_OTHER_ENZYMES	0.992901	0.0312969	1	1
KEGG_BIOSYNTHESIS_OF_UNSATURATED_FATTY_ACIDS	0.425881	0.651809	1	1
KEGG_ABC_TRANSPORTERS	0.8488	0.10341	1	1
KEGG_RIBOSOME	9.999e-05	0.839316	1	1
KEGG_RNA_POLYMERASE	0.000200541	0.554529	1	1
KEGG_BASAL_TRANSCRIPTION_FACTORS	0.00020024	0.340775	1	1
KEGG_PPAR_SIGNALING_PATHWAY	0.0312969	0.110989	1	1
KEGG_CALCIUM_SIGNALING_PATHWAY	9.999e-05	0.0910909	1	1
KEGG_CYTOKINE_CYTOKINE_RECEPTOR_INTERACTION	9.999e-05	0.357464	1	1
KEGG_CHEMOKINE_SIGNALING_PATHWAY	9.999e-05	0.341666	1	1
KEGG_PHOSPHATIDYLINOSITOL_SIGNALING_SYSTEM	9.999e-05	0.257574	1	1
KEGG_NEUROACTIVE_LIGAND_RECEPTOR_INTERACTION	9.999e-05	0.993901	1	1
KEGG_REGULATION_OF_AUTOPHAGY	0.00010017	0.498248	1	1
KEGG_PEROXISOME	0.367263	0.0009999	1	1
KEGG_MTOR_SIGNALING_PATHWAY	9.999e-05	0.246975	1	1
KEGG_VASCULAR_SMOOTH_MUSCLE_CONTRACTION	9.999e-05	0.268273	1	1
KEGG_DORSO_VENTRAL_AXIS_FORMATION	0.00593144	0.963329	1	1
KEGG_NOTCH_SIGNALING_PATHWAY	0.00939906	0.162816	1	1
KEGG_HEDGEHOG_SIGNALING_PATHWAY	0.59534	0.152185	1	1
KEGG_GAP_JUNCTION	9.999e-05	0.0834917	1	1
KEGG_COMPLEMENT_AND_COAGULATION_CASCADES	0.0688931	0.409859	1	1
KEGG_ANTIGEN_PROCESSING_AND_PRESENTATION	9.999e-05	0.147185	1	1
KEGG_RENIN_ANGIOTENSIN_SYSTEM	0.246042	0.42828	1	1
KEGG_TOLL_LIKE_RECEPTOR_SIGNALING_PATHWAY	9.999e-05	0.0512949	1	1
KEGG_NOD_LIKE_RECEPTOR_SIGNALING_PATHWAY	9.999e-05	0.2792	1	1
KEGG_RIG_I_LIKE_RECEPTOR_SIGNALING_PATHWAY	9.999e-05	0.144886	1	1
KEGG_CYTOSOLIC_DNA_SENSING_PATHWAY	9.999e-05	0.728373	1	1
KEGG_JAK_STAT_SIGNALING_PATHWAY	9.999e-05	0.459454	1	1
KEGG_HEMATOPOIETIC_CELL_LINEAGE	9.999e-05	0.168283	1	1
KEGG_NATURAL_KILLER_CELL_MEDIATED_CYTOTOXICITY	9.999e-05	0.181982	1	1
KEGG_B_CELL_RECEPTOR_SIGNALING_PATHWAY	9.999e-05	0.155584	1	1
KEGG_FC_EPSILON_RI_SIGNALING_PATHWAY	9.999e-05	0.10499	1	1
KEGG_FC_GAMMA_R_MEDIATED_PHAGOCYTOSIS	9.999e-05	0.127287	1	1
KEGG_LEUKOCYTE_TRANSENDOTHELIAL_MIGRATION	9.999e-05	0.0629937	1	1
KEGG_INTESTINAL_IMMUNE_NETWORK_FOR_IGA_PRODUCTION	9.999e-05	0.2705	1	1
KEGG_LONG_TERM_DEPRESSION	0.00019998	0.30187	1	1
KEGG_TASTE_TRANSDUCTION	0.00019998	0.270973	1	1
KEGG_GNRH_SIGNALING_PATHWAY	9.999e-05	0.188681	1	1
KEGG_MATURITY_ONSET_DIABETES_OF_THE_YOUNG	0.487891	0.33377	1	1
KEGG_ALDOSTERONE_REGULATED_SODIUM_REABSORPTION	0.00010001	0.107632	1	1
KEGG_PROXIMAL_TUBULE_BICARBONATE_RECLAMATION	0.00311997	0.0526634	1	1
KEGG_VIBRIO_CHOLERAE_INFECTION	9.999e-05	0.0530947	1	1
KEGG_RENAL_CELL_CARCINOMA	9.999e-05	0.0825917	1	1
KEGG_ENDOMETRIAL_CANCER	9.999e-05	0.0506	1	1
KEGG_GLIOMA	9.999e-05	0.0935906	1	1
KEGG_BASAL_CELL_CARCINOMA	0.782022	0.0350965	1	1
KEGG_BLADDER_CANCER	0.0001	0.862945	1	1
KEGG_NON_SMALL_CELL_LUNG_CANCER	9.999e-05	0.19652	1	1
KEGG_ASTHMA	0.000100241	0.935079	1	1
KEGG_AUTOIMMUNE_THYROID_DISEASE	9.999e-05	0.4492	1	1
KEGG_SYSTEMIC_LUPUS_ERYTHEMATOSUS	9.999e-05	0.676832	1	1
KEGG_ALLOGRAFT_REJECTION	0.00010006	0.0812487	1	1
KEGG_GRAFT_VERSUS_HOST_DISEASE	0.0001	0.2488	1	1
KEGG_PRIMARY_IMMUNODEFICIENCY	0.00010012	0.433203	1	1
BIOCARTA_RELA_PATHWAY	0.00010249	0.125167	1	1
BIOCARTA_NO1_PATHWAY	0.000200481	0.359723	1	1
BIOCARTA_CSK_PATHWAY	0.000100756	0.306549	1	1
BIOCARTA_AMI_PATHWAY	0.119887	0.338507	1	1
BIOCARTA_AGR_PATHWAY	0.0002002	0.0662397	1	1
BIOCARTA_AT1R_PATHWAY	0.00010018	0.09412	1	1
BIOCARTA_CHEMICAL_PATHWAY	0.000100756	0.125733	1	1
BIOCARTA_SPPA_PATHWAY	0.000201511	0.231352	1	1
BIOCARTA_BCELLSURVIVAL_PATHWAY	0.00010249	0.101957	1	1
BIOCARTA_CDMAC_PATHWAY	0.00010249	0.418693	1	1
BIOCARTA_CARM_ER_PATHWAY	0.00010012	0.206044	1	1
BIOCARTA_CCR3_PATHWAY	0.000201288	0.378935	1	1
BIOCARTA_G2_PATHWAY	0.000100533	0.0612389	1	1
BIOCARTA_LAIR_PATHWAY	0.0170134	0.16745	1	1
BIOCARTA_COMP_PATHWAY	0.475185	0.591358	1	1
BIOCARTA_GCR_PATHWAY	0.000101492	0.0789955	1	1
BIOCARTA_CXCR4_PATHWAY	0.000100533	0.0691114	1	1
BIOCARTA_CYTOKINE_PATHWAY	0.000202511	0.964398	1	1
BIOCARTA_INFLAM_PATHWAY	0.000100321	0.404398	1	1
BIOCARTA_DC_PATHWAY	0.000100756	0.888215	1	1
BIOCARTA_MTA3_PATHWAY	0.000101492	0.168042	1	1
BIOCARTA_NDKDYNAMIN_PATHWAY	0.000101781	0.495261	1	1
BIOCARTA_ERK_PATHWAY	0.000100321	0.0744018	1	1
BIOCARTA_ERYTH_PATHWAY	0.050036	0.163028	1	1
BIOCARTA_EIF_PATHWAY	0.00010249	0.365035	1	1
BIOCARTA_FCER1_PATHWAY	0.00010004	0.0594357	1	1
BIOCARTA_FMLP_PATHWAY	0.0002002	0.0564621	1	1
BIOCARTA_GATA3_PATHWAY	0.00010249	0.108751	1	1
BIOCARTA_MPR_PATHWAY	0.00010017	0.269331	1	1
BIOCARTA_IL2_PATHWAY	0.000100756	0.157975	1	1
BIOCARTA_IL3_PATHWAY	0.000102955	0.198661	1	1
BIOCARTA_IL12_PATHWAY	0.00010102	0.963184	1	1
BIOCARTA_IL2RB_PATHWAY	0.00010004	0.089945	1	1
BIOCARTA_IL22BP_PATHWAY	0.00010249	0.542526	1	1
BIOCARTA_GSK3_PATHWAY	0.000100321	0.113815	1	1
BIOCARTA_INTEGRIN_PATHWAY	0.00010004	0.080048	1	1
BIOCARTA_INTRINSIC_PATHWAY	0.0721618	0.717918	1	1
BIOCARTA_KERATINOCYTE_PATHWAY	9.999e-05	0.129913	1	1
BIOCARTA_PYK2_PATHWAY	0.000100321	0.0614626	1	1
BIOCARTA_MCALPAIN_PATHWAY	0.000100492	0.21033	1	1
BIOCARTA_ETS_PATHWAY	0.000101781	0.757974	1	1
BIOCARTA_PITX2_PATHWAY	0.00391228	0.159217	1	1
BIOCARTA_NGF_PATHWAY	0.000101781	0.098237	1	1
BIOCARTA_VIP_PATHWAY	0.000100392	0.30739	1	1
BIOCARTA_NFKB_PATHWAY	0.000100644	0.22474	1	1
BIOCARTA_NOS1_PATHWAY	0.00010102	0.13098	1	1
BIOCARTA_NO2IL12_PATHWAY	0.000102135	0.978239	1	1
BIOCARTA_CCR5_PATHWAY	0.000102135	0.553709	1	1
BIOCARTA_PTDINS_PATHWAY	0.000100644	0.130851	1	1
BIOCARTA_EDG1_PATHWAY	0.000100321	0.0506736	1	1
BIOCARTA_MYOSIN_PATHWAY	0.00410863	0.123108	1	1
BIOCARTA_RAC1_PATHWAY	0.000201288	0.330908	1	1
BIOCARTA_RAS_PATHWAY	0.000100644	0.15799	1	1
BIOCARTA_BAD_PATHWAY	0.000100392	0.133789	1	1
BIOCARTA_CK1_PATHWAY	0.00122562	0.106048	1	1
BIOCARTA_PGC1A_PATHWAY	0.000503221	0.318173	1	1
BIOCARTA_PML_PATHWAY	0.000102135	0.139661	1	1
BIOCARTA_CARDIACEGF_PATHWAY	0.000101781	0.164476	1	1
BIOCARTA_ERK5_PATHWAY	0.000101781	0.0878627	1	1
BIOCARTA_MAL_PATHWAY	0.000101492	0.070188	1	1
BIOCARTA_MEF2D_PATHWAY	0.000508906	0.498828	1	1
BIOCARTA_CDC42RAC_PATHWAY	0.00010249	0.106392	1	1
BIOCARTA_TOB1_PATHWAY	0.000101492	0.177715	1	1
BIOCARTA_NKT_PATHWAY	0.000100271	0.146145	1	1
BIOCARTA_IL1R_PATHWAY	0.00010018	0.163008	1	1
BIOCARTA_IGF1MTOR_PATHWAY	0.000101256	0.107666	1	1
BIOCARTA_SHH_PATHWAY	0.005432	0.469786	1	1
BIOCARTA_SPRY_PATHWAY	0.000101781	0.208907	1	1
BIOCARTA_STATHMIN_PATHWAY	0.000101492	0.315194	1	1
BIOCARTA_HSP27_PATHWAY	0.000411819	0.320391	1	1
BIOCARTA_TH1TH2_PATHWAY	0.000101492	0.139183	1	1
BIOCARTA_41BB_PATHWAY	0.000102135	0.212168	1	1
BIOCARTA_CTLA4_PATHWAY	0.000101492	0.802155	1	1
BIOCARTA_PAR1_PATHWAY	0.00110066	0.0789474	1	1
BIOCARTA_TOLL_PATHWAY	0.00010006	0.214636	1	1
BIOCARTA_TFF_PATHWAY	0.00010102	0.0941641	1	1
BIOCARTA_UCALPAIN_PATHWAY	0.000101781	0.178029	1	1
BIOCARTA_VEGF_PATHWAY	0.000100271	0.170617	1	1
BIOCARTA_WNT_PATHWAY	0.000100392	0.211538	1	1
ST_TUMOR_NECROSIS_FACTOR_PATHWAY	0.000100271	0.0511609	1	1
SA_B_CELL_RECEPTOR_COMPLEXES	0.000100533	0.205912	1	1
ST_ERK1_ERK2_MAPK_PATHWAY	0.00010021	0.154887	1	1
SA_CASPASE_CASCADE	0.000405968	0.167243	1	1
ST_GA12_PATHWAY	0.000704509	0.066586	1	1
ST_G_ALPHA_S_PATHWAY	0.0335144	0.704011	1	1
ST_G_ALPHA_I_PATHWAY	0.00020024	0.0722506	1	1
SIG_CHEMOTAXIS	0.0001	0.128613	1	1
SIG_IL4RECEPTOR_IN_B_LYPHOCYTES	0.000100321	0.235874	1	1
SIG_REGULATION_OF_THE_ACTIN_CYTOSKELETON_BY_RHO_GTPASES	0.00010012	0.322426	1	1
ST_GRANULE_CELL_SURVIVAL_PATHWAY	0.000200642	0.116487	1	1
ST_ADRENERGIC	0.0003003	0.617571	1	1
ST_GAQ_PATHWAY	0.000100321	0.160668	1	1
SA_G1_AND_S_PHASES	0.000102955	0.423584	1	1
SIG_INSULIN_RECEPTOR_PATHWAY_IN_CARDIAC_MYOCYTES	9.999e-05	0.0816	1	1
ST_T_CELL_SIGNAL_TRANSDUCTION	0.0001	0.310531	1	1
SIG_BCR_SIGNALING_PATHWAY	9.999e-05	0.631363	1	1
ST_INTERLEUKIN_4_PATHWAY	0.000100392	0.124837	1	1
ST_WNT_BETA_CATENIN_PATHWAY	0.00601022	0.208529	1	1
ST_MYOCYTE_AD_PATHWAY	0.010634	0.856023	1	1
PID_ENDOTHELINPATHWAY	9.999e-05	0.29847	1	1
PID_BCR_5PATHWAY	9.999e-05	0.090291	1	1
PID_PRLSIGNALINGEVENTSPATHWAY	0.000100644	0.489104	1	1
PID_RHOA_PATHWAY	0.0001	0.0967097	1	1
PID_ERBB4_PATHWAY	0.00010004	0.0620372	1	1
PID_AURORA_B_PATHWAY	0.00010006	0.0803482	1	1
PID_NOTCH_PATHWAY	0.00039996	0.468353	1	1
PID_GMCSF_PATHWAY	0.00010006	0.138883	1	1
PID_NFKAPPABATYPICALPATHWAY	0.000102135	0.12781	1	1
PID_BETACATENIN_DEG_PATHWAY	0.000508906	0.33425	1	1
PID_HDAC_CLASSIII_PATHWAY	0.000100492	0.163409	1	1
PID_IL27PATHWAY	0.000100392	0.495021	1	1
PID_NFKAPPABCANONICALPATHWAY	0.000100644	0.0885795	1	1
PID_E2F_PATHWAY	9.999e-05	0.0552945	1	1
PID_ER_NONGENOMIC_PATHWAY	0.0001	0.0781313	1	1
PID_DNAPK_PATHWAY	0.00696936	0.24941	1	1
PID_HIF2PATHWAY	0.000200341	0.246995	1	1
PID_INTEGRIN_CS_PATHWAY	0.00622427	0.12705	1	1
PID_INTEGRIN3_PATHWAY	0.00019998	0.0645129	1	1
PID_IL12_2PATHWAY	9.999e-05	0.3274	1	1
PID_S1P_S1P3_PATHWAY	0.000100271	0.244929	1	1
PID_LPA4_PATHWAY	0.000308864	0.746035	1	1
PID_NFAT_TFPATHWAY	9.999e-05	0.135414	1	1
PID_EPHBFWDPATHWAY	0.00010002	0.146044	1	1
PID_AVB3_OPN_PATHWAY	0.00010021	0.244431	1	1
PID_FRA_PATHWAY	0.0002002	0.0575345	1	1
PID_PS1PATHWAY	9.999e-05	0.657566	1	1
PID_ILK_PATHWAY	0.0001	0.19762	1	1
PID_P38ALPHABETAPATHWAY	0.000200421	0.252358	1	1
PID_WNT_SIGNALING_PATHWAY	0.934591	0.0828224	1	1
PID_CDC42_REG_PATHWAY	0.00350842	0.239807	1	1
PID_ARF6_PATHWAY	0.00770925	0.723996	1	1
PID_WNT_CANONICAL_PATHWAY	0.00202511	0.500812	1	1
PID_TCPTP_PATHWAY	9.999e-05	0.0534107	1	1
PID_TXA2PATHWAY	9.999e-05	0.220178	1	1
PID_S1P_S1P1_PATHWAY	0.00010102	0.261252	1	1
PID_HNF3BPATHWAY	0.0009	0.175218	1	1
PID_REG_GR_PATHWAY	9.999e-05	0.0606939	1	1
PID_CONE_PATHWAY	0.291262	0.744444	1	1
PID_INTEGRIN_A9B1_PATHWAY	0.00251231	0.109948	1	1
PID_ERB_GENOMIC_PATHWAY	0.000411819	0.36138	1	1
PID_ARF6DOWNSTREAMPATHWAY	0.000102955	0.169722	1	1
PID_CXCR4_PATHWAY	9.999e-05	0.0661934	1	1
PID_PLK1_PATHWAY	9.999e-05	0.146029	1	1
PID_THROMBIN_PAR4_PATHWAY	0.0390199	0.322657	1	1
PID_PI3KCIPATHWAY	9.999e-05	0.059	1	1
PID_AR_TF_PATHWAY	9.999e-05	0.0929	1	1
PID_S1P_META_PATHWAY	0.00202041	0.144533	1	1
PID_AMB2_NEUTROPHILS_PATHWAY	0.0001	0.0957287	1	1
PID_RXR_VDR_PATHWAY	0.000100392	0.237099	1	1
PID_LIS1PATHWAY	0.000200642	0.0601065	1	1
PID_SYNDECAN_4_PATHWAY	0.000200421	0.0692038	1	1
PID_AP1_PATHWAY	9.999e-05	0.0616938	1	1
PID_INTEGRIN2_PATHWAY	0.0254688	0.300261	1	1
PID_UPA_UPAR_PATHWAY	0.00020002	0.0990297	1	1
PID_ERBB2ERBB3PATHWAY	0.0001	0.0758227	1	1
PID_EPHA_FWDPATHWAY	0.000200341	0.438182	1	1
PID_HIF1APATHWAY	0.00152672	0.249261	1	1
PID_BMPPATHWAY	0.00960096	0.114534	1	1
PID_ALK1PATHWAY	0.00200783	0.0944573	1	1
PID_CMYB_PATHWAY	9.999e-05	0.240176	1	1
PID_IL23PATHWAY	0.00010006	0.412447	1	1
PID_SYNDECAN_1_PATHWAY	0.00139986	0.0649065	1	1
PID_ERA_GENOMIC_PATHWAY	9.999e-05	0.222478	1	1
PID_ERBB_NETWORK_PATHWAY	0.000102955	0.123893	1	1
PID_RHODOPSIN_PATHWAY	0.787641	0.869938	1	1
PID_RETINOIC_ACID_PATHWAY	0.000100241	0.218819	1	1
PID_IL8CXCR2_PATHWAY	0.00010018	0.278145	1	1
PID_HEDGEHOG_2PATHWAY	0.00554156	0.111077	1	1
PID_INTEGRIN5_PATHWAY	0.0131754	0.179301	1	1
PID_CXCR3PATHWAY	9.999e-05	0.302521	1	1
PID_BETACATENIN_NUC_PATHWAY	9.999e-05	0.139286	1	1
PID_VEGFR1_PATHWAY	0.000100392	0.0792388	1	1
PID_SMAD2_3PATHWAY	0.000102135	0.0648405	1	1
PID_RAC1_REG_PATHWAY	0.00010004	0.119572	1	1
PID_AURORA_A_PATHWAY	0.000100241	0.0601504	1	1
PID_SYNDECAN_3_PATHWAY	0.0113764	0.378933	1	1
PID_IL8CXCR1_PATHWAY	0.000100321	0.436225	1	1
PID_EPHRINBREVPATHWAY	0.000100241	0.289183	1	1
PID_NCADHERINPATHWAY	0.00010018	0.0782252	1	1
PID_ANTHRAXPATHWAY	0.000408539	0.132964	1	1
PID_S1P_S1P2_PATHWAY	0.000100533	0.275136	1	1
PID_MAPKTRKPATHWAY	0.00010017	0.176895	1	1
PID_CD8TCRDOWNSTREAMPATHWAY	9.999e-05	0.430557	1	1
PID_ALPHASYNUCLEIN_PATHWAY	0.00010018	0.137019	1	1
PID_HES_HEYPATHWAY	9.999e-05	0.0537054	1	1
PID_IL12_STAT4PATHWAY	0.00010018	0.173077	1	1
REACTOME_TRANSLATION	9.999e-05	0.156884	1	1
REACTOME_RNA_POL_III_TRANSCRIPTION_INITIATION_FROM_TYPE_2_PROMOTER	0.00211353	0.393059	1	1
REACTOME_PTM_GAMMA_CARBOXYLATION_HYPUSINE_FORMATION_AND_ARYLSULFATASE_ACTIVATION	0.440518	0.166985	1	1
REACTOME_APOPTOTIC_CLEAVAGE_OF_CELLULAR_PROTEINS	0.0001001	0.190915	1	1
REACTOME_RNA_POL_I_TRANSCRIPTION_TERMINATION	0.000101256	0.478305	1	1
REACTOME_FORMATION_OF_THE_TERNARY_COMPLEX_AND_SUBSEQUENTLY_THE_43S_COMPLEX	9.999e-05	0.663466	1	1
REACTOME_BASE_EXCISION_REPAIR	0.00608952	0.31927	1	1
REACTOME_BILE_ACID_AND_BILE_SALT_METABOLISM	0.791433	0.1667	1	1
REACTOME_SYNTHESIS_OF_BILE_ACIDS_AND_BILE_SALTS_VIA_7ALPHA_HYDROXYCHOLESTEROL	0.765572	0.600824	1	1
REACTOME_METABOLISM_OF_NON_CODING_RNA	9.999e-05	0.127513	1	1
REACTOME_SYNTHESIS_OF_BILE_ACIDS_AND_BILE_SALTS	0.784127	0.377796	1	1
REACTOME_METABOLISM_OF_STEROID_HORMONES_AND_VITAMINS_A_AND_D	0.816889	0.866607	1	1
REACTOME_SIGNALING_BY_NODAL	0.290992	0.0991542	1	1
REACTOME_DAG_AND_IP3_SIGNALING	0.00010021	0.639098	1	1
REACTOME_BMAL1_CLOCK_NPAS2_ACTIVATES_CIRCADIAN_EXPRESSION	0.000901533	0.17229	1	1
REACTOME_GROWTH_HORMONE_RECEPTOR_SIGNALING	0.000100533	0.594701	1	1
REACTOME_ABCA_TRANSPORTERS_IN_LIPID_HOMEOSTASIS	0.587376	0.175725	1	1
REACTOME_G0_AND_EARLY_G1	0.000100533	0.239842	1	1
REACTOME_REGULATION_OF_KIT_SIGNALING	0.00010249	0.116856	1	1
REACTOME_NEF_MEDIATES_DOWN_MODULATION_OF_CELL_SURFACE_RECEPTORS_BY_RECRUITING_THEM_TO_CLATHRIN_ADAPTERS	0.000101256	0.325218	1	1
REACTOME_IMMUNOREGULATORY_INTERACTIONS_BETWEEN_A_LYMPHOID_AND_A_NON_LYMPHOID_CELL	9.999e-05	0.344766	1	1
REACTOME_METABOLISM_OF_VITAMINS_AND_COFACTORS	0.359564	0.0215978	1	1
REACTOME_RESOLUTION_OF_AP_SITES_VIA_THE_MULTIPLE_NUCLEOTIDE_PATCH_REPLACEMENT_PATHWAY	0.00990706	0.384118	1	1
REACTOME_O_LINKED_GLYCOSYLATION_OF_MUCINS	0.422558	0.759924	1	1
REACTOME_SULFUR_AMINO_ACID_METABOLISM	0.0545893	0.0066492	1	1
REACTOME_SPHINGOLIPID_DE_NOVO_BIOSYNTHESIS	0.408808	0.00342328	1	1
REACTOME_TERMINATION_OF_O_GLYCAN_BIOSYNTHESIS	0.425498	0.786396	1	1
REACTOME_DEFENSINS	0.836056	0.9967	1	1
REACTOME_SIGNALING_BY_CONSTITUTIVELY_ACTIVE_EGFR	0.000102135	0.0814262	1	1
REACTOME_GRB2_EVENTS_IN_ERBB2_SIGNALING	0.000100756	0.376446	1	1
REACTOME_BETA_DEFENSINS	0.983293	0.995197	1	1
REACTOME_SRP_DEPENDENT_COTRANSLATIONAL_PROTEIN_TARGETING_TO_MEMBRANE	9.999e-05	0.39696	1	1
REACTOME_SHC1_EVENTS_IN_ERBB4_SIGNALING	0.000101256	0.32406	1	1
REACTOME_NUCLEAR_SIGNALING_BY_ERBB4	0.00010004	0.425856	1	1
REACTOME_GLYCOSPHINGOLIPID_METABOLISM	0.832299	0.23264	1	1
REACTOME_RIP_MEDIATED_NFKB_ACTIVATION_VIA_DAI	0.000101781	0.10965	1	1
REACTOME_PRE_NOTCH_TRANSCRIPTION_AND_TRANSLATION	0.000201288	0.425397	1	1
REACTOME_DEGRADATION_OF_THE_EXTRACELLULAR_MATRIX	0.464554	0.365033	1	1
REACTOME_SIGNALING_BY_HIPPO	0.000405022	0.59716	1	1
REACTOME_ACTIVATED_NOTCH1_TRANSMITS_SIGNAL_TO_THE_NUCLEUS	0.0200985	0.404048	1	1
REACTOME_RORA_ACTIVATES_CIRCADIAN_EXPRESSION	0.00905797	0.237961	1	1
REACTOME_ANTIGEN_ACTIVATES_B_CELL_RECEPTOR_LEADING_TO_GENERATION_OF_SECOND_MESSENGERS	0.000100271	0.435228	1	1
REACTOME_YAP1_AND_WWTR1_TAZ_STIMULATED_GENE_EXPRESSION	0.00744767	0.163913	1	1
REACTOME_PRE_NOTCH_EXPRESSION_AND_PROCESSING	0.00020008	0.0692277	1	1
REACTOME_EXTRACELLULAR_MATRIX_ORGANIZATION	0.176782	0.0732927	1	1
REACTOME_CIRCADIAN_REPRESSION_OF_EXPRESSION_BY_REV_ERBA	0.0280101	0.365214	1	1
REACTOME_PRE_NOTCH_PROCESSING_IN_GOLGI	0.010659	0.173079	1	1
REACTOME_TRIGLYCERIDE_BIOSYNTHESIS	0.223624	0.0737369	1	1
REACTOME_ARMS_MEDIATED_ACTIVATION	0.000102135	0.123893	1	1
REACTOME_PROLONGED_ERK_ACTIVATION_EVENTS	0.000101492	0.0663057	1	1
REACTOME_SIGNALING_BY_BMP	0.0607557	0.342632	1	1
REACTOME_COLLAGEN_FORMATION	0.0666933	0.0167983	1	1
REACTOME_SMAD2_SMAD3_SMAD4_HETEROTRIMER_REGULATES_TRANSCRIPTION	0.000200985	0.125755	1	1
REACTOME_HS_GAG_DEGRADATION	0.0472864	0.329276	1	1
REACTOME_REGULATION_OF_HYPOXIA_INDUCIBLE_FACTOR_HIF_BY_OXYGEN	0.000100533	0.234665	1	1
REACTOME_ACYL_CHAIN_REMODELLING_OF_PC	0.437582	0.639931	1	1
REACTOME_SYNTHESIS_OF_PIPS_AT_THE_GOLGI_MEMBRANE	0.000102135	0.529322	1	1
REACTOME_SYNTHESIS_OF_PA	0.359662	0.156545	1	1
REACTOME_OXYGEN_DEPENDENT_PROLINE_HYDROXYLATION_OF_HYPOXIA_INDUCIBLE_FACTOR_ALPHA	0.000102135	0.204268	1	1
REACTOME_GASTRIN_CREB_SIGNALLING_PATHWAY_VIA_PKC_AND_MAPK	9.999e-05	0.855714	1	1
REACTOME_CHONDROITIN_SULFATE_BIOSYNTHESIS	0.167868	0.514132	1	1
REACTOME_SYNTHESIS_OF_PIPS_AT_THE_PLASMA_MEMBRANE	0.000200481	0.116596	1	1
REACTOME_TRANSCRIPTIONAL_ACTIVITY_OF_SMAD2_SMAD3_SMAD4_HETEROTRIMER	0.0001001	0.0643386	1	1
REACTOME_KERATAN_SULFATE_BIOSYNTHESIS	0.374837	0.320994	1	1
REACTOME_PI_METABOLISM	9.999e-05	0.111111	1	1
REACTOME_CHONDROITIN_SULFATE_DERMATAN_SULFATE_METABOLISM	0.0680932	0.338134	1	1
REACTOME_LATENT_INFECTION_OF_HOMO_SAPIENS_WITH_MYCOBACTERIUM_TUBERCULOSIS	0.000400842	0.329123	1	1
REACTOME_SYNTHESIS_OF_PC	0.692926	0.269235	1	1
REACTOME_HS_GAG_BIOSYNTHESIS	0.412891	0.681015	1	1
REACTOME_KERATAN_SULFATE_KERATIN_METABOLISM	0.317758	0.0571945	1	1
REACTOME_HEPARAN_SULFATE_HEPARIN_HS_GAG_METABOLISM	0.218878	0.821218	1	1
REACTOME_GLYCOSAMINOGLYCAN_METABOLISM	0.141186	0.10499	1	1
REACTOME_ACYL_CHAIN_REMODELLING_OF_PG	0.581839	0.630758	1	1
REACTOME_ACYL_CHAIN_REMODELLING_OF_PE	0.45944	0.546358	1	1
REACTOME_ACYL_CHAIN_REMODELLING_OF_PS	0.559045	0.374871	1	1
REACTOME_MHC_CLASS_II_ANTIGEN_PRESENTATION	9.999e-05	0.0631937	1	1
REACTOME_GLYCEROPHOSPHOLIPID_BIOSYNTHESIS	0.188081	0.241076	1	1
REACTOME_A_TETRASACCHARIDE_LINKER_SEQUENCE_IS_REQUIRED_FOR_GAG_SYNTHESIS	0.184906	0.428168	1	1
REACTOME_ENOS_ACTIVATION_AND_REGULATION	0.00436415	0.163481	1	1
REACTOME_MICRORNA_MIRNA_BIOGENESIS	0.000101781	0.112269	1	1
REACTOME_REGULATORY_RNA_PATHWAYS	0.00010102	0.175801	1	1
REACTOME_EGFR_DOWNREGULATION	0.000100533	0.341729	1	1
REACTOME_TCR_SIGNALING	9.999e-05	0.0686	1	1
REACTOME_DOWNSTREAM_TCR_SIGNALING	0.0001001	0.075483	1	1
REACTOME_BASIGIN_INTERACTIONS	0.115064	0.159178	1	1
REACTOME_ACTIVATION_OF_THE_MRNA_UPON_BINDING_OF_THE_CAP_BINDING_COMPLEX_AND_EIFS_AND_SUBSEQUENT_BINDING_TO_43S	9.999e-05	0.40256	1	1
REACTOME_PHOSPHORYLATION_OF_CD3_AND_TCR_ZETA_CHAINS	0.00010249	0.772956	1	1
REACTOME_GLUTAMATE_NEUROTRANSMITTER_RELEASE_CYCLE	0.0920416	0.643048	1	1
REACTOME_TIE2_SIGNALING	0.000102135	0.0864324	1	1
REACTOME_GENERATION_OF_SECOND_MESSENGER_MOLECULES	0.000100321	0.528353	1	1
REACTOME_GENERIC_TRANSCRIPTION_PATHWAY	0.951105	0.00849915	1	1
REACTOME_RESPONSE_TO_ELEVATED_PLATELET_CYTOSOLIC_CA2_	9.999e-05	0.228577	1	1
REACTOME_RNA_POL_I_TRANSCRIPTION	9.999e-05	0.950805	1	1
REACTOME_FATTY_ACYL_COA_BIOSYNTHESIS	0.0593384	0.0489147	1	1
REACTOME_BIOLOGICAL_OXIDATIONS	0.984002	0.00329967	1	1
REACTOME_TRANSMISSION_ACROSS_CHEMICAL_SYNAPSES	0.00249975	0.434157	1	1
REACTOME_XENOBIOTICS	0.983424	0.83965	1	1
REACTOME_CYTOCHROME_P450_ARRANGED_BY_SUBSTRATE_TYPE	0.987301	0.321168	1	1
REACTOME_HDL_MEDIATED_LIPID_TRANSPORT	0.211572	0.216272	1	1
REACTOME_RNA_POL_II_TRANSCRIPTION	9.999e-05	0.0837916	1	1
REACTOME_NEURONAL_SYSTEM	0.206579	0.322568	1	1
REACTOME_REGULATION_OF_BETA_CELL_DEVELOPMENT	0.0906175	0.0883002	1	1
REACTOME_PHASE1_FUNCTIONALIZATION_OF_COMPOUNDS	0.987001	0.188081	1	1
REACTOME_RNA_POL_III_TRANSCRIPTION	0.000200361	0.44401	1	1
REACTOME_NEUROTRANSMITTER_RELEASE_CYCLE	0.596714	0.390329	1	1
REACTOME_AMINO_ACID_TRANSPORT_ACROSS_THE_PLASMA_MEMBRANE	0.974439	0.518997	1	1
REACTOME_ENDOGENOUS_STEROLS	0.697622	0.198764	1	1
REACTOME_REGULATION_OF_GENE_EXPRESSION_IN_BETA_CELLS	0.0167072	0.0550822	1	1
REACTOME_GLYCOLYSIS	0.000100321	0.334104	1	1
REACTOME_PROCESSIVE_SYNTHESIS_ON_THE_LAGGING_STRAND	0.000102955	0.0964985	1	1
REACTOME_PEPTIDE_CHAIN_ELONGATION	9.999e-05	0.855714	1	1
REACTOME_MRNA_CAPPING	0.000100321	0.763205	1	1
REACTOME_PEPTIDE_LIGAND_BINDING_RECEPTORS	9.999e-05	0.982802	1	1
REACTOME_INTEGRATION_OF_ENERGY_METABOLISM	9.999e-05	0.0837916	1	1
REACTOME_GLUCONEOGENESIS	0.00010021	0.323308	1	1
REACTOME_OPIOID_SIGNALLING	9.999e-05	0.430557	1	1
REACTOME_RECRUITMENT_OF_MITOTIC_CENTROSOME_PROTEINS_AND_COMPLEXES	9.999e-05	0.215278	1	1
REACTOME_MITOCHONDRIAL_TRNA_AMINOACYLATION	0.145873	0.482148	1	1
REACTOME_CYTOSOLIC_TRNA_AMINOACYLATION	0.000100533	0.657789	1	1
REACTOME_CA_DEPENDENT_EVENTS	0.000100271	0.677345	1	1
REACTOME_DARPP_32_EVENTS	0.000100533	0.0782793	1	1
REACTOME_CHEMOKINE_RECEPTORS_BIND_CHEMOKINES	9.999e-05	0.6558	1	1
REACTOME_LOSS_OF_NLP_FROM_MITOTIC_CENTROSOMES	9.999e-05	0.238376	1	1
REACTOME_NEUROTRANSMITTER_RECEPTOR_BINDING_AND_DOWNSTREAM_TRANSMISSION_IN_THE_POSTSYNAPTIC_CELL	0.00069993	0.40206	1	1
REACTOME_P130CAS_LINKAGE_TO_MAPK_SIGNALING_FOR_INTEGRINS	0.000102955	0.339135	1	1
REACTOME_PLC_BETA_MEDIATED_EVENTS	0.00010001	0.439532	1	1
REACTOME_REGULATION_OF_INSULIN_LIKE_GROWTH_FACTOR_IGF_ACTIVITY_BY_INSULIN_LIKE_GROWTH_FACTOR_BINDING_PROTEINS_IGFBPS	0.294455	0.466913	1	1
REACTOME_GRB2_SOS_PROVIDES_LINKAGE_TO_MAPK_SIGNALING_FOR_INTERGRINS_	0.000102955	0.443254	1	1
REACTOME_G_PROTEIN_ACTIVATION	0.177368	0.639353	1	1
REACTOME_ACETYLCHOLINE_BINDING_AND_DOWNSTREAM_EVENTS	0.917533	0.901236	1	1
REACTOME_ABC_FAMILY_PROTEINS_MEDIATED_TRANSPORT	0.48878	0.0521835	1	1
REACTOME_TRNA_AMINOACYLATION	0.00010001	0.518207	1	1
REACTOME_STEROID_HORMONES	0.65196	0.898976	1	1
REACTOME_PKA_MEDIATED_PHOSPHORYLATION_OF_CREB	0.000102135	0.407029	1	1
REACTOME_AMINE_DERIVED_HORMONES	0.207612	0.939341	1	1
REACTOME_TRANSMEMBRANE_TRANSPORT_OF_SMALL_MOLECULES	0.884112	0.0180982	1	1
REACTOME_INTEGRIN_ALPHAIIB_BETA3_SIGNALING	0.000100321	0.199075	1	1
REACTOME_NUCLEAR_RECEPTOR_TRANSCRIPTION_PATHWAY	0.00089991	0.544254	1	1
REACTOME_RNA_POL_II_TRANSCRIPTION_PRE_INITIATION_AND_PROMOTER_OPENING	0.00010003	0.814226	1	1
REACTOME_GLUCAGON_SIGNALING_IN_METABOLIC_REGULATION	0.00320577	0.844752	1	1
REACTOME_ASSOCIATION_OF_TRIC_CCT_WITH_TARGET_PROTEINS_DURING_BIOSYNTHESIS	0.000301175	0.141233	1	1
REACTOME_PREFOLDIN_MEDIATED_TRANSFER_OF_SUBSTRATE_TO_CCT_TRIC	0.000100321	0.112565	1	1
REACTOME_GPVI_MEDIATED_ACTIVATION_CASCADE	0.00010021	0.105263	1	1
REACTOME_FORMATION_OF_TUBULIN_FOLDING_INTERMEDIATES_BY_CCT_TRIC	0.00010102	0.153416	1	1
REACTOME_PEROXISOMAL_LIPID_METABOLISM	0.306501	0.31619	1	1
REACTOME_POST_CHAPERONIN_TUBULIN_FOLDING_PATHWAY	0.000101781	0.0528368	1	1
REACTOME_AMINE_LIGAND_BINDING_RECEPTORS	0.0187112	0.996698	1	1
REACTOME_3_UTR_MEDIATED_TRANSLATIONAL_REGULATION	9.999e-05	0.765223	1	1
REACTOME_PROCESSING_OF_CAPPED_INTRONLESS_PRE_MRNA	0.000100644	0.0794421	1	1
REACTOME_TRANSCRIPTION	9.999e-05	0.176682	1	1
REACTOME_ACTIVATION_OF_CHAPERONE_GENES_BY_XBP1S	0.0002	0.212921	1	1
REACTOME_REGULATION_OF_INSULIN_SECRETION_BY_GLUCAGON_LIKE_PEPTIDE1	0.0109011	0.809743	1	1
REACTOME_PERK_REGULATED_GENE_EXPRESSION	0.000100392	0.0935049	1	1
REACTOME_G_ALPHA_Q_SIGNALLING_EVENTS	9.999e-05	0.953005	1	1
REACTOME_TRAFFICKING_OF_AMPA_RECEPTORS	0.000200642	0.105972	1	1
REACTOME_NCAM1_INTERACTIONS	0.060018	0.0785314	1	1
REACTOME_REGULATION_OF_INSULIN_SECRETION	0.00019998	0.324568	1	1
REACTOME_NCAM_SIGNALING_FOR_NEURITE_OUT_GROWTH	0.00079992	0.0882912	1	1
REACTOME_INHIBITION_OF_INSULIN_SECRETION_BY_ADRENALINE_NORADRENALINE	0.380163	0.903343	1	1
REACTOME_NUCLEOTIDE_LIKE_PURINERGIC_RECEPTORS	0.0775853	0.430278	1	1
REACTOME_TRANSPORT_OF_MATURE_MRNA_DERIVED_FROM_AN_INTRONLESS_TRANSCRIPT	0.00010021	0.0924479	1	1
REACTOME_ACTIVATION_OF_GENES_BY_ATF4	0.000100644	0.0921821	1	1
REACTOME_CLASS_B_2_SECRETIN_FAMILY_RECEPTORS	0.0689931	0.912009	1	1
REACTOME_GLUCAGON_TYPE_LIGAND_RECEPTORS	0.0190343	0.98107	1	1
REACTOME_TRAFFICKING_OF_GLUR2_CONTAINING_AMPA_RECEPTORS	0.000308864	0.439753	1	1
REACTOME_FORMATION_OF_RNA_POL_II_ELONGATION_COMPLEX_	0.00010003	0.542609	1	1
REACTOME_MRNA_3_END_PROCESSING	0.00010018	0.05541	1	1
REACTOME_POST_TRANSLATIONAL_MODIFICATION_SYNTHESIS_OF_GPI_ANCHORED_PROTEINS	0.672322	0.0455689	1	1
REACTOME_ELONGATION_ARREST_AND_RECOVERY	0.000100321	0.0978446	1	1
REACTOME_SLC_MEDIATED_TRANSMEMBRANE_TRANSPORT	0.9992	0.10459	1	1
REACTOME_ADP_SIGNALLING_THROUGH_P2RY1	0.239071	0.773963	1	1
REACTOME_G_BETA_GAMMA_SIGNALLING_THROUGH_PLC_BETA	0.385885	0.777744	1	1
REACTOME_CD28_CO_STIMULATION	0.00010021	0.104154	1	1
REACTOME_SYNTHESIS_SECRETION_AND_DEACYLATION_OF_GHRELIN	0.0253269	0.0903868	1	1
REACTOME_ADHERENS_JUNCTIONS_INTERACTIONS	0.29841	0.359139	1	1
REACTOME_OTHER_SEMAPHORIN_INTERACTIONS	0.195408	0.0289392	1	1
REACTOME_G_ALPHA_I_SIGNALLING_EVENTS	9.999e-05	0.9951	1	1
REACTOME_SEMA4D_IN_SEMAPHORIN_SIGNALING	0.000200481	0.430826	1	1
REACTOME_SEMAPHORIN_INTERACTIONS	9.999e-05	0.255674	1	1
REACTOME_SEMA4D_INDUCED_CELL_MIGRATION_AND_GROWTH_CONE_COLLAPSE	0.00100492	0.44774	1	1
REACTOME_LYSOSOME_VESICLE_BIOGENESIS	0.000100644	0.316687	1	1
REACTOME_G_BETA_GAMMA_SIGNALLING_THROUGH_PI3KGAMMA	0.0605969	0.543395	1	1
REACTOME_TRANSPORT_OF_GLUCOSE_AND_OTHER_SUGARS_BILE_SALTS_AND_ORGANIC_ACIDS_METAL_IONS_AND_AMINE_COMPOUNDS	0.9999	0.50455	1	1
REACTOME_SPHINGOLIPID_METABOLISM	0.838016	0.0157984	1	1
REACTOME_PD1_SIGNALING	0.000101781	0.72139	1	1
REACTOME_G_ALPHA_S_SIGNALLING_EVENTS	9.999e-05	0.993401	1	1
REACTOME_CELL_CELL_JUNCTION_ORGANIZATION	0.942606	0.0317968	1	1
REACTOME_G_ALPHA_Z_SIGNALLING_EVENTS	0.001	0.973297	1	1
REACTOME_COSTIMULATION_BY_THE_CD28_FAMILY	9.999e-05	0.1146	1	1
REACTOME_SIGNALING_BY_ROBO_RECEPTOR	0.000802166	0.244025	1	1
REACTOME_CD28_DEPENDENT_PI3K_AKT_SIGNALING	0.00010102	0.0841956	1	1
REACTOME_TIGHT_JUNCTION_INTERACTIONS	0.985754	0.0406071	1	1
REACTOME_G_PROTEIN_BETA_GAMMA_SIGNALLING	0.0155498	0.3922	1	1
REACTOME_TRANSPORT_OF_INORGANIC_CATIONS_ANIONS_AND_AMINO_ACIDS_OLIGOPEPTIDES	0.992601	0.550545	1	1
REACTOME_FORMATION_OF_TRANSCRIPTION_COUPLED_NER_TC_NER_REPAIR_COMPLEX	0.000100321	0.32627	1	1
REACTOME_AMINO_ACID_AND_OLIGOPEPTIDE_SLC_TRANSPORTERS	0.9953	0.7808	1	1
REACTOME_BRANCHED_CHAIN_AMINO_ACID_CATABOLISM	0.0631192	0.000102166	1	1
REACTOME_NA_CL_DEPENDENT_NEUROTRANSMITTER_TRANSPORTERS	0.00408163	0.314569	1	1
REACTOME_FORMATION_OF_FIBRIN_CLOT_CLOTTING_CASCADE	0.12376	0.659542	1	1
REACTOME_SIGNAL_AMPLIFICATION	0.0274577	0.631178	1	1
REACTOME_ZINC_TRANSPORTERS	0.682899	0.264882	1	1
REACTOME_RAS_ACTIVATION_UOPN_CA2_INFUX_THROUGH_NMDA_RECEPTOR	0.000102135	0.15754	1	1
REACTOME_METAL_ION_SLC_TRANSPORTERS	0.640202	0.1132	1	1
REACTOME_SMOOTH_MUSCLE_CONTRACTION	0.000100533	0.130786	1	1
REACTOME_ACTIVATION_OF_NMDA_RECEPTOR_UPON_GLUTAMATE_BINDING_AND_POSTSYNAPTIC_EVENTS	0.00010006	0.119172	1	1
REACTOME_CREB_PHOSPHORYLATION_THROUGH_THE_ACTIVATION_OF_RAS	0.000100321	0.0636437	1	1
REACTOME_POST_NMDA_RECEPTOR_ACTIVATION_EVENTS	0.00010018	0.148037	1	1
REACTOME_UNBLOCKING_OF_NMDA_RECEPTOR_GLUTAMATE_BINDING_AND_ACTIVATION	0.00020591	0.0548919	1	1
REACTOME_DEADENYLATION_DEPENDENT_MRNA_DECAY	9.999e-05	0.0509051	1	1
REACTOME_CREB_PHOSPHORYLATION_THROUGH_THE_ACTIVATION_OF_CAMKII	0.000102955	0.0501545	1	1
REACTOME_THROMBOXANE_SIGNALLING_THROUGH_TP_RECEPTOR	0.256944	0.748991	1	1
REACTOME_ADP_SIGNALLING_THROUGH_P2RY12	0.282352	0.808739	1	1
REACTOME_CELL_JUNCTION_ORGANIZATION	0.19888	0.00219978	1	1
REACTOME_AMINE_COMPOUND_SLC_TRANSPORTERS	0.0243902	0.749849	1	1
REACTOME_PYRUVATE_METABOLISM	0.0113995	0.0669187	1	1
REACTOME_GLUCOSE_TRANSPORT	0.00010006	0.156878	1	1
REACTOME_PHOSPHOLIPASE_C_MEDIATED_CASCADE	9.999e-05	0.0774077	1	1
REACTOME_ACTIVATION_OF_KAINATE_RECEPTORS_UPON_GLUTAMATE_BINDING	0.168855	0.755789	1	1
REACTOME_MAPK_TARGETS_NUCLEAR_EVENTS_MEDIATED_BY_MAP_KINASES	0.000100241	0.0752559	1	1
REACTOME_SYNTHESIS_AND_INTERCONVERSION_OF_NUCLEOTIDE_DI_AND_TRIPHOSPHATES	0.00264631	0.210655	1	1
REACTOME_RNA_POL_I_RNA_POL_III_AND_MITOCHONDRIAL_TRANSCRIPTION	9.999e-05	0.817318	1	1
REACTOME_THROMBIN_SIGNALLING_THROUGH_PROTEINASE_ACTIVATED_RECEPTORS_PARS	0.0458964	0.667001	1	1
REACTOME_ENERGY_DEPENDENT_REGULATION_OF_MTOR_BY_LKB1_AMPK	0.00122562	0.121577	1	1
REACTOME_MITOTIC_G2_G2_M_PHASES	9.999e-05	0.314469	1	1
REACTOME_EFFECTS_OF_PIP2_HYDROLYSIS	0.353563	0.915759	1	1
REACTOME_RNA_POL_II_PRE_TRANSCRIPTION_EVENTS	9.999e-05	0.545545	1	1
REACTOME_DEPOSITION_OF_NEW_CENPA_CONTAINING_NUCLEOSOMES_AT_THE_CENTROMERE	9.999e-05	0.8284	1	1
REACTOME_INTERACTION_BETWEEN_L1_AND_ANKYRINS	0.00262653	0.161525	1	1
REACTOME_SIGNAL_TRANSDUCTION_BY_L1	0.00010017	0.0570913	1	1
REACTOME_TRANSPORT_OF_VITAMINS_NUCLEOSIDES_AND_RELATED_MOLECULES	0.988977	0.045213	1	1
REACTOME_RNA_POL_I_PROMOTER_OPENING	9.999e-05	0.982402	1	1
REACTOME_RECYCLING_PATHWAY_OF_L1	0.000100392	0.560828	1	1
REACTOME_CGMP_EFFECTS	0.90541	0.376068	1	1
REACTOME_REGULATION_OF_SIGNALING_BY_CBL	0.000101781	0.108326	1	1
REACTOME_AMINO_ACID_SYNTHESIS_AND_INTERCONVERSION_TRANSAMINATION	0.000204981	0.245511	1	1
REACTOME_NEPHRIN_INTERACTIONS	0.000101492	0.120374	1	1
REACTOME_NITRIC_OXIDE_STIMULATES_GUANYLATE_CYCLASE	0.822832	0.149215	1	1
REACTOME_PLATELET_HOMEOSTASIS	0.0244976	0.271473	1	1
REACTOME_AQUAPORIN_MEDIATED_TRANSPORT	0.126587	0.59664	1	1
REACTOME_PLATELET_CALCIUM_HOMEOSTASIS	0.0415087	0.64348	1	1
REACTOME_PROSTACYCLIN_SIGNALLING_THROUGH_PROSTACYCLIN_RECEPTOR	0.490815	0.94327	1	1
REACTOME_GABA_SYNTHESIS_RELEASE_REUPTAKE_AND_DEGRADATION	0.143193	0.0337148	1	1
REACTOME_REGULATION_OF_WATER_BALANCE_BY_RENAL_AQUAPORINS	0.0161984	0.54941	1	1
REACTOME_DESTABILIZATION_OF_MRNA_BY_BRF1	0.000102135	0.321005	1	1
REACTOME_TRAF6_MEDIATED_IRF7_ACTIVATION	0.000100241	0.57051	1	1
REACTOME_CIRCADIAN_CLOCK	9.999e-05	0.0835916	1	1
REACTOME_FACTORS_INVOLVED_IN_MEGAKARYOCYTE_DEVELOPMENT_AND_PLATELET_PRODUCTION	9.999e-05	0.432757	1	1
REACTOME_INHIBITION_OF_VOLTAGE_GATED_CA2_CHANNELS_VIA_GBETA_GAMMA_SUBUNITS	0.408502	0.698449	1	1
REACTOME_GABA_B_RECEPTOR_ACTIVATION	0.219688	0.781491	1	1
REACTOME_DESTABILIZATION_OF_MRNA_BY_KSRP	0.000102135	0.20801	1	1
REACTOME_TRANSPORT_TO_THE_GOLGI_AND_SUBSEQUENT_MODIFICATION	0.0431777	0.248698	1	1
REACTOME_DESTABILIZATION_OF_MRNA_BY_TRISTETRAPROLIN_TTP	0.000102135	0.300674	1	1
REACTOME_ION_TRANSPORT_BY_P_TYPE_ATPASES	0.000200361	0.0765148	1	1
REACTOME_INTERFERON_ALPHA_BETA_SIGNALING	9.999e-05	0.232677	1	1
REACTOME_GABA_RECEPTOR_ACTIVATION	0.386261	0.8266	1	1
REACTOME_KINESINS	0.000100533	0.146685	1	1
REACTOME_N_GLYCAN_ANTENNAE_ELONGATION_IN_THE_MEDIAL_TRANS_GOLGI	0.748906	0.556609	1	1
REACTOME_REGULATION_OF_IFNA_SIGNALING	0.000100533	0.594802	1	1
REACTOME_NEGATIVE_REGULATORS_OF_RIG_I_MDA5_SIGNALING	0.000100241	0.163888	1	1
REACTOME_TRANSFERRIN_ENDOCYTOSIS_AND_RECYCLING	0.000803939	0.0860854	1	1
REACTOME_ION_CHANNEL_TRANSPORT	0.0430957	0.360836	1	1
REACTOME_RIG_I_MDA5_MEDIATED_INDUCTION_OF_IFN_ALPHA_BETA_PATHWAYS	9.999e-05	0.0626937	1	1
REACTOME_LIGAND_GATED_ION_CHANNEL_TRANSPORT	0.88019	0.971882	1	1
REACTOME_ENDOSOMAL_SORTING_COMPLEX_REQUIRED_FOR_TRANSPORT_ESCRT	0.000602349	0.188582	1	1
REACTOME_MEIOTIC_RECOMBINATION	9.999e-05	0.271373	1	1
REACTOME_IL_2_SIGNALING	0.0001	0.0818327	1	1
REACTOME_PLATELET_AGGREGATION_PLUG_FORMATION	0.0001001	0.143458	1	1
REACTOME_LAGGING_STRAND_SYNTHESIS	0.000101492	0.0933306	1	1
REACTOME_INTRINSIC_PATHWAY	0.204269	0.513491	1	1
REACTOME_PKB_MEDIATED_EVENTS	0.000100321	0.108084	1	1
REACTOME_E2F_MEDIATED_REGULATION_OF_DNA_REPLICATION	0.00010018	0.0906162	1	1
REACTOME_PURINE_METABOLISM	0.00120216	0.2001	1	1
REACTOME_RNA_POL_III_TRANSCRIPTION_INITIATION_FROM_TYPE_3_PROMOTER	0.000301175	0.685846	1	1
REACTOME_LIPID_DIGESTION_MOBILIZATION_AND_TRANSPORT	0.0712	0.0775155	1	1
REACTOME_INFLUENZA_LIFE_CYCLE	9.999e-05	0.680232	1	1
REACTOME_INFLUENZA_VIRAL_RNA_TRANSCRIPTION_AND_REPLICATION	9.999e-05	0.965803	1	1
REACTOME_NEP_NS2_INTERACTS_WITH_THE_CELLULAR_EXPORT_MACHINERY	0.000100392	0.189121	1	1
REACTOME_TRANSPORT_OF_RIBONUCLEOPROTEINS_INTO_THE_HOST_NUCLEUS	0.000100392	0.178263	1	1
REACTOME_HIV_LIFE_CYCLE	9.999e-05	0.0863914	1	1
REACTOME_ABORTIVE_ELONGATION_OF_HIV1_TRANSCRIPT_IN_THE_ABSENCE_OF_TAT	0.000101492	0.344229	1	1
REACTOME_RNA_POL_III_TRANSCRIPTION_TERMINATION	0.018979	0.241663	1	1
REACTOME_FORMATION_OF_THE_HIV1_EARLY_ELONGATION_COMPLEX	0.000100321	0.570413	1	1
REACTOME_LATE_PHASE_OF_HIV_LIFE_CYCLE	9.999e-05	0.205079	1	1
REACTOME_INTERACTIONS_OF_VPR_WITH_HOST_CELLULAR_PROTEINS	0.00010021	0.0701052	1	1
REACTOME_ACTIVATION_OF_ATR_IN_RESPONSE_TO_REPLICATION_STRESS	0.00010012	0.12152	1	1
REACTOME_GLUCURONIDATION	0.661224	0.00142668	1	1
REACTOME_REGULATION_OF_GLUCOKINASE_BY_GLUCOKINASE_REGULATORY_PROTEIN	0.000100392	0.203499	1	1
REACTOME_APC_C_CDC20_MEDIATED_DEGRADATION_OF_CYCLIN_B	0.000202984	0.0940589	1	1
REACTOME_LIPOPROTEIN_METABOLISM	0.110955	0.237482	1	1
REACTOME_THE_ROLE_OF_NEF_IN_HIV1_REPLICATION_AND_DISEASE_PATHOGENESIS	0.000100321	0.63342	1	1
REACTOME_CHYLOMICRON_MEDIATED_LIPID_TRANSPORT	0.0305422	0.4276	1	1
REACTOME_CONVERSION_FROM_APC_C_CDC20_TO_APC_C_CDH1_IN_LATE_ANAPHASE	0.00245977	0.121781	1	1
REACTOME_PHOSPHORYLATION_OF_THE_APC_C	0.000306404	0.242434	1	1
REACTOME_GLUTATHIONE_CONJUGATION	0.532206	0.0229015	1	1
REACTOME_COMPLEMENT_CASCADE	0.381129	0.367443	1	1
REACTOME_PHASE_II_CONJUGATION	0.739826	0.00029997	1	1
REACTOME_RNA_POL_III_CHAIN_ELONGATION	0.0281892	0.48161	1	1
REACTOME_VOLTAGE_GATED_POTASSIUM_CHANNELS	0.966903	0.296759	1	1
REACTOME_MEIOTIC_SYNAPSIS	9.999e-05	0.257974	1	1
REACTOME_ANTIGEN_PRESENTATION_FOLDING_ASSEMBLY_AND_PEPTIDE_LOADING_OF_CLASS_I_MHC	0.000101256	0.0779063	1	1
REACTOME_NONSENSE_MEDIATED_DECAY_ENHANCED_BY_THE_EXON_JUNCTION_COMPLEX	9.999e-05	0.706529	1	1
REACTOME_INFLAMMASOMES	0.0130163	0.238432	1	1
REACTOME_POTASSIUM_CHANNELS	0.993301	0.70353	1	1
REACTOME_INWARDLY_RECTIFYING_K_CHANNELS	0.461508	0.498045	1	1
REACTOME_AMYLOIDS	9.999e-05	0.843816	1	1
REACTOME_PACKAGING_OF_TELOMERE_ENDS	0.00019998	0.961796	1	1
REACTOME_TELOMERE_MAINTENANCE	9.999e-05	0.40236	1	1
REACTOME_PLATELET_ACTIVATION_SIGNALING_AND_AGGREGATION	9.999e-05	0.0588941	1	1
REACTOME_EXTENSION_OF_TELOMERES	0.000100321	0.0960668	1	1
REACTOME_G2_M_CHECKPOINTS	0.0001	0.140925	1	1
REACTOME_DNA_STRAND_ELONGATION	0.000100241	0.153244	1	1
REACTOME_CHOLESTEROL_BIOSYNTHESIS	0.00181837	0.191722	1	1
REACTOME_GAP_JUNCTION_TRAFFICKING	0.224375	0.639051	1	1
REACTOME_GAP_JUNCTION_ASSEMBLY	0.57346	0.681851	1	1
REACTOME_SYNTHESIS_OF_GLYCOSYLPHOSPHATIDYLINOSITOL_GPI	0.754571	0.093584	1	1
REACTOME_RNA_POL_I_TRANSCRIPTION_INITIATION	0.000201288	0.548862	1	1
REACTOME_PYRIMIDINE_METABOLISM	0.594505	0.0197461	1	1
REACTOME_APOPTOTIC_EXECUTION_PHASE	9.999e-05	0.0939906	1	1
AMINO_SUGAR_METABOLIC_PROCESS	0.823506	0.767588	1	1
PROTEIN_OLIGOMERIZATION	0.00060036	0.26636	1	1
POSITIVE_REGULATION_OF_TRANSLATION	0.0125213	0.711098	1	1
RESPONSE_TO_VIRUS	0.00019998	0.3128	1	1
POSITIVE_REGULATION_OF_CELL_DIFFERENTIATION	0.1428	0.0072493	1	1
MITOTIC_CELL_CYCLE_CHECKPOINT	0.000303061	0.112269	1	1
ACTIN_FILAMENT_ORGANIZATION	0.00110709	0.182752	1	1
PROTEIN_FOLDING	9.999e-05	0.10319	1	1
AXON_GUIDANCE	0.374179	0.0804528	1	1
LIPID_CATABOLIC_PROCESS	0.312325	0.281041	1	1
PHOSPHOLIPID_BIOSYNTHETIC_PROCESS	0.205162	0.0680272	1	1
CYTOKINESIS	0.000102955	0.297219	1	1
GLYCEROPHOSPHOLIPID_BIOSYNTHETIC_PROCESS	0.0723737	0.0500702	1	1
NUCLEAR_IMPORT	9.999e-05	0.179	1	1
POSITIVE_REGULATION_OF_PHOSPHATE_METABOLIC_PROCESS	0.00140449	0.16866	1	1
REGULATION_OF_HYDROLASE_ACTIVITY	0.00189981	0.421358	1	1
PROTEIN_AUTOPROCESSING	0.000200421	0.174995	1	1
POSITIVE_REGULATION_OF_RESPONSE_TO_STIMULUS	0.00020006	0.584034	1	1
NEGATIVE_REGULATION_OF_MULTICELLULAR_ORGANISMAL_PROCESS	0.211244	0.688521	1	1
REGULATION_OF_SECRETION	0.109022	0.196159	1	1
BIOGENIC_AMINE_METABOLIC_PROCESS	0.243897	0.810891	1	1
HEMOSTASIS	0.0141986	0.241124	1	1
GLUCOSE_METABOLIC_PROCESS	0.00652087	0.3333	1	1
REGULATION_OF_DEFENSE_RESPONSE	0.20816	0.757659	1	1
G_PROTEIN_SIGNALING_COUPLED_TO_IP3_SECOND_MESSENGERPHOSPHOLIPASE_C_ACTIVATING	0.004	0.743774	1	1
ONE_CARBON_COMPOUND_METABOLIC_PROCESS	0.00170666	0.242531	1	1
NEGATIVE_REGULATION_OF_DNA_METABOLIC_PROCESS	0.000101781	0.139559	1	1
GLYCOLIPID_METABOLIC_PROCESS	0.872399	0.320919	1	1
MULTI_ORGANISM_PROCESS	9.999e-05	0.665333	1	1
INORGANIC_ANION_TRANSPORT	0.852316	0.528686	1	1
POSITIVE_REGULATION_OF_CELL_PROLIFERATION	9.999e-05	0.050395	1	1
SYNAPTOGENESIS	0.997651	0.488943	1	1
JAK_STAT_CASCADE	0.000100241	0.186867	1	1
GLYCOPROTEIN_METABOLIC_PROCESS	0.00419958	0.0650935	1	1
NEGATIVE_REGULATION_OF_CELLULAR_PROTEIN_METABOLIC_PROCESS	0.0003	0.229223	1	1
VIRAL_GENOME_REPLICATION	0.000608952	0.178332	1	1
CELL_ACTIVATION	9.999e-05	0.59664	1	1
HORMONE_SECRETION	0.776836	0.0499591	1	1
PROTEIN_AMINO_ACID_N_LINKED_GLYCOSYLATION	0.212474	0.345876	1	1
AMINO_ACID_TRANSPORT	0.549543	0.792375	1	1
FEMALE_PREGNANCY	0.20218	0.9705	1	1
ENERGY_RESERVE_METABOLIC_PROCESS	0.034078	0.232956	1	1
CHROMATIN_ASSEMBLY	0.00143487	0.0679183	1	1
NEGATIVE_REGULATION_OF_TRANSPORT	0.0136695	0.205266	1	1
GLUTAMATE_SIGNALING_PATHWAY	0.0117455	0.644258	1	1
TUBE_MORPHOGENESIS	0.108411	0.1207	1	1
REGULATION_OF_CYTOKINE_SECRETION	0.105565	0.851031	1	1
DI___TRI_VALENT_INORGANIC_CATION_TRANSPORT	0.139794	0.465999	1	1
DETECTION_OF_ABIOTIC_STIMULUS	0.72993	0.730887	1	1
COFACTOR_METABOLIC_PROCESS	0.164784	0.0360964	1	1
ORGANIC_ACID_TRANSPORT	0.90199	0.6655	1	1
POSITIVE_REGULATION_OF_PHOSPHORYLATION	0.00763742	0.354592	1	1
T_CELL_PROLIFERATION	0.018979	0.858886	1	1
FEMALE_GAMETE_GENERATION	0.0932664	0.951165	1	1
POSITIVE_REGULATION_OF_IMMUNE_SYSTEM_PROCESS	9.999e-05	0.2577	1	1
REGULATION_OF_ANATOMICAL_STRUCTURE_MORPHOGENESIS	0.12652	0.042791	1	1
SECRETORY_PATHWAY	9.999e-05	0.181582	1	1
PEROXISOME_ORGANIZATION_AND_BIOGENESIS	0.444501	0.0392379	1	1
MEIOSIS_I	0.000101492	0.0571107	1	1
MEMBRANE_LIPID_METABOLIC_PROCESS	0.60064	0.0222978	1	1
REGULATION_OF_DNA_REPLICATION	0.000101256	0.172529	1	1
NEGATIVE_REGULATION_OF_CELLULAR_BIOSYNTHETIC_PROCESS	0.134463	0.0347774	1	1
DEVELOPMENTAL_MATURATION	0.330483	0.175583	1	1
REGULATION_OF_PROTEIN_AMINO_ACID_PHOSPHORYLATION	0.0017046	0.292796	1	1
REPRODUCTIVE_PROCESS	0.0240976	0.975602	1	1
SECRETION_BY_CELL	9.999e-05	0.139986	1	1
PATTERN_SPECIFICATION_PROCESS	0.110532	0.28	1	1
LYMPHOCYTE_DIFFERENTIATION	0.000301175	0.477819	1	1
CELL_STRUCTURE_DISASSEMBLY_DURING_APOPTOSIS	0.147888	0.00173682	1	1
DETECTION_OF_STIMULUS_INVOLVED_IN_SENSORY_PERCEPTION	0.904334	0.937898	1	1
RESPONSE_TO_NUTRIENT	0.191809	0.274213	1	1
ACTIVATION_OF_JNK_ACTIVITY	0.054669	0.371396	1	1
SULFUR_METABOLIC_PROCESS	0.298979	0.0776466	1	1
BIOSYNTHETIC_PROCESS	9.999e-05	0.0515948	1	1
REGULATION_OF_CELL_MIGRATION	0.0128411	0.224043	1	1
COENZYME_METABOLIC_PROCESS	0.252451	0.0410205	1	1
CYTOPLASM_ORGANIZATION_AND_BIOGENESIS	0.0438587	0.221627	1	1
MYOBLAST_DIFFERENTIATION	0.216015	0.163363	1	1
HEMOPOIESIS	0.00019998	0.131587	1	1
RESPONSE_TO_EXTRACELLULAR_STIMULUS	0.043879	0.18099	1	1
INDUCTION_OF_APOPTOSIS_BY_EXTRACELLULAR_SIGNALS	0.000601926	0.107279	1	1
SULFUR_COMPOUND_BIOSYNTHETIC_PROCESS	0.436845	0.203607	1	1
GAMETE_GENERATION	0.628037	0.138686	1	1
IMMUNE_SYSTEM_DEVELOPMENT	9.999e-05	0.0718928	1	1
POSITIVE_REGULATION_OF_CATALYTIC_ACTIVITY	9.999e-05	0.365063	1	1
REGIONALIZATION	0.207042	0.635633	1	1
STEROID_METABOLIC_PROCESS	0.236476	0.534147	1	1
AEROBIC_RESPIRATION	0.0208998	0.292276	1	1
SKELETAL_DEVELOPMENT	0.357064	0.00089991	1	1
NUCLEAR_TRANSPORT	9.999e-05	0.060094	1	1
LIPID_TRANSPORT	0.10323	0.204141	1	1
REGULATION_OF_MUSCLE_CONTRACTION	0.148483	0.0250102	1	1
RESPONSE_TO_LIGHT_STIMULUS	0.00259974	0.188919	1	1
POSITIVE_REGULATION_OF_CYTOKINE_BIOSYNTHETIC_PROCESS	0.0154758	0.637334	1	1
VIRAL_INFECTIOUS_CYCLE	0.000300722	0.676591	1	1
REGULATION_OF_PROTEIN_MODIFICATION_PROCESS	9.999e-05	0.239824	1	1
VIRAL_REPRODUCTIVE_PROCESS	0.000200341	0.50065	1	1
REGULATION_OF_MITOSIS	0.00010002	0.247274	1	1
AXONOGENESIS	0.0936	0.0154031	1	1
REGULATION_OF_MAPKKK_CASCADE	0.0854597	0.344796	1	1
PROTEIN_AMINO_ACID_AUTOPHOSPHORYLATION	0.000200421	0.166801	1	1
PROTEIN_IMPORT	9.999e-05	0.0908	1	1
SEXUAL_REPRODUCTION	0.828917	0.210579	1	1
CARBOHYDRATE_TRANSPORT	0.680402	0.0796055	1	1
MUSCLE_CELL_DIFFERENTIATION	0.0869521	0.120174	1	1
CYTOKINE_METABOLIC_PROCESS	0.00960096	0.655297	1	1
REGULATION_OF_G_PROTEIN_COUPLED_RECEPTOR_PROTEIN_SIGNALING_PATHWAY	0.0945048	0.150323	1	1
REGULATION_OF_TRANSLATION	0.00019998	0.0738926	1	1
DEFENSE_RESPONSE	9.999e-05	0.419158	1	1
CALCIUM_MEDIATED_SIGNALING	0.0221353	0.489484	1	1
TUBE_DEVELOPMENT	0.291399	0.207908	1	1
FATTY_ACID_OXIDATION	0.113079	0.320188	1	1
SPHINGOLIPID_METABOLIC_PROCESS	0.855811	0.191635	1	1
BEHAVIOR	9.999e-05	0.775822	1	1
REGULATION_OF_PROTEIN_METABOLIC_PROCESS	9.999e-05	0.10249	1	1
POSITIVE_REGULATION_OF_IMMUNE_RESPONSE	0.000200642	0.455212	1	1
NEGATIVE_REGULATION_OF_PROTEIN_METABOLIC_PROCESS	0.00019998	0.176418	1	1
REGULATION_OF_PEPTIDYL_TYROSINE_PHOSPHORYLATION	0.000204269	0.342607	1	1
POSITIVE_REGULATION_OF_TRANSPORT	0.0416667	0.725989	1	1
AMINO_ACID_DERIVATIVE_METABOLIC_PROCESS	0.146074	0.487288	1	1
PHAGOCYTOSIS	0.0826269	0.65989	1	1
PROTEOGLYCAN_BIOSYNTHETIC_PROCESS	0.372182	0.960762	1	1
LOCOMOTORY_BEHAVIOR	0.00019998	0.634037	1	1
REGULATION_OF_CELL_ADHESION	0.00851021	0.421253	1	1
T_CELL_DIFFERENTIATION	0.00277978	0.56344	1	1
ACTIVATION_OF_MAPK_ACTIVITY	0.00160048	0.612945	1	1
MEMBRANE_LIPID_BIOSYNTHETIC_PROCESS	0.69923	0.049905	1	1
PROTEIN_DNA_COMPLEX_ASSEMBLY	9.999e-05	0.1115	1	1
CALCIUM_ION_TRANSPORT	0.197532	0.702292	1	1
REGULATION_OF_T_CELL_ACTIVATION	0.000401284	0.247663	1	1
CELLULAR_MORPHOGENESIS_DURING_DIFFERENTIATION	0.0643936	0.0036	1	1
REGULATION_OF_BODY_FLUID_LEVELS	0.0331967	0.179882	1	1
DETECTION_OF_STIMULUS	0.861514	0.710671	1	1
CYTOKINE_PRODUCTION	0.00079992	0.415258	1	1
CELLULAR_PROTEIN_COMPLEX_ASSEMBLY	0.00110231	0.322416	1	1
REGULATION_OF_PHOSPHORYLATION	0.00029997	0.2562	1	1
LIPOPROTEIN_METABOLIC_PROCESS	0.552394	0.080629	1	1
MESODERM_DEVELOPMENT	0.154257	0.0947039	1	1
LIPID_METABOLIC_PROCESS	0.171083	0.00149985	1	1
CELLULAR_BIOSYNTHETIC_PROCESS	9.999e-05	0.205179	1	1
POSITIVE_REGULATION_OF_MULTICELLULAR_ORGANISMAL_PROCESS	9.999e-05	0.0713929	1	1
BLOOD_COAGULATION	0.0180018	0.194458	1	1
RAS_PROTEIN_SIGNAL_TRANSDUCTION	9.999e-05	0.211779	1	1
MYELOID_CELL_DIFFERENTIATION	0.001001	0.122886	1	1
LEUKOCYTE_DIFFERENTIATION	0.00020012	0.263932	1	1
JNK_CASCADE	0.00379962	0.0867087	1	1
REGULATION_OF_RAS_PROTEIN_SIGNAL_TRANSDUCTION	0.190805	0.196015	1	1
RHYTHMIC_PROCESS	0.104033	0.398273	1	1
VIRAL_REPRODUCTION	0.00030009	0.323497	1	1
MONOCARBOXYLIC_ACID_METABOLIC_PROCESS	0.239176	0.0485951	1	1
REGULATION_OF_NUCLEOCYTOPLASMIC_TRANSPORT	0.000906801	0.219278	1	1
BRAIN_DEVELOPMENT	0.449755	0.2429	1	1
ANATOMICAL_STRUCTURE_FORMATION	0.089891	0.50215	1	1
IMMUNE_EFFECTOR_PROCESS	0.0002002	0.405803	1	1
RESPONSE_TO_NUTRIENT_LEVELS	0.128748	0.287005	1	1
CELL_CELL_SIGNALING	9.999e-05	0.0678932	1	1
LIPID_BIOSYNTHETIC_PROCESS	0.134787	0.105589	1	1
ORGAN_MORPHOGENESIS	0.00379962	0.156384	1	1
DETECTION_OF_CHEMICAL_STIMULUS	0.709836	0.418323	1	1
POSITIVE_REGULATION_OF_HYDROLASE_ACTIVITY	0.00259974	0.768823	1	1
POSITIVE_REGULATION_OF_MAP_KINASE_ACTIVITY	0.0016	0.260926	1	1
POSITIVE_REGULATION_OF_CASPASE_ACTIVITY	0.00541299	0.913105	1	1
POSITIVE_REGULATION_OF_CELLULAR_PROTEIN_METABOLIC_PROCESS	0.00019998	0.625637	1	1
CELLULAR_CARBOHYDRATE_METABOLIC_PROCESS	0.0135986	0.10079	1	1
CELL_RECOGNITION	0.522582	0.895384	1	1
PROTEOGLYCAN_METABOLIC_PROCESS	0.302253	0.929605	1	1
REGULATION_OF_MYELOID_CELL_DIFFERENTIATION	0.0115701	0.171716	1	1
CELL_SUBSTRATE_ADHESION	0.0668267	0.0963385	1	1
ANION_TRANSPORT	0.873635	0.435789	1	1
PROTEIN_POLYMERIZATION	0.0334923	0.261387	1	1
LEUKOCYTE_ACTIVATION	0.00019998	0.632637	1	1
ALCOHOL_METABOLIC_PROCESS	0.00129987	0.431957	1	1
FEEDING_BEHAVIOR	0.135266	0.517832	1	1
TRNA_METABOLIC_PROCESS	0.00172536	0.408744	1	1
ELECTRON_TRANSPORT_GO_0006118	0.152085	0.1188	1	1
ADAPTIVE_IMMUNE_RESPONSE_GO_0002460	0.000402131	0.538082	1	1
METAL_ION_TRANSPORT	0.636136	0.311569	1	1
ACTIN_POLYMERIZATION_AND_OR_DEPOLYMERIZATION	0.0130837	0.28521	1	1
INFLAMMATORY_RESPONSE	9.999e-05	0.428957	1	1
ACTIVATION_OF_IMMUNE_RESPONSE	0.000817077	0.400899	1	1
CELLULAR_CATION_HOMEOSTASIS	9.999e-05	0.0955904	1	1
B_CELL_ACTIVATION	0.0103281	0.377054	1	1
EXTRACELLULAR_STRUCTURE_ORGANIZATION_AND_BIOGENESIS	0.88743	0.663158	1	1
PROTEIN_IMPORT_INTO_NUCLEUS	9.999e-05	0.251425	1	1
REGULATION_OF_NEUROTRANSMITTER_LEVELS	0.0840378	0.711158	1	1
REGULATION_OF_CELL_DIFFERENTIATION	0.00069993	0.254	1	1
SENSORY_PERCEPTION	0.958904	0.538146	1	1
NEGATIVE_REGULATION_OF_DNA_BINDING	0.0257379	0.313241	1	1
ESTABLISHMENT_OF_ORGANELLE_LOCALIZATION	0.000102135	0.140966	1	1
CALCIUM_INDEPENDENT_CELL_CELL_ADHESION	0.142857	0.0875898	1	1
PHOSPHOINOSITIDE_MEDIATED_SIGNALING	0.00259974	0.847885	1	1
REGULATION_OF_ORGANELLE_ORGANIZATION_AND_BIOGENESIS	0.00010002	0.20066	1	1
MORPHOGENESIS_OF_AN_EPITHELIUM	0.124628	0.405663	1	1
RESPONSE_TO_BACTERIUM	0.518589	0.18005	1	1
IMMUNE_RESPONSE	9.999e-05	0.10309	1	1
HEMOPOIETIC_OR_LYMPHOID_ORGAN_DEVELOPMENT	9.999e-05	0.10259	1	1
REGULATION_OF_CATABOLIC_PROCESS	0.00399713	0.485072	1	1
EXCRETION	0.594595	0.112467	1	1
ANGIOGENESIS	0.19608	0.6884	1	1
CARBOXYLIC_ACID_TRANSPORT	0.8837	0.713585	1	1
NEGATIVE_REGULATION_OF_CELLULAR_COMPONENT_ORGANIZATION_AND_BIOGENESIS	0.000100271	0.0809371	1	1
DEVELOPMENT_OF_PRIMARY_SEXUAL_CHARACTERISTICS	0.0942676	0.456192	1	1
NEGATIVE_REGULATION_OF_CELL_ADHESION	0.0285977	0.497037	1	1
SECONDARY_METABOLIC_PROCESS	0.173878	0.512222	1	1
VITAMIN_METABOLIC_PROCESS	0.625779	0.651103	1	1
MAINTENANCE_OF_LOCALIZATION	0.00171285	0.460235	1	1
REGULATION_OF_ANGIOGENESIS	0.305491	0.431043	1	1
ENERGY_DERIVATION_BY_OXIDATION_OF_ORGANIC_COMPOUNDS	0.00020012	0.156594	1	1
SYNAPTIC_TRANSMISSION	0.0254975	0.0772923	1	1
ACTIN_CYTOSKELETON_ORGANIZATION_AND_BIOGENESIS	0.00019998	0.0545945	1	1
KERATINOCYTE_DIFFERENTIATION	0.43869	0.298352	1	1
SYNAPSE_ORGANIZATION_AND_BIOGENESIS	0.981311	0.238902	1	1
REGULATION_OF_CYTOKINE_PRODUCTION	0.00432117	0.0950463	1	1
REGULATION_OF_ACTION_POTENTIAL	0.0463691	0.118512	1	1
LIPID_HOMEOSTASIS	0.503433	0.472453	1	1
RRNA_PROCESSING	0.000102955	0.332544	1	1
CELL_DIVISION	0.000102135	0.313547	1	1
HOMEOSTASIS_OF_NUMBER_OF_CELLS	0.000607533	0.0514303	1	1
RESPONSE_TO_BIOTIC_STIMULUS	9.999e-05	0.113289	1	1
G_PROTEIN_SIGNALING_COUPLED_TO_CAMP_NUCLEOTIDE_SECOND_MESSENGER	9.999e-05	0.734327	1	1
PROTEIN_SECRETION	0.0749574	0.342814	1	1
PROTEIN_AMINO_ACID_LIPIDATION	0.569217	0.138424	1	1
NEGATIVE_REGULATION_OF_CELL_DIFFERENTIATION	0.0129414	0.389202	1	1
SENSORY_PERCEPTION_OF_CHEMICAL_STIMULUS	0.451802	0.454656	1	1
CELLULAR_RESPONSE_TO_STIMULUS	0.000608952	0.511895	1	1
INTERACTION_WITH_HOST	0.024308	0.32121	1	1
MACROMOLECULE_BIOSYNTHETIC_PROCESS	9.999e-05	0.227077	1	1
G_PROTEIN_SIGNALING_ADENYLATE_CYCLASE_ACTIVATING_PATHWAY	0.00321576	0.911498	1	1
RESPONSE_TO_OTHER_ORGANISM	0.0009999	0.252375	1	1
RNA_EXPORT_FROM_NUCLEUS	0.000101256	0.0875356	1	1
AMINE_BIOSYNTHETIC_PROCESS	0.21497	0.152523	1	1
POSITIVE_REGULATION_OF_T_CELL_ACTIVATION	0.000202041	0.297158	1	1
NEUROLOGICAL_SYSTEM_PROCESS	0.276972	0.241576	1	1
EPIDERMAL_GROWTH_FACTOR_RECEPTOR_SIGNALING_PATHWAY	0.000303767	0.181019	1	1
STEROID_HORMONE_RECEPTOR_SIGNALING_PATHWAY	0.00303767	0.149756	1	1
CELLULAR_LIPID_CATABOLIC_PROCESS	0.27513	0.238967	1	1
EPIDERMIS_DEVELOPMENT	0.00609939	0.680032	1	1
REGULATION_OF_RESPONSE_TO_STIMULUS	0.00029997	0.7373	1	1
REGULATION_OF_MAP_KINASE_ACTIVITY	0.00219978	0.30087	1	1
SODIUM_ION_TRANSPORT	0.468715	0.120376	1	1
VASCULATURE_DEVELOPMENT	0.155384	0.849615	1	1
CELLULAR_HOMEOSTASIS	9.999e-05	0.143986	1	1
GLYCOPROTEIN_BIOSYNTHETIC_PROCESS	0.0205979	0.0618938	1	1
ICOSANOID_METABOLIC_PROCESS	0.243387	0.370862	1	1
PHOSPHOINOSITIDE_BIOSYNTHETIC_PROCESS	0.206494	0.10407	1	1
POSITIVE_REGULATION_OF_CELLULAR_COMPONENT_ORGANIZATION_AND_BIOGENESIS	0.0500501	0.0208125	1	1
GENERATION_OF_A_SIGNAL_INVOLVED_IN_CELL_CELL_SIGNALING	0.631621	0.0742788	1	1
CELL_CELL_ADHESION	0.577542	0.010499	1	1
POSITIVE_REGULATION_OF_LYMPHOCYTE_ACTIVATION	0.000201066	0.265061	1	1
EMBRYONIC_MORPHOGENESIS	0.0130732	0.581835	1	1
DIGESTION	0.380262	0.274355	1	1
NUCLEOTIDE_BIOSYNTHETIC_PROCESS	0.012112	0.26476	1	1
LIPOPROTEIN_BIOSYNTHETIC_PROCESS	0.387712	0.141032	1	1
ADAPTIVE_IMMUNE_RESPONSE	0.000200985	0.446939	1	1
INTRACELLULAR_RECEPTOR_MEDIATED_SIGNALING_PATHWAY	0.00202041	0.236052	1	1
NEGATIVE_REGULATION_OF_MAP_KINASE_ACTIVITY	0.202022	0.216694	1	1
DNA_DAMAGE_CHECKPOINT	0.000303767	0.0835869	1	1
PEPTIDYL_TYROSINE_PHOSPHORYLATION	0.000301175	0.14076	1	1
PROTEIN_PROCESSING	0.00019998	0.0788079	1	1
OXYGEN_AND_REACTIVE_OXYGEN_SPECIES_METABOLIC_PROCESS	0.0848522	0.195171	1	1
CELLULAR_LIPID_METABOLIC_PROCESS	0.243576	0.00219978	1	1
DEFENSE_RESPONSE_TO_BACTERIUM	0.664456	0.396194	1	1
GLYCEROPHOSPHOLIPID_METABOLIC_PROCESS	0.448855	0.00140014	1	1
EXOCYTOSIS	0.0506685	0.530727	1	1
SECOND_MESSENGER_MEDIATED_SIGNALING	9.999e-05	0.653135	1	1
G_PROTEIN_SIGNALING_COUPLED_TO_CYCLIC_NUCLEOTIDE_SECOND_MESSENGER	9.999e-05	0.643636	1	1
REGULATION_OF_INTRACELLULAR_TRANSPORT	0.000904432	0.0867419	1	1
ENDOSOME_TRANSPORT	0.00372383	0.588437	1	1
BONE_REMODELING	0.0540459	0.0134687	1	1
PEPTIDYL_AMINO_ACID_MODIFICATION	9.999e-05	0.191681	1	1
EMBRYONIC_DEVELOPMENT	0.00559944	0.270073	1	1
PROTEIN_AMINO_ACID_O_LINKED_GLYCOSYLATION	0.0645293	0.127382	1	1
REGULATION_OF_SMALL_GTPASE_MEDIATED_SIGNAL_TRANSDUCTION	0.307267	0.117534	1	1
REGULATION_OF_BLOOD_PRESSURE	0.238489	0.491308	1	1
ESTABLISHMENT_AND_OR_MAINTENANCE_OF_CELL_POLARITY	0.0833249	0.216855	1	1
REGULATION_OF_ENDOCYTOSIS	0.145434	0.739407	1	1
TRANSFORMING_GROWTH_FACTOR_BETA_RECEPTOR_SIGNALING_PATHWAY	0.0778779	0.0128077	1	1
REGULATION_OF_T_CELL_PROLIFERATION	0.0220355	0.796245	1	1
RNA_SPLICINGVIA_TRANSESTERIFICATION_REACTIONS	0.00010012	0.0604318	1	1
CELL_MATRIX_ADHESION	0.0961577	0.108654	1	1
PEPTIDYL_TYROSINE_MODIFICATION	0.00100321	0.17855	1	1
T_CELL_ACTIVATION	0.0001	0.783978	1	1
CYTOKINE_BIOSYNTHETIC_PROCESS	0.0082	0.582933	1	1
RESPONSE_TO_EXTERNAL_STIMULUS	9.999e-05	0.245375	1	1
AMINE_METABOLIC_PROCESS	0.0648935	0.00269973	1	1
WOUND_HEALING	0.0567943	0.245925	1	1
TRANSCRIPTION_INITIATION_FROM_RNA_POLYMERASE_II_PROMOTER	0.000200541	0.155252	1	1
CARBOHYDRATE_METABOLIC_PROCESS	0.0385961	0.122788	1	1
COAGULATION	0.0227977	0.255951	1	1
RESPONSE_TO_UV	0.000301175	0.0940549	1	1
NEGATIVE_REGULATION_OF_BINDING	0.0157761	0.450729	1	1
PHOSPHOLIPID_METABOLIC_PROCESS	0.422458	0.0526947	1	1
POSITIVE_REGULATION_OF_JNK_ACTIVITY	0.0643448	0.294915	1	1
RESPONSE_TO_RADIATION	0.00059994	0.1818	1	1
REGULATION_OF_CYTOSKELETON_ORGANIZATION_AND_BIOGENESIS	0.000200481	0.31778	1	1
CHEMICAL_HOMEOSTASIS	9.999e-05	0.139786	1	1
PROTEIN_HOMOOLIGOMERIZATION	0.00896725	0.0603396	1	1
CYTOKINE_AND_CHEMOKINE_MEDIATED_SIGNALING_PATHWAY	0.101058	0.109362	1	1
HEART_DEVELOPMENT	0.18391	0.0210126	1	1
POSITIVE_REGULATION_OF_TRANSFERASE_ACTIVITY	0.00079992	0.110489	1	1
MAPKKK_CASCADE_GO_0000165	0.00019998	0.0710929	1	1
MITOSIS	9.999e-05	0.0689931	1	1
PIGMENT_BIOSYNTHETIC_PROCESS	0.191502	0.886494	1	1
PIGMENT_METABOLIC_PROCESS	0.153282	0.826047	1	1
REGULATION_OF_JNK_ACTIVITY	0.0352177	0.371779	1	1
ION_HOMEOSTASIS	9.999e-05	0.0994901	1	1
REGULATION_OF_TRANSPORT	0.00149985	0.233877	1	1
RECEPTOR_MEDIATED_ENDOCYTOSIS	0.00210379	0.234475	1	1
CATION_TRANSPORT	0.534947	0.229677	1	1
REGULATION_OF_LYMPHOCYTE_ACTIVATION	0.00030036	0.272591	1	1
AROMATIC_COMPOUND_METABOLIC_PROCESS	0.0969101	0.0895838	1	1
NEGATIVE_REGULATION_OF_TRANSLATION	0.26399	0.128664	1	1
REGULATION_OF_GTPASE_ACTIVITY	0.285185	0.205355	1	1
SISTER_CHROMATID_SEGREGATION	0.000817077	0.0567021	1	1
FATTY_ACID_METABOLIC_PROCESS	0.233177	0.0626	1	1
POLYSACCHARIDE_METABOLIC_PROCESS	0.359796	0.309284	1	1
NEGATIVE_REGULATION_OF_TRANSCRIPTION_FACTOR_ACTIVITY	0.0724802	0.353141	1	1
HETEROCYCLE_METABOLIC_PROCESS	0.116473	0.18821	1	1
RIBOSOME_BIOGENESIS_AND_ASSEMBLY	0.000305343	0.537858	1	1
PHOSPHOINOSITIDE_METABOLIC_PROCESS	0.373985	0.038396	1	1
POSITIVE_REGULATION_OF_PROTEIN_METABOLIC_PROCESS	9.999e-05	0.549245	1	1
RESPONSE_TO_HORMONE_STIMULUS	0.00390703	0.384115	1	1
NEGATIVE_REGULATION_OF_TRANSFERASE_ACTIVITY	0.0329395	0.294706	1	1
MEMBRANE_FUSION	0.0233748	0.646497	1	1
NITROGEN_COMPOUND_BIOSYNTHETIC_PROCESS	0.0210029	0.0575916	1	1
INNATE_IMMUNE_RESPONSE	0.0364332	0.919794	1	1
POSITIVE_REGULATION_OF_CELL_CYCLE	0.00257387	0.136555	1	1
NEGATIVE_REGULATION_OF_SIGNAL_TRANSDUCTION	0.00130078	0.365219	1	1
CELL_PROJECTION_BIOGENESIS	0.0658225	0.15435	1	1
COFACTOR_BIOSYNTHETIC_PROCESS	0.233155	0.500556	1	1
LYMPHOCYTE_ACTIVATION	9.999e-05	0.5739	1	1
POSITIVE_REGULATION_OF_PROTEIN_MODIFICATION_PROCESS	0.000200642	0.143302	1	1
CATION_HOMEOSTASIS	9.999e-05	0.0766923	1	1
RESPONSE_TO_WOUNDING	9.999e-05	0.19998	1	1
TRANSCRIPTION_FROM_RNA_POLYMERASE_III_PROMOTER	0.00781488	0.357157	1	1
MONOVALENT_INORGANIC_CATION_TRANSPORT	0.741926	0.137586	1	1
TRANSMEMBRANE_RECEPTOR_PROTEIN_SERINE_THREONINE_KINASE_SIGNALING_PATHWAY	0.0573943	0.00770077	1	1
HUMORAL_IMMUNE_RESPONSE	0.00591242	0.416625	1	1
NUCLEOTIDE_METABOLIC_PROCESS	0.00170034	0.0694208	1	1
CELLULAR_CARBOHYDRATE_CATABOLIC_PROCESS	0.350543	0.446429	1	1
G_PROTEIN_COUPLED_RECEPTOR_PROTEIN_SIGNALING_PATHWAY	9.999e-05	0.636636	1	1
AMINE_TRANSPORT	0.80072	0.661631	1	1
TRANSLATION	9.999e-05	0.448455	1	1
HORMONE_METABOLIC_PROCESS	0.686742	0.351027	1	1
REGULATION_OF_PROTEIN_SECRETION	0.0723426	0.34152	1	1
POSITIVE_REGULATION_OF_SECRETION	0.298501	0.828566	1	1
CARBOHYDRATE_CATABOLIC_PROCESS	0.412888	0.607294	1	1
ADENYLATE_CYCLASE_ACTIVATION	0.0152238	0.953335	1	1
BASE_EXCISION_REPAIR	0.0079665	0.0562307	1	1
CARBOHYDRATE_BIOSYNTHETIC_PROCESS	0.366063	0.1609	1	1
POTASSIUM_ION_TRANSPORT	0.982802	0.623938	1	1
CYTOKINE_SECRETION	0.108906	0.914195	1	1
POSITIVE_REGULATION_OF_PROTEIN_AMINO_ACID_PHOSPHORYLATION	0.0155283	0.542706	1	1
REGULATION_OF_PROTEIN_IMPORT_INTO_NUCLEUS	0.00204981	0.29104	1	1
REGULATION_OF_CELLULAR_PROTEIN_METABOLIC_PROCESS	9.999e-05	0.181982	1	1
MICROTUBULE_BASED_MOVEMENT	0.00922415	0.175746	1	1
REGULATION_OF_PROTEIN_STABILITY	0.00822085	0.0945506	1	1
REGULATION_OF_IMMUNE_SYSTEM_PROCESS	9.999e-05	0.312369	1	1
REGULATION_OF_CYTOKINE_BIOSYNTHETIC_PROCESS	0.0158063	0.562781	1	1
PROTEIN_AMINO_ACID_DEPHOSPHORYLATION	0.0339966	0.0514949	1	1
CELL_MIGRATION	0.00189981	0.080192	1	1
CYCLIC_NUCLEOTIDE_MEDIATED_SIGNALING	9.999e-05	0.462054	1	1
STEROID_BIOSYNTHETIC_PROCESS	0.204006	0.813827	1	1
ION_TRANSPORT	0.793421	0.152385	1	1
TRANSMISSION_OF_NERVE_IMPULSE	0.010099	0.090391	1	1
NEGATIVE_REGULATION_OF_CELL_MIGRATION	0.0203851	0.262616	1	1
MITOCHONDRIAL_TRANSPORT	0.00353571	0.13238	1	1
STRESS_ACTIVATED_PROTEIN_KINASE_SIGNALING_PATHWAY	0.00539946	0.1158	1	1
CHROMATIN_ASSEMBLY_OR_DISASSEMBLY	0.000100392	0.237199	1	1
CELL_MATURATION	0.379625	0.197291	1	1
CELLULAR_DEFENSE_RESPONSE	9.999e-05	0.639336	1	1
REGULATION_OF_IMMUNE_RESPONSE	0.000200421	0.550681	1	1
RRNA_METABOLIC_PROCESS	0.000204981	0.508259	1	1
ACTIVATION_OF_PROTEIN_KINASE_ACTIVITY	0.151685	0.167102	1	1
CENTRAL_NERVOUS_SYSTEM_DEVELOPMENT	0.0617938	0.214579	1	1
RNA_CATABOLIC_PROCESS	0.00311997	0.621267	1	1
NEGATIVE_REGULATION_OF_BIOSYNTHETIC_PROCESS	0.107458	0.0239004	1	1
CELLULAR_POLYSACCHARIDE_METABOLIC_PROCESS	0.301937	0.625115	1	1
DETECTION_OF_EXTERNAL_STIMULUS	0.77496	0.777038	1	1
POSITIVE_REGULATION_OF_CYTOKINE_PRODUCTION	0.00154432	0.280124	1	1
RHO_PROTEIN_SIGNAL_TRANSDUCTION	0.00130052	0.613607	1	1
RESPONSE_TO_HYPOXIA	0.0125401	0.338124	1	1
REPRODUCTION	0.079992	0.678532	1	1
CAMP_MEDIATED_SIGNALING	9.999e-05	0.637036	1	1
NITROGEN_COMPOUND_CATABOLIC_PROCESS	0.0596611	0.00210886	1	1
RESPONSE_TO_DRUG	0.0522479	0.377971	1	1
ECTODERM_DEVELOPMENT	0.00239976	0.455754	1	1
REGULATION_OF_MEMBRANE_POTENTIAL	0.0510656	0.0756952	1	1
CASPASE_ACTIVATION	0.0125489	0.870536	1	1
CELLULAR_RESPIRATION	0.00527758	0.267487	1	1
GLI1_UP.V1_DN	0.394238	0.125842	1	1
GLI1_UP.V1_UP	0.00231133	0.100845	1	1
GCNP_SHH_UP_EARLY.V1_DN	0.00329967	0.0570943	1	1
GCNP_SHH_UP_LATE.V1_DN	0.0120988	0.0519948	1	1
RAPA_EARLY_UP.V1_UP	0.238776	0.0294971	1	1
HINATA_NFKB_IMMU_INF	0.0379215	0.505721	1	1
CYCLIN_D1_KE_.V1_DN	9.999e-05	0.30367	1	1
CYCLIN_D1_UP.V1_UP	9.999e-05	0.135886	1	1
CSR_EARLY_UP.V1_DN	0.248375	0.00029997	1	1
CSR_LATE_UP.V1_DN	0.228777	0.0177982	1	1
AKT_UP_MTOR_DN.V1_DN	0.0664934	0.00019998	1	1
AKT_UP.V1_DN	0.323168	0.00229977	1	1
AKT_UP.V1_UP	0.109989	0.0039996	1	1
MTOR_UP.V1_UP	0.00349965	0.136986	1	1
PIGF_UP.V1_DN	0.019698	0.0859914	1	1
BCAT_GDS748_DN	0.1152	0.046514	1	1
BCAT.100_UP.V1_DN	0.737595	0.528217	1	1
BCAT.100_UP.V1_UP	0.375262	0.0131	1	1
ATF2_S_UP.V1_DN	0.150185	0.0373963	1	1
ATF2_S_UP.V1_UP	0.40296	0.222478	1	1
ATF2_UP.V1_UP	0.080292	0.227277	1	1
WNT_UP.V1_DN	0.0184982	0.131987	1	1
WNT_UP.V1_UP	0.0906909	0.00259974	1	1
ATM_DN.V1_DN	0.49775	0.490251	1	1
ATM_DN.V1_UP	0.258674	0.734027	1	1
P53_DN.V2_DN	0.209179	0.0323968	1	1
P53_DN.V2_UP	0.654935	0.931407	1	1
RELA_DN.V1_DN	0.570543	0.812219	1	1
BCAT_BILD_ET_AL_DN	0.00039996	0.0513103	1	1
E2F3_UP.V1_DN	0.683432	0.20378	1	1
E2F3_UP.V1_UP	0.587341	0.00039996	1	1
MYC_UP.V1_DN	0.817218	0.0436956	1	1
SRC_UP.V1_DN	0.150085	0.0959904	1	1
SRC_UP.V1_UP	0.923208	0.10219	1	1
SNF5_DN.V1_DN	0.275272	0.148685	1	1
SNF5_DN.V1_UP	9.999e-05	0.144486	1	1
MEK_UP.V1_UP	0.0679932	0.0340966	1	1
PRC1_BMI_UP.V1_DN	0.832417	0.927507	1	1
PRC1_BMI_UP.V1_UP	0.837016	0.212279	1	1
PRC2_EDD_UP.V1_DN	0.345165	0.00059994	1	1
PRC2_EZH2_UP.V1_DN	0.312369	0.377762	1	1
PRC2_SUZ12_UP.V1_DN	0.375862	0.10329	1	1
PRC2_SUZ12_UP.V1_UP	0.381362	0.270373	1	1
JNK_DN.V1_DN	0.123388	0.00269973	1	1
JNK_DN.V1_UP	0.00479952	0.160984	1	1
BRCA1_DN.V1_DN	0.779322	0.0674933	1	1
BRCA1_DN.V1_UP	0.938206	0.335066	1	1
CTIP_DN.V1_DN	0.812219	0.308569	1	1
CTIP_DN.V1_UP	0.821118	0.858114	1	1
PKCA_DN.V1_DN	0.351665	0.00109989	1	1
PKCA_DN.V1_UP	0.968703	0.123088	1	1
MTOR_UP.N4.V1_DN	0.0639936	0.00029997	1	1
PTEN_DN.V2_UP	0.572243	0.0236976	1	1
DCA_UP.V1_DN	0.371563	0.029697	1	1
DCA_UP.V1_UP	0.509049	0.0628937	1	1
ESC_J1_UP_EARLY.V1_UP	0.739426	0.0415958	1	1
ESC_J1_UP_LATE.V1_UP	0.440856	0.00239976	1	1
ESC_V6.5_UP_LATE.V1_UP	0.126887	0.00049995	1	1
ALK_DN.V1_DN	0.40486	0.177882	1	1
ALK_DN.V1_UP	0.111489	0.039996	1	1
BMI1_DN_MEL18_DN.V1_DN	0.50265	0.00419958	1	1
BMI1_DN_MEL18_DN.V1_UP	0.105989	0.0510949	1	1
BMI1_DN.V1_UP	0.0378962	0.0523948	1	1
MEL18_DN.V1_DN	0.110289	0.00259974	1	1
MEL18_DN.V1_UP	0.0656934	0.0157984	1	1
PTEN_DN.V1_DN	0.906309	0.705129	1	1
PTEN_DN.V1_UP	0.417358	0.378962	1	1
NOTCH_DN.V1_DN	0.450455	0.758824	1	1
NOTCH_DN.V1_UP	0.789021	0.362864	1	1
CRX_DN.V1_DN	0.0488951	0.157184	1	1
CRX_DN.V1_UP	0.786621	0.461054	1	1
CRX_NRL_DN.V1_DN	0.417558	0.0312969	1	1
CRX_NRL_DN.V1_UP	0.313969	0.0215978	1	1
NRL_DN.V1_DN	0.0585941	0.169483	1	1
NRL_DN.V1_UP	0.377562	0.00719928	1	1
CAHOY_ASTROCYTIC	0.817818	0.0326967	1	1
CAHOY_ASTROGLIAL	0.824818	0.0288971	1	1
CAHOY_NEURONAL	0.892211	0.689531	1	1
CAHOY_OLIGODENDROCUTIC	0.424358	0.0548945	1	1
RPS14_DN.V1_DN	9.999e-05	0.116188	1	1
RPS14_DN.V1_UP	0.0150985	0.19878	1	1
IL15_UP.V1_DN	0.749925	0.00589941	1	1
IL2_UP.V1_DN	0.920808	0.019898	1	1
IL21_UP.V1_DN	0.522548	0.339866	1	1
IL21_UP.V1_UP	0.881512	0.0142986	1	1
PDGF_UP.V1_DN	0.121088	0.128287	1	1
TGFB_UP.V1_DN	0.143686	0.00019998	1	1
TGFB_UP.V1_UP	0.155284	0.0135986	1	1
YAP1_DN	0.627237	0.527111	1	1
YAP1_UP	0.1729	0.171117	1	1
SINGH_KRAS_DEPENDENCY_SIGNATURE_	0.801843	0.492782	1	1
STK33_DN	0.291071	0.00509949	1	1
STK33_NOMO_DN	0.346365	0.00319968	1	1
STK33_SKM_DN	0.638036	0.029697	1	1
STK33_SKM_UP	0.0579942	0.0009999	1	1
KRAS.AMP.LUNG_UP.V1_DN	0.511949	0.161984	1	1
KRAS.AMP.LUNG_UP.V1_UP	0.875412	0.956404	1	1
KRAS.DF.V1_DN	0.070293	0.481352	1	1
JAK2_DN.V1_DN	0.482852	0.00659934	1	1
JAK2_DN.V1_UP	0.847315	0.124188	1	1
KRAS.300_UP.V1_DN	0.835416	0.639436	1	1
KRAS.300_UP.V1_UP	0.455654	0.0584942	1	1
KRAS.50_UP.V1_DN	0.642136	0.713071	1	1
KRAS.50_UP.V1_UP	0.265	0.0003	1	1
KRAS.600_UP.V1_DN	0.767623	0.560744	1	1
KRAS.600_UP.V1_UP	0.411559	0.182782	1	1
KRAS.600.LUNG.BREAST_UP.V1_DN	0.90121	0.660634	1	1
KRAS.600.LUNG.BREAST_UP.V1_UP	0.60014	0.207179	1	1
KRAS.BREAST_UP.V1_DN	0.835016	0.905909	1	1
KRAS.BREAST_UP.V1_UP	0.954705	0.119588	1	1
KRAS.KIDNEY_UP.V1_DN	0.0917908	0.820518	1	1
KRAS.KIDNEY_UP.V1_UP	0.273573	0.00949905	1	1
KRAS.LUNG_UP.V1_DN	0.823318	0.133087	1	1
KRAS.LUNG_UP.V1_UP	0.542646	0.190281	1	1
KRAS.LUNG.BREAST_UP.V1_DN	0.766623	0.674333	1	1
KRAS.LUNG.BREAST_UP.V1_UP	0.717328	0.490951	1	1
KRAS.PROSTATE_UP.V1_DN	0.708929	0.010199	1	1
KRAS.PROSTATE_UP.V1_UP	0.49735	0.121988	1	1
LEF1_UP.V1_DN	0.158184	0.00089991	1	1
LEF1_UP.V1_UP	0.0783922	0.00709929	1	1
