# Supplementary material for: Prediction of biomarkers and therapeutic combinations for anti-PD-1 immunotherapy using the global gene network association
Source: Nat Commun. 2022 Jan 10;13:42. doi: 10.1038/s41467-021-27651-4 (PMC8748689; doi:10.1038/s41467-021-27651-4)
Supplement: Supplementary file 5 — Supplementary Data 2 [file 41467_2021_27651_MOESM5_ESM.xlsx]

## Sheet: Supplementary Data 2
Supplemental Data 2: Selected top immune-positive and -negative genes in the 34 TCGA cancer types
ACC.overlapping genes	ACC.immune correaltion	BLCA.overlapping genes	BLCA.immune correaltion	BRCA.overlapping genes	BRCA.immune correaltion	CESC.overlapping genes	CESC.immune correaltion	CHOL.overlapping genes	CHOL.immune correaltion	COAD.overlapping genes	COAD.immune correaltion	DLBC.overlapping genes	DLBC.immune correaltion	ESCA.overlapping genes	ESCA.immune correaltion	GBM.overlapping genes	GBM.immune correaltion	HNSC.overlapping genes	HNSC.immune correaltion	KICH.overlapping genes	KICH.immune correaltion	KIRC.overlapping genes	KIRC.immune correaltion	KIRP.overlapping genes	KIRP.immune correaltion	LAML.overlapping genes	LAML.immune correaltion	LGG.overlapping genes	LGG.immune correaltion	LIHC.overlapping genes	LIHC.immune correaltion	LUAD.overlapping genes	LUAD.immune correaltion	LUSC.overlapping genes	LUSC.immune correaltion	MESO.overlapping genes	MESO.immune correaltion	OV.overlapping genes	OV.immune correaltion	PAAD.overlapping genes	PAAD.immune correaltion	PCPG.overlapping genes	PCPG.immune correaltion	PRAD.overlapping genes	PRAD.immune correaltion	READ.overlapping genes	READ.immune correaltion	SARC.overlapping genes	SARC.immune correaltion
CD38	pos	BIN2	pos	ARHGAP25	pos	PSMB7	pos	CD244	pos	APBB1IP	pos	IL2RA	pos	BIN2	pos	CD3G	pos	CCR5	pos	IFNGR2	pos	IKBKE	pos	CD44	pos	IFNGR2	pos	CD4	pos	BIN2	pos	CD4	pos	PTK2B	pos	IKBKG	pos	CCR1	pos	ESR2	pos	CD33	pos	CD4	pos	PRKACA	pos	BIN2	pos
IFITM3	pos	TMED9	pos	BIN2	pos	FCGR3A	pos	CD1C	pos	ESR1	pos	CD244	pos	CD4	pos	CD74	pos	CD3E	pos	CD44	pos	CD8B	pos	CCR1	pos	CD1A	pos	CD68	pos	CD44	pos	ETF1	pos	LAIR1	pos	IFNAR2	pos	CD81	pos	PIK3R3	pos	SAMD9L	pos	BIN2	pos	CD274	pos	UBD	pos
CD1C	pos	CD4	pos	BTK	pos	CD33	pos	CD3D	pos	BTK	pos	ITFG1	pos	BTK	pos	CD4	pos	CD2	pos	CD2	pos	CD4	pos	CD81	pos	PGLS	pos	ARPC1B	pos	CD38	pos	BIN2	pos	BIN2	pos	CD33	pos	ETF1	pos	CD44	pos	CD63	pos	ISLR	pos	CD63	pos	BTK	pos
CD160	pos	CD79B	pos	CCR5	pos	CD80	pos	SCARA3	pos	ARHGAP25	pos	CD3D	pos	IL1R1	pos	CD59	pos	CD4	pos	KIR2DL3	pos	BTK	pos	BIN2	pos	CD63	pos	CD74	pos	CCR2	pos	ARHGAP25	pos	FBXW11	pos	CD63	pos	PLAUR	pos	CD33	pos	IKBKE	pos	APBB1IP	pos	HIST1H1C	pos	BATF	pos
PSMD4	pos	CD2	pos	CD247	pos	PSMC2	pos	RPL31	pos	CD82	pos	BATF2	pos	CD38	pos	BATF2	pos	BTK	pos	CD28	pos	CD3D	pos	CD28	pos	STAT6	pos	ADAP2	pos	CD33	pos	FBXO6	pos	APBB1IP	pos	S100A11	pos	RUNX1	pos	CD28	pos	TAP2	pos	BTK	pos	FGR	pos	SIGLEC5	pos
PIP4K2A	pos	GH1	pos	CD2	pos	CD247	pos	CCNA1	pos	CCR2	pos	CD5	pos	SEC24D	pos	ARPC1A	pos	CD74	pos	CD247	pos	CD68	pos	CTSD	pos	ACTB	pos	CD86	pos	ARHGAP25	pos	LGMN	pos	CCR1	pos	LCP1	pos	LGALS9	pos	CD38	pos	FSCN1	pos	CD3D	pos	CD247	pos	CSF1	pos
CD1B	pos	CD38	pos	CD3D	pos	CD81	pos	CTSZ	pos	CD33	pos	B2M	pos	CD2	pos	NFKB1	pos	CD3D	pos	LMNB1	pos	IL22RA1	pos	LSM7	pos	NRBF2	pos	CSF2RB	pos	CD63	pos	CD79B	pos	CD4	pos	CD44	pos	CD59	pos	ESR1	pos	FCGR1A	pos	CD68	pos	LRFN3	pos	CD4	pos
CCR5	pos	CXCR4	pos	CD3E	pos	CD28	pos	CD33	pos	HIST1H3E	pos	CD80	pos	HLA-DMA	pos	CD28	pos	IKBKE	pos	CXCL10	pos	BATF	pos	ARHGAP25	pos	RP2	pos	CCR5	pos	CD28	pos	APBB1IP	pos	GHDC	pos	CD2	pos	CCR7	pos	CCR2	pos	CD247	pos	CD8B	pos	PLEK	pos	ADAP2	pos
KIR3DL1	pos	CD244	pos	CD4	pos	BATF2	pos	MLH1	pos	CD8A	pos	IFNA14	pos	CD244	pos	CCR2	pos	BIN2	pos	LCK	pos	BIN2	pos	CD5	pos	CD1C	pos	BTK	pos	CD8A	pos	SH3GLB1	pos	CD244	pos	BATF2	pos	FBXO6	pos	CD8A	pos	TUFM	pos	CD59	pos	CD1D	pos	CD2	pos
CD44	pos	FLOT1	pos	CD5	pos	CD68	pos	GBP1	pos	CD38	pos	UBD	pos	ITGA4	pos	IRF1	pos	APBB1IP	pos	PLAUR	pos	HLA-A	pos	LGMN	pos	ARPC1B	pos	CD33	pos	DOK2	pos	CD3D	pos	CSF1	pos	LNPEP	pos	CD28	pos	CD3D	pos	LRRK2	pos	CD274	pos	CD1A	pos	IL12RB1	pos
CD1D	pos	CD3E	pos	CD74	pos	ADAP2	pos	IFITM1	pos	CD5	pos	CCR1	pos	CD93	pos	CTLA4	pos	HLA-A	pos	BATF2	pos	RAN	pos	BATF	pos	RAB1B	pos	CCR1	pos	ITGA4	pos	CD2	pos	LYN	pos	CD3E	pos	RHOA	pos	CD274	pos	COPZ2	pos	ARHGAP25	pos	CCR7	pos	CD38	pos
CD274	pos	PSMB2	pos	CD86	pos	HLA-DQA2	pos	BIN2	pos	CD3D	pos	CTNND1	pos	CD3E	pos	RPL13A	pos	CD247	pos	CD68	pos	CSF2RB	pos	ISLR	pos	SOD2	pos	ARHGAP25	pos	CD3D	pos	SH3KBP1	pos	CD68	pos	CD1D	pos	ARHGDIA	pos	CD5	pos	CD2	pos	ITGA8	pos	SEC23A	pos	CD63	pos
CD28	pos	BTK	pos	HIVEP2	pos	CCR2	pos	FBL	pos	CD28	pos	IRS2	pos	CCR1	pos	IL12RB1	pos	CD28	pos	CD74	pos	ADAP2	pos	ARRB2	pos	CD4	pos	CIITA	pos	LAT	pos	CD82	pos	CD3G	pos	CD68	pos	ADAP2	pos	CD1A	pos	BCL10	pos	CCR5	pos	CD59	pos	SRPRB	pos
CD3G	pos	CD86	pos	ITGA4	pos	CD1B	pos	CCR1	pos	CD274	pos	PIK3R3	pos	CXCR4	pos	CD3D	pos	CD3G	pos	IRF4	pos	CD86	pos	FBXO6	pos	POLR2L	pos	LGMN	pos	BTK	pos	RHOA	pos	CD38	pos	CD5	pos	CD44	pos	CSDE1	pos	EIF5A	pos	CSF1	pos	PRKAB2	pos	CD244	pos
CTSZ	pos	CCR1	pos	ITPRIPL1	pos	CD38	pos	EIF3F	pos	ADAP2	pos	PRRG4	pos	LIFR	pos	CD63	pos	CD86	pos	CD38	pos	ARHGAP25	pos	CD82	pos	RAB7A	pos	BATF	pos	ADAP2	pos	CD5	pos	CD93	pos	CD247	pos	CD80	pos	CCR1	pos	LDHA	pos	CD1B	pos	NEK9	pos	GLUL	pos
PRDM1	pos	IL12RB1	pos	CARD11	pos	PHF11	pos	CCR5	pos	CD74	pos	IRS4	pos	ARHGAP25	pos	CD80	pos	CD8A	pos	CD1A	pos	CARD11	pos	CD86	pos	ULK2	pos	PICALM	pos	CD5	pos	CARD11	pos	ARHGAP25	pos	IKBKE	pos	ISLR	pos	LPAR6	pos	SUCLG2	pos	CD79A	pos	ISG15	pos	TMED9	pos
RPS6	pos	ARHGAP25	pos	CD3G	pos	IRF5	pos	CD1A	pos	IRF2	pos	ATP6V1B2	pos	CD86	pos	HIST1H3E	pos	CCR1	pos	FSCN1	pos	SHFM1	pos	CCR7	pos	WIPF1	pos	BIN2	pos	CD79A	pos	AP1S2	pos	CXCR4	pos	CCL19	pos	RAB1B	pos	BTK	pos	CLU	pos	CD3E	pos	CCL19	pos	PSMA3	pos
PSMB9	pos	LYN	pos	CD244	pos	CCR1	pos	FAS	pos	SPTBN4	pos	CD2	pos	FCGR1A	pos	SRD5A3	pos	HLA-B	pos	IKBKE	pos	CD2	pos	LGALS9	pos	SHC1	pos	IGF2BP3	pos	ITK	pos	RPS6KA1	pos	CD3E	pos	INPP5D	pos	CD86	pos	CD81	pos	IKBKB	pos	FBXW7	pos	HOMER2	pos	GHDC	pos
FYN	pos	IKBKG	pos	CD28	pos	IFNGR1	pos	CD2	pos	BIN2	pos	VIM	pos	CSF1	pos	RPS12	pos	CIITA	pos	ARHGDIA	pos	CD79A	pos	CD2	pos	SUCLG2	pos	CSF3R	pos	CD1D	pos	B2M	pos	B2M	pos	IL10	pos	CD55	pos	IL1R1	pos	IL10	pos	CFLAR	pos	CD3E	pos	SIRT7	pos
KIR2DL1	pos	FCGR2A	pos	CCR2	pos	FBXO6	pos	EIF3G	pos	CD1D	pos	ARRB1	pos	HLA-DMB	pos	CD247	pos	PRDM1	pos	SEPN1	pos	CD79B	pos	SH3KBP1	pos	VIM	pos	IL1R1	pos	AXL	pos	CD160	pos	HLA-C	pos	TAP1	pos	CD3D	pos	CD3EAP	pos	LCP2	pos	SH3KBP1	pos	IQGAP1	pos	APBB1IP	pos
CD59	pos	B2M	pos	APBB1IP	pos	CD3D	pos	IFNA13	pos	MCC	pos	PTPN1	pos	CD68	pos	THADA	pos	IDO1	pos	IL10	pos	CSF1	pos	PSMB4	pos	COPA	pos	B2M	pos	STAT1	pos	ITM2B	pos	CD2	pos	ADRBK1	pos	CD82	pos	CD74	pos	PIM1	pos	CD5	pos	CD160	pos	CD93	pos
IFNA13	pos	CD3G	pos	CD8A	pos	HLA-DRA	pos	ELMO2	pos	PHLDA3	pos	ARRB2	pos	CD79B	pos	CAPZA2	pos	CD5	pos	BATF	pos	TCF3	pos	CD33	pos	MR1	pos	A2M	pos	LGALS3	pos	CD68	pos	UBE2D3	pos	IFI6	pos	CD74	pos	LRRC40	pos	CD4	pos	CD74	pos	JUNB	pos	B2M	pos
IFNB1	pos	ADAP2	pos	CCR7	pos	CD82	pos	HNRNPM	pos	CD247	pos	PTPRC	pos	CCR7	pos	DPAGT1	pos	PTK2B	pos	STX6	pos	ARRB2	pos	CD1C	pos	IL7R	pos	APBB1IP	pos	CD68	pos	CD59	pos	CD63	pos	PGD	pos	MBP	pos	IRF5	pos	IFI6	pos	DOK2	pos	KIT	pos	SDF4	pos
CD3D	pos	IRF7	pos	CD68	pos	SGK1	pos	FASLG	pos	CD63	pos	PIK3R1	pos	B2M	pos	CTNNB1	pos	SEC16B	pos	CD4	pos	ETS1	pos	CD80	pos	MNDA	pos	MRPS12	pos	LGALS1	pos	CD8B	pos	MS4A1	pos	SPI1	pos	CD38	pos	PIK3R1	pos	HSPB1	pos	CD2	pos	CD3D	pos	CTSS	pos
LAT	pos	PSMD2	pos	CD33	pos	WAS	pos	STAT4	pos	CTSC	pos	HLA-A	pos	CD79A	pos	A2M	pos	BATF	pos	IKZF1	pos	VIM	pos	CD38	pos	CD5	pos	CASP8	pos	SKAP1	pos	CD3G	pos	RARA	pos	POU2F2	pos	CCL19	pos	CSF1	pos	A2M	pos	CSF2RB	pos	RAB5C	pos	ARRB2	pos
KIR2DL3	pos	FCGR3A	pos	CD38	pos	RAC1	pos	IKBKG	pos	CCR1	pos	YAP1	pos	HIVEP2	pos	MME	pos	ARHGAP25	pos	BYSL	pos	CD63	pos	RFC2	pos	HIF1A	pos	UBD	pos	AP1S2	pos	CD3E	pos	FLNC	pos	BCL10	pos	CD2	pos	CD79A	pos	CD5	pos	GATA3	pos	A2M	pos	CD3E	pos
HSPB1	pos	CSF1	pos	HLA-C	pos	PECAM1	pos	RPS14	pos	APOE	pos	BIN2	pos	HLA-DPA1	pos	TGOLN2	pos	CD8B	pos	IGF2BP3	pos	CD5	pos	SP100	pos	ACTR3	pos	CLIC1	pos	SOCS3	pos	CD1B	pos	CCR5	pos	TKT	pos	CD33	pos	MCC	pos	PSMA7	pos	CD1C	pos	BIN2	pos	IKBKE	pos
IFITM1	pos	CD79A	pos	CSF1	pos	CCL19	pos	SGK1	pos	CD79A	pos	KAT2B	pos	CD1C	pos	CDC73	pos	CD80	pos	NFKB1	pos	CCR5	pos	CD74	pos	CAPZA2	pos	ITGB3BP	pos	CD274	pos	FLNA	pos	CD86	pos	CD38	pos	IFIT2	pos	HLA-DQB2	pos	IGF2BP1	pos	CD1A	pos	PDCD1LG2	pos	ITGA4	pos
JUNB	pos	CD74	pos	CCR1	pos	DAPP1	pos	ISLR	pos	HLA-DQB1	pos	CAPZA2	pos	IL2RA	pos	TMED9	pos	HLA-C	pos	IFNAR2	pos	HLA-B	pos	CD3D	pos	AP1M1	pos	CEBPA	pos	FBXW7	pos	FN1	pos	ANXA6	pos	A2M	pos	SH3GLB1	pos	CCR5	pos	CD1D	pos	IL10	pos	STAG1	pos	IL1R1	pos
GSTK1	pos	IKBKE	pos	B2M	pos	A2M	pos	SAMD9L	pos	FAM114A2	pos	KLHDC10	pos	CD8A	pos	CD1B	pos	CCR2	pos	CD1B	pos	CD3E	pos	FN1	pos	RAB5C	pos	HIST1H4H	pos	LGMN	pos	BTK	pos	HLA-A	pos	CD4	pos	CD3E	pos	ITGB1	pos	CD55	pos	CARD11	pos	GJA1	pos	SH3KBP1	pos
RORC	pos	CCR5	pos	ADAP2	pos	TLR2	pos	IL2RB	pos	IRS1	pos	SQSTM1	pos	HLA-B	pos	ARPC1B	pos	CTSS	pos	TNF	pos	HLA-DOA	pos	CCL19	pos	ATXN1	pos	SKAP1	pos	LGALS3BP	pos	ATP6V1B2	pos	ARRB2	pos	ARHGAP25	pos	CD68	pos	FLNA	pos	RPS15A	pos	FCGR2A	pos	DCTN1	pos	PSMA5	pos
A2M	pos	IL12A	pos	CD8B	pos	KIR2DL1	pos	CD28	pos	IL1R1	pos	IFNG	pos	CD3G	pos	CD3E	pos	CCR7	pos	CNTROB	pos	CASP3	pos	AP1S2	pos	TECPR1	pos	GATA3	pos	B2M	pos	CCR5	pos	IL2RG	pos	ITPRIPL1	pos	CD1C	pos	CD80	pos	TGFA	pos	CCR2	pos	ANK1	pos	TMEM115	pos
GNB1	pos	STIM1	pos	CD1D	pos	CD86	pos	COL14A1	pos	FBXW11	pos	WDR48	pos	APOE	pos	FBXO25	pos	CD33	pos	BTK	pos	APBB1IP	pos	CD68	pos	IRF2	pos	LTA4H	pos	CD80	pos	CYFIP1	pos	BTK	pos	GRPEL1	pos	CD1A	pos	UVRAG	pos	PSMA3	pos	CD79B	pos	DYNC2H1	pos	CCR1	pos
ATG4C	pos	FCGR2C	pos	CD79B	pos	CD5	pos	JAK3	pos	AXL	pos	PIP4K2C	pos	APBB1IP	pos	ITGA4	pos	CXCR4	pos	IGHMBP2	pos	CD93	pos	ADAP2	pos	MAPK3	pos	CEACAM21	pos	ANXA1	pos	LILRA3	pos	CD79B	pos	LCP2	pos	CD5	pos	CD1D	pos	NT5E	pos	ADAP2	pos	CDH2	pos	LGMN	pos
FOS	pos	CD1C	pos	CD79A	pos	ARPC1B	pos	CD82	pos	A2M	pos	ATXN1	pos	CD1B	pos	CD68	pos	LPAR6	pos	STK4	pos	TGFA	pos	B2M	pos	AREG	pos	TMED10	pos	CD8B	pos	CALD1	pos	FOXP3	pos	CD1B	pos	LRRK2	pos	ARRB1	pos	IFI16	pos	BATF2	pos	EPS15	pos	CD68	pos
PDHA1	pos	ANXA6	pos	FCGR2C	pos	CTSC	pos	GH1	pos	SOS1	pos	TECPR1	pos	HLA-DOA	pos	CD44	pos	CSF2RB	pos	CD244	pos	CNTROB	pos	H2AFX	pos	PRKACA	pos	TANK	pos	GATA3	pos	CD81	pos	PDCD1	pos	RAP1A	pos	CD244	pos	FBXO5	pos	ACTB	pos	SEC23A	pos	PRKAR2A	pos	CD8A	pos
FOXP3	pos	TGFBR1	pos	FCGR3A	pos	AGTRAP	pos	IL4	pos	LCP1	pos	EFNB1	pos	BATF	pos	RPS29	pos	CEACAM21	pos	SLC1A5	pos	B2M	pos	PSMC2	pos	PSMD4	pos	CARD11	pos	CFL1	pos	CCR2	pos	HLA-DMA	pos	PSMC1	pos	GATA3	pos	REL	pos	ARPC1B	pos	CD160	pos	CCR5	pos	CASP3	pos
HIST1H4J	pos	APOE	pos	HLA-DMA	pos	BIN3	pos	FCGR2A	pos	STAT2	pos	RTN4	pos	FCGRT	pos	CD274	pos	CD79B	pos	PML	pos	FCGR1A	pos	DOK1	pos	CORO1C	pos	CD44	pos	BATF	pos	ADAP2	pos	EPOR	pos	HPRT1	pos	ADRB2	pos	IFITM1	pos	KLRC1	pos	ESR2	pos	EDEM1	pos	CD86	pos
PINX1	pos	CD68	pos	IL2	pos	NFKB2	pos	RPL14	pos	CXCL10	pos	GABARAPL1	pos	CD74	pos	COPB2	pos	CD244	pos	BCL10	pos	CD1B	pos	SHFM1	pos	ATP6V0A1	pos	BLNK	pos	CD74	pos	IL10	pos	ADAP2	pos	LAT	pos	CORO1C	pos	TBX21	pos	NDRG1	pos	CALD1	pos	GHR	pos	HLA-A	pos
CTTN	pos	BATF2	pos	CLIC1	pos	PTK2B	pos	CD1D	pos	ENO2	pos	STAM2	pos	HLA-DPB1	pos	SUMO3	pos	HLA-DMA	pos	CD79A	pos	ARPC5	pos	LILRA1	pos	PSMB8	pos	ARPC3	pos	ATP1A3	pos	AXL	pos	VWF	pos	PSMB9	pos	CD63	pos	CXCL10	pos	ETS2	pos	PTGS2	pos	CD2	pos	ARPC1B	pos
LAIR1	pos	AXL	pos	ARRB2	pos	MYC	pos	KIR2DS4	pos	CD1A	pos	PTPRJ	pos	CD1A	pos	MAP3K5	pos	CSF3R	pos	KPNB1	pos	HLA-DMB	pos	KIR2DL3	pos	LPAR1	pos	LPAR1	pos	HIVEP2	pos	ARRB2	pos	A2M	pos	PRDM1	pos	A2M	pos	CD1B	pos	LCP1	pos	AXL	pos	ISLR	pos	PSMB7	pos
APITD1	pos	CD8A	pos	CD1B	pos	ARPC4	pos	CCR2	pos	IFIT2	pos	WIPF2	pos	HLA-DQA1	pos	SEC24D	pos	GALT	pos	IFITM1	pos	MET	pos	BTK	pos	RAF1	pos	CCR2	pos	CCR1	pos	ANXA6	pos	BATF	pos	GNAI2	pos	TMED9	pos	A2M	pos	KLRK1	pos	LGALS9	pos	SIGLEC5	pos	AP1B1	pos
COL14A1	pos	HLA-B	pos	CCL19	pos	VDR	pos	NTRK1	pos	TMEFF1	pos	P4HB	pos	LGMN	pos	IFNGR1	pos	CSF1	pos	BIN2	pos	CD160	pos	ARPC5	pos	VSIG2	pos	CD2	pos	CD1B	pos	IL12RB1	pos	ARRB1	pos	ACTB	pos	FCGR1A	pos	IKBKG	pos	EEF1D	pos	FCGR1A	pos	KCNA6	pos	RER1	pos
CD2	pos	CTSS	pos	CD80	pos	TYK2	pos	PRDM1	pos	CD3E	pos	SCARB2	pos	HLA-C	pos	CD33	pos	CXCL10	pos	CD3G	pos	AXL	pos	CD1A	pos	ANXA11	pos	AGTRAP	pos	ESR2	pos	CD74	pos	CD79A	pos	CD3G	pos	TMEM51	pos	CD86	pos	ANXA1	pos	BATF	pos	FGD2	pos	IKBKB	pos
CD3E	pos	AP1S2	pos	VAV1	pos	ATP1A3	pos	TMEM173	pos	IFNAR1	pos	CD4	pos	CD160	pos	ATG5	pos	CCL19	pos	KLRC2	pos	IDO1	pos	APOE	pos	MAPK1	pos	NAALADL2	pos	BCL2	pos	CD93	pos	CD8B	pos	TPM1	pos	FLT3	pos	IL12RB1	pos	NFATC2	pos	CD3G	pos	CD5	pos	CD160	pos
TAPBP	pos	CD160	pos	FOXP3	pos	TRAF2	pos	CAPZA1	pos	TLN1	pos	NLRP1	pos	IL10	pos	STAT3	pos	ARRB2	pos	RUNX1	pos	CCR2	pos	CD3E	pos	IFI6	pos	CD3E	pos	CD3G	pos	CD86	pos	CTSS	pos	IL3RA	pos	BATF2	pos	CD3E	pos	TREM2	pos	B2M	pos	UACA	pos	VTI1A	pos
ANXA11	pos	FYB	pos	HLA-A	pos	LPAR6	pos	CD160	pos	B2M	pos	FAS	pos	HLA-DRB5	pos	RPS27	pos	B2M	pos	TUBA1A	pos	AURKB	pos	TREX1	pos	CD2	pos	PSMA8	pos	TLR9	pos	IFIT3	pos	CD1B	pos	DNAJA1	pos	IKBKE	pos	ZBTB16	pos	ACTN4	pos	CEACAM21	pos	NRG1	pos	CD3G	pos
CD244	pos	CLIC1	pos	CD274	pos	PTPN22	pos	RPL10	pos	F8	pos	LRFN3	pos	CD63	pos	PDCD1LG2	pos	ETS1	pos	TLR2	pos	CD3G	pos	HLA-A	pos	STRN4	pos	CD80	pos	CD247	pos	CD1A	pos	AOC3	pos	IL9R	pos	ARRB1	pos	CTSC	pos	ARRB1	pos	A2M	pos	SPTBN4	pos	POLR2L	pos
LGALS3BP	pos	GLUL	pos	CD1C	pos	OAS1	pos	NFKB1	pos	ANK2	pos	GSTK1	pos	EPS15	pos	HSP90B1	pos	PARP14	pos	GFI1	pos	ARPC1B	pos	CD8A	pos	VIPR1	pos	CAPZA1	pos	BATF2	pos	ADRB2	pos	ATP6V1B2	pos	BLNK	pos	CD4	pos	DAPP1	pos	PFKL	pos	ARRB2	pos	WDR11	pos	STAT4	pos
IRF4	pos	ACTB	pos	HLA-DOA	pos	BTK	pos	SOCS2	pos	EPS15	pos	ACVR1	pos	A2M	pos	ACTB	pos	HLA-DMB	pos	ANXA1	pos	DTL	pos	ARPC1B	pos	PCBP1	pos	CD3D	pos	ISG15	pos	APOE	pos	CLIC4	pos	IKZF1	pos	HLA-B	pos	CCL19	pos	CD38	pos	ARPC1B	pos	GFAP	pos	ARHGAP25	pos
ARHGEF1	pos	ARPC1B	pos	HLA-B	pos	TRAPPC3	pos	IL12RB1	pos	ADRB2	pos	SKAP1	pos	CD1D	pos	TPT1	pos	SKAP1	pos	LAIR1	pos	TLN1	pos	CD93	pos	HIST1H3E	pos	ANXA2	pos	FLNA	pos	TYROBP	pos	CXCL10	pos	IFNG	pos	LDHA	pos	IFIT3	pos	PSMB6	pos	CD82	pos	CREB3	pos	CXCL10	pos
PSMD13	pos	RUNX3	pos	AKR1B1	pos	ARPC2	pos	IL2	pos	ITM2B	pos	PRKAG2	pos	AXL	pos	HIST2H4A	pos	APOE	pos	FCGR2A	pos	CHEK2	pos	ADRBK1	pos	ZAP70	pos	AP1B1	pos	ANK2	pos	CD274	pos	APOE	pos	NFKBIA	pos	DNAJC1	pos	TUBB6	pos	CD68	pos	AP1S2	pos	SOCS1	pos	CTSC	pos
SYS1	pos	APBB1IP	pos	CXCL10	pos	ITM2B	pos	HLA-DRA	pos	AKR1B1	pos	SMURF2	pos	IL2	pos	ARPC2	pos	HLA-DOA	pos	IKBKB	pos	HLA-DPA1	pos	AP1B1	pos	IGF2BP3	pos	ARPC5	pos	CCL19	pos	SACM1L	pos	FCGR2C	pos	PIK3CG	pos	TBX21	pos	THY1	pos	CDK2	pos	LGMN	pos	APBB1IP	pos	BATF2	pos
CARD11	pos	CD1A	pos	ARPC2	pos	ADRBK1	pos	CD81	pos	CD86	pos	GOLIM4	pos	CTSS	pos	ANXA1	pos	CD1B	pos	GRAP2	pos	ADRBK1	pos	TMED3	pos	PDCD1LG2	pos	ANXA1	pos	CCR5	pos	JAK1	pos	CD1C	pos	JAK3	pos	PPP1CA	pos	HLA-DQA1	pos	SP100	pos	IFIT3	pos	CTLA4	pos	CD1C	pos
NME2	pos	CXCL10	pos	APOE	pos	PTPN6	pos	LCP1	pos	CCL19	pos	AGTRAP	pos	HLA-A	pos	PSMA6	pos	CD274	pos	ACTR3	pos	BUB1	pos	UBE2I	pos	CALM3	pos	BCL10	pos	ARPC2	pos	A2M	pos	HLA-B	pos	NT5E	pos	CEBPA	pos	OAF	pos	CFL1	pos	IL12A	pos	GRB2	pos	CEBPA	pos
PFN1	pos	FAS	pos	BATF2	pos	FGD2	pos	HLA-DOB	pos	THY1	pos	TPR	pos	CD8B	pos	HTR3C	pos	BATF2	pos	CASP3	pos	NAP1L1	pos	A2M	pos	HDAC4	pos	CLIC4	pos	CD2	pos	CD1C	pos	F5	pos	BIN2	pos	IKBKG	pos	TAF5	pos	THY1	pos	IRF5	pos	SCFD1	pos	TRAF1	pos
APBB1IP	pos	CD81	pos	SGK1	pos	SIT1	pos	TECPR1	pos	BCL2	pos	CD247	pos	ANXA6	pos	MET	pos	CD79A	pos	A2M	pos	HLA-DOB	pos	HIST1H4J	pos	CD1B	pos	PSMC2	pos	ACTB	pos	CD8A	pos	BATF2	pos	PSMA7	pos	WAS	pos	IL6ST	pos	LGALS1	pos	COL7A1	pos	MAX	pos	TLR3	pos
LCP2	pos	IL1R1	pos	AP1S2	pos	LCP2	pos	HLA-DRB5	pos	CCR7	pos	SVIL	pos	CCR5	pos	LPAR6	pos	ANXA6	pos	IFNG	pos	BIRC5	pos	FCGR1A	pos	ALDOA	pos	PDIA6	pos	AKR1B1	pos	CD79A	pos	CD1D	pos	ARPC2	pos	PSMB9	pos	GATA2	pos	EIF3D	pos	MET	pos	PI4KA	pos	BLNK	pos
HIST1H4B	pos	ATP6V1B2	pos	CCND2	pos	CARD11	pos	NCKAP1L	pos	HIST1H4H	pos	CD8A	pos	BATF2	pos	GFPT2	pos	FCGRT	pos	NEDD4	pos	TUBB6	pos	PSMA1	pos	TREX1	pos	ARRB2	pos	TYROBP	pos	ISLR	pos	MME	pos	ARPC3	pos	PDCD1	pos	CAMKK2	pos	FOXP3	pos	ARPC2	pos	KAT2B	pos	ARRB1	pos
CD33	pos	COL14A1	pos	ATP6V1B2	pos	CD3G	pos	OSMR	pos	IRF9	pos	GOLGB1	pos	ADAP2	pos	CD79B	pos	TRAF2	pos	SH3GLB1	pos	KIF2A	pos	AP2S1	pos	KIR2DL1	pos	AXL	pos	HBA2	pos	PIP5K1C	pos	CD33	pos	IRF9	pos	IFIT1	pos	ADAP2	pos	RPS12	pos	COL14A1	pos	ADAP2	pos	AGTRAP	pos
CD4	pos	CD1B	pos	LGALS1	pos	CEACAM21	pos	ELMO1	pos	FGD2	pos	ANXA1	pos	DOK1	pos	IRF5	pos	HLA-DQB2	pos	ACTN1	pos	ENO2	pos	TMED9	pos	LGALS3	pos	CD3G	pos	EGR1	pos	ARPC2	pos	AXL	pos	SPTBN5	pos	ACTB	pos	NUP93	pos	UBA52	pos	CD86	pos	ATP1A3	pos	APOE	pos
FLOT1	pos	CREB3	pos	HLA-DPA1	pos	IL2RA	pos	IFNGR1	pos	CD2	pos	FCGR3A	pos	NFATC2	pos	RPS20	pos	CD68	pos	CTSS	pos	RPL28	pos	TFE3	pos	TTC13	pos	MAP3K1	pos	FCGR1A	pos	CD80	pos	CD5	pos	PSMC4	pos	SBDS	pos	DDX58	pos	MYL6	pos	CCR7	pos	KCNA3	pos	CD79B	pos
MSN	pos	CD8B	pos	ARPC1B	pos	CD79A	pos	TBP	pos	FBXO6	pos	PRDM1	pos	CD33	pos	RPL27A	pos	CD1D	pos	HMOX1	pos	DSN1	pos	CCR2	pos	USF1	pos	ACTB	pos	ANK1	pos	PTPN1	pos	CTSF	pos	P2RY12	pos	LPAR6	pos	CD2	pos	CD3E	pos	CD8A	pos	CCDC8	pos	CD74	pos
MS4A1	pos	HLA-DPA1	pos	PLAUR	pos	HLA-C	pos	CTSS	pos	GH1	pos	KLRC2	pos	ITK	pos	CD1D	pos	HLA-DPA1	pos	CD1C	pos	ARPC2	pos	SIGLEC5	pos	ARHGDIA	pos	JUNB	pos	FCGR2A	pos	AOC3	pos	DAPP1	pos	BTK	pos	TNFRSF14	pos	FCGRT	pos	YAP1	pos	CCL19	pos	GFI1	pos	VWF	pos
PSMB6	pos	HSD3B7	pos	IKBKE	pos	ADRB2	pos	STAT5A	pos	CD1B	pos	AP1S2	pos	MOV10	pos	CD55	pos	IFI16	pos	KLRK1	pos	CFLAR	pos	ARPC3	pos	ARPC3	pos	ESR1	pos	CARD11	pos	HLA-C	pos	FLNA	pos	SOD2	pos	MAPK3	pos	TUBA1B	pos	CD28	pos	CCR1	pos	BCL2	pos	FCGR3A	pos
HLA-DQB1	pos	ACTN1	pos	HLA-DMB	pos	PLEK	pos	SYS1	pos	CAMKK2	pos	CDKN1A	pos	HLA-DOB	pos	NDRG1	pos	CD1C	pos	ACTR2	pos	BATF2	pos	STAT2	pos	MAD1L1	pos	ITGA6	pos	ARRB2	pos	KIR2DS4	pos	HLA-DOA	pos	BATF	pos	NEDD4	pos	RUNX3	pos	CD59	pos	ANXA2	pos	LPAR6	pos	POLR2J	pos
NFKB1	pos	IFNG	pos	AXL	pos	ACTB	pos	TNFRSF1B	pos	AOC3	pos	CD63	pos	IL3RA	pos	SOCS1	pos	A2M	pos	NFATC1	pos	RCC2	pos	ARHGEF1	pos	NFKB1	pos	ARPC2	pos	ATP6V1B2	pos	BATF2	pos	CD1A	pos	CD59	pos	SFN	pos	VWF	pos	MICA	pos	ANXA6	pos	PRKCE	pos	ARPC3	pos
RPL30	pos	ARRB2	pos	HLA-DQA2	pos	UBE2D3	pos	HLA-DPA1	pos	CD80	pos	RORC	pos	AP1S2	pos	RPA3	pos	ATP6V1B2	pos	ARHGAP25	pos	HLA-DMA	pos	SOCS1	pos	P2RY12	pos	SEPN1	pos	ARPC1B	pos	PIK3CG	pos	LGALS3	pos	MICA	pos	SOCS1	pos	FLNC	pos	HDAC3	pos	TAP2	pos	RAB30	pos	SH3GLB1	pos
BCL2	pos	RALA	pos	CSF2RB	pos	VIM	pos	FCGR3A	pos	CDH2	pos	IRF2	pos	DAPP1	pos	CEBPA	pos	ARRB1	pos	LGALS9	pos	AP1S2	pos	ARPC2	pos	TFE3	pos	SH3GLB1	pos	CD86	pos	HERPUD1	pos	AP1S2	pos	ARPC4	pos	PLCB2	pos	IFI16	pos	RPL27A	pos	FASLG	pos	FCGR2C	pos	FBXO6	pos
LMNA	pos	CD247	pos	IL1R1	pos	CCR5	pos	PIK3R3	pos	AP1S2	pos	FLNB	pos	AOC3	pos	IFI16	pos	AXL	pos	RARA	pos	EFTUD2	pos	APBB1IP	pos	YWHAB	pos	HLA-DRA	pos	CLIC1	pos	EEF1A1	pos	CCR7	pos	EPAS1	pos	NFKB1	pos	IQGAP1	pos	CD1C	pos	IFI6	pos	CNTNAP3	pos	RBPJ	pos
IFNG	pos	LGALS1	pos	PSMB2	pos	VWF	pos	CD80	pos	ATP6V1B2	pos	LILRA1	pos	CCR2	pos	PSMB8	pos	CD160	pos	LILRB2	pos	SPN	pos	ACTB	pos	ACTR1A	pos	CD63	pos	UBD	pos	EFNB1	pos	CD59	pos	HSPA4	pos	FAM114A2	pos	IL12A	pos	WIPF1	pos	CD93	pos	HLA-G	pos	CCR7	pos
RALA	pos	HECW2	pos	MME	pos	CEBPA	pos	EEF2	pos	SCARB2	pos	RGP1	pos	COL14A1	pos	RPL26	pos	CARD11	pos	ACTB	pos	HLA-C	pos	CHEK2	pos	TBX21	pos	SH3KBP1	pos	SLC1A5	pos	CD33	pos	DOCK1	pos	CSTB	pos	UBB	pos	DEK	pos	COL14A1	pos	IDO1	pos	IRF4	pos	FCGR2A	pos
SATB1	pos	CSF3R	pos	ITK	pos	BLNK	pos	AKR1B1	pos	CLIC4	pos	KIR2DL3	pos	ATP6V1B2	pos	CISD2	pos	CD38	pos	FGR	pos	ARHGEF1	pos	P4HB	pos	FYB	pos	CTSD	pos	DOK1	pos	ITGA6	pos	IL2RA	pos	PML	pos	LGALS3	pos	FHL1	pos	ARPC3	pos	KIR2DS4	pos	LAT	pos	IFIT3	pos
MAD1L1	pos	TAGLN2	pos	IL2RA	pos	TNFRSF1B	pos	ADRB2	pos	WDR1	pos	IGHMBP2	pos	LPAR6	pos	PGLS	pos	BCL2	pos	CSNK1D	pos	HLA-DPB1	pos	PAK1	pos	CD247	pos	P2RY12	pos	LGALS9	pos	PTPN6	pos	IL4R	pos	PAK2	pos	RAP1A	pos	GCNT2	pos	CD3D	pos	ANK2	pos	NCK1	pos	SPINT2	pos
HLA-DQA1	pos	NCKAP1L	pos	CD1A	pos	HLA-B	pos	ACTB	pos	RPA1	pos	ANXA6	pos	HLA-DQB1	pos	VAV1	pos	CTSC	pos	GBP1	pos	PLK1	pos	PSME4	pos	WASF2	pos	CSF1	pos	APBB1IP	pos	TAP2	pos	HLA-DQA2	pos	SORT1	pos	TANK	pos	SP3	pos	DHCR24	pos	ARPC5	pos	TAP1	pos	STAT5A	pos
SRP14	pos	CD82	pos	ARHGEF1	pos	PRKCQ	pos	PSMB1	pos	CCR5	pos	GOLGA4	pos	ANK2	pos	PLS3	pos	CD93	pos	ILK	pos	CAD	pos	CD3G	pos	PRKCA	pos	TMED9	pos	CAPZA1	pos	GATA3	pos	CD82	pos	ACAT2	pos	PARP14	pos	ISLR	pos	CD3G	pos	CLIC4	pos	FCGR3A	pos	ANXA11	pos
NDUFA9	pos	SNX3	pos	ACTB	pos	MOV10	pos	CD38	pos	FLNB	pos	ITCH	pos	GSTK1	pos	EIF4A1	pos	CFLAR	pos	OAS1	pos	FLNA	pos	ARRB1	pos	LMNA	pos	CFLAR	pos	JUNB	pos	LGALS9	pos	PTGS2	pos	RFX5	pos	FGR	pos	CARD11	pos	GTF2E2	pos	APOE	pos	SOD2	pos	VCAM1	pos
BAIAP2	pos	SHC1	pos	CD82	pos	PHLDA3	pos	PDCD1LG2	pos	CTNND1	pos	IFNGR2	pos	CLIC4	pos	TBX21	pos	MS4A1	pos	TNFRSF1A	pos	TRAF1	pos	SEC24D	pos	PARP14	pos	GNAI2	pos	CD3E	pos	ELMO1	pos	IL2	pos	SGK1	pos	CD93	pos	PIK3C2A	pos	ACTR3	pos	PLCB2	pos	GAB2	pos	ANXA1	pos
ARPC1B	pos	KCNA3	pos	ACTR3	pos	CAV1	pos	AP1B1	pos	IRF8	pos	HLA-C	pos	CXCL10	pos	MCTS1	pos	SLAMF1	pos	ADAP2	pos	ANXA1	pos	HLA-DRB5	pos	CD79B	pos	HLA-DRB1	pos	TMEM51	pos	IL2RB	pos	ANK2	pos	ILK	pos	GBP1	pos	DNMT1	pos	SLC2A4	pos	CD55	pos	CALD1	pos	ARHGEF1	pos
KCNA3	pos	CLIC4	pos	FAS	pos	HLA-DQA1	pos	RPL35	pos	PAG1	pos	SIGLEC5	pos	CD247	pos	MAPK13	pos	JAK1	pos	MPG	pos	BRCA2	pos	ERP29	pos	TLN1	pos	CDC42	pos	KIR2DL3	pos	ANK2	pos	RBPJ	pos	FAS	pos	KCTD12	pos	PTPRCAP	pos	TNFRSF10D	pos	RUNX1	pos	SNX3	pos	CD1A	pos
AP1S2	pos	CCND2	pos	IFNGR2	pos	KIR2DL3	pos	SP100	pos	GMPPB	pos	SURF4	pos	ARRB2	pos	COPZ1	pos	RNF213	pos	RP2	pos	TNFRSF1B	pos	ARPC4	pos	RORC	pos	COPZ2	pos	TNIK	pos	BLNK	pos	FASLG	pos	CFLAR	pos	IFITM3	pos	CD247	pos	DAPP1	pos	RUNX3	pos	PRDM1	pos	CLIC1	pos
PAG1	pos	GBP1	pos	IL2RG	pos	DERL1	pos	POU2F2	pos	RTN4	pos	DERL1	pos	STK4	pos	SHC1	pos	ADAP2	pos	NSMAF	pos	ATG12	pos	RFX5	pos	RTN4	pos	SMARCE1	pos	IDO1	pos	HLA-DRA	pos	TECPR1	pos	ZAP70	pos	ELMO1	pos	SATB1	pos	UBC	pos	EPAS1	pos	MYO1C	pos	ARPC4	pos
CD79A	pos	HLA-A	pos	ANXA1	pos	IFIT1	pos	TUBA4A	pos	STAM2	pos	PECAM1	pos	ARHGEF1	pos	RPL28	pos	ARHGEF1	pos	VAV1	pos	IRF2	pos	WAS	pos	NETO2	pos	IRF1	pos	PSMB9	pos	HIVEP2	pos	WAS	pos	STK4	pos	NCKAP1L	pos	GH1	pos	RPL8	pos	PLCG2	pos	BLNK	pos	ARPC2	pos
SPI1	pos	TAPBP	pos	BTNL8	pos	STAT2	pos	TRAPPC5	pos	MAPK1	pos	TRAT1	pos	SIGLEC5	pos	ANXA11	pos	TAP2	pos	UGGT1	pos	CALD1	pos	IDO1	pos	STIM1	pos	NFKBIA	pos	ADRBK1	pos	TXNDC15	pos	IDO1	pos	CAPZA2	pos	SUCLG2	pos	WDR48	pos	RPL26	pos	CXCL10	pos	CORO1C	pos	CHEK2	pos
GNAI2	pos	SEC23A	pos	ADRB2	pos	TNF	pos	LPAR6	pos	CTSD	pos	VDAC3	pos	CD59	pos	KIR2DL1	pos	KIT	pos	KLRD1	pos	ANLN	pos	CXCL10	pos	TNFRSF14	pos	HNRNPF	pos	IFNG	pos	CNTNAP3	pos	CD74	pos	NLRP1	pos	ZAP70	pos	ACTR3	pos	CCL19	pos	SPN	pos	IFIT2	pos	HLA-C	pos
CAPN1	pos	ARHGEF1	pos	A2M	pos	ACTR1A	pos	TAPBP	pos	LILRA3	pos	PXN	pos	RAB30	pos	SEPN1	pos	HLA-DPB1	pos	MAD1L1	pos	IRAK1	pos	RRM2	pos	PRDM1	pos	CD28	pos	ACTR3	pos	IDO1	pos	ADRB2	pos	VCAM1	pos	CAV1	pos	CYFIP1	pos	HLA-DMB	pos	CD244	pos	AOC3	pos	ATP6V1B2	pos
ADRBK1	pos	KCNA6	pos	IDO1	pos	EIF2B1	pos	TBX21	pos	BCL6	pos	IRF4	pos	CD5	pos	IFNGR2	pos	FBXO6	pos	KDR	pos	SEC61B	pos	FLOT1	pos	CD33	pos	THADA	pos	GABARAP	pos	FOS	pos	FCGR3A	pos	GRB2	pos	TNFRSF1A	pos	CALU	pos	GFPT2	pos	UVRAG	pos	SAMD9L	pos	AKR1B1	pos
ARPC3	pos	A2M	pos	IRF4	pos	COL7A1	pos	RASSF5	pos	WAS	pos	KIR2DS4	pos	FGD2	pos	MRPS12	pos	LRRK2	pos	CD80	pos	NDRG1	pos	RPL19	pos	CD274	pos	STAT6	pos	TLR3	pos	ANXA1	pos	CDC42	pos	PSMD6	pos	ARPC1B	pos	ADRB2	pos	AGTRAP	pos	FLNC	pos	PRKCQ	pos	IRF4	pos
CNIH3	pos	PTPN1	pos	RFX5	pos	LILRA3	pos	CCR7	pos	STIM1	pos	RAB8A	pos	STAT5B	pos	PTPRC	pos	ATP1A3	pos	PSMD13	pos	HLA-DQB2	pos	ANXA2	pos	RBPJ	pos	CD93	pos	GNAI2	pos	CTSC	pos	HLA-E	pos	SGSM3	pos	WDR1	pos	IDO1	pos	VCL	pos	SOD2	pos	ITGB1	pos	CXCR4	pos
PYGL	pos	GRB2	pos	ANK2	pos	KIR3DL1	pos	PTPN6	pos	NPEPPS	pos	GOLGA1	pos	FLT1	pos	HLA-DQA2	pos	WIPF1	pos	ARRB1	pos	MDM4	pos	FABP5	pos	POLR2G	pos	INPPL1	pos	CXCL10	pos	ADARB1	pos	CD80	pos	LYL1	pos	CXCL10	pos	EPS15	pos	CLPP	pos	FOS	pos	CBLB	pos	IL2RA	pos
UNK	pos	CD1D	pos	EPS15	pos	UBD	pos	SOCS1	pos	TAP1	pos	EIF2AK2	pos	MAP1LC3B	pos	YAP1	pos	CD1A	pos	KPNA2	pos	PIP4K2A	pos	RPL28	pos	STK24	pos	NR1I2	pos	CCR7	pos	BCL2	pos	CD8A	pos	VWF	pos	IRF4	pos	FABP5	pos	RPS2	pos	PTPN22	pos	DDX58	pos	HSPA5	pos
LAGE3	pos	CFL1	pos	AP1M1	pos	LGALS3BP	pos	AOC3	pos	SPTA1	pos	PDCD6IP	pos	IL9R	pos	IFIT3	pos	ISLR	pos	SIT1	pos	CENPE	pos	ATP6V1B2	pos	YKT6	pos	PLS3	pos	ADARB1	pos	HLA-DRB5	pos	HLA-DMB	pos	PSMA4	pos	CCR2	pos	ATG4C	pos	SLC39A4	pos	CASP3	pos	SUMO3	pos	ADRBK1	pos
FASLG	pos	SPP1	pos	CASP8	pos	CSF2RB	pos	SOD2	pos	ELMO1	pos	ADAP2	pos	GFI1	pos	CHEK2	pos	AP1S2	pos	ARHGEF1	pos	SH3GLB1	pos	PLCB2	pos	SIGLEC5	pos	ARF6	pos	ARRB1	pos	FOXO3	pos	IRF8	pos	PSMD2	pos	HLA-A	pos	PIP4K2A	pos	GJA1	pos	SP100	pos	TREM2	pos	ANXA2	pos
IKBKE	pos	CCL19	pos	SH3KBP1	pos	KLRC2	pos	CD8A	pos	SEC24A	pos	ANXA2	pos	EPAS1	pos	TMED10	pos	UBD	pos	SPTA1	pos	CAPZA1	pos	PRDM1	pos	LCK	pos	CD1C	pos	IFI6	pos	GRB2	pos	TRAT1	pos	ABI1	pos	CD79B	pos	IRF9	pos	WDR45	pos	BCL2	pos	AXL	pos	CD59	pos
SNRPB2	pos	CSF2RB	pos	CEBPA	pos	CD79B	pos	STAT2	pos	MINPP1	pos	LCP1	pos	KCNA6	pos	TAP1	pos	BTNL8	pos	IRF3	pos	KCNA6	pos	CD79A	pos	SQSTM1	pos	CD79B	pos	ITM2B	pos	POU2F2	pos	PTEN	pos	JAK1	pos	TXNDC15	pos	ARPC1B	pos	PSMA4	pos	STAT3	pos	CNIH3	pos	CD79A	pos
PHB	pos	CAV1	pos	AP1B1	pos	ARPC3	pos	DOK2	pos	IL5RA	pos	XRN1	pos	FBXW7	pos	PTEN	pos	GBP1	pos	TUBB2A	pos	VWF	pos	ACTR1A	pos	HCK	pos	SYS1	pos	TLR2	pos	CORO1C	pos	TNFSF13B	pos	MYB	pos	ACTR3	pos	LCK	pos	ISG15	pos	TNF	pos	PLCG2	pos	CD1B	pos
CD1A	pos	BAG2	pos	ATG4C	pos	PIK3CG	pos	TNFSF13B	pos	ANXA1	pos	CCR5	pos	SERPINA1	pos	IKZF1	pos	LCK	pos	TFE3	pos	NR3C1	pos	RPS13	pos	AP2S1	pos	FABP5	pos	TREX1	pos	HLA-DOB	pos	ADARB1	pos	MAP1LC3B	pos	COMTD1	pos	CEP135	pos	MIF	pos	GBP1	pos	SEPN1	pos	PSMD8	pos
IRF5	pos	HLA-DMA	pos	ETS1	pos	STAT1	pos	HLA-DQA1	pos	CIITA	pos	FBXO6	pos	IL2RB	pos	NTRK1	pos	BLNK	pos	GRK5	pos	KIR3DL1	pos	AXL	pos	CXCL10	pos	ADRB2	pos	FASLG	pos	CAPZA2	pos	PRDM1	pos	ETS1	pos	JAK3	pos	ACTR2	pos	KDR	pos	SVIL	pos	HLA-DOA	pos	CCR2	pos
TMEM51	pos	ANXA2	pos	BLNK	pos	TAP2	pos	CD3G	pos	ISLR	pos	GSK3B	pos	DOK2	pos	RPLP0	pos	FCGR1A	pos	PTPN6	pos	FCGR2A	pos	CD63	pos	CEACAM21	pos	CCR7	pos	ARPC3	pos	CSF1	pos	SPTBN1	pos	TNFSF13B	pos	ATP6V1E1	pos	ULK2	pos	CTLA4	pos	ACTB	pos	CD93	pos	LYN	pos
CCR2	pos	AGTRAP	pos	CD93	pos	PRDM1	pos	TRA2B	pos	SNAP29	pos	ARF1	pos	LAT	pos	RPL23	pos	HLA-DOB	pos	HLA-DOB	pos	CDK9	pos	HLA-B	pos	PSMD2	pos	IKBKB	pos	CD1A	pos	CASP8	pos	MBP	pos	ESR1	pos	IL2RB	pos	CD79B	pos	S100A11	pos	FGD2	pos	FSCN1	pos	CD8B	pos
HLA-F	pos	ACTR3	pos	CD160	pos	P2RY12	pos	CIITA	pos	PIP5K1C	pos	SPTBN5	pos	ARPC1B	pos	HLA-DPA1	pos	ANK2	pos	ACTA1	pos	IFI16	pos	GFPT2	pos	SORT1	pos	UBA2	pos	EFNB1	pos	VAV1	pos	TAP1	pos	KLRC2	pos	BATF	pos	LRRK2	pos	CYB5B	pos	SOCS3	pos	MAP3K5	pos	CD55	pos
CEACAM21	pos	LMNA	pos	THY1	pos	GATA3	pos	RAB8A	pos	GJA1	pos	PTPRK	pos	FCGR2A	pos	TRAPPC6A	pos	CALM3	pos	MSN	pos	CLIC1	pos	STAT1	pos	ACTR2	pos	TCTN3	pos	AREG	pos	HLA-DOA	pos	KCNJ8	pos	PSMD13	pos	ITK	pos	TRA2B	pos	IRAK1	pos	OAS1	pos	B2M	pos	GBP1	pos
ANXA2	pos	FCGR1A	pos	ARPC4	pos	KLRC1	pos	TAP1	pos	SNCA	pos	WIPF1	pos	ARFRP1	pos	FOLR1	pos	VWF	pos	ADRBK1	pos	C1orf112	pos	TRERF1	pos	ACO2	pos	IL3RA	pos	ARPC4	pos	IL2RG	pos	SEC24D	pos	POMC	pos	ST3GAL4	pos	TAP2	pos	DNAJB1	pos	NFATC1	pos	NDEL1	pos	CD1D	pos
CIITA	pos	ATXN1	pos	IL12A	pos	CD74	pos	EPB41	pos	BATF	pos	HTR6	pos	ADARB1	pos	CD8A	pos	ARPC1B	pos	ATAD3A	pos	TNFRSF1A	pos	HMOX1	pos	ARF6	pos	IL10	pos	ATP1B3	pos	VIM	pos	SIGLEC5	pos	FGD2	pos	STAT2	pos	NOS2	pos	TRAPPC2L	pos	TNIK	pos	JAK3	pos	TMEM206	pos
SNCA	pos	ANK2	pos	CTSD	pos	RFX5	pos	STK4	pos	GRIA1	pos	ITGA4	pos	INSR	pos	BTK	pos	LMNB1	pos	ARPC1B	pos	IRF9	pos	NFKBIA	pos	LILRB1	pos	HLA-DRB5	pos	ERAP1	pos	SBDS	pos	DNAJA1	pos	PSMB6	pos	IDO1	pos	HMOX1	pos	DAD1	pos	PIP5K1B	pos	ESR1	pos	CCR5	pos
HLA-DOA	pos	NLRP1	pos	ATM	pos	ISG15	pos	C11orf58	pos	IL10	pos	ESR1	pos	RBPJ	pos	RUNX3	pos	KIR2DL1	pos	DOK2	pos	FLT1	pos	ARHGDIA	pos	CLTA	pos	COL14A1	pos	HLA-DRB1	pos	HBA1	pos	PSMB8	pos	ITK	pos	HSPB1	pos	CD68	pos	PSMD7	pos	JAK2	pos	GLT8D2	pos	IFIT2	pos
IRF8	pos	NFATC1	pos	IFNG	pos	IL2	pos	CD274	pos	ADARB1	pos	CTNNB1	pos	FAS	pos	ACTR2	pos	IL5RA	pos	HLA-DPB1	pos	BRIP1	pos	PIP5K1C	pos	BLNK	pos	CD5	pos	LPAR1	pos	SYK	pos	IFITM3	pos	AXL	pos	NDRG1	pos	MR1	pos	CD81	pos	IRF2	pos	IRF9	pos	PPP4C	pos
CD247	pos	FATE1	pos	HLA-DPB1	pos	ETS2	pos	KLRC2	pos	RPGRIP1	pos	TNPO3	pos	PTPRCAP	pos	ARPC3	pos	FCGR3A	pos	TNFRSF14	pos	TRAT1	pos	TNF	pos	TRIP6	pos	FLNB	pos	A2M	pos	CTSD	pos	HLA-DRB1	pos	AP2A2	pos	CAPN1	pos	PPP1CC	pos	NLRP1	pos	RFX5	pos	GFPT2	pos	FCGRT	pos
OAF	pos	JAK3	pos	ADRBK1	pos	B2M	pos	MAX	pos	TAPBP	pos	ACTN1	pos	PIP5K1C	pos	IFNG	pos	COL14A1	pos	ACTR1A	pos	CTLA4	pos	C20orf24	pos	WDFY2	pos	GSTK1	pos	ARHGEF1	pos	AP1M1	pos	SPI1	pos	PSMB3	pos	ABI1	pos	SCARA3	pos	CASP8	pos	TAGLN2	pos	A4GNT	pos	DNM2	pos
AGTRAP	pos	ACAT1	pos	HLA-DOB	pos	SUMO3	pos	HTR3C	pos	ATL3	pos	MYO5A	pos	DISC1	pos	SOCS3	pos	CD63	pos	KIR2DS4	pos	ATP1A3	pos	PES1	pos	PDPK1	pos	CD79A	pos	ANK3	pos	CD44	pos	PIK3CG	pos	PSMA2	pos	MS4A1	pos	STAT5B	pos	TNFSF13B	pos	KCTD12	pos	NR2F2	pos	AP2S1	pos
HLA-DQA2	pos	AP2A2	pos	ADARB1	pos	GRB2	pos	CD79B	pos	VPS53	pos	SYS1	pos	BCL2	pos	PDCD1	pos	SYNJ1	pos	PSMD7	pos	ACTR3	pos	RPSA	pos	GABARAP	pos	CSK	pos	MAP3K5	pos	PTK2B	pos	IFNAR2	pos	IRF7	pos	ISG15	pos	JAK1	pos	VWF	pos	TNFRSF1B	pos	CD28	pos	LCK	pos
SIGLEC5	pos	ISG15	pos	TLR3	pos	AKR1B1	pos	LGALS9	pos	HLA-DRA	pos	IFI16	pos	FYN	pos	PSMA1	pos	KIR3DL1	pos	NLRP1	pos	LMNB1	pos	BCAP31	pos	CARD11	pos	PSMD8	pos	SH3KBP1	pos	ACTB	pos	CSF2RB	pos	HCK	pos	MYO1C	pos	EED	pos	BYSL	pos	AKR1B1	pos	SNCA	pos	IFITM3	pos
KARS	pos	IFNGR1	pos	CD81	pos	USF2	pos	IL4R	pos	RNF213	pos	RPGRIP1	pos	KIR3DL1	pos	TRIP6	pos	DNAJC1	pos	HLA-G	pos	CCR1	pos	RPN1	pos	POLR2E	pos	JAK2	pos	EIF4A1	pos	ATXN1	pos	IKZF1	pos	RAB8A	pos	TYROBP	pos	PRKCQ	pos	HLA-DRB5	pos	RBBP8	pos	TIRAP	pos	PSMA4	pos
PLS3	pos	SRF	pos	NFKB2	pos	CD160	pos	STAT5B	pos	ATP2B2	pos	HLA-DPA1	pos	HLA-G	pos	CYFIP1	pos	KLRC4	pos	FCGR1A	pos	BUB1B	pos	PFN1	pos	CHUK	pos	CAV1	pos	TNFSF13B	pos	NR2F2	pos	TBX21	pos	TUBA4A	pos	FCGRT	pos	GRK5	pos	HLA-F	pos	TAP1	pos	TAP2	pos	WDR45	pos
CD86	pos	SPI1	pos	SLAMF1	pos	IRF2	pos	HSPA4	pos	ANK1	pos	LAT	pos	CCL19	pos	FLT3	pos	ATG4C	pos	ITPRIPL1	pos	CALU	pos	YWHAH	pos	PLAUR	pos	CAPN1	pos	IKBKE	pos	MAX	pos	LCP1	pos	KLRD1	pos	DOK2	pos	FAS	pos	CARD11	pos	IRF4	pos	SAR1A	pos	ARF6	pos
FHL1	pos	DNAJA1	pos	FCGR1A	pos	FCGR2C	pos	RPL24	pos	DAPP1	pos	RUNX3	pos	AR	pos	STAT5A	pos	FCGR2A	pos	DOK1	pos	PES1	pos	TRAPPC2L	pos	MYH9	pos	ACTR3	pos	SIGLEC5	pos	PPARG	pos	GORASP1	pos	FASLG	pos	TRAF1	pos	RAF1	pos	PLCB2	pos	SLC7A3	pos	CCR2	pos	USHBP1	pos
CCR7	pos	CD33	pos	NRBF2	pos	GH1	pos	PTPRC	pos	ERAP1	pos	KLRC1	pos	HLA-DQA2	pos	ACTN1	pos	FLOT2	pos	EIF2AK3	pos	DNMT1	pos	SREBF1	pos	PECAM1	pos	LGALS3BP	pos	PCMT1	pos	CCR7	pos	PLEK	pos	IFITM1	pos	CSF1	pos	P2RY12	pos	ACTG1	pos	ATP1B1	pos	UFSP2	pos	GTF2B	pos
RPL24	pos	KIR2DS4	pos	BATF	pos	HERPUD1	pos	APOE	pos	COG8	pos	GHR	pos	KIR2DL1	pos	TGFBR1	pos	ELMO1	pos	KIR2DL1	pos	TRIP13	pos	RPS27A	pos	TAPBP	pos	HLA-A	pos	HLA-DOA	pos	CAV1	pos	FCGRT	pos	STAT2	pos	CTSZ	pos	ZBTB20	pos	HSPA1B	pos	ESR1	pos	ADRB2	pos	E2F4	pos
MRPS17	pos	CD93	pos	CAPZA1	pos	INPP5D	pos	HLA-G	pos	SEC23A	pos	NCKAP1L	pos	RASSF5	pos	PRDM1	pos	AP1M1	pos	NUP98	pos	ARPC3	pos	CEBPA	pos	LGMN	pos	CD1D	pos	KARS	pos	KAT2B	pos	ITGB1	pos	PSMC2	pos	ADRBK1	pos	PIM1	pos	PSMA6	pos	AOC3	pos	MSN	pos	SPI1	pos
TMCO6	pos	CD44	pos	ARPC5	pos	FATE1	pos	IDO1	pos	AR	pos	GALT	pos	CD80	pos	ERAP1	pos	CSK	pos	IL12RB1	pos	FEN1	pos	PTP4A3	pos	IDH3A	pos	LGALS9	pos	MAPRE1	pos	HLA-H	pos	SOCS2	pos	XRCC6	pos	IRF5	pos	TPM1	pos	FCGR2C	pos	ARHGEF1	pos	LGMN	pos	CD5	pos
ACTR2	pos	ARPC2	pos	SOD2	pos	IRF1	pos	ANAPC5	pos	CORO1C	pos	TRAPPC10	pos	NCKAP1L	pos	TCEB1	pos	ARPC4	pos	RPS6KA1	pos	PSMA4	pos	RNF213	pos	COG4	pos	TFG	pos	PIK3R3	pos	PSMB8	pos	BTNL8	pos	MNDA	pos	ARPC3	pos	KCNA3	pos	F8	pos	LILRB1	pos	UBC	pos	TAGLN2	pos
SLC38A1	pos	TEK	pos	IRF9	pos	RPS6KA1	pos	CALM1	pos	LILRA1	pos	ALDH9A1	pos	TNFRSF1B	pos	APBB1IP	pos	AOC3	pos	STAT5A	pos	RNASEH2A	pos	TUBB	pos	FCGR1A	pos	CD274	pos	POU2F2	pos	RASSF5	pos	RNF213	pos	LYN	pos	IRF9	pos	EEF1A1	pos	CCR5	pos	CD44	pos	CD82	pos	TMEM173	pos
RPL8	pos	PSMB8	pos	OAF	pos	HLA-DQB1	pos	FBXO6	pos	UBE2D3	pos	RP2	pos	IFI16	pos	PLCB2	pos	GFPT2	pos	PSMD12	pos	FCGRT	pos	ACTN1	pos	SIT1	pos	ALDH3A2	pos	NSMAF	pos	MICA	pos	RAB5C	pos	IL12A	pos	VDR	pos	FGR	pos	PGLS	pos	IFNG	pos	AP1M1	pos	HLA-DMA	pos
IKBKB	pos	IFITM3	pos	BAG2	pos	CD4	pos	B2M	pos	HOMER2	pos	TMEM115	pos	PML	pos	ILK	pos	CTSD	pos	ITGB1	pos	IFI6	pos	LCP2	pos	LGALS1	pos	CSTB	pos	PDCD1	pos	PPP6C	pos	GRAP2	pos	TAPBP	pos	SREBF1	pos	LGALS9	pos	LAIR1	pos	AREG	pos	CSF3R	pos	UGGT1	pos
BLNK	pos	CD59	pos	ATP1B3	pos	MCC	pos	HLA-DMB	pos	CD68	pos	ATP6V1A	pos	ARPC4	pos	TLN1	pos	GSTK1	pos	FGD2	pos	CD1D	pos	SNRPA	pos	WNK1	pos	STAT5A	pos	DYNC2H1	pos	AKR1B1	pos	CTSC	pos	IRF8	pos	JUNB	pos	WAS	pos	BATF2	pos	EGR1	pos	ITPRIPL1	pos	GARS	pos
PRKCA	pos	PFN1	pos	ACTR2	pos	TUBA4A	pos	IRF1	pos	KIR2DS4	pos	HIST1H3E	pos	TLR2	pos	NFATC1	pos	ADARB1	pos	FLT3	pos	ATAD2	pos	RPL23A	pos	LGALS9	pos	TMEM51	pos	AP1B1	pos	ARPC4	pos	CD160	pos	HNRNPF	pos	IFNG	pos	DOK1	pos	PSMB3	pos	CORO1C	pos	CD8A	pos	STUB1	pos
PIK3R3	pos	RNF213	pos	LPAR6	pos	PLCG2	pos	RPS25	pos	PIAS2	pos	RAB6B	pos	ANK1	pos	SEC61B	pos	SOCS1	pos	PSMA1	pos	UBD	pos	IRF2	pos	GNAI2	pos	CLU	pos	AGTRAP	pos	FCGR2A	pos	ERAP1	pos	HLA-H	pos	KLRD1	pos	CASP8	pos	HNRNPF	pos	ATP1A3	pos	LCP1	pos	BIN3	pos
CAPZA2	pos	VCP	pos	CALD1	pos	PFN1	pos	CD79A	pos	ACTR1A	pos	PPARA	pos	IDO1	pos	HSPE1	pos	EDEM1	pos	IRAK1	pos	CD74	pos	AKR1B1	pos	TAP1	pos	ARHGEF1	pos	ARF6	pos	FAS	pos	ACTR1A	pos	ARRB2	pos	OAT	pos	HLA-DOB	pos	INPP5D	pos	DYNC1I1	pos	GH1	pos	CCL19	pos
IL9R	pos	ANXA1	pos	TEK	pos	LRRK2	pos	MAD2L2	pos	NFKBIA	pos	TMEM63B	pos	ATM	pos	SEC24A	pos	CYFIP2	pos	CARD11	pos	CCL19	pos	ATP1A3	pos	PPP1CC	pos	JAK3	pos	IGF1R	pos	NFKB1	pos	TMF1	pos	PDCD1LG2	pos	NFATC2	pos	SOCS3	pos	EPS8	pos	PIP4K2A	pos	EPOR	pos	HLA-DPA1	pos
IFI16	pos	FLT3	pos	PRDM1	pos	IRF9	pos	IL5RA	pos	HLA-H	pos	IFNA5	pos	PTPN22	pos	NLRP1	pos	TRIM21	pos	SLAMF1	pos	GBP1	pos	CAV1	pos	NFKB2	pos	PLCG2	pos	PHLDA3	pos	PML	pos	DOK1	pos	DDT	pos	MICA	pos	AOC3	pos	ITGB1	pos	STAT2	pos	TYROBP	pos	HLA-DQB2	pos
INPP5D	pos	ADARB1	pos	ARHGEF4	pos	ELMO1	pos	CLIC4	pos	ARRB1	pos	EXOC7	pos	FKBP2	pos	EIF3D	pos	IRF4	pos	PLEK	pos	PSMB8	pos	FOXP3	pos	JAK2	pos	AKR1B1	pos	COL14A1	pos	TREX1	pos	PRKAR2A	pos	ACTR2	pos	SGK1	pos	PECAM1	pos	VEGFA	pos	GNAI2	pos	NTRK1	pos	PSMA8	pos
HLA-DRA	pos	MYL6	pos	CBR1	pos	NR3C1	pos	PTPRCAP	pos	ILK	pos	DDOST	pos	PLCB2	pos	IL2RG	pos	PDCD1	pos	ELMO1	pos	MCM7	pos	KLRD1	pos	CD86	pos	TFE3	pos	BCL10	pos	SIT1	pos	GFPT2	pos	PSMA6	pos	ALDOA	pos	CAPZA1	pos	RPS6KA1	pos	HLA-A	pos	BTK	pos	BCL10	pos
COPZ1	pos	P2RY12	pos	MSN	pos	SP100	pos	KIR2DL3	pos	PIP4K2A	pos	TAPBP	pos	TNFSF13B	pos	NRBF2	pos	IFNG	pos	LYN	pos	ACTN1	pos	DISC1	pos	WDR1	pos	TRIM21	pos	UBE2D1	pos	MAP3K5	pos	FYN	pos	BCL2	pos	SPTA1	pos	NCK1	pos	PSMD9	pos	CD80	pos	VAMP4	pos	EDEM1	pos
CEBPA	pos	GRAP2	pos	INPP5D	pos	GNAI2	pos	FAU	pos	PICALM	pos	LYPD3	pos	ZBTB16	pos	ZC3HAV1	pos	ACTB	pos	SPI1	pos	FGR	pos	PML	pos	FCGR3A	pos	CALR	pos	CD59	pos	ATP1B3	pos	KIR2DL3	pos	FCGRT	pos	SSR4	pos	NRBF2	pos	POLR2L	pos	ACTN1	pos	IRS1	pos	HLA-H	pos
ERGIC3	pos	HSP90B1	pos	FBXO6	pos	TREM2	pos	DOK1	pos	RAB5C	pos	CD59	pos	ATG12	pos	TFG	pos	TRAPPC10	pos	TPM3	pos	CDC6	pos	RPL38	pos	FOXP3	pos	CHEK2	pos	LILRB1	pos	BTNL8	pos	ANXA11	pos	IRF3	pos	CYFIP1	pos	UBD	pos	FN1	pos	MNDA	pos	TRIP11	pos	SPN	pos
B2M	pos	LILRB1	pos	TMEM51	pos	NLRP1	pos	GFI1	pos	TMED7	pos	IL2RG	pos	VAV1	pos	IRF8	pos	PSMA8	pos	CTAG1B	pos	FSCN1	pos	MCM5	pos	ARPC4	pos	RASSF5	pos	OSMR	pos	GNAI2	pos	RHOA	pos	FATE1	pos	LAIR1	pos	CD3G	pos	RPL10	pos	ITGA4	pos	PYGL	pos	TBX21	pos
NR3C1	pos	SYS1	pos	PDCD1	pos	F5	pos	TLR2	pos	SYNJ1	pos	COPA	pos	ATP1A3	pos	RPS14	pos	CREB3	pos	VARS	pos	APOE	pos	IRF4	pos	KIR2DL3	pos	HLA-DOA	pos	ARHGEF4	pos	ARPC5	pos	FAS	pos	TNIK	pos	TAP1	pos	KIR2DL3	pos	IL4R	pos	IRF1	pos	FLNC	pos	TNFRSF1A	pos
ANXA1	pos	HLA-C	pos	CTSS	pos	CD1C	pos	ATG4C	pos	VWF	pos	RNF213	pos	ACTB	pos	GABARAP	pos	STK4	pos	SYNCRIP	pos	LAIR1	pos	TYK2	pos	NRG1	pos	ATG4C	pos	HLA-A	pos	HLA-A	pos	FHL1	pos	JAK2	pos	KIR2DL1	pos	CEBPA	pos	IDO1	pos	BRCA2	pos	ACTN1	pos	PHF11	pos
BAG2	pos	HLA-DRB1	pos	RAP1A	pos	TNFSF13B	pos	ITM2B	pos	FGR	pos	TFG	pos	JAK3	pos	PTPN1	pos	CD81	pos	NCK2	pos	KCNMA1	pos	RPL37A	pos	KCTD12	pos	PXN	pos	RASSF5	pos	CDC42	pos	CSF3R	pos	DDX58	pos	KLRC4	pos	GAB2	pos	RUNX3	pos	OAF	pos	SP100	pos	TKT	pos
VAV1	pos	IL3RA	pos	HLA-DQA1	pos	PDCD1LG2	pos	TRAF1	pos	ITFG1	pos	BAG3	pos	BLNK	pos	CD5	pos	HLA-G	pos	TANK	pos	RAP1A	pos	RPL13A	pos	IRF8	pos	BAG3	pos	CSF1	pos	FCGR1A	pos	UBE2D1	pos	VTI1A	pos	ARHGAP25	pos	PLCG1	pos	PDIA3	pos	HLA-DOA	pos	ARRB2	pos	PGD	pos
FLOT2	pos	HLA-DOA	pos	RUNX3	pos	CXCR4	pos	PRL	pos	BCAR3	pos	ATP2C1	pos	HERPUD1	pos	UBC	pos	PDCD1LG2	pos	CD81	pos	TAF5	pos	AURKB	pos	MAP2K1	pos	C1orf112	pos	MS4A1	pos	GRAP2	pos	SUCLG2	pos	ETF1	pos	SPN	pos	CREB1	pos	BIN2	pos	ANXA1	pos	GATA2	pos	LMNA	pos
FCGR2C	pos	MYH9	pos	ANXA2	pos	GALT	pos	RPL32	pos	P2RY12	pos	CTSC	pos	LGALS1	pos	NFKB2	pos	HCK	pos	HLA-DRB5	pos	RPS2	pos	PPP1CC	pos	GBP1	pos	SLAMF1	pos	ACTG1	pos	PPP2CB	pos	ATG4C	pos	FOXP3	pos	JAK1	pos	DDX5	pos	CD80	pos	KCNA6	pos	NFATC1	pos	LILRB1	pos
CSF2RB	pos	ELMO1	pos	CTSC	pos	PSMA6	pos	ACTR3	pos	HIVEP2	pos	RAB1A	pos	OAF	pos	UBA52	pos	HLA-DRB5	pos	PAG1	pos	IL3RA	pos	CDKN2A	pos	SIAE	pos	ITK	pos	EZR	pos	ARL13B	pos	SIT1	pos	TRAF2	pos	IKZF1	pos	SYK	pos	TRIP6	pos	HLA-DRA	pos	MNDA	pos	DOLK	pos
VAV3	pos	AP2S1	pos	FASLG	pos	CD1D	pos	IRF2	pos	STAT3	pos	PIK3CB	pos	FCGR2C	pos	HLA-DQB2	pos	P2RY12	pos	UFM1	pos	LMNA	pos	STK4	pos	RAB2A	pos	NEDD4	pos	PTK2B	pos	RUNX3	pos	HLA-DPA1	pos	FCGR2A	pos	GFI1	pos	ARRB2	pos	BATF	pos	EFNB1	pos	PIM1	pos	PDGFRB	pos
WDR45	pos	KIR2DL1	pos	ESR2	pos	WDR45	pos	SIT1	pos	KCNA6	pos	IFNAR1	pos	ASMTL	pos	CD8B	pos	PVRIG	pos	CCL19	pos	VCAM1	pos	SAE1	pos	ARRB2	pos	BATF2	pos	IFIT3	pos	CNIH3	pos	ITGA8	pos	PCNA	pos	TFAP2C	pos	SPI1	pos	IKBKG	pos	ERAP1	pos	FLNA	pos	FCGR2C	pos
RPL12	pos	CD80	pos	POU2F2	pos	CSF1	pos	RPS8	pos	HLA-F	pos	SSR1	pos	SOCS1	pos	ATP2C1	pos	ISG15	pos	DISC1	pos	KIR2DL1	pos	NSMAF	pos	TKT	pos	CD8B	pos	TMED3	pos	RAB8A	pos	TYROBP	pos	DRG1	pos	SEC24A	pos	PTPN1	pos	EGFR	pos	IKBKE	pos	CD244	pos	PSMC4	pos
FCGR1A	pos	FOXP3	pos	NT5E	pos	AP1M1	pos	IFNB1	pos	RASSF5	pos	AP2A1	pos	CCND2	pos	CD79A	pos	KCNJ8	pos	LAT	pos	CD244	pos	ACTR3	pos	EP300	pos	CSDE1	pos	SATB1	pos	IRF8	pos	ARPC1B	pos	CD3D	pos	TMEM171	pos	MNDA	pos	PLAUR	pos	HLA-DQA1	pos	IFNAR1	pos	SLAMF1	pos
VWF	pos	FOXL1	pos	FSCN1	pos	IFNAR2	pos	PLEK	pos	VSIG2	pos	SFXN1	pos	MYL6	pos	IKBKB	pos	TEK	pos	GRIA1	pos	MS4A1	pos	EIF5A	pos	IL6ST	pos	RAB8A	pos	ITGA8	pos	RAB30	pos	CALM3	pos	IL2RB	pos	FOXP3	pos	ABL1	pos	FYCO1	pos	CLU	pos	PLCB2	pos	IFNGR2	pos
NLRP1	pos	PTPRC	pos	PIM1	pos	PRKACB	pos	DAPP1	pos	GRAP2	pos	AKT1	pos	GBP1	pos	TNF	pos	PTPRJ	pos	FOXP3	pos	SLAMF1	pos	BATF2	pos	RAB30	pos	ACTN4	pos	SGK1	pos	AMFR	pos	ACTB	pos	AP2M1	pos	AP1S2	pos	MRE11A	pos	NR2F2	pos	FSCN1	pos	PTK2B	pos	ARHGDIA	pos
SFN	pos	MYC	pos	TLN1	pos	DCTN3	pos	PSMA1	pos	KLRC1	pos	ATG16L1	pos	TAP1	pos	ARF6	pos	FGR	pos	PTPRC	pos	NFKB1	pos	WDR45	pos	LILRB2	pos	RB1	pos	BLNK	pos	JAK2	pos	DNAJC1	pos	RP2	pos	IRF8	pos	ITGA4	pos	BTK	pos	IFITM3	pos	IL2RB	pos	CSF2RB	pos
UXS1	pos	IDO1	pos	TYROBP	pos	TXNDC17	pos	UBE2D3	pos	AP1B1	pos	TRAF1	pos	LCP2	pos	CSF1	pos	IRF2	pos	IFITM3	pos	ACTB	pos	ATG12	pos	IL12RB1	pos	ACTN1	pos	ACTN1	pos	IFNAR1	pos	IL1R1	pos	CDKN2A	pos	MYO5A	pos	KLRD1	pos	ESR1	pos	MYL6	pos	LGR4	pos	ATG4C	pos
ATP1B3	pos	BCAR1	pos	TRAF1	pos	UBA52	pos	CCND2	pos	CARD11	pos	ATP6V1C1	pos	FCGR3A	pos	RORC	pos	IKZF1	pos	PSMD14	pos	ATXN1	pos	CD79B	pos	B2M	pos	STAT3	pos	TAP1	pos	WAS	pos	CANX	pos	KCTD12	pos	AGTRAP	pos	HLA-DQA2	pos	RPS9	pos	SPTAN1	pos	ILK	pos	PREB	pos
RPS21	pos	VDR	pos	HLA-E	pos	VAV1	pos	KLRK1	pos	LYN	pos	FGD2	pos	IL7R	pos	IQGAP1	pos	IRF9	pos	NT5E	pos	ANXA2	pos	TGFBR1	pos	TUBGCP2	pos	FLOT1	pos	ALDOA	pos	SPTA1	pos	DLG4	pos	NOTCH1	pos	ATP6V1B2	pos	NLRP1	pos	STAT3	pos	TYROBP	pos	GATA3	pos	CD81	pos
CLIC4	pos	ITPRIPL1	pos	IRF2	pos	PSMB2	pos	PINX1	pos	FATE1	pos	ADRB2	pos	PAG1	pos	PPARG	pos	FOXP3	pos	TAP2	pos	NDE1	pos	TAPBP	pos	CTLA4	pos	CD247	pos	TAPBP	pos	ANXA2	pos	MSN	pos	HLA-DPA1	pos	TMEM173	pos	RNF139	pos	SCARB1	pos	FOXL1	pos	ATF2	pos	WDFY2	pos
MR1	pos	LCP2	pos	PVRIG	pos	SSR4	pos	HCK	pos	EGFR	pos	ELMO2	pos	VWF	pos	BET1L	pos	PTPRC	pos	HLA-DQA2	pos	CD1C	pos	ADRB2	pos	DEDD	pos	SFN	pos	DCTN5	pos	IL6ST	pos	VIPR1	pos	DOK1	pos	CD1D	pos	TUBA1A	pos	IL1R1	pos	NFKBIA	pos	ATP2B2	pos	FASLG	pos
HIST2H4A	pos	BCL2	pos	HLA-DRB1	pos	HLA-H	pos	RPL13A	pos	GCNT2	pos	LILRB2	pos	SLAMF1	pos	PNKD	pos	GRB2	pos	SH3KBP1	pos	RPS3	pos	HLA-DOA	pos	ACTA1	pos	LILRA1	pos	KLC1	pos	A4GNT	pos	STAT1	pos	IL5RA	pos	P2RY12	pos	FAM114A2	pos	MPG	pos	INPP5D	pos	PARP14	pos	YWHAB	pos
REL	pos	RAB30	pos	IRF5	pos	GLUL	pos	ANK1	pos	TRAPPC10	pos	CEBPA	pos	TUBA1A	pos	PSMA5	pos	HLA-H	pos	CSF1	pos	IRF3	pos	BLNK	pos	TMEM63B	pos	CDK2	pos	SH3GLB1	pos	DLG4	pos	IL3RA	pos	HLA-DRB1	pos	CDC42	pos	IL4R	pos	IRF8	pos	ANK1	pos	VSIG2	pos	OAS1	pos
CCL19	pos	CALM1	pos	PNKD	pos	ARHGEF1	pos	LAT	pos	HTR3C	pos	NCK2	pos	VCAM1	pos	CTSS	pos	PLCG2	pos	SERPINB4	pos	CEACAM21	pos	AREG	pos	HDAC3	pos	FCGR2A	pos	PTPN22	pos	ATM	pos	SYVN1	pos	ACTN1	pos	IFNAR2	pos	KCNJ8	pos	RPS29	pos	GLT8D2	pos	LILRB2	pos	PIK3CG	pos
IFNAR2	pos	ADRB2	pos	SAMD9L	pos	IFIT3	pos	PLCG1	pos	ATF2	pos	TMEM30A	pos	KCNJ8	pos	CANX	pos	LAIR1	pos	TRAF1	pos	TSR1	pos	RPL13	pos	CCR7	pos	IFIT1	pos	NCKAP1L	pos	NFATC1	pos	PIK3R3	pos	CD8A	pos	CARD11	pos	NTRK1	pos	PSMC1	pos	ETS1	pos	TMEM30A	pos	EIF3D	pos
SGK1	pos	KCNMA1	pos	PTPRC	pos	PIP4K2A	pos	RPL36	pos	PPP2CB	pos	CSF3R	pos	FGR	pos	HSPB1	pos	LYL1	pos	RNF2	pos	HLA-DRA	pos	RPL35A	pos	IFIT1	pos	RFC2	pos	WDFY2	pos	TRIM21	pos	EPS15	pos	LILRA1	pos	SAR1B	pos	PTPN6	pos	SPTA1	pos	GFI1	pos	CNNM1	pos	XPO6	pos
HLA-E	pos	FCGRT	pos	PSMA8	pos	TREX1	pos	GJA1	pos	MYH9	pos	AHCYL1	pos	STAT5A	pos	CDKN1A	pos	KLRC1	pos	HNRNPAB	pos	PLCG1	pos	PARP14	pos	PSMA7	pos	GRAP2	pos	CD1C	pos	LAIR1	pos	PTPN1	pos	CXCL10	pos	IL3RA	pos	PYGL	pos	CD86	pos	LYL1	pos	BTNL8	pos	PAK2	pos
VAMP4	pos	POMC	pos	TRIM21	pos	IRF3	pos	CD5	pos	IDO1	pos	GCC2	pos	CSF2RB	pos	MIF	pos	PSMB8	pos	IL2RB	pos	CDKN2A	pos	FLT3	pos	CD28	pos	PSMB9	pos	TP53	pos	IFNGR1	pos	HLA-F	pos	PPP1CA	pos	RPS6KA1	pos	NRAS	pos	FBL	pos	TGFA	pos	DOK2	pos	P4HB	pos
ATP6V1B2	pos	ERAP1	pos	KAT2B	pos	TNFRSF14	pos	CXCL10	pos	PSMA8	pos	TNFRSF14	pos	KLRD1	pos	NME2	pos	ESR1	pos	MAGEA1	pos	TAGLN2	pos	POLR2L	pos	ALDH9A1	pos	AR	pos	TREM2	pos	ITGA8	pos	ARPC4	pos	CD28	pos	ZBTB16	pos	TAP1	pos	HLA-DRA	pos	FN1	pos	ADARB1	pos	SUMO3	pos
RPSA	pos	CD28	pos	YWHAH	pos	HLA-DRB1	pos	UBC	pos	ANXA6	pos	RDX	pos	CD81	pos	LYL1	pos	STAT1	pos	SEC23A	pos	IKBKB	pos	SLAMF1	pos	SIRT2	pos	GAB2	pos	FOXL1	pos	AREG	pos	LILRB2	pos	RANGAP1	pos	GRAP2	pos	COPZ2	pos	CD79A	pos	HLA-DRB5	pos	VAV1	pos	HLA-DMB	pos
ARRB1	pos	HLA-DOB	pos	OSMR	pos	PTPRC	pos	CSF1	pos	DDA1	pos	HEATR6	pos	PECAM1	pos	PDIA4	pos	IFNGR2	pos	DDX19B	pos	CCNB2	pos	AGTRAP	pos	FLNA	pos	ETF1	pos	IL9R	pos	IRF2	pos	COL14A1	pos	CTSD	pos	NCK1	pos	SIRT1	pos	KIR3DL1	pos	IL2RG	pos	SEC24A	pos	SEC61A1	pos
HLA-G	pos	IRAK1	pos	RPS6KA1	pos	CD244	pos	CHRNA9	pos	GATA2	pos	APOE	pos	NLRP1	pos	MAGOH	pos	SSR4	pos	COPZ2	pos	TECPR1	pos	JAK3	pos	AP1S2	pos	AP1S2	pos	PDCD1LG2	pos	BATF	pos	SEC22B	pos	CREB3	pos	INPP5D	pos	OSMR	pos	ARPC2	pos	DOK1	pos	HLA-DMB	pos	AP2A2	pos
SPTA1	pos	NAP1L1	pos	FLNA	pos	IRF4	pos	IRF5	pos	ATP5A1	pos	CDC42	pos	ETS1	pos	RPL31	pos	HSD3B7	pos	PHLDA3	pos	CFL1	pos	RPS23	pos	ARPC1A	pos	MS4A1	pos	DDX19B	pos	SOCS3	pos	KLRC2	pos	LIMA1	pos	GRB2	pos	ITK	pos	KLRD1	pos	ACTN4	pos	CTSF	pos	MYO5A	pos
CREB1	pos	AOC3	pos	FYN	pos	PSMA3	pos	GNAI2	pos	PLCG2	pos	SERPINA1	pos	IRF4	pos	P2RY12	pos	NFATC2	pos	CD63	pos	PPP1CC	pos	LCK	pos	RASSF5	pos	HLA-DQA2	pos	PIP5K1C	pos	FYB	pos	CD247	pos	NFATC2	pos	LILRA1	pos	GAB1	pos	FCGRT	pos	HLA-DOB	pos	TBX21	pos	RANGAP1	pos
CD8A	pos	SEC61B	pos	LILRB2	pos	CD8B	pos	HLA-DRB1	pos	EPHA7	pos	SH3GLB1	pos	FN1	pos	PSMA2	pos	ILK	pos	COL7A1	pos	EED	pos	ANXA6	pos	SREBF2	pos	ARPC4	pos	PFKP	pos	IFNAR2	pos	BLNK	pos	CNBP	pos	PIK3CG	pos	NUP153	pos	KIR2DL1	pos	BCL6	pos	KCNJ8	pos	PSMA6	pos
IL2	pos	IL2RA	pos	DAPP1	pos	AXL	pos	CAV1	pos	VAV1	pos	KIR2DL1	pos	TREM2	pos	WIPF1	pos	SP100	pos	FBXO6	pos	PDIA4	pos	CD247	pos	GABARAPL1	pos	EIF4G1	pos	IRF1	pos	ATP2C1	pos	SEC24A	pos	ADAP2	pos	CLIC1	pos	RP2	pos	KCNJ8	pos	ACVR1	pos	PVRIG	pos	KLRD1	pos
FKBP8	pos	ARFRP1	pos	PINX1	pos	PLAUR	pos	DERL1	pos	FCGR3A	pos	CLU	pos	SEC61B	pos	FOXP3	pos	DTNBP1	pos	MYH9	pos	IFITM3	pos	USF1	pos	EZR	pos	MOV10	pos	TNFRSF14	pos	PTPRC	pos	ELMO1	pos	RHOA	pos	TRIM21	pos	NAP1L1	pos	CEBPA	pos	BIN3	pos	CD3G	pos	ATP1B3	pos
PHF11	pos	CLTA	pos	VWF	pos	CXCL10	pos	DDX58	pos	PVRIG	pos	MNDA	pos	TLN1	pos	HLA-DQB1	pos	TLN1	pos	CEACAM21	pos	SH3KBP1	pos	HSD3B7	pos	TNFRSF1B	pos	ATP5F1	pos	SPINT2	pos	PLCG2	pos	HLA-DOB	pos	CEBPA	pos	ACO2	pos	AKR1B1	pos	AOC3	pos	UBD	pos	HLA-DQA1	pos	ZAP70	pos
ARPC1A	pos	UBC	pos	MAX	pos	KCNA3	pos	TREM2	pos	NR2F2	pos	CLIP1	pos	IRF5	pos	IFNAR2	pos	HTR6	pos	FLNA	pos	IRF8	pos	SERPINA1	pos	GABARAPL2	pos	RPS16	pos	PIK3CG	pos	CCDC8	pos	IL2RB	pos	ANXA6	pos	CD79A	pos	IRF8	pos	DDT	pos	ILK	pos	EIF2AK3	pos	NUDT5	pos
GRIN2B	pos	LGMN	pos	IRF7	pos	LILRB1	pos	PTGS2	pos	IRF5	pos	ALDH3A2	pos	CTSD	pos	EDEM1	pos	XRN1	pos	HGS	pos	PSMD4	pos	TNFRSF14	pos	CSF2RB	pos	CHRNA9	pos	HLA-E	pos	HLA-B	pos	SYS1	pos	KCNA3	pos	VCAM1	pos	TUBB	pos	GNAI2	pos	LPAR1	pos	PTPRCAP	pos	PVRIG	pos
RPS20	pos	SLAMF1	pos	IFI16	pos	MAX	pos	ITGA8	pos	ARPC2	pos	APP	pos	IKZF1	pos	SAR1B	pos	IFNAR2	pos	HIST1H4L	pos	STX6	pos	TNFRSF1B	pos	MAPK14	pos	ATL3	pos	KIR3DL1	pos	ATP2B2	pos	GNAI2	pos	CSF1	pos	LILRA3	pos	SVIL	pos	USHBP1	pos	KCNMA1	pos	SIN3A	pos	DPM2	pos
KITLG	pos	ACVR1	pos	TMEM173	pos	CD1A	pos	NUP98	pos	ATXN1	pos	KCTD12	pos	LYN	pos	CIITA	pos	WDR48	pos	CD8A	pos	STAT1	pos	AP2A1	pos	IFIT2	pos	RPN1	pos	SCLT1	pos	LCP2	pos	STAM2	pos	IL2RG	pos	YWHAH	pos	SGK1	pos	TBX21	pos	NR3C1	pos	FBXW11	pos	MSN	pos
PECAM1	pos	SERPINA1	pos	GABRE	pos	ATP6V1E1	pos	ADAP2	pos	ARRB2	pos	WDR1	pos	ERAP1	pos	TMEM173	pos	NTRK1	pos	ARPC2	pos	AP2A1	pos	RCC2	pos	TNFSF13B	pos	BIN3	pos	XPO6	pos	AP1B1	pos	TNF	pos	KIR2DL3	pos	ARPC2	pos	NR2F2	pos	SDF4	pos	IFNAR2	pos	TMEM173	pos	IL4R	pos
HERPUD1	pos	HLA-DMB	pos	KLRC2	pos	KLRD1	pos	HLA-F	pos	ZBTB16	pos	DOLK	pos	IL2RG	pos	SSR1	pos	STAT3	pos	UBE2D1	pos	SEC24D	pos	CDKN1A	pos	TGOLN2	pos	IRF2	pos	TUBA1A	pos	LILRB1	pos	CYFIP2	pos	HLA-DRB5	pos	IRF2	pos	TMEFF1	pos	EPAS1	pos	NT5E	pos	POMC	pos	IL2RG	pos
PRKAA2	pos	NR3C1	pos	NTRK1	pos	PSMB8	pos	SAAL1	pos	MYL6	pos	PDCD1LG2	pos	FOXL1	pos	ATG4C	pos	IL12RB1	pos	YES1	pos	RFC4	pos	MDM2	pos	LPAR6	pos	NEK9	pos	PML	pos	MR1	pos	CCR2	pos	TGFA	pos	CISD2	pos	MAPK14	pos	GSPT1	pos	SOX2	pos	HLA-DRB1	pos	RUNX1	pos
TRAF2	pos	ANK1	pos	ITM2B	pos	LILRA1	pos	PPP6C	pos	CD93	pos	AXL	pos	FATE1	pos	MYO1C	pos	JAK3	pos	PDCD1	pos	KNTC1	pos	BIRC5	pos	RHOA	pos	TPM3	pos	LYN	pos	SPTBN1	pos	SOCS1	pos	RUNX3	pos	COPZ2	pos	NR3C1	pos	UACA	pos	CSF3R	pos	FCGR2A	pos	HLA-DOA	pos
CD63	pos	AREG	pos	TAP1	pos	TAGLN2	pos	RPL11	pos	TEK	pos	AP2A2	pos	RAP1A	pos	SEC22B	pos	IRF1	pos	HLA-DPA1	pos	RBPJ	pos	RPL30	pos	GATA3	pos	AKR7A2	pos	PLAUR	pos	STK11	pos	VCL	pos	PES1	pos	FASLG	pos	RIF1	pos	ARPC5	pos	PDGFRB	pos	BATF2	pos	NUDC	pos
HLA-B	pos	EIF3M	pos	PECAM1	pos	MSN	pos	LGMN	pos	HLA-E	pos	TMEM173	pos	P2RY12	pos	ACVR1	pos	PTPRCAP	pos	MYB	pos	NETO2	pos	SYK	pos	CBL	pos	CD9	pos	IRF9	pos	ITGA4	pos	CHUK	pos	WIPF1	pos	TRAT1	pos	ACTB	pos	TLN1	pos	HLA-B	pos	MYL6	pos	FKBP2	pos
FYB	pos	ATL3	pos	PSAT1	pos	IFI16	pos	SH3GLB1	pos	APC	pos	IL10	pos	EDEM1	pos	FCGR2C	pos	FYN	pos	EFNB1	pos	TLR2	pos	TPM3	pos	RPS6KA1	pos	WDFY2	pos	HIF1A	pos	ANK3	pos	ILK	pos	PRKAG2	pos	SPI1	pos	TNFSF13B	pos	ITK	pos	ACTR3	pos	ACTR1A	pos	FYN	pos
RBPJ	pos	TNIK	pos	FABP5	pos	SERPINB4	pos	RPS27A	pos	NFATC1	pos	KDR	pos	CSF3R	pos	F8	pos	PECAM1	pos	EFNB2	pos	RPL11	pos	RPS17	pos	KLRC1	pos	SURF4	pos	FYN	pos	ATG4C	pos	HLA-DRA	pos	LGALS9	pos	CD8A	pos	SAR1A	pos	CSF3R	pos	CIITA	pos	COPZ2	pos	IRF2	pos
HLA-DPB1	pos	USHBP1	pos	CEACAM21	pos	LAT	pos	GATA1	pos	CAV1	pos	HSPA1A	pos	ITGA8	pos	HLA-H	pos	TAP1	pos	RCC2	pos	XPO1	pos	RPLP2	pos	XPO6	pos	TYK2	pos	KCNMA1	pos	TNFRSF1B	pos	PTPN22	pos	CSF3R	pos	SNX3	pos	TYROBP	pos	PINX1	pos	MAPK7	pos	TUBA1A	pos	PSMB2	pos
HLA-H	pos	PNP	pos	JAK3	pos	IKBKG	pos	CFL1	pos	IFI6	pos	LPAR1	pos	TANK	pos	TPM1	pos	RUNX1	pos	TRIM21	pos	UBC	pos	CALR	pos	RARA	pos	TNFRSF10D	pos	GFI1	pos	NFATC2	pos	WDR1	pos	REL	pos	LILRB2	pos	COL14A1	pos	TAPBP	pos	IL2RA	pos	GBP1	pos	HLA-G	pos
RPL23	pos	FBXO6	pos	NFATC1	pos	IL3RA	pos	TLR9	pos	LILRB1	pos	HLA-H	pos	PSMB8	pos	RPN2	pos	GATA3	pos	TNFRSF1B	pos	SIGLEC5	pos	DIABLO	pos	TUBA4A	pos	NSMAF	pos	NTRK1	pos	CALM1	pos	ESR1	pos	NFKB1	pos	TUBA1C	pos	ETS1	pos	FLT1	pos	TEK	pos	IFNAR2	pos	GTF2E2	pos
WAS	pos	ARPC5	pos	RASSF5	pos	KAT2B	pos	DHX30	pos	BCAR1	pos	PTGS2	pos	PLEK	pos	AP1S3	pos	SAMD9L	pos	ETS2	pos	ANK1	pos	GARS	pos	SPI1	pos	YAP1	pos	INPP5D	pos	KLRK1	pos	GALT	pos	IL12RB1	pos	LAT	pos	CD8B	pos	SEC61B	pos	PTGER3	pos	LRRC40	pos	RASSF5	pos
TBX21	pos	EEF1D	pos	LCP2	pos	HMOX1	pos	ARPC4	pos	TTC28	pos	FYN	pos	LILRB1	pos	BLNK	pos	SH3KBP1	pos	STAT4	pos	CALM3	pos	HLA-DPA1	pos	COPE	pos	PSMA5	pos	PSMA3	pos	PLCB2	pos	PSMA8	pos	DEK	pos	HLA-DMA	pos	YAP1	pos	IL2RA	pos	LPAR6	pos	SLAMF1	pos	CD33	pos
ACTB	pos	SCARA3	pos	PLCG2	pos	LTA4H	pos	NFKB2	pos	INSR	pos	CSNK1A1	pos	TRIM21	pos	PPP1CA	pos	KDR	pos	ISLR	pos	NSMAF	pos	RPS15A	pos	ARPC2	pos	NFKB2	pos	VAV1	pos	LAT	pos	TYK2	pos	CD8B	pos	PTPN6	pos	NUP50	pos	MYB	pos	ATG12	pos	MYO5A	pos	CD247	pos
FBXO6	pos	HLA-DQA2	pos	KCNA3	pos	GSTK1	pos	ARPC1B	pos	ATP1A3	pos	PRKCD	pos	SH3GLB1	pos	REL	pos	MAP3K1	pos	KCNMA1	pos	ITGA4	pos	RUNX3	pos	IRS2	pos	CALD1	pos	PARP14	pos	ATP1A3	pos	RAF1	pos	SLC1A5	pos	TREM2	pos	BLNK	pos	HLA-DPB1	pos	YAP1	pos	BCAR3	pos	IL4	pos
PXN	pos	TUBGCP2	pos	PTPN6	pos	CCR7	pos	RPGRIP1	pos	GATA1	pos	PRKACB	pos	XRN1	pos	XRN2	pos	SCARB2	pos	TTC13	pos	IKZF1	pos	RPL10A	pos	TPM3	pos	ACADM	pos	MYC	pos	KLRC1	pos	KIR3DL1	pos	SLAMF1	pos	ARF6	pos	PTPRC	pos	SOCS3	pos	ETS2	pos	SMAD2	pos	TPM3	pos
IRF7	pos	LDHA	pos	IL9R	pos	HLA-G	pos	RPS12	pos	PFKP	pos	TMF1	pos	CBLB	pos	RARS	pos	PDGFRB	pos	SPN	pos	KAT2A	pos	RPL27A	pos	ATP6V1B2	pos	TGFBR1	pos	RHOA	pos	ACTR2	pos	MYO1C	pos	KIF2A	pos	SEC23A	pos	PDCD1	pos	ARPC4	pos	HLA-DMA	pos	ARRB1	pos	CDK7	pos
SEC16B	pos	PTPN6	pos	SP100	pos	MS4A1	pos	RELA	pos	NDEL1	pos	IFNGR1	pos	CIITA	pos	AP2S1	pos	VAV1	pos	RAP1A	pos	RRM2	pos	IKBKE	pos	ADAP2	pos	ITM2B	pos	TRAF1	pos	TAP1	pos	AR	pos	SCLT1	pos	MAP3K5	pos	DCUN1D1	pos	SPN	pos	NRG1	pos	VCAM1	pos	JAK1	pos
ITPRIPL1	pos	PDIA6	pos	GRAP2	pos	CDK9	pos	RPS13	pos	EPAS1	pos	CD8B	pos	TAP2	pos	HLA-DRA	pos	PLCB2	pos	ARF6	pos	DDX58	pos	LGALS1	pos	ESR1	pos	TBX21	pos	UNC119	pos	COPZ2	pos	STAT4	pos	TAP2	pos	STAT5A	pos	KIR2DS4	pos	RAB8A	pos	ENO2	pos	NFATC2	pos	DDX58	pos
RUVBL1	pos	PHF11	pos	PTPRJ	pos	RUNX3	pos	CTLA4	pos	KIT	pos	CORO1C	pos	PIP4K2A	pos	HLA-A	pos	IL2	pos	SRC	pos	IRF7	pos	ITPRIPL1	pos	ISG15	pos	STAT1	pos	FYB	pos	MCOLN3	pos	VSIG2	pos	C20orf24	pos	CTSS	pos	ITGA8	pos	HIP1R	pos	SKAP1	pos	STAT1	pos	MCTS1	pos
IL2RB	pos	PDCD1	pos	SPTA1	pos	KARS	pos	ESR2	pos	ITGB1	pos	JUN	pos	PRDM1	pos	TYROBP	pos	DNAJA1	pos	GNAI2	pos	CBL	pos	EIF4A1	pos	TYROBP	pos	SNRPA	pos	IRF8	pos	RTN4	pos	STAT5A	pos	YWHAH	pos	HLA-DOB	pos	UTP15	pos	GMPPB	pos	PHLDA3	pos	HIVEP2	pos	HLA-DQA2	pos
TRIM21	pos	WDFY2	pos	PPARG	pos	FLT3	pos	IL1R1	pos	DYNC2H1	pos	VIPR1	pos	PVRIG	pos	TRIM21	pos	PIK3R1	pos	STAT2	pos	ACTR2	pos	TMEM160	pos	PSMB9	pos	PML	pos	PVRIG	pos	HLA-DQB2	pos	JAK1	pos	PVRIG	pos	KDR	pos	MS4A1	pos	RPS17	pos	OSMR	pos	IRF1	pos	IDO1	pos
CD93	pos	PLCB2	pos	CIITA	pos	ARFRP1	pos	SKAP1	pos	CSF1	pos	STX6	pos	ILK	pos	GLUL	pos	PIK3CG	pos	IRF1	pos	ITPRIPL1	pos	TYROBP	pos	CCR2	pos	PLAUR	pos	KLRC2	pos	HLA-DMA	pos	SPTAN1	pos	VAV3	pos	SERPINB4	pos	ATM	pos	CTSC	pos	RNF213	pos	COL14A1	pos	TNFSF13B	pos
TPM1	pos	IFITM1	pos	UBE2D1	pos	LILRB2	pos	UBR4	pos	REL	pos	ATF7IP	pos	WAS	pos	TLR2	pos	LILRB1	pos	FASLG	pos	POU2F2	pos	RPL23	pos	TRAPPC5	pos	IRAK1	pos	CSF2RB	pos	MS4A1	pos	SOD2	pos	FLT1	pos	TPM1	pos	EPAS1	pos	RPLP2	pos	PIK3R1	pos	FBXO6	pos	RAB1B	pos
FLT3	pos	PRKCQ	pos	NLRP1	pos	TAPBP	pos	GRIA1	pos	PI4KA	pos	TAP1	pos	PTP4A3	pos	HSD17B10	pos	FASLG	pos	AXL	pos	DLG4	pos	INPP5D	pos	TRIM21	pos	SEC13	pos	JAK2	pos	SCN2B	pos	MLH1	pos	HLA-DQB2	pos	HLA-DPA1	pos	CREBBP	pos	SERPINA1	pos	SERPINA1	pos	ARF6	pos	SREBF1	pos
PSMB8	pos	LCK	pos	NR3C1	pos	SLAMF1	pos	SNX3	pos	SDHA	pos	AMBRA1	pos	TLR9	pos	FASLG	pos	RPS6KA1	pos	CIITA	pos	SIT1	pos	EPB41	pos	PTK2	pos	SEC61A1	pos	GLT8D2	pos	MNDA	pos	SNX3	pos	HCRT	pos	SHC1	pos	CSF2RB	pos	THOC5	pos	MCC	pos	CD8B	pos	LAT	pos
ZAP70	pos	YWHAH	pos	ETS2	pos	CD274	pos	RPSA	pos	PRDM1	pos	VPS53	pos	SIT1	pos	BIN3	pos	FN1	pos	TMEFF1	pos	ANXA6	pos	UBD	pos	HLA-DOA	pos	CALU	pos	ZAP70	pos	ARHGEF1	pos	SYNJ1	pos	PPIA	pos	FN1	pos	PIK3C3	pos	TMEM51	pos	CBL	pos	CD79B	pos	IRF5	pos
AXL	pos	IRF4	pos	NFKB1	pos	CLIP1	pos	IQCB1	pos	RAB30	pos	SOD2	pos	USF1	pos	PYGL	pos	LGALS9	pos	CDKN1A	pos	LGALS3BP	pos	VWF	pos	KLRK1	pos	PHF11	pos	GJA1	pos	ARPC1B	pos	PDCD6IP	pos	PYGL	pos	APOE	pos	ELMO2	pos	HSP90B1	pos	DDX58	pos	MYH9	pos	ACTR1A	pos
SPINT2	pos	PSMA7	pos	CSF3R	pos	CSK	pos	LYL1	pos	JAK1	pos	SCAP	pos	PIK3R1	pos	ATP1A1	pos	IRF5	pos	LCP1	pos	UBE2D2	pos	EIF3D	pos	CDKN1B	pos	APITD1	pos	PTPN6	pos	CCND2	pos	AP2A2	pos	CTSS	pos	CLIC4	pos	CCR7	pos	RAP1A	pos	SH3GLB1	pos	SH3GLB1	pos	PSMC3	pos
VARS	pos	PIP4K2A	pos	KIR3DL1	pos	SKAP1	pos	POMC	pos	FAS	pos	LILRB1	pos	CALR	pos	GRAP2	pos	IRF7	pos	SOCS3	pos	RARA	pos	HLA-E	pos	FCGR2A	pos	ANXA11	pos	IL5RA	pos	PTEN	pos	SCARB2	pos	UBE2D2	pos	SERPINA1	pos	PLEK	pos	PIK3CG	pos	KDR	pos	TLR2	pos	CISD2	pos
TEK	pos	GCNT2	pos	NFATC2	pos	PSMB9	pos	PRKCD	pos	IFNGR1	pos	GOSR1	pos	SP100	pos	APITD1	pos	DDX58	pos	ATXN1	pos	TPM1	pos	IRF8	pos	PFN1	pos	FYCO1	pos	CD79B	pos	CD1D	pos	ATM	pos	B2M	pos	HLA-DRB1	pos	EPB41	pos	SLC1A5	pos	TLR9	pos	CHRNA9	pos	IRF3	pos
IFIT3	pos	ABL1	pos	UBD	pos	IL10	pos	ILK	pos	KCTD12	pos	ITK	pos	HLA-DQB2	pos	RAB36	pos	MYCN	pos	AP1S2	pos	BRCA1	pos	PSMA8	pos	FASLG	pos	CD59	pos	HLA-DMB	pos	VCL	pos	SH3KBP1	pos	WAS	pos	OSMR	pos	STIM1	pos	TEC	pos	MSN	pos	EGF	pos	TXN	pos
TUBA1C	pos	MS4A1	pos	PSMB9	pos	IL2RG	pos	A2M	pos	SGSM3	pos	RNF139	pos	HLA-F	pos	CSNK1A1	pos	TNF	pos	CYFIP1	pos	MAX	pos	BIN3	pos	UNC119	pos	UBA52	pos	VIM	pos	EPS15	pos	TAPBP	pos	NOS2	pos	PECAM1	pos	STAG1	pos	CLIC1	pos	CD33	pos	VIM	pos	MS4A1	pos
RPL35A	pos	ACTR1A	pos	DISC1	pos	IFITM3	pos	UVRAG	pos	ATG4C	pos	DDX58	pos	STAT2	pos	DDT	pos	PTPN22	pos	KLRC1	pos	BCL6	pos	RPS2	pos	IQGAP1	pos	AMFR	pos	STK4	pos	VWF	pos	ETS1	pos	TNFRSF14	pos	NFKB2	pos	TP53	pos	RAB5C	pos	MAPK14	pos	PIAS1	pos	IL7R	pos
PTPRJ	pos	SIGLEC5	pos	PAG1	pos	VAV3	pos	UBE2V1	pos	TIRAP	pos	GMPPB	pos	HLA-DRB1	pos	MYL6	pos	STAT5A	pos	LRRC59	pos	WAS	pos	STAT5A	pos	STK4	pos	HLA-F	pos	CAV1	pos	CD244	pos	IRF2	pos	HIST1H4J	pos	SRD5A3	pos	MAX	pos	SIVA1	pos	WDR1	pos	LIFR	pos	COPZ1	pos
FN1	pos	STX5	pos	IL2RB	pos	HLA-DOA	pos	NFKBIA	pos	HLA-DRB1	pos	ANK2	pos	SUMO4	pos	LMNA	pos	CTLA4	pos	LPAR6	pos	CD8A	pos	DCTN2	pos	AKR1B1	pos	DNAJC1	pos	IL2RB	pos	RAP1A	pos	NR3C1	pos	PLEK	pos	LYN	pos	EDEM1	pos	RANGAP1	pos	HLA-DPA1	pos	SH3GL2	pos	ARFRP1	pos
YES1	pos	SBDS	pos	SYK	pos	GFI1	pos	CD74	pos	CDC42	pos	IL7R	pos	PIK3CG	pos	NCKAP1L	pos	KLRD1	pos	CD8B	pos	INTS7	pos	PTPRC	pos	CBR1	pos	HLA-H	pos	LCP1	pos	TEK	pos	IL5RA	pos	TBX21	pos	NSDHL	pos	PFN1	pos	SERBP1	pos	PLAUR	pos	MAP3K7	pos	TAP1	pos
CAV1	pos	POU2F2	pos	IGF2BP3	pos	FYN	pos	RPL19	pos	SEC24D	pos	KLRD1	pos	GRAP2	pos	CDC42	pos	FGD2	pos	PDCD1LG2	pos	PLCB2	pos	CD1B	pos	TMEM51	pos	AREG	pos	CSF3R	pos	PIP5K1B	pos	PRKCD	pos	SKAP1	pos	AXL	pos	SERBP1	pos	LCK	pos	HCK	pos	RHOA	pos	INPP5D	pos
DDX58	pos	TXNDC15	pos	KLRD1	pos	RPS15A	pos	ITK	pos	SOCS2	pos	FHL1	pos	NCAM1	pos	HLA-DRB1	pos	PML	pos	PECAM1	pos	IFNGR1	pos	RPL32	pos	HSPA1A	pos	GFAP	pos	GFPT2	pos	GSTK1	pos	AREG	pos	WDFY2	pos	SLC1A5	pos	KLRC1	pos	IKZF1	pos	LAT	pos	WASF2	pos	TEC	pos
KLRC1	pos	ARPC4	pos	NFKBIA	pos	RPL35	pos	KDR	pos	PRRG4	pos	TMEM51	pos	GAB2	pos	TUBB6	pos	OAS1	pos	GABRE	pos	KARS	pos	EFTUD2	pos	CREBBP	pos	KCNJ8	pos	RAP1A	pos	GOLIM4	pos	GCC2	pos	IL7R	pos	UBD	pos	GFI1	pos	NCKAP1L	pos	VCL	pos	ITFG1	pos	STAT2	pos
ATP5O	pos	TYROBP	pos	GNAI2	pos	MR1	pos	SPTA1	pos	FLNA	pos	WASL	pos	PTPRC	pos	ATL3	pos	IL4R	pos	PSMB9	pos	ATM	pos	SIT1	pos	RAP1A	pos	TAGLN2	pos	FOS	pos	FYN	pos	CD81	pos	GTF2B	pos	IRF1	pos	HLA-DRB5	pos	POLR2H	pos	YWHAH	pos	TNFSF13B	pos	POU2F2	pos
KCTD12	pos	BAG3	pos	CORO1C	pos	HLA-DMA	pos	SPN	pos	USF1	pos	LGALS3	pos	HCK	pos	FLNA	pos	MLH1	pos	TBX21	pos	CSNK1A1	pos	SEC61B	pos	FLOT1	pos	GCC1	pos	FLT3	pos	P2RY12	pos	KDR	pos	APOE	pos	HLA-DQB2	pos	TRAT1	pos	HIST1H3D	pos	NFKB1	pos	IFIT1	pos	CLTA	pos
ATP5L	pos	CORO1C	pos	POMC	pos	PSMA5	pos	LYN	pos	FSCN1	pos	NDRG1	pos	MNDA	pos	SEC61A1	pos	TLR2	pos	GLUL	pos	STX16	pos	CSK	pos	RAB1A	pos	GABARAP	pos	LILRB2	pos	APC	pos	STAT3	pos	SAR1B	pos	RELA	pos	UBE2G2	pos	EPHB4	pos	IL4R	pos	PIAS2	pos	DOK1	pos
PRKACB	pos	PSMA6	pos	IL10	pos	PAG1	pos	SH3KBP1	pos	FLNC	pos	AP1M1	pos	CD3D	pos	SPP1	pos	NFKB1	pos	HIST1H4J	pos	GTSE1	pos	RPS8	pos	GCNT2	pos	GBP1	pos	HBA1	pos	PAG1	pos	CCL19	pos	CTSC	pos	ILK	pos	RUNX1	pos	YES1	pos	PAG1	pos	SCARA3	pos	UBC	pos
FCGRT	pos	KITLG	pos	GRK5	pos	STAT4	pos	ESR1	pos	KLC1	pos	MTNR1A	pos	FHL1	pos	STAT4	pos	TYK2	pos	HBA1	pos	CD1A	pos	PRKCD	pos	PTK2B	pos	EPB41	pos	CFTR	pos	TNFRSF14	pos	HERPUD1	pos	IFIT3	pos	RASSF5	pos	TNF	pos	SARS	pos	PSMB8	pos	TRIM21	pos	AP1S2	pos
DHX35	pos	KARS	pos	NOTCH1	pos	SFN	pos	CD68	pos	CD59	pos	KCNA6	pos	SPN	pos	ACTG1	pos	NFKB2	pos	RAB6A	pos	KIF14	pos	WIPF1	pos	CCR1	pos	ARL13B	pos	HLA-B	pos	SOCS2	pos	NPHP1	pos	TMEM171	pos	DAPP1	pos	HCK	pos	BCL6	pos	GATA1	pos	KBTBD7	pos	GRPEL1	pos
CHRNA9	pos	ATG4C	pos	CSTB	pos	LCP1	pos	EIF3M	pos	GLT8D2	pos	CD3G	pos	PDCD1	pos	RPGRIP1	pos	TYROBP	pos	SEC31A	pos	CCND1	pos	IFI6	pos	ARPC5	pos	SIGLEC5	pos	MAPK13	pos	UFSP2	pos	ARHGEF1	pos	CXCR4	pos	CTSC	pos	NFATC1	pos	RELA	pos	CEP135	pos	PRKAG2	pos	IFNGR1	pos
RPL23A	pos	ARRB1	pos	E2F4	pos	SPTA1	pos	CD3E	pos	SP100	pos	TBX21	pos	GTF2B	pos	HSD3B7	pos	PIK3R3	pos	DDX58	pos	TMCO6	pos	CXCR4	pos	SIRT7	pos	ISLR	pos	WDR1	pos	RAB14	pos	PDGFRB	pos	LIG4	pos	TUBB6	pos	MYO5A	pos	ITGA4	pos	LILRA1	pos	ARHGEF4	pos	HERPUD1	pos
TYROBP	pos	PECAM1	pos	IL7R	pos	HCK	pos	RPS29	pos	CCNA1	pos	PLEK	pos	LCK	pos	IFI6	pos	GMPPB	pos	LGALS1	pos	RP2	pos	TRMT112	pos	TNF	pos	FSCN1	pos	IL2RA	pos	TUBB6	pos	KLRK1	pos	NRG1	pos	ARRB2	pos	UACA	pos	PPP4C	pos	TLR2	pos	PECAM1	pos	ABI1	pos
STIM1	pos	PSMC3	pos	TMEM171	pos	KLRC4	pos	FLT3	pos	SDF4	pos	OAS1	pos	ELMO1	pos	PDIA3	pos	FAS	pos	IRF5	pos	ATG16L1	pos	RPGRIP1	pos	PIP4K2A	pos	SCLT1	pos	HLA-F	pos	ITK	pos	LTA4H	pos	HLA-DMA	pos	PIP4K2A	pos	DDX18	pos	KIR2DS4	pos	LCP2	pos	NR3C1	pos	PTPRCAP	pos
CCR1	pos	MRPL44	pos	MS4A1	pos	XPO6	pos	KLRC1	pos	SIN3A	pos	SAMD9L	pos	IRF8	pos	LILRA1	pos	INPP5D	pos	NUP54	pos	HLA-DQB1	pos	HCK	pos	CLIC1	pos	PTPN1	pos	TNF	pos	VAC14	pos	TMED7	pos	CD79B	pos	IRAK1	pos	ARHGEF1	pos	KCTD12	pos	USHBP1	pos	PAG1	pos	KIR2DL3	pos
CALD1	pos	TUBB6	pos	YBX1	pos	APOE	pos	MME	pos	MAPK8	pos	GORASP1	pos	JAK2	pos	CD244	pos	HMOX1	pos	FOXL1	pos	RFX5	pos	PSMC3	pos	IRF7	pos	SAMD9L	pos	STAT4	pos	F8	pos	TUBA1A	pos	SEC13	pos	KAT2B	pos	IL7R	pos	FATE1	pos	FATE1	pos	CAMKK2	pos	ACTB	pos
IKZF1	pos	TLN1	pos	DOK2	pos	SOCS1	pos	EIF1B	pos	APPBP2	pos	VCAM1	pos	IFNB1	pos	CLN3	pos	TLR3	pos	EIF4A1	pos	CORO1C	pos	KIR2DS4	pos	RAC1	pos	FCGR3A	pos	RBPJ	pos	GFPT2	pos	KPNA5	pos	LILRB2	pos	SP100	pos	IFNGR1	pos	FASLG	pos	KCNA3	pos	VAPA	pos	CD80	pos
BATF2	pos	DOK2	pos	PML	pos	NFKBIA	pos	GRB2	pos	PTPRCAP	pos	CUL7	pos	SOD2	pos	HERPUD1	pos	KCNMA1	pos	DYNC1I1	pos	PTPN22	pos	GBP1	pos	FGR	pos	HLA-DMB	pos	PTPRC	pos	LYN	pos	ARPC5	pos	FCGR3A	pos	FGD2	pos	SPP1	pos	RPS19	pos	IQGAP1	pos	ACADM	pos	NEDD8	pos
JAK2	pos	ASMTL	pos	OAS1	pos	SPN	pos	WAS	pos	WASF2	pos	HLA-B	pos	TYK2	pos	AP1B1	pos	IL2RG	pos	IFI6	pos	DAPP1	pos	TRAPPC1	pos	COMTD1	pos	HLA-DQB2	pos	STAT3	pos	CD38	pos	TIRAP	pos	PDCD1	pos	PTGER3	pos	PICALM	pos	RER1	pos	WAS	pos	PIP4K2A	pos	PARP14	pos
SCN2B	pos	TMEM171	pos	PLS3	pos	IL2RB	pos	PIM1	pos	AP2M1	pos	ARL13B	pos	RPGRIP1	pos	PECAM1	pos	PRKCQ	pos	NFKB2	pos	PSMB9	pos	RPLP1	pos	HLA-DPA1	pos	IFNAR2	pos	PHF11	pos	PRKACB	pos	FCGR2A	pos	MR1	pos	RP2	pos	VAV1	pos	RAC1	pos	VWF	pos	AP1S2	pos	ISG15	pos
LGMN	pos	BET1L	pos	USF1	pos	TMEM173	pos	STAT3	pos	ITGA4	pos	RFX1	pos	GATA1	pos	IL2RA	pos	ITK	pos	CHEK2	pos	RPS14	pos	CLU	pos	CD8A	pos	TNFSF13B	pos	SLC38A1	pos	FABP5	pos	BCAR3	pos	CSK	pos	CAPZA1	pos	CTSS	pos	EIF2S1	pos	LAIR1	pos	STIM1	pos	SCARB2	pos
LPAR6	pos	NTRK1	pos	KCNJ8	pos	KCNMA1	pos	HLA-DMA	pos	RAF1	pos	GNAI2	pos	KLRC2	pos	AP1S2	pos	GFI1	pos	FYN	pos	SPTA1	pos	GTF2E2	pos	SLAMF1	pos	VAV1	pos	PRKACB	pos	CTSS	pos	FATE1	pos	PRKCQ	pos	PSMB8	pos	CCDC8	pos	CTSD	pos	CTLA4	pos	JAK1	pos	SP100	pos
BATF	pos	ATM	pos	KIR2DS4	pos	IFITM1	pos	KDM1A	pos	PSMB9	pos	A2M	pos	TRAF2	pos	PHLDA3	pos	TNFRSF14	pos	PIK3CG	pos	ELMO1	pos	SGK1	pos	IRF1	pos	CD1B	pos	SPI1	pos	IKZF1	pos	CD3D	pos	KCNMA1	pos	ATP1A3	pos	XRN1	pos	INSR	pos	MYCN	pos	CFLAR	pos	TMEM171	pos
PDCD1LG2	pos	HLA-F	pos	ISG15	pos	TLR3	pos	NFATC1	pos	TMEM51	pos	TNIK	pos	IL6ST	pos	USO1	pos	RHOA	pos	PPP1CA	pos	SQSTM1	pos	PIP4K2A	pos	HLA-DRA	pos	S100A11	pos	MAP1LC3B	pos	WIPF1	pos	VAV1	pos	TUBB2A	pos	AREG	pos	FBXO6	pos	IRF1	pos	PLEK	pos	SPP1	pos	SERPINA1	pos
SLAMF1	pos	PLEK	pos	GFI1	pos	NCKAP1L	pos	TP53RK	pos	BLNK	pos	UBE2D1	pos	RFX5	pos	PHF11	pos	LIFR	pos	IL2	pos	NOTCH1	pos	SPN	pos	IL10	pos	IRF4	pos	FOXP3	pos	KCTD12	pos	AP1M1	pos	UBE2D3	pos	TLR3	pos	LILRA1	pos	PSMA5	pos	CAV1	pos	ATXN1	pos	TAPBP	pos
MET	pos	TPM1	pos	PDGFRB	pos	NFKB1	pos	TRAT1	pos	LRRC40	pos	FAF2	pos	FOXP3	pos	GBP1	pos	LILRB2	pos	AP2A1	pos	UBA52	pos	CTSS	pos	IFITM3	pos	DDX19A	pos	PPP3CA	pos	FCGR3A	pos	ANKRD28	pos	RPN1	pos	TNFRSF1B	pos	TLR3	pos	TNFRSF1A	pos	FOXP3	pos	XRN1	pos	MAD2L2	pos
RAB5C	pos	TUBA1A	pos	TAP2	pos	LYN	pos	PSMD6	pos	BATF2	pos	FOXO3	pos	VIM	pos	AOC3	pos	FATE1	pos	KPNA3	pos	RPL18A	pos	GRB2	pos	PLCB3	pos	FBL	pos	TRAT1	pos	GATA1	pos	LILRB1	pos	HLA-DOA	pos	PTPRJ	pos	TREM2	pos	IFITM1	pos	CLTCL1	pos	SNAP29	pos	RPA3	pos
LGALS3	pos	PTGER3	pos	TEC	pos	NTRK1	pos	BTF3	pos	ITGA8	pos	IFNAR2	pos	PTK2B	pos	EEF1A1	pos	POLD1	pos	CALU	pos	CD33	pos	RPL11	pos	JAK1	pos	CD244	pos	PFN1	pos	CCR1	pos	STK4	pos	PRRG4	pos	STIM1	pos	HBA2	pos	RPS5	pos	GJA1	pos	EGR1	pos	FOXP3	pos
NLE1	pos	CLU	pos	NCK1	pos	PLCB2	pos	PHF11	pos	NCAM1	pos	TNFSF13B	pos	IFIT2	pos	VCL	pos	TAPBP	pos	PYGL	pos	PSMB2	pos	PDCD1LG2	pos	CDC42	pos	CCL19	pos	STAT5A	pos	PSMA8	pos	ACAT1	pos	HMOX1	pos	HLA-G	pos	IFNAR2	pos	VIM	pos	RAP1A	pos	PEX19	pos	TXNDC17	pos
STAU1	pos	CD274	pos	CTSZ	pos	BATF	pos	CD44	pos	NCK1	pos	CBR1	pos	DDX58	pos	GTF2E2	pos	LCP2	pos	MNDA	pos	MPG	pos	RPS19	pos	HLA-DOB	pos	NUP85	pos	HLA-DMA	pos	CD247	pos	PTPRJ	pos	STAT4	pos	NR3C1	pos	CRK	pos	CFLAR	pos	PPARG	pos	CALU	pos	ARPC5	pos
SYK	pos	GFI1	pos	EED	pos	IRF8	pos	RPL35A	pos	SCN2B	pos	BRCA2	pos	GLT8D2	pos	WDR45	pos	IL9R	pos	NFKBIA	pos	PLAUR	pos	RPS6KA1	pos	FCGR2C	pos	LYPD3	pos	CDC42	pos	IL2RA	pos	TAGLN2	pos	EWSR1	pos	HLA-DRB5	pos	SRF	pos	NRAS	pos	VCAM1	pos	IL2	pos	SOCS3	pos
PFDN5	pos	FGR	pos	SOCS1	pos	LGALS9	pos	HLA-DOA	pos	CHST8	pos	GPR50	pos	POU2F2	pos	CAPN1	pos	IL7R	pos	NDEL1	pos	ATF4	pos	DYNLL1	pos	GNB1	pos	AKT2	pos	PSMA8	pos	SKAP1	pos	FYB	pos	TLR3	pos	ATF4	pos	LIFR	pos	CSDE1	pos	FLNA	pos	LCK	pos	ETS1	pos
RPS23	pos	CALM2	pos	TLR9	pos	ERAP1	pos	PSMB8	pos	PRKCD	pos	NCK1	pos	NFKB1	pos	RPS24	pos	ZC3HAV1	pos	UBD	pos	RAD23A	pos	PTK2B	pos	ENO1	pos	IL2RA	pos	TLN1	pos	VDR	pos	IRF1	pos	DTNBP1	pos	EPAS1	pos	CORO1C	pos	CLIC4	pos	ITK	pos	STAT2	pos	IFNAR1	pos
THADA	pos	UBD	pos	P2RY12	pos	HLA-F	pos	PSMC1	pos	SOCS1	pos	IFNA6	pos	CEACAM21	pos	ARRB2	pos	THY1	pos	RFX5	pos	RPL18	pos	RPL18	pos	BIN2	pos	NTN1	pos	CTLA4	pos	RNF213	pos	IL12RB1	pos	SAMD9L	pos	PRDM1	pos	NUP43	pos	PTPN22	pos	TRAF1	pos	GRIA1	pos	OTUB1	pos
RPL19	pos	TNFRSF1B	pos	HLA-DQB1	pos	RNF213	pos	FBXO5	pos	SPTBN1	pos	SATB1	pos	NR3C1	pos	PXN	pos	TRAT1	pos	UBE2I	pos	P4HB	pos	CDK4	pos	BECN1	pos	HSP90B1	pos	WAS	pos	IL2	pos	TUBGCP2	pos	CD80	pos	AP2M1	pos	KIF2A	pos	TXNDC17	pos	CTSD	pos	PIK3CG	pos	KLRC1	pos
ANK3	pos	CFLAR	pos	HCK	pos	GABARAPL1	pos	HIST1H4L	pos	KAT2B	pos	CBLB	pos	GATA2	pos	CALR	pos	SIGLEC5	pos	CALD1	pos	SEC24A	pos	CCNB2	pos	LYN	pos	NPHP1	pos	NFATC1	pos	PIM1	pos	HMOX1	pos	RNF213	pos	AOC3	pos	SUMO3	pos	PLCG2	pos	COPZ2	pos	NCKAP1L	pos	PPARG	pos
A4GNT	pos	PTK2B	pos	IL4R	pos	TRAF1	pos	CD247	pos	SLAMF1	pos	SOCS3	pos	FASLG	pos	ESR1	pos	NOTCH1	pos	IL4R	pos	AP2S1	pos	PIK3CG	pos	OTUB1	pos	SOCS1	pos	IFITM3	pos	GH1	pos	LIFR	pos	DAPP1	pos	SIGLEC5	pos	ABI1	pos	FOXL1	pos	GH1	pos	ITGA4	pos	JAK3	pos
TAP2	pos	FN1	pos	IL12RB1	pos	SPI1	pos	USHBP1	pos	PRKCE	pos	ITGA6	pos	GRK5	pos	CHRNA9	pos	KAT2B	pos	PSME4	pos	LTA4H	pos	NRBF2	pos	ITK	pos	RP2	pos	GTF2E2	pos	SNX3	pos	ATXN1	pos	IL2RA	pos	GNAI2	pos	SNX3	pos	HLA-DQA2	pos	NOS2	pos	LMAN1	pos	CBR1	pos
PTPRCAP	pos	SLC2A4	pos	PHF11	pos	BIN2	pos	VDR	pos	ETS1	pos	DNAJA1	pos	NFKB2	pos	RER1	pos	MBP	pos	KIR3DL1	pos	PSMA8	pos	WIPI2	pos	COPZ2	pos	IQGAP1	pos	HLA-DQB1	pos	PCMT1	pos	SH3GLB1	pos	PPARG	pos	BCAP31	pos	MAP2K1	pos	KLRC2	pos	STAT1	pos	IL9R	pos	MAP3K5	pos
RNF213	pos	IGF2BP3	pos	TNFRSF14	pos	CTSD	pos	PTK2B	pos	CTLA4	pos	IRF5	pos	GNAI2	pos	SDF4	pos	USF1	pos	CCND2	pos	GRB2	pos	CD160	pos	PRLR	pos	NCKAP1L	pos	PSMB8	pos	CSF2RB	pos	ACADM	pos	AP1S2	pos	SQSTM1	pos	GFPT2	pos	RPLP0	pos	WIPF1	pos	GABARAP	pos	TMEM51	pos
PRPF19	pos	PTP4A3	pos	PSMB8	pos	DNAJC1	pos	SIVA1	pos	EPS8	pos	GBP1	pos	IFIT1	pos	SRP14	pos	GRAP2	pos	TAP1	pos	KLRC2	pos	RBX1	pos	IKBKG	pos	SEC61B	pos	CD244	pos	CEBPA	pos	LGALS1	pos	TNFRSF1B	pos	KLRC2	pos	HLA-C	pos	SEPN1	pos	NTRK1	pos	ANXA6	pos	PSMB1	pos
TLR2	pos	STAT5A	pos	STAT1	pos	PDCD1	pos	TNFRSF14	pos	HLA-C	pos	CCR7	pos	MSN	pos	GMPPB	pos	TNFSF13B	pos	ISG15	pos	AP1M1	pos	TBX21	pos	KIR2DS4	pos	CD8A	pos	RUNX3	pos	SERPINA1	pos	MR1	pos	PSME4	pos	ETS1	pos	ACTN1	pos	PSMC3	pos	PDCD1	pos	CEP135	pos	PNKD	pos
LNX1	pos	STAT2	pos	IFNGR1	pos	FAS	pos	PSMC2	pos	MSN	pos	ATR	pos	ZBTB20	pos	SEC31A	pos	GATA1	pos	IQGAP1	pos	MCM2	pos	LRRC59	pos	HLA-DRB1	pos	NR2F2	pos	RB1	pos	STAT5B	pos	NFATC1	pos	LPAR6	pos	GFPT2	pos	VCAM1	pos	ANXA2	pos	TBX21	pos	CSDE1	pos	LYPD3	pos
FOXL1	pos	JUN	pos	CTLA4	pos	CIITA	pos	VWF	pos	TLR9	pos	CUL2	pos	LRRK2	pos	TXNDC17	pos	PLAUR	pos	AURKB	pos	IL2RB	pos	MAX	pos	HLA-DPB1	pos	CLN3	pos	SOCS1	pos	SLAMF1	pos	ST3GAL4	pos	UBD	pos	IL2RA	pos	RCC2	pos	PIP4K2A	pos	PECAM1	pos	CD74	pos	IFNB1	pos
CAPZA1	pos	TUBB2A	pos	IL5RA	pos	IL9R	pos	CXCR4	pos	ACADM	pos	SREBF1	pos	USHBP1	pos	CNBP	pos	POU2F2	pos	ANXA6	pos	BUB3	pos	SQSTM1	pos	CSNK1D	pos	WAS	pos	UBE2D3	pos	FAM114A2	pos	CAV1	pos	PTPN1	pos	ITGA8	pos	PIK3CG	pos	TNFRSF14	pos	MCM5	pos	RFX5	pos	EIF6	pos
RAB1B	pos	PVRIG	pos	ELMO1	pos	IL7R	pos	SNCA	pos	PTK2B	pos	TLN1	pos	IRF9	pos	PRDX3	pos	LGALS3BP	pos	CBLB	pos	CDKN1A	pos	S100A11	pos	ILK	pos	COPB2	pos	NFKB1	pos	ILK	pos	ZBTB16	pos	HLA-DOB	pos	IFI16	pos	IL9R	pos	NFATC1	pos	IFIT1	pos	IFI16	pos	POMC	pos
ARF1	pos	HLA-DPB1	pos	HMOX1	pos	TUBB6	pos	TAP2	pos	SOD2	pos	TXN	pos	RHOA	pos	TMED3	pos	SIT1	pos	CSF3R	pos	RPLP2	pos	IFITM3	pos	PTPN1	pos	MCOLN3	pos	IKZF1	pos	KLRC4	pos	APEH	pos	ELMO1	pos	NT5E	pos	ELMO1	pos	RUNX1	pos	KLRK1	pos	SPN	pos	SEC13	pos
POU2F2	pos	IKZF1	pos	GBP1	pos	SIGLEC5	pos	LAIR1	pos	PLCB2	pos	DYNC1LI2	pos	GRIA1	pos	SEC11A	pos	KCTD12	pos	IFNGR1	pos	SRD5A3	pos	YKT6	pos	PGD	pos	ITPRIPL1	pos	CD4	pos	PSMB9	pos	HLA-H	pos	SPN	pos	SRPRB	pos	RHOA	pos	LILRA3	pos	CNIH3	pos	HLA-DRA	pos	PPA1	pos
TRAF1	pos	PLAUR	pos	PARP14	pos	HRAS	pos	PABPC1	pos	CALM1	pos	UFM1	pos	KLRK1	pos	GNAI2	pos	IL10	pos	CFL1	pos	A2M	pos	IRAK1	pos	PSMD9	pos	TXN	pos	TEK	pos	PIAS1	pos	IRF9	pos	PTPRCAP	pos	TNF	pos	SP100	pos	TUBA1C	pos	PDCD1LG2	pos	PDGFRB	pos	MOV10	pos
ARPC4	pos	OAT	pos	PTK2B	pos	DDX58	pos	KAT2B	pos	PIP4K2C	pos	ULK1	pos	FLNA	pos	CCR1	pos	IFIT3	pos	TP53RK	pos	FLT3	pos	RPS15	pos	HECW2	pos	ACTG1	pos	MYB	pos	KCNA6	pos	POLR2L	pos	LILRB1	pos	PTK2B	pos	GNAI2	pos	CHEK2	pos	CTSZ	pos	LILRA1	pos	CD274	pos
POU5F1	pos	CD5	pos	IFIT3	pos	RASSF5	pos	SIGLEC5	pos	RBPJ	pos	IL2	pos	ITPRIPL1	pos	IRF9	pos	LILRA3	pos	CTSC	pos	MYC	pos	SOCS3	pos	POU2F2	pos	CAPZA2	pos	HCK	pos	CDKN1A	pos	TGOLN2	pos	MAP3K5	pos	LILRB1	pos	ISG15	pos	PTGS2	pos	MS4A1	pos	POU2F2	pos	RAB14	pos
MME	pos	PSMD13	pos	HLA-DRA	pos	IL4R	pos	CCL19	pos	ATP6V1A	pos	COPB2	pos	DLG4	pos	PIM1	pos	DOK1	pos	ITGA4	pos	ALDOA	pos	P2RY12	pos	CREB3	pos	ZC3HAV1	pos	MR1	pos	UACA	pos	RPS6KA1	pos	GRAP2	pos	KLRC1	pos	FOXP3	pos	EXOSC4	pos	PHF11	pos	ATP12A	pos	COPE	pos
RPN1	pos	NCAM1	pos	HIF1A	pos	CDKN2A	pos	RPL18	pos	NCKAP1L	pos	IFITM3	pos	SPTA1	pos	TREM2	pos	TXNDC15	pos	TLR9	pos	AURKA	pos	OAS1	pos	CD1D	pos	ACVR1	pos	KIR2DS4	pos	DOK1	pos	LCP2	pos	NCK1	pos	SAMD9L	pos	MME	pos	VARS	pos	EIF1B	pos	ARCN1	pos	CAPZA1	pos
JAK3	pos	LRRK2	pos	LAIR1	pos	ARPC5	pos	PSMB9	pos	KIR2DL1	pos	CFLAR	pos	KIR2DS4	pos	GATA3	pos	RUNX3	pos	HLA-DQA1	pos	IL12A	pos	TNFSF13B	pos	HIST4H4	pos	HNRNPR	pos	TRAPPC1	pos	CEACAM21	pos	IL9R	pos	CCR7	pos	DUSP3	pos	EIF2AK2	pos	XRCC6	pos	HMOX1	pos	MAPK7	pos	MME	pos
KPNA4	pos	EIF2S1	pos	VCAM1	pos	CD8A	pos	CD8B	pos	ISG15	pos	DISC1	pos	IRF2	pos	PSMB9	pos	PTPN6	pos	CCR5	pos	FATE1	pos	LAIR1	pos	SCN2B	pos	IRF8	pos	IL12RB1	pos	CDKN1B	pos	HLA-DQA1	pos	CAPZA1	pos	HLA-DMB	pos	ASXL1	pos	SPI1	pos	PNP	pos	IL12RB1	pos	BCAR3	pos
STX6	pos	HLA-DQB1	pos	KIR2DL1	pos	ANXA6	pos	SSRP1	pos	AP1G1	pos	FLT3	pos	CYFIP2	pos	RPL11	pos	USHBP1	pos	B2M	pos	SAMD9L	pos	TLR2	pos	IFNGR1	pos	RPL28	pos	FGD2	pos	HTR6	pos	ATP6V0A1	pos	DOK2	pos	PIM1	pos	CBLB	pos	LGMN	pos	WIPF3	pos	MR1	pos	PSMC5	pos
GRB2	pos	ITGB1	pos	SERPINA1	pos	CTLA4	pos	IL12A	pos	NTRK1	pos	MCC	pos	GFPT2	pos	BAG2	pos	TNFRSF1B	pos	IL2RG	pos	CCNA2	pos	SLC39A3	pos	STX5	pos	STAT2	pos	HLA-DOB	pos	KLRD1	pos	A4GNT	pos	HERPUD1	pos	DHCR24	pos	RPS6KA1	pos	HLA-DQA1	pos	PYGL	pos	IL1R1	pos	VIM	pos
CXCL10	pos	TFE3	pos	SPN	pos	SOCS3	pos	BCAR3	pos	STX5	pos	ARHGEF1	pos	FLNC	pos	OSMR	pos	KLRK1	pos	VCAM1	pos	IKBKG	pos	TMEM173	pos	KCNA3	pos	HIST1H3E	pos	MSN	pos	CBL	pos	IFNGR2	pos	HBA2	pos	IL7R	pos	TFAM	pos	CTNNB1	pos	SQSTM1	pos	TMED10	pos	TLR9	pos
XRN1	pos	ESR1	pos	TNF	pos	HLA-DQB2	pos	EED	pos	HBA2	pos	BAIAP2	pos	SAMD9L	pos	EIF3I	pos	IFNGR1	pos	FCGR3A	pos	CAMKK2	pos	NCKAP1L	pos	DOK2	pos	REL	pos	TRERF1	pos	KLRC2	pos	AGTRAP	pos	XRN1	pos	HLA-F	pos	RASSF5	pos	HBA2	pos	SYK	pos	GLUL	pos	F5	pos
WASL	pos	JAK2	pos	PFKP	pos	ETS1	pos	TRIM21	pos	PML	pos	COG8	pos	SCN2B	pos	HPRT1	pos	PRLR	pos	SOX4	pos	RPS13	pos	PSMA5	pos	SH3GLB2	pos	RPS11	pos	CBLB	pos	GATA2	pos	IL6ST	pos	CASP3	pos	IFNGR2	pos	RDX	pos	SMURF1	pos	PGRMC1	pos	LILRA3	pos	LYL1	pos
NFATC1	pos	ZC3HAV1	pos	F5	pos	IFIT2	pos	HLA-DPB1	pos	UVRAG	pos	IFIT3	pos	GATA3	pos	LILRA3	pos	RPGRIP1	pos	ZAP70	pos	FAU	pos	NCK1	pos	TIRAP	pos	FOLR1	pos	PRDM1	pos	LTA4H	pos	ANK1	pos	LAIR1	pos	IFNAR1	pos	TLR9	pos	IL2RB	pos	NDE1	pos	EGFR	pos	DDOST	pos
GRAP2	pos	THY1	pos	IFNB1	pos	PTPRJ	pos	APBB1IP	pos	COL14A1	pos	BCR	pos	JAK1	pos	TAPBP	pos	PRKACB	pos	DUSP3	pos	NCK1	pos	EIF3F	pos	PICALM	pos	MAGOH	pos	KCTD12	pos	SYNJ1	pos	GH1	pos	CD79A	pos	CFLAR	pos	GRB2	pos	IFNGR1	pos	STAT5A	pos	RNGTT	pos	CBLB	pos
VPS52	pos	RHOA	pos	WIPF1	pos	XRN1	pos	TREX1	pos	IFNAR2	pos	LMNA	pos	IL12RB1	pos	FCGR2A	pos	KIF2A	pos	MYC	pos	FCGR3A	pos	PSMD13	pos	CSK	pos	SERPINA1	pos	HLA-H	pos	FCGRT	pos	CTSD	pos	PPIF	pos	BIN2	pos	KLHL8	pos	VDAC1	pos	CFTR	pos	KITLG	pos	BCAP31	pos
EIF3I	pos	SGK1	pos	TFE3	pos	UBC	pos	NCK1	pos	LRFN3	pos	GLUL	pos	PTPN6	pos	TCTN3	pos	NCKAP1L	pos	EIF2AK2	pos	JAK2	pos	RAB8A	pos	VCL	pos	VCAM1	pos	HLA-DQA2	pos	ZAP70	pos	PTPN6	pos	GFI1	pos	CSTB	pos	WDR11	pos	CD8A	pos	PAK1	pos	CD38	pos	GNAI2	pos
CD74	pos	LYL1	pos	TRAT1	pos	IFNG	pos	RPLP1	pos	CDKN1A	pos	GRK5	pos	IFITM3	pos	COPB1	pos	HLA-DRA	pos	MAGEA6	pos	HLA-DQA1	pos	POLR3K	pos	CD3G	pos	CEP135	pos	SPTA1	pos	DCTN3	pos	VDR	pos	CSF2RB	pos	JAK2	pos	ATP6V1A	pos	TRIM21	pos	CD1D	pos	ACTB	pos	STX5	pos
UBE2D1	pos	PSMB7	pos	GH1	pos	PSMB4	pos	MYO5A	pos	BAG2	pos	WDFY3	pos	KLRC1	pos	SAMD9L	pos	KIR2DS4	pos	HLA-DRB1	pos	PTPN1	pos	RASSF5	pos	PIK3CG	pos	VDR	pos	JAK3	pos	MYL6	pos	PIAS1	pos	RASSF5	pos	ANXA11	pos	RPA2	pos	GATA1	pos	GAB2	pos	STAT4	pos	LAIR1	pos
BTK	pos	EIF2AK2	pos	SCLT1	pos	PPIA	pos	COPZ2	pos	PIK3CG	pos	STAT4	pos	LGALS9	pos	PRLR	pos	IFIT2	pos	HLA-A	pos	E2F4	pos	GLUL	pos	SYNJ1	pos	UBC	pos	TGFA	pos	LGALS3	pos	NT5E	pos	IFIT2	pos	SLC25A5	pos	IL5RA	pos	CIITA	pos	PIK3CG	pos	WAS	pos	IL2	pos
TNFRSF10D	pos	LILRA1	pos	MOV10	pos	FOXP3	pos	OAS1	pos	ACVR1	pos	CD38	pos	TBX21	pos	SOD1	pos	IL12A	pos	TRAT1	pos	RPA1	pos	ITGA4	pos	INPPL1	pos	RDX	pos	CXCR4	pos	SGK1	pos	PON2	pos	PPP2CA	pos	PTPN22	pos	ITPRIPL1	pos	BLNK	pos	TPM3	pos	SCARB2	pos	LRRC59	pos
SIT1	pos	RAP1A	pos	TUBA4A	pos	NCK1	pos	RPS4X	pos	IRF4	pos	RUNX1	pos	IFNAR1	pos	CXCL10	pos	JAK2	pos	RASSF5	pos	CDH2	pos	PTPRCAP	pos	MYO1C	pos	FCGR1A	pos	IL3RA	pos	CIITA	pos	SOCS3	pos	VIM	pos	ARPC5	pos	LILRA3	pos	LILRB2	pos	CTSS	pos	UBD	pos	RB1	pos
SQSTM1	pos	F8	pos	LCP1	pos	FYB	pos	TRERF1	pos	TPM1	pos	RAB10	pos	TXNDC15	pos	SKAP1	pos	TREM2	pos	TRAF2	pos	P2RY12	pos	DTNBP1	pos	BCL10	pos	HSPB1	pos	FCGR3A	pos	LGALS1	pos	SYK	pos	STAT5A	pos	RPGRIP1	pos	NFKBIA	pos	NFKB1	pos	IGF2BP3	pos	NTN1	pos	ATAD3A	pos
TNFRSF1A	pos	GATA1	pos	IL3RA	pos	HLA-DPB1	pos	RPL5	pos	CTSF	pos	RARA	pos	SH3KBP1	pos	TRAT1	pos	WAS	pos	FYB	pos	TRERF1	pos	HLA-C	pos	IRF5	pos	EGR1	pos	IRF7	pos	USF2	pos	TEC	pos	RTN4	pos	HCK	pos	NUP160	pos	ARHGAP25	pos	HELLS	pos	ETS1	pos	TRAF2	pos
NRG1	pos	RASSF5	pos	LILRA1	pos	PTPRCAP	pos	LIFR	pos	NT5E	pos	SEC24A	pos	GABARAP	pos	CLIC4	pos	LCP1	pos	GAB2	pos	KIAA0101	pos	TUBA1C	pos	NUP62	pos	GJA1	pos	SEPN1	pos	MYO5A	pos	CD274	pos	HLA-DQA1	pos	KIR3DL1	pos	IRF4	pos	ANXA11	pos	LGALS3BP	pos	ATM	pos	NLRP1	pos
GATA1	pos	SPN	pos	HLA-DRB5	pos	GBP1	pos	PDCD1	pos	HERPUD1	pos	OAF	pos	LCP1	pos	TCTN1	pos	KCNA3	pos	PSMB8	pos	NUP107	pos	IL10	pos	FLNB	pos	ERP29	pos	IFITM1	pos	KIR3DL1	pos	ASMTL	pos	ADARB1	pos	PTGS2	pos	IL3RA	pos	PPIF	pos	CD28	pos	MAPK1	pos	CD82	pos
LYN	pos	NFATC2	pos	KLRC1	pos	CD2	pos	TPT1	pos	CREBBP	pos	IFIT1	pos	IFNGR1	pos	CARD11	pos	FCGR2C	pos	IRF8	pos	TTC28	pos	DDA1	pos	AP2A2	pos	IL2RG	pos	HLA-DQB2	pos	PTPRCAP	pos	LGMN	pos	CCR5	pos	CSF3R	pos	ATF7IP	pos	USF1	pos	SOCS1	pos	FCGR1A	pos	PRDM1	pos
NCKAP1L	pos	NCK1	pos	SNX3	pos	LGMN	pos	P2RY12	pos	COPS4	pos	TANK	pos	LILRB2	pos	CASP8	pos	SPN	pos	CD3D	pos	FYN	pos	GNAI2	pos	UBC	pos	CSNK1A1	pos	KLRK1	pos	HCK	pos	TNFRSF14	pos	MYL6	pos	CLN3	pos	NASP	pos	HNRNPM	pos	ITGB1	pos	CLU	pos	TP53RK	pos
DISC1	pos	ESD	pos	PNP	pos	KIR2DS4	pos	IL2RA	pos	HLA-DQA2	pos	ATF2	pos	TREX1	pos	TFAP2C	pos	GNAI2	pos	MS4A1	pos	IFNAR2	pos	IL4R	pos	EIF2B1	pos	DOK2	pos	PSMB6	pos	PVRIG	pos	TNIK	pos	HLA-C	pos	ARPC4	pos	LAT	pos	SH3GLB1	pos	JAK1	pos	SGSM3	pos	PSMD13	pos
PSMB3	pos	PCMT1	pos	IRF1	pos	DOK2	pos	EEF1D	pos	DCTN1	pos	PIK3C3	pos	KIR2DL3	pos	FOXL1	pos	IRF8	pos	H2AFX	pos	ISG15	pos	KLRC2	pos	PLCB2	pos	JAK1	pos	NLRP1	pos	ZBTB16	pos	IL4	pos	KLRC1	pos	IL9R	pos	CSK	pos	STAT1	pos	IRF9	pos	EPAS1	pos	SCARB1	pos
GBP1	pos	PML	pos	KLRC4	pos	LYL1	pos	LILRB1	pos	UBD	pos	RAB5C	pos	HSD3B7	pos	HDAC1	pos	MOV10	pos	HLA-DRA	pos	ARHGDIA	pos	TP73	pos	HLA-DQA1	pos	FCGRT	pos	DAPP1	pos	GRK5	pos	GATA1	pos	KIR2DL1	pos	FOXL1	pos	HSD3B7	pos	AP1B1	pos	PSMA8	pos	CTSZ	pos	LCP2	pos
HIVEP2	pos	NFKBIA	pos	KCTD12	pos	LYPD3	pos	ENO1	pos	AP2A1	pos	ARPC5	pos	IFNAR2	pos	ABI1	pos	IL2RA	pos	CCR1	pos	LILRB1	pos	CD8B	pos	FLOT2	pos	ILK	pos	CTSC	pos	DNAJB1	pos	TMEM173	pos	HLA-F	pos	IFITM1	pos	JAK2	pos	LRRC59	pos	LYN	pos	TUBB6	pos	RBX1	pos
HCK	pos	DTNBP1	pos	HLA-G	pos	ARHGAP25	pos	RPL15	pos	WIPF2	pos	IL1R1	pos	PARP14	pos	FGR	pos	LGMN	pos	IL9R	pos	DERL1	pos	CD244	pos	CNBP	pos	TPT1	pos	TNFRSF1A	pos	GBP1	pos	PAG1	pos	TPM3	pos	PSMA6	pos	CTNNB1	pos	ETS1	pos	POU2F2	pos	EP300	pos	FTSJ1	pos
ERBB3	pos	CTSC	pos	ENO1	pos	FLOT2	pos	ITPRIPL1	pos	HCK	pos	AOC3	pos	RUNX3	pos	TRAPPC1	pos	TREX1	pos	SP100	pos	CENPJ	pos	LILRA3	pos	ATP1B3	pos	CLIP1	pos	HLA-DQA1	pos	CFTR	pos	TSC22D1	pos	CD74	pos	HLA-DQB1	pos	MYH9	pos	HSPD1	pos	HLA-C	pos	RASSF5	pos	PDCD1	pos
RPLP2	pos	TBX21	pos	PDCD1LG2	pos	VCAM1	pos	AXL	pos	CTSZ	pos	OCRL	pos	NFKBIA	pos	UBE2D3	pos	LYN	pos	NCKAP1L	pos	TPT1	pos	TAP2	pos	SYK	pos	PCNA	pos	SOD2	pos	PRKCD	pos	IL10	pos	LILRA3	pos	LMNA	pos	RAP1A	pos	SAR1A	pos	MR1	pos	CLIC4	pos	GABARAP	pos
THY1	pos	IRF9	pos	ZAP70	pos	FASLG	pos	USF2	pos	MOV10	pos	MAPK8	pos	IFI6	pos	RPS19	pos	HLA-E	pos	GRB2	pos	PHLDA3	pos	PSMB9	pos	MAPK13	pos	POLR2G	pos	RUNX1	pos	TMEM51	pos	PTGER3	pos	SOCS1	pos	HIST1H1C	pos	PIAS2	pos	IL9R	pos	NCKAP1L	pos	PHLDA3	pos	HLA-B	pos
LILRB2	pos	PSMA5	pos	STAT2	pos	IKZF1	pos	PRKACB	pos	PIAS1	pos	AKR1B1	pos	KCNMA1	pos	IFNAR1	pos	FYB	pos	IL3RA	pos	RAC1	pos	IRF7	pos	CTSZ	pos	IRF3	pos	PRKCQ	pos	LCP1	pos	STAT2	pos	TLR2	pos	HERPUD1	pos	PTEN	pos	RASSF5	pos	PFKP	pos	SOCS2	pos	IKZF1	pos
CBL	pos	CEACAM21	pos	PIK3CG	pos	IFI6	pos	PLAUR	pos	ATE1	pos	ACTN4	pos	STAT4	pos	CTSC	pos	SCLT1	pos	PDGFRB	pos	GABRE	pos	IFNGR2	pos	SEC11A	pos	PSMB8	pos	LYL1	pos	DOK2	pos	ITM2B	pos	MAX	pos	IFIT3	pos	ETS2	pos	SRD5A3	pos	CCND2	pos	VCL	pos	KIR2DS4	pos
POMGNT1	pos	KCTD12	pos	LYN	pos	GFPT2	pos	PML	pos	FCGR2A	pos	CD55	pos	ISG15	pos	TRMT112	pos	SOD2	pos	GLT8D2	pos	GNB1	pos	RPS3	pos	FAS	pos	ATF1	pos	EPS8L1	pos	CXCL10	pos	CD55	pos	CD93	pos	NLRP1	pos	MAP1LC3B	pos	PPARG	pos	TLN1	pos	CTSC	pos	EPS15	pos
TRAPPC3	pos	PARP14	pos	EPAS1	pos	TMEM171	pos	RPS7	pos	ACO2	pos	PRKAA1	pos	MR1	pos	WASF2	pos	RBPJ	pos	RCC1	pos	ARF1	pos	UBC	pos	IFIT3	pos	CD81	pos	VCL	pos	DAPP1	pos	NLRP1	pos	ZC3HAV1	pos	IFNGR1	pos	ATL3	pos	JUNB	pos	CD247	pos	PIK3CA	pos	NFKBIA	pos
TMEM173	pos	GRK5	pos	JUNB	pos	HLA-DRB5	pos	ARPC3	pos	PTPN22	pos	PML	pos	INPP5D	pos	CLU	pos	PHF11	pos	MOV10	pos	FASLG	pos	SHMT2	pos	SERPINA1	pos	POMC	pos	HLA-G	pos	IL7R	pos	NTRK1	pos	PSMA5	pos	FAS	pos	SCLT1	pos	VCAM1	pos	CCNA1	pos	CCR1	pos	MAP1LC3B	pos
RPL11	pos	GFPT2	pos	FGR	pos	FGR	pos	FYB	pos	IFNG	pos	SDF4	pos	IRF7	pos	PCBP1	pos	HERPUD1	pos	ADARB1	pos	AP1B1	pos	PLEK	pos	HLA-H	pos	RPS6KA1	pos	CIITA	pos	IFNG	pos	PECAM1	pos	CD82	pos	HLA-C	pos	EIF2S3	pos	PSMD13	pos	KPNA3	pos	CREB1	pos	SAMD9L	pos
SAMD9L	pos	NTN1	pos	CSK	pos	CSF3R	pos	EPS15	pos	CLIP1	pos	SORT1	pos	HLA-E	pos	SLC1A5	pos	NR2F2	pos	FBXW7	pos	KIR2DS4	pos	STAT4	pos	FOS	pos	AFP	pos	POMC	pos	VCAM1	pos	FGD2	pos	PTPN22	pos	PPARA	pos	CLIC4	pos	CTSS	pos	LMNA	pos	HLA-E	pos	RNF213	pos
CCNA1	pos	TREM2	pos	WAS	pos	IKBKE	pos	IL3RA	pos	SEC31A	pos	PLCB2	pos	IFIT3	pos	CAV1	pos	HLA-F	pos	CEBPA	pos	LILRA1	pos	RPS20	pos	TAP2	pos	IL7R	pos	IL4R	pos	HLA-DPA1	pos	SAMD9L	pos	PSMD7	pos	IL2RG	pos	NCKAP1L	pos	PRKCQ	pos	CUL1	pos	STAM2	pos	ATP6V1E1	pos
TRAPPC1	pos	HCK	pos	LILRA3	pos	HECW2	pos	BATF2	pos	DYNC1I1	pos	TSC22D1	pos	SKAP1	pos	PSMC2	pos	IFNAR1	pos	TREM2	pos	PSMD7	pos	HLA-DMA	pos	NXF1	pos	BRCA1	pos	MAX	pos	CTSZ	pos	LILRA1	pos	HLA-B	pos	CSF2RB	pos	SOCS2	pos	CD79B	pos	PARP14	pos	RNF213	pos	CFLAR	pos
CD81	pos	SP100	pos	LGALS3	pos	HLA-E	pos	IKBKB	pos	CHUK	pos	NR2F2	pos	IRF1	pos	S100A11	pos	GHDC	pos	LILRA3	pos	CASP8	pos	SIRT2	pos	VAV2	pos	C20orf24	pos	DDX58	pos	JAK3	pos	PTPRC	pos	SARS	pos	ANXA2	pos	IFIT1	pos	NFKBIA	pos	GRK5	pos	ATP6V1E1	pos	SSR4	pos
KIR2DS4	pos	KLRK1	pos	TNFRSF1A	pos	LAIR1	pos	PTPN22	pos	ARF6	pos	ATG5	pos	CTSZ	pos	ANXA2	pos	TLR9	pos	PSMD11	pos	PYGL	pos	RPLP0	pos	IFNAR1	pos	MCM3	pos	PLXNA1	pos	SIRT2	pos	DDX58	pos	RPGRIP1	pos	PHF11	pos	CD160	pos	HIF1A	pos	MAP1LC3B	pos	HLA-B	pos	PPIB	pos
SHC1	pos	RAB5C	pos	IKZF1	pos	CCND2	pos	UBA52	pos	PTEN	pos	NFKBIA	pos	CARD11	pos	NUP54	pos	VCAM1	pos	HRAS	pos	GTF2E2	pos	NFKB2	pos	USF2	pos	COPE	pos	STAT2	pos	GJA1	pos	TXNDC15	pos	EIF3D	pos	TAP2	pos	B2M	pos	LPAR6	pos	CAPZA2	pos	AKR1B1	pos	IFNG	pos
USHBP1	pos	TNFSF13B	pos	LAT	pos	PFDN5	pos	SYK	pos	FYCO1	pos	FYCO1	pos	PDCD1LG2	pos	VIM	pos	VDR	pos	VWF	pos	CDC37	pos	PPIA	pos	RNF213	pos	MSN	pos	HECW2	pos	HLA-DRB1	pos	STAT5B	pos	PSMB2	pos	PLEK	pos	JAK3	pos	TUBB6	pos	TFRC	pos	NFKBIA	pos	CSK	pos
RHOA	pos	ZBTB16	pos	FYB	pos	TMEM51	pos	PIP5K1B	pos	SPN	pos	IL3RA	pos	CTLA4	pos	SMAD2	pos	STAT4	pos	UVRAG	pos	BYSL	pos	PSMB1	pos	BCL6	pos	CD3EAP	pos	HLA-DPB1	pos	PDCD6IP	pos	SP100	pos	FBXO6	pos	APBB1IP	pos	PSMB9	pos	CD1A	pos	PLS3	pos	PTPN22	pos	SEC61B	pos
ISG15	pos	DISC1	pos	SPI1	pos	TBX21	pos	SEC13	pos	ANK3	pos	ATM	pos	KCNA3	pos	SIT1	pos	RAP1A	pos	P2RY12	pos	CDK7	pos	USF2	pos	NFKBIA	pos	LAIR1	pos	EIF5A	pos	SOCS1	pos	LGALS9	pos	IRF2	pos	IL10	pos	UXS1	pos	IPO4	pos	IL2	pos	P2RY12	pos	ATP6V1C1	pos
RPS13	pos	TLR9	pos	PIP4K2A	pos	ATP6V1B2	pos	SRF	pos	PAFAH1B1	pos	IFNA2	pos	F8	pos	SUCLG2	pos	DOK2	pos	CTSZ	pos	BTF3	pos	GAB2	pos	CTSS	pos	APOE	pos	FABP5	pos	ERAP1	pos	KITLG	pos	LGMN	pos	CDKN2A	pos	KIT	pos	CD74	pos	TLR3	pos	SYNJ1	pos	KCTD12	pos
STAT1	pos	SOD2	pos	PRKCA	pos	PVRIG	pos	LILRB2	pos	ABL1	pos	ATP6V1H	pos	KLRC4	pos	ITM2B	pos	NUP210	pos	ANXA2	pos	POU5F1	pos	ZAP70	pos	LILRA1	pos	LDHA	pos	LIFR	pos	CCNA1	pos	STX5	pos	PFN1	pos	OAS1	pos	LYL1	pos	PYGL	pos	SIGLEC5	pos	ANK2	pos	TRAPPC3	pos
STAT3	pos	SARS	pos	IFNAR2	pos	SERPINA1	pos	ANXA1	pos	ATP6V1E1	pos	FGR	pos	ZAP70	pos	UBD	pos	KLRC2	pos	AREG	pos	EIF4A1	pos	DDX58	pos	FKBP8	pos	NRBF2	pos	KIT	pos	PARP14	pos	ISLR	pos	TRAT1	pos	PAG1	pos	LYN	pos	FCGR3A	pos	FOLR1	pos	PIP5K1C	pos	MBP	pos
ACTG1	pos	DUSP3	pos	TNFRSF1B	pos	PSMA8	pos	HTR6	pos	LYL1	pos	CTSS	pos	TLR3	pos	LCK	pos	PIP4K2A	pos	NUP62	pos	ABI1	pos	KCNMA1	pos	SNAP29	pos	PSMA2	pos	PLEK	pos	DUSP3	pos	MAPK3	pos	SPP1	pos	MYH9	pos	EGR1	pos	APBB1IP	pos	TRAF6	pos	MCC	pos	AXL	pos
STAT5A	pos	TARS	pos	PICALM	pos	HSD3B7	pos	MAP3K5	pos	CASP3	pos	ULK2	pos	SYVN1	pos	IFITM3	pos	PSMB9	pos	HLA-B	pos	ADARB1	pos	GLT8D2	pos	IL2RB	pos	WDR45	pos	CEP135	pos	TRAF6	pos	ITK	pos	HLA-DPB1	pos	IRF7	pos	TEK	pos	IRF9	pos	UACA	pos	IL6ST	pos	KLRK1	pos
GFI1	pos	HLA-DRA	pos	STK4	pos	RPL18	pos	VAV1	pos	ITPRIPL1	pos	CD3E	pos	NTRK1	pos	CCL19	pos	TMEM173	pos	SIGLEC5	pos	CAV1	pos	CIITA	pos	YWHAZ	pos	PLCB2	pos	GBP1	pos	PDGFRB	pos	PIP4K2A	pos	MARS	pos	PML	pos	ARPC4	pos	CRK	pos	MYH9	pos	TNFRSF1A	pos	FLOT1	pos
RPL37	pos	PSMD1	pos	VAC14	pos	ITGA4	pos	FYN	pos	PRKAA2	pos	ASMTL	pos	PHF11	pos	ACADM	pos	IL3RA	pos	SCARB1	pos	RPL38	pos	FYB	pos	PTPRC	pos	HLA-DPA1	pos	VCAM1	pos	GFI1	pos	INSIG2	pos	XPO6	pos	GJA1	pos	TARDBP	pos	UFSP2	pos	DEK	pos	GLRA2	pos	STK4	pos
PTPRC	pos	CDH2	pos	PLCB2	pos	TNFRSF1A	pos	RPL28	pos	YWHAH	pos	FLNA	pos	PSMB9	pos	LILRB1	pos	IFNB1	pos	SEC24D	pos	NAT10	pos	SIRT7	pos	RER1	pos	AHCYL1	pos	HNRNPD	pos	TUBA1A	pos	PRKCA	pos	PHF11	pos	ETS2	pos	GNB1	pos	CXCR4	pos	TAPBP	pos	DYNC1LI2	pos	EIF5A	pos
FCGR3A	pos	CCR2	pos	TBX21	pos	HLA-DPA1	pos	CD93	pos	ATG2A	pos	VDR	pos	HLA-DRA	pos	INPP5D	pos	ERAP1	pos	PRDM1	pos	HLA-DQA2	pos	KCNA6	pos	CAPZA1	pos	IRF5	pos	VAV3	pos	CTLA4	pos	MAP3K1	pos	CLIC1	pos	IL4R	pos	LPAR1	pos	PDCD1	pos	ITPRIPL1	pos	SMURF2	pos	AP2M1	pos
DOK1	pos	VAV1	pos	MAP3K5	pos	IL12RB1	pos	ATG2A	pos	PLEK	pos	AP1G1	pos	HMOX1	pos	FCGR3A	pos	IFI6	pos	CHST8	pos	PFDN5	pos	IL2RB	pos	CALM1	pos	E2F4	pos	TRIM21	pos	DNM2	pos	GRB2	pos	PSMB8	pos	GMPPB	pos	TGFBR1	pos	AP2A1	pos	TUBA1A	pos	HLA-A	pos	ATP5F1	pos
PAK2	pos	VWF	pos	SNCA	pos	IL5RA	pos	SLC7A3	pos	LNPEP	pos	IFNA13	pos	PLCG2	pos	ZAP70	pos	MNDA	pos	TP53	pos	LCP1	pos	KLRC1	pos	IFNG	pos	SYVN1	pos	KIR2DL1	pos	TMEM173	pos	EEF1A1	pos	HLA-G	pos	KCNA3	pos	CXCR4	pos	PTPRC	pos	TUBB6	pos	HBA2	pos	CLN3	pos
LCP1	pos	IRF1	pos	MBP	pos	POU2F2	pos	SCN2B	pos	ACTB	pos	PSMB9	pos	TAPBP	pos	STAT6	pos	IFITM3	pos	HECW2	pos	NUP85	pos	IRF1	pos	HDAC5	pos	TLR9	pos	PFN2	pos	FOXP3	pos	PVRIG	pos	HLA-A	pos	UBE2D3	pos	TMEM173	pos	PML	pos	CDKN1A	pos	STAT3	pos	LCP1	pos
KLRK1	pos	LPAR1	pos	LCK	pos	PIM1	pos	LILRA1	pos	IL6ST	pos	GAB2	pos	ISLR	pos	MYH9	pos	HLA-DQB1	pos	ATP6V1B2	pos	CALR	pos	RPL37	pos	SDHA	pos	BCAP31	pos	KCNA3	pos	TLN1	pos	YWHAH	pos	TNF	pos	CEACAM21	pos	HEATR6	pos	CLN3	pos	KLRC2	pos	PTEN	pos	IL3RA	pos
MED20	pos	CALD1	pos	HLA-DQB2	pos	TEK	pos	LRRK2	pos	STAG1	pos	LCP2	pos	OAS1	pos	RBBP8	pos	IFIT1	pos	SQSTM1	pos	TRMT112	pos	FCGR3A	pos	RPS6KB2	pos	CASP3	pos	PECAM1	pos	TRAF1	pos	FLT3	pos	EIF4A3	pos	UBL4A	pos	PSMB8	pos	ILK	pos	TUBA1B	pos	FASLG	pos	PSMA1	pos
KLRC2	pos	IRF8	pos	NUP93	pos	CTSS	pos	HLA-E	pos	ATP5B	pos	C10orf35	pos	TRAF1	pos	RPS23	pos	CTSZ	pos	TUBA1C	pos	RPS25	pos	CORO1C	pos	IL4R	pos	PYGL	pos	EDA	pos	TREM2	pos	HCK	pos	PNP	pos	VAV3	pos	CD1C	pos	MYH9	pos	HECW2	pos	GCNT2	pos	CAPZA2	pos
RARA	pos	FYN	pos	PRKCQ	pos	PML	pos	FGD2	pos	HIST1H1C	pos	PLAUR	pos	IL4R	pos	LCP1	pos	NUP62	pos	HCK	pos	SHMT2	pos	TP53RK	pos	SGK1	pos	FYB	pos	CNIH3	pos	LNPEP	pos	OAS1	pos	CDKN1B	pos	SLC39A11	pos	CD4	pos	CD93	pos	PRKCQ	pos	UVRAG	pos	MAPK3	pos
ARPC5	pos	SOCS3	pos	PLXNA1	pos	STAT6	pos	VCAM1	pos	AP1M1	pos	CTSD	pos	IRF3	pos	FOS	pos	IFITM1	pos	ESR1	pos	IL7R	pos	NME2	pos	CD55	pos	AP2S1	pos	FCGR2C	pos	PDCD1	pos	SH3GL2	pos	TMEM51	pos	EPS15	pos	KDR	pos	HLA-DPA1	pos	NFATC2	pos	KCTD12	pos	AFP	pos
HLA-DRB5	pos	FASLG	pos	CFLAR	pos	CFLAR	pos	KLRC4	pos	PRKCQ	pos	IFITM1	pos	GFAP	pos	CD81	pos	SATB1	pos	LILRA1	pos	RPL12	pos	RPS14	pos	NSF	pos	IFITM1	pos	HLA-C	pos	USHBP1	pos	RAB41	pos	CD86	pos	F5	pos	EIF2S1	pos	OSMR	pos	CEP152	pos	MBP	pos	TUBA1C	pos
ETS1	pos	HSPA5	pos	PFN1	pos	AP2S1	pos	CARD11	pos	DYNC1LI2	pos	TRIM21	pos	FBXO6	pos	RAB5C	pos	LAT	pos	LYL1	pos	AGTRAP	pos	HLA-DRA	pos	SH3KBP1	pos	H2AFX	pos	LILRA3	pos	NFKBIA	pos	THY1	pos	SCARB2	pos	IL2	pos	CTLA4	pos	ATIC	pos	RBPJ	pos	USHBP1	pos	GRK5	pos
TXN	pos	C11orf58	pos	IFITM1	pos	CTSZ	pos	TRAF6	pos	LCK	pos	STAT5B	pos	UBD	pos	BET1	pos	YWHAH	pos	NRAS	pos	CSTB	pos	FGR	pos	DOK1	pos	ATAD3A	pos	SIT1	pos	COL14A1	pos	CDKN1A	pos	ITM2B	pos	LCP2	pos	STAT4	pos	WDR4	pos	TTC28	pos	LIMA1	pos	KIR3DL1	pos
AP2A2	pos	LGALS3BP	pos	IRAK1	pos	KLRK1	pos	KCNA6	pos	USF2	pos	ZBTB20	pos	CFLAR	pos	RPS6KA1	pos	TMEM51	pos	HLA-DQB2	pos	KPNA2	pos	PAG1	pos	CAPN1	pos	CFL1	pos	LCK	pos	IFITM3	pos	HTR3C	pos	PIP4K2A	pos	RAB5C	pos	IQCB1	pos	PPIB	pos	IRF8	pos	SRF	pos	TRIM21	pos
RPL38	pos	CDK9	pos	GFPT2	pos	TYROBP	pos	RHOA	pos	HTR6	pos	CCND2	pos	PRKCQ	pos	ETS2	pos	PLEK	pos	RAC1	pos	TMEM173	pos	HLA-DQB1	pos	OAS1	pos	TRAT1	pos	CD93	pos	ETS1	pos	DUSP3	pos	ADRB2	pos	YWHAZ	pos	APOE	pos	PSMB8	pos	THY1	pos	MAPK8IP2	pos	LGALS3BP	pos
NT5E	pos	IFI16	pos	LGALS9	pos	CD3E	pos	IFNG	pos	BCL10	pos	MINPP1	pos	SPI1	pos	MAPK14	pos	GH1	pos	P4HB	pos	SP1	pos	MAD2L2	pos	S100A11	pos	EPHB4	pos	YBX1	pos	GLUL	pos	KCNA3	pos	RBX1	pos	CBR1	pos	NEDD4	pos	TLR3	pos	POMC	pos	FOS	pos	LILRA1	pos
CTSC	pos	TPM3	pos	MNDA	pos	FCGR1A	pos	ARFRP1	pos	IL2RB	pos	MOV10	pos	CD28	pos	NPHP1	pos	PAG1	pos	INTS4	pos	A4GNT	pos	PHLDA3	pos	ATP1A1	pos	WDR1	pos	KLRD1	pos	HLA-DPB1	pos	ZBTB20	pos	TRAF1	pos	PICALM	pos	GHR	pos	IL2	pos	RBL1	pos	CRK	pos	VAV1	pos
ARHGAP25	pos	TRAT1	pos	TAGLN2	pos	VAC14	pos	SARS	pos	WDFY3	pos	SAR1B	pos	LILRA1	pos	WAS	pos	F5	pos	CD79B	pos	KCNJ8	pos	RAN	pos	PXN	pos	CDCA8	pos	TBX21	pos	SAMD9L	pos	HBA1	pos	IL2	pos	RNF213	pos	TMEM206	pos	HLA-C	pos	FLT1	pos	EXOC5	pos	DNAJC1	pos
TOMM22	pos	GOSR2	pos	IRF3	pos	TRIM21	pos	RPS15	pos	OSMR	pos	SNX3	pos	PTPRJ	pos	HLA-DRB5	pos	TBX21	pos	S100A11	pos	PGLS	pos	NFATC1	pos	F5	pos	CDC20	pos	SP100	pos	INPP5D	pos	HBA2	pos	RAB5C	pos	IL12A	pos	DISC1	pos	TP53	pos	SMAD3	pos	APC	pos	IL5RA	pos
YWHAB	pos	TNFRSF14	pos	HERPUD1	pos	ZBTB16	pos	PLCG2	pos	CEACAM21	pos	PDGFRB	pos	HECW2	pos	PTPRCAP	pos	TNIK	pos	RELA	pos	PHF11	pos	PSMB2	pos	PFDN5	pos	HDAC1	pos	CORO1C	pos	PRKCE	pos	RAP1A	pos	SERPINA1	pos	PVRIG	pos	SLAMF1	pos	PFN1	pos	HLA-DRB1	pos	HLA-DQB2	pos	NFKB1	pos
ITM2B	pos	KIR3DL1	pos	SIT1	pos	SAMD9L	pos	TCP1	pos	IRF7	pos	TGOLN2	pos	CHST8	pos	AXL	pos	HLA-DQA1	pos	IFI16	pos	PTP4A3	pos	RPL36	pos	TLR2	pos	SDF4	pos	LPAR6	pos	STK4	pos	FCGR1A	pos	PTPRC	pos	SOD2	pos	ATF1	pos	PES1	pos	SCARA3	pos	ELMO1	pos	SQSTM1	pos
SEH1L	pos	SURF4	pos	KIR2DL3	pos	ITK	pos	RPS3A	pos	DCTN2	pos	NUP50	pos	TYROBP	pos	CTSZ	pos	ZAP70	pos	CD33	pos	CISD2	pos	PIM1	pos	PTPRJ	pos	EIF4A1	pos	LCP2	pos	TLR9	pos	GBP1	pos	FYB	pos	CALD1	pos	KPNA1	pos	HLA-A	pos	MAP3K1	pos	HMOX1	pos	PTPRC	pos
HTR3C	pos	PTPN22	pos	LILRB1	pos	CD93	pos	PIP4K2A	pos	RHOA	pos	PSMD5	pos	RNF213	pos	SHFM1	pos	TP53	pos	TAGLN2	pos	NT5E	pos	RBPJ	pos	UBE2D1	pos	IRF7	pos	FGR	pos	VIPR1	pos	MAP1LC3B	pos	PSMA8	pos	HMOX1	pos	PAG1	pos	FGR	pos	LRRK2	pos	HLA-DMA	pos	IL9R	pos
SIRT7	pos	GABARAPL1	pos	CXCR4	pos	GABRE	pos	AP1S2	pos	NFATC2	pos	MAX	pos	KIT	pos	SCARA3	pos	FLT3	pos	DAPP1	pos	CSNK1E	pos	FATE1	pos	ARHGEF1	pos	PSMD9	pos	FAS	pos	FHL1	pos	PARP14	pos	EIF4E	pos	CTLA4	pos	TTC28	pos	RPL18A	pos	SMURF1	pos	SPTBN1	pos	KATNB1	pos
CD68	pos	SKAP1	pos	LGMN	pos	MNDA	pos	HLA-DQA2	pos	TUBA1A	pos	DCTN4	pos	LYL1	pos	MICA	pos	STAT2	pos	PVRIG	pos	PSMA5	pos	CISD2	pos	BATF	pos	SOCS3	pos	VWF	pos	KCNJ8	pos	UFM1	pos	KLRK1	pos	F8	pos	PDCD1LG2	pos	TSC22D1	pos	ELMO1	pos	MAPK8	pos	YBX1	pos
NUP85	pos	NT5E	pos	FGD2	pos	JUNB	pos	NAP1L1	pos	GATA3	pos	NF2	pos	TEK	pos	HIST1H1C	pos	STAT5B	pos	HLA-DOA	pos	CDK1	pos	NUP62	pos	HLA-B	pos	HLA-DOB	pos	CSK	pos	TANK	pos	TANK	pos	ISG15	pos	RUNX3	pos	RANBP9	pos	STAT6	pos	HLA-DQB1	pos	KIR2DL1	pos	TGOLN2	pos
PLCB2	pos	HLA-DRB5	pos	STAT5A	pos	JAK2	pos	MS4A1	pos	MAPK7	pos	PPP2CB	pos	KCTD12	pos	DAPP1	pos	MAX	pos	IL7R	pos	PA2G4	pos	GRAP2	pos	BAG3	pos	UACA	pos	CREB3	pos	SNCA	pos	IL7R	pos	CD274	pos	HLA-DPB1	pos	KLRC2	pos	OAF	pos	SLAMF1	pos	ATP6V1A	pos	MPG	pos
STAT5B	pos	HLA-E	pos	GLT8D2	pos	GRAP2	pos	HDAC3	pos	UFSP2	pos	DAG1	pos	TNF	pos	PREB	pos	KIR2DL3	pos	FATE1	pos	RPL23	pos	RPS6KB2	pos	RB1	pos	CYFIP1	pos	MNDA	pos	SPN	pos	LAT	pos	CIITA	pos	EGFR	pos	LAIR1	pos	HIST1H4H	pos	SOX6	pos	AP1B1	pos	CSTB	pos
SIAE	pos	RPS13	pos	VIM	pos	USF1	pos	IL10	pos	GNAI2	pos	TYK2	pos	LAIR1	pos	ATF1	pos	TRAF1	pos	CSF2RB	pos	DTNBP1	pos	MYC	pos	TYK2	pos	GTF2B	pos	CTSS	pos	LRRK2	pos	GAB2	pos	NR3C1	pos	CD9	pos	FOXO3	pos	LGALS3BP	pos	KITLG	pos	CHST8	pos	TNFRSF14	pos
FYCO1	pos	PLCG2	pos	TLR2	pos	TLR9	pos	PTGER3	pos	ESR2	pos	STX16	pos	TNFRSF14	pos	RASSF5	pos	SERPINA1	pos	LMNA	pos	TUBA3D	pos	CD4	pos	CD8B	pos	TUBB6	pos	CYFIP1	pos	HLA-DQB1	pos	KIR2DL1	pos	FCGR1A	pos	TLR2	pos	MCM5	pos	CCR7	pos	IFIT2	pos	CSF2RB	pos	PPIF	pos
PPARG	pos	STAT1	pos	DNM2	pos	LCK	pos	DDX5	pos	TGFBR1	pos	NDEL1	pos	SSR4	pos	CSF3R	pos	HLA-DQA2	pos	PSMC3	pos	CD44	pos	TKT	pos	SMAD3	pos	SYK	pos	LILRA1	pos	XRN1	pos	PLCG2	pos	GATA2	pos	TREX1	pos	ARHGAP25	pos	TAP1	pos	KLRC1	pos	RAB14	pos	MAP3K1	pos
ERP29	pos	SIT1	pos	TNFSF13B	pos	IRF7	pos	PSMA7	pos	DYNC1H1	pos	STAT5A	pos	OSMR	pos	FLOT1	pos	IL2RB	pos	TAPBP	pos	CDCA8	pos	VCAM1	pos	UPF1	pos	HERPUD1	pos	HLA-DRB5	pos	LILRB2	pos	TRAF1	pos	EIF4G1	pos	GLUL	pos	TOP2B	pos	SOX6	pos	HLA-DQA2	pos	AR	pos	THADA	pos
WIPF1	pos	PICALM	pos	TREM2	pos	APBB1IP	pos	FHL1	pos	A4GNT	pos	DUSP3	pos	SYNJ1	pos	BCL10	pos	RFX5	pos	TNPO1	pos	ITK	pos	COPE	pos	ELMO2	pos	CLPP	pos	SYK	pos	GAB1	pos	VCAM1	pos	EDEM1	pos	LGMN	pos	STAT1	pos	GFI1	pos	PTPRCAP	pos	COPB1	pos	TRAT1	pos
VAC14	pos	CUX1	pos	IFIT2	pos	SPP1	pos	TERF2	pos	GNB1	pos	LGALS9	pos	MS4A1	pos	PTPN6	pos	RASSF5	pos	SLC39A11	pos	RPGRIP1L	pos	HLA-G	pos	ERP29	pos	CD1A	pos	IQGAP1	pos	IFIT1	pos	TEK	pos	TRAPPC3	pos	HSD3B7	pos	CALD1	pos	RPGRIP1	pos	LILRA3	pos	PTGS2	pos	GNB1	pos
POU2F1	pos	HERPUD1	pos	IFI6	pos	KCTD12	pos	ATM	pos	BTNL8	pos	ETS2	pos	WIPF1	pos	GTF2B	pos	LILRA1	pos	HLA-C	pos	CEBPA	pos	SPTA1	pos	HLA-C	pos	UBE2D3	pos	ST3GAL4	pos	FASLG	pos	GTF2B	pos	PPA1	pos	POU2F2	pos	LNPEP	pos	VDR	pos	PRKCA	pos	CD86	pos	MRPL40	pos
HLA-A	pos	JAK1	pos	S100A11	pos	S100A11	pos	TLN1	pos	AP2A2	pos	HSD3B7	pos	CALD1	pos	IL9R	pos	SPI1	pos	ETS1	pos	BTNL8	pos	GABARAP	pos	HIST1H1C	pos	MAD2L2	pos	TUBB6	pos	FGD2	pos	TNFRSF1B	pos	PRKCD	pos	LYL1	pos	LTA4H	pos	ADRB2	pos	PVRIG	pos	STAT5B	pos	LILRA3	pos
WDR1	pos	UFSP2	pos	TAPBP	pos	FCGR2A	pos	SPI1	pos	TBX21	pos	SEC23IP	pos	CD274	pos	UXS1	pos	GRK5	pos	PARP14	pos	TFE3	pos	IL3RA	pos	C20orf24	pos	BET1	pos	PTGS2	pos	IRF9	pos	LCK	pos	RPS6KA1	pos	LCP1	pos	PTPN22	pos	CCR1	pos	JAK3	pos	ERAP1	pos	YKT6	pos
HDAC5	pos	STRAP	pos	FATE1	pos	ZAP70	pos	RPL27A	pos	EPOR	pos	KIR3DL1	pos	ESR1	pos	ATP1B3	pos	HLA-DRB1	pos	LILRB1	pos	TUBA1C	pos	RPS18	pos	ITGA8	pos	BCL6	pos	CFLAR	pos	PRKACA	pos	DOK2	pos	PIK3R3	pos	HLA-DQA1	pos	BIN2	pos	RCC2	pos	PRDM1	pos	OAT	pos	CFL1	pos
CTSD	pos	ISLR	pos	NCKAP1L	pos	TRAT1	pos	KLRD1	pos	PTGER3	pos	IKBKB	pos	IFNG	pos	PSMA4	pos	VIM	pos	SFN	pos	XRCC3	pos	GRK5	pos	CDK5	pos	RPLP1	pos	KCNA6	pos	IL12A	pos	KCNMA1	pos	KPNA4	pos	PRRG4	pos	TEC	pos	FLT3	pos	GABRE	pos	CD4	pos	DISC1	pos
TNF	pos	DCTN3	pos	HLA-F	pos	AP2A1	pos	RAP1A	pos	LIFR	pos	TLR3	pos	IFITM1	pos	C20orf24	pos	ITGA4	pos	HLA-DQB1	pos	TPM3	pos	RPL12	pos	ATP6V1A	pos	RBBP8	pos	LAIR1	pos	NR3C1	pos	IRF7	pos	MCM5	pos	FLOT1	pos	SLC7A3	pos	IRF4	pos	NRBF2	pos	RGP1	pos	PRKCD	pos
DDOST	pos	FAM114A2	pos	SOCS3	pos	IDO1	pos	TRMT112	pos	AKR7A2	pos	MR1	pos	TRAT1	pos	ACTR3	pos	ITGA8	pos	NAA15	pos	INPP5D	pos	LPAR6	pos	HERPUD1	pos	LILRB1	pos	VDR	pos	STAT1	pos	TMEM51	pos	FCGR2C	pos	ANXA1	pos	LCP2	pos	PSMA2	pos	SPTA1	pos	IL4R	pos	HLA-DRB5	pos
SERPINA1	pos	PRDM1	pos	STAT4	pos	RAP1A	pos	IFI16	pos	CD1C	pos	TMED10	pos	PDGFRB	pos	ARPC5	pos	RPA2	pos	CAPZA1	pos	RPS18	pos	LYN	pos	CSTB	pos	IFI6	pos	RPS6KA1	pos	UBE2D3	pos	ITGA4	pos	HLA-DQB1	pos	PTPRC	pos	NXF1	pos	CEACAM21	pos	FCGRT	pos	TNF	pos	FABP5	pos
BIN2	pos	HLA-DQB2	pos	DDX58	pos	HSPB1	pos	USP19	pos	IL2	pos	PHF11	pos	STAT1	pos	RPS17	pos	SIRT7	neg	PCBP1	pos	DOK1	pos	HERPUD1	pos	CD74	pos	XRN2	pos	MYO10	pos	HLA-DMB	pos	CAPZA2	pos	LCK	pos	ATP6V1C1	pos	GOLIM4	pos	GCNT2	pos	SPI1	pos	IFIT3	pos	HLA-DOB	pos
ATP1B4	pos	CTSD	pos	JAK2	pos	STAT3	pos	MYC	pos	MR1	pos	HLA-G	pos	SOCS3	pos	PPIA	pos	SHFM1	neg	SHC1	pos	ZNF207	pos	IL9R	pos	PAK1	pos	ISG15	pos	SAMD9L	pos	GHR	pos	SACM1L	pos	SYK	pos	CIITA	pos	NUP98	pos	MYC	pos	SCN2B	pos	ATF7IP	pos	HLA-DRB1	pos
TAGLN2	pos	ZAP70	pos	PTPRCAP	pos	HLA-DOB	pos	PLCB2	pos	MTOR	pos	TRAF6	pos	KAT2B	pos	TANK	pos	RAE1	neg	KLRC4	pos	TTC13	pos	RUNX1	pos	HLA-DQB2	pos	ACTR2	pos	IL2RG	pos	CD28	pos	HECW2	pos	STAT1	pos	CD3G	pos	GBP1	pos	PHF11	pos	SHC1	pos	WASL	pos	KCNA3	pos
COPS6	pos	CSK	pos	NCK2	pos	JAK3	pos	LILRA3	pos	LILRB2	pos	NFKB1	pos	PFDN5	pos	KDELR1	pos	NLE1	neg	SGK1	pos	HEATR1	pos	RCC1	pos	MYL6	pos	EED	pos	NUP93	pos	YWHAH	pos	PNKD	pos	HLA-DRA	pos	TAGLN2	pos	CDK2	pos	HLA-DQB1	pos	IKZF1	pos	F8	pos	TMEM160	pos
CALR	pos	SH3KBP1	pos	PTPN22	pos	HLA-DMB	pos	BCL6	pos	KIR2DL3	pos	SEC16B	pos	KDR	pos	IFITM1	pos	MED20	neg	EEF1D	pos	RPL13A	pos	MS4A1	pos	CLN3	pos	TNFRSF1A	pos	ENO2	pos	JUN	pos	PHF11	pos	CFL1	pos	TAPBP	pos	ARPC5	pos	CDC42	pos	LGALS3	pos	JAK2	pos	DOK2	pos
PLAUR	pos	FHL1	pos	LGALS3BP	pos	COMTD1	pos	IRF4	pos	TRAT1	pos	CD160	pos	PLAUR	pos	PDGFRB	pos	TMEM17	neg	ARRB2	pos	NACAP1	pos	MNDA	pos	PSMC4	pos	DNAJB1	pos	KLRC1	pos	CSF3R	pos	F8	pos	PSMA3	pos	KIR2DS4	pos	ARPC2	pos	POMC	pos	TRERF1	pos	KIR2DS4	pos	KIR2DL1	pos
NFKB2	pos	GLT8D2	pos	ERAP1	pos	PSMA4	pos	LCP2	pos	PIK3CA	pos	TLR2	pos	HLA-H	pos	COMTD1	pos	RAB6A	neg	KRAS	pos	TBX21	pos	SAMD9L	pos	FGD2	pos	GTF2E2	pos	CEACAM21	pos	IRF5	pos	HLA-DPB1	pos	CAV1	pos	FLT1	pos	KPNA4	pos	VAV1	pos	IFITM1	pos	TLR9	pos	SPP1	pos
EPAS1	pos	COPZ2	pos	USHBP1	pos	HLA-A	pos	ANK2	pos	WDR11	pos	TNRC6B	pos	LILRA3	pos	HLA-DOB	pos	CD9	neg	FLNC	pos	IL12RB1	pos	IKZF1	pos	MS4A1	pos	HCK	pos	GRK5	pos	KCNA3	pos	CEACAM21	pos	CCR1	pos	FCGR2C	pos	PVRIG	pos	PDCD1LG2	pos	HLA-DPB1	pos	ARPC2	pos	EIF3I	pos
PHLDA3	pos	PSMB9	pos	IKBKG	pos	PSMA2	pos	AGTRAP	pos	BAG3	pos	STAT3	pos	THY1	pos	TMEM51	pos	CD55	neg	WIPF1	pos	HIST1H3D	pos	SND1	pos	KIR3DL1	pos	DDOST	pos	GRAP2	pos	NCKAP1L	pos	GABARAP	pos	GSTK1	pos	B2M	pos	PLAUR	pos	HNRNPAB	pos	FYB	pos	HLA-F	pos	DAD1	pos
PTPRK	pos	ILK	pos	IRF8	pos	TAP1	pos	ANXA6	pos	GHR	pos	FAM91A1	pos	IL5RA	pos	JAK2	pos	GOT2	neg	CXCR4	pos	FAF2	pos	LTA4H	pos	FOLR1	pos	PDCD5	pos	S100A11	pos	SP100	pos	LNPEP	pos	KLRC4	pos	ERAP1	pos	HNRNPH1	pos	ZAP70	pos	SERPINB4	pos	CD79A	pos	PIM1	pos
FGR	pos	TRAF1	pos	RNF213	pos	ARRB2	pos	HERPUD1	pos	IL2RA	pos	IFNA8	pos	IFNGR2	pos	NCSTN	pos	PSMD3	neg	APOE	pos	CEP135	pos	PYGL	pos	STAT1	pos	SP100	pos	TAP2	pos	UVRAG	pos	GLUL	pos	TUBA1C	pos	IQGAP1	pos	FYN	pos	SIT1	pos	LILRB2	pos	RTN4	pos	DAPP1	pos
IL5RA	pos	IL2RB	pos	PLEK	pos	PARP14	pos	RPS21	pos	LRRK2	pos	VCP	pos	MAX	pos	ECHS1	pos	TTLL12	neg	ANK1	pos	RAB8A	pos	IL7R	pos	LAT	pos	GAPDH	pos	IL7R	pos	VAV3	pos	HLA-DQB1	pos	MAPK13	pos	KIR2DL3	pos	NOTCH1	pos	TNF	pos	NTN1	pos	CSF1	pos	MAX	pos
IL10	pos	IFNB1	pos	PTGS2	pos	STAT5A	pos	GFPT2	pos	SP1	pos	F5	pos	TMEM173	pos	SPINT2	pos	AHSA1	neg	FN1	pos	HDAC3	pos	LCP1	pos	LCP1	pos	ATP1B3	pos	IL12A	pos	PRDM1	pos	WDR48	pos	NFKB2	pos	SEC24D	pos	ANXA1	pos	PTPRCAP	pos	IL22RA1	pos	TRAT1	pos	ELMO1	pos
PDCD1	pos	IL10	pos	HLA-H	pos	FSCN1	pos	EPAS1	pos	PDGFRB	pos	IFI6	pos	FYB	pos	LGMN	pos	HSPD1	neg	TUBB3	pos	CNIH2	pos	IFNGR1	pos	AGTRAP	pos	TEC	pos	CD160	pos	CCL19	pos	SKAP1	pos	TREX1	pos	MSN	pos	STAT6	pos	LMNA	pos	EED	pos	PTPRJ	pos	TYROBP	pos
PTPN22	pos	LCP1	pos	PPIB	pos	SOD2	pos	CBLB	pos	PPP3CA	pos	DYNC2H1	pos	FLT3	pos	EGF	pos	BAIAP2	neg	LCP2	pos	IFNGR2	pos	KIR3DL1	pos	DNM2	pos	CD55	pos	PLCB2	pos	CYFIP2	pos	CASP8	pos	GATA3	pos	HLA-H	pos	KCTD12	pos	TPM1	pos	GFPT2	pos	ARHGAP25	pos	UBE2D3	pos
SH3GLB1	pos	CCT4	pos	TUBB6	pos	RPL28	pos	HLA-A	pos	SPP1	pos	DLG4	pos	C1QBP	neg	SLAMF1	pos	CSNK2A1	neg	PTP4A3	pos	FABP5	pos	HLA-DOB	pos	TRAF1	pos	SHFM1	pos	PIP4K2A	pos	EFNB2	pos	PPARG	pos	PLCB2	pos	MNDA	pos	VIM	pos	PTP4A3	pos	TRAT1	pos	COG8	pos	PTPN22	pos
CSK	pos	SEC24D	pos	IFIT1	pos	WIPF1	pos	SIRT2	pos	PSMD2	pos	ITM2B	pos	CSE1L	neg	IL4R	pos	AHCY	neg	CD5	pos	SNRPA	pos	PA2G4	pos	CXCR4	pos	PRKAA1	pos	IFNB1	pos	NLRP1	pos	PTPRCAP	pos	SIT1	pos	FCGR3A	pos	STAT3	pos	VAV3	pos	HLA-DQB2	pos	TLR3	pos	IRF9	pos
TLR9	pos	KLRD1	pos	LYL1	pos	GTF3C2	neg	IRF8	pos	MAP3K1	pos	DYNC1I2	pos	GBAS	neg	RHOA	pos	KPNA4	neg	RPGRIP1	pos	LGALS9	pos	TEC	pos	KLRD1	pos	LGALS1	pos	PTPRCAP	pos	NEDD4	pos	RASSF5	pos	HIF1A	pos	FCGR2A	pos	FCGR2A	pos	IL2RG	pos	EPS8	pos	HLA-DQB1	pos	RAB8A	pos
CSF3R	pos	IFIT1	pos	LRRK2	pos	LRRC59	neg	MNDA	pos	HLA-DOB	pos	PRKACA	pos	TSN	neg	PPIB	pos	AP1M2	neg	AOC3	pos	KIR2DL3	pos	GATA1	pos	HLA-DRB5	pos	KCTD12	pos	IFNAR2	pos	DDX58	pos	GATA2	pos	CD1C	pos	GRK5	pos	SOCS1	pos	BIN3	pos	MAX	pos	KLRC4	pos	GSTK1	pos
PTPN6	pos	CAPZA2	pos	TYK2	pos	KBTBD7	neg	PRKCQ	pos	XRN1	pos	CD44	pos	PRKAG1	neg	DNAJC1	pos	CSNK2A2	neg	SOD2	pos	PCBP1	pos	MYO5A	pos	EPOR	pos	TCTN1	pos	MYO5A	pos	STAT4	pos	PLAUR	pos	GLUL	pos	HLA-DRA	pos	CBL	pos	CREB3	pos	VAV3	pos	HLA-DPB1	pos	GRB2	pos
LCK	pos	HLA-DQA1	pos	IFITM3	pos	SEMA4F	neg	MSH6	pos	HBA1	pos	RAB11A	pos	PTBP1	neg	TXNDC15	pos	GTF3C2	neg	CD86	pos	KLRD1	pos	HLA-DQA2	pos	HLA-DMA	pos	NFKB1	pos	CALM1	pos	HMOX1	pos	USHBP1	pos	AP1B1	pos	EDEM1	pos	SOS1	pos	AP2S1	pos	NCAM1	pos	GCC2	pos	MAPK13	pos
BTNL8	pos	IFIT3	pos	MCM5	pos	CTNNB1	neg	IFNAR2	pos	UACA	pos	IL12RB1	pos	OLA1	neg	CSF2RB	pos	CCT4	neg	MAPK7	pos	HSP90B1	pos	SSR4	pos	NUP210	pos	IRS2	pos	HSPA8	pos	PTPN22	pos	TCTN1	pos	HLA-DMB	pos	CD1B	pos	APBB1IP	pos	IFIT3	pos	NOTCH1	pos	IRF8	pos	NME1-NME2	pos
RBBP8	pos	SPTA1	pos	EFNB1	pos	TTC28	neg	RPL13	pos	SCARA3	pos	TPM3	pos	KIF5B	neg	SGK1	pos	CNNM1	neg	TUBA1B	pos	SPI1	pos	FBXO25	pos	APBB1IP	pos	IFNGR1	pos	IFNGR2	pos	NOS2	pos	EDEM1	pos	TRIM21	pos	NFKBIA	pos	RPA1	pos	RPL36	pos	IL2RB	pos	KIR3DL1	pos	CARD11	pos
SVIL	pos	VIM	pos	PIP5K1B	pos	DAG1	neg	RPS20	pos	TMED10	pos	NOTCH1	pos	TMEM63B	neg	AREG	pos	C20orf24	neg	GJA1	pos	CD38	pos	RPS5	pos	YWHAH	pos	TMED2	pos	TNFRSF1B	pos	HLA-F	pos	VIM	pos	SIGLEC5	pos	ATL3	pos	VCL	pos	WASF2	pos	TREM2	pos	TPM1	pos	SURF4	pos
DDX6	pos	MNDA	pos	SIGLEC5	pos	FBXO5	neg	NLRP1	pos	PIK3C3	pos	PIAS1	pos	SYNCRIP	neg	HCK	pos	ATP1B3	neg	POU2F2	pos	KCNA3	pos	DOK2	pos	PPIF	pos	ZAP70	pos	P2RY12	pos	SOD2	pos	RAB14	pos	TYROBP	pos	CD274	pos	GLT8D2	pos	PARP14	pos	FAS	pos	TEK	pos	FYB	pos
PDIA4	pos	IFI6	pos	GALT	pos	EPHA7	neg	BCL10	pos	TNRC6B	pos	INSIG2	pos	RCN2	neg	SQSTM1	pos	CCT6A	neg	TUBB6	pos	MCM5	pos	TLR9	pos	SKAP1	pos	EIF5A	pos	ETS1	pos	NSMAF	pos	PFN1	pos	ARF6	pos	NRBF2	pos	SCN2B	pos	NDEL1	pos	VAV1	pos	GRAP2	pos	CSF3R	pos
PLCB3	pos	PSMA1	pos	KLRK1	pos	HSD17B12	neg	RNGTT	pos	NR3C1	pos	UBC	pos	ALDH3A2	neg	HLA-DMA	pos	ACACA	neg	RUNX3	pos	PDIA3	pos	RPS9	pos	ETS1	pos	CTLA4	pos	ISLR	pos	ITPRIPL1	pos	TCTN3	pos	CD160	pos	LCK	pos	SIT1	pos	PLS3	pos	IL3RA	pos	IRF5	pos	PAG1	pos
CD8B	pos	IFNAR2	pos	FCGR2A	pos	POMT2	neg	DLG4	pos	EIF2AK3	pos	DNAJC1	pos	IARS2	neg	RAP1A	pos	CA14	neg	IRF9	pos	RB1	pos	TAGLN2	pos	LTA4H	pos	FOS	pos	HLA-DPA1	pos	IL9R	pos	POU2F2	pos	UBE2D1	pos	MR1	pos	IL10	pos	EFNB1	pos	TUBA4A	pos	KIR2DL3	pos	HLA-DQB1	pos
TAP1	pos	TNFRSF1A	pos	ISLR	pos	UNK	neg	SERBP1	pos	KCNMA1	pos	PRB4	pos	TUBA1C	neg	MAX	pos	ARPC1A	neg	HLA-E	pos	ILK	pos	HLA-H	pos	PTGS2	pos	LCK	pos	FHL1	pos	IFI16	pos	SIAE	pos	IRF4	pos	LGALS1	pos	TNFRSF1B	pos	PSMB9	pos	DUSP3	pos	BAG2	pos	SIAE	pos
SLC1A5	pos	PTPRJ	pos	MET	pos	RAD21	neg	RPL7A	pos	GFAP	pos	STAM	pos	PAXIP1	neg	IRF2	pos	RPL37	neg	CCR2	pos	PWP2	pos	EIF3B	pos	PRKAG2	pos	MR1	pos	IL10	pos	PECAM1	pos	KIT	pos	CCR2	pos	PLCG2	pos	IRF1	pos	STAT5A	pos	HLA-F	pos	HLA-DQA2	pos	PSMD14	pos
PTK2B	pos	CTSZ	pos	POMT2	neg	VEGFA	neg	RPS15A	pos	EDEM1	pos	HSPH1	pos	AHCTF1	neg	LDHA	pos	AHCTF1	neg	CD1D	pos	HIST1H3E	pos	CSF2RB	pos	IKZF1	pos	SPP1	pos	PRKCD	pos	PHF11	pos	SAR1A	pos	PARP14	pos	PDGFRB	pos	TANK	pos	APOE	pos	SRF	pos	COPS4	pos	CTLA4	pos
RPL26	pos	CIITA	pos	VIPR1	neg	IPO5	neg	PIK3CG	pos	GRK5	pos	CYFIP1	pos	ACACA	neg	CXCR4	pos	GOLGA5	neg	CD93	pos	PARP14	pos	SPI1	pos	PSMD13	pos	VCL	pos	PAFAH1B1	pos	CALM3	pos	KLRD1	pos	CEACAM21	pos	SIT1	pos	BATF	pos	EGF	pos	VIM	pos	PIK3C3	pos	PXN	pos
FOXO3	pos	RPS12	pos	SPTBN4	neg	DHX15	neg	SERPINB4	pos	TNFRSF14	pos	TYROBP	pos	IMMT	neg	NUDT5	pos	DDX18	neg	PTPRCAP	pos	NUF2	pos	TUBA1B	pos	CIITA	pos	DOK1	pos	NCAM1	pos	IL4R	pos	GRIA1	pos	TMEM173	pos	DDT	pos	SPTA1	pos	TPT1	pos	P2RY12	pos	IDO1	pos	STAT1	pos
CFLAR	pos	LGALS9	pos	RAB11A	neg	INSIG2	neg	PARP14	pos	SNX3	pos	PGD	pos	ANK3	neg	CLIC1	pos	PSMD7	neg	HLA-DMA	pos	PSMA1	pos	LAT	pos	CFLAR	pos	SERBP1	pos	SNCA	pos	TNFSF13B	pos	HTT	pos	GOT1	pos	TFAP2A	pos	HLA-B	pos	FLNA	pos	CXCR4	pos	ATP5A1	pos	EIF4A1	pos
GFPT2	pos	IL5RA	pos	CTSF	neg	RTN3	neg	RPS11	pos	ST3GAL4	pos	SIN3A	pos	CYCS	neg	LYN	pos	CCT7	neg	IRF7	pos	PTPRCAP	pos	HLA-DQA1	pos	ANXA6	pos	TGOLN2	pos	NFKB2	pos	UBD	pos	TLR3	pos	IRF1	pos	TFE3	pos	IFITM3	pos	ST3GAL4	pos	CCDC8	pos	CAV1	pos	HIST1H4J	pos
RPL27A	pos	NFKB2	pos	MYB	neg	SCCPDH	neg	UFSP2	pos	PRKACB	pos	KCNMA1	pos	CCT3	neg	ETF1	pos	C1QBP	neg	VIM	pos	TNFSF13B	pos	IFITM1	pos	SPTBN5	pos	RAB1B	pos	PIP5K1B	pos	MBP	pos	SCN2B	pos	NCKAP1L	pos	LIMA1	pos	WIPF1	pos	GRPEL1	pos	RHOA	pos	PIK3R1	pos	PSMB3	pos
ESR1	pos	DOK1	pos	GBAS	neg	DYNC1I2	neg	RAD23A	pos	TREM2	pos	RPS6KA1	pos	HSPA4L	neg	EPS8L1	pos	POLR1C	neg	JAK3	pos	EEF1B2	pos	RPL35	pos	FYN	pos	NME2	pos	PAG1	pos	STAT6	pos	PSMB9	pos	YWHAB	pos	TUBA4A	pos	ILK	pos	IRF3	pos	HLA-H	pos	FHL1	pos	PML	pos
LIMA1	pos	PSMA3	pos	MATR3	neg	VCL	neg	FABP5	pos	HLA-DQA1	pos	WDR11	pos	SREBF2	neg	PICALM	pos	PGRMC1	neg	CSK	pos	CSK	pos	COPZ1	pos	VDR	pos	FGD2	pos	CCND2	pos	HLA-DQA2	pos	HLA-G	pos	IRF5	pos	GABRE	pos	DDX19A	pos	PLEK	pos	LCK	pos	LNPEP	pos	ERAP1	pos
RPGRIP1	pos	VCL	pos	ERLIN2	neg	AHCY	neg	GRK5	pos	EP300	pos	PICALM	pos	TOMM22	neg	FBXO22	pos	SLC39A4	neg	MYO1C	pos	RPL36	pos	RPL18A	pos	HMOX1	pos	PSME4	pos	RAB36	pos	PLS3	pos	TPT1	pos	GBP1	pos	CCR5	pos	CUL5	pos	ISLR	pos	USF1	pos	LYN	pos	SOD2	pos
MYO1C	pos	STAT4	pos	BAIAP2	neg	NF1	neg	PSMD13	pos	CLU	pos	LMAN1	pos	APITD1	neg	CHUK	pos	RPL23	neg	BOP1	pos	RARS	pos	RAP1A	pos	HLA-F	pos	RARS	pos	IFI16	pos	LPAR6	pos	CALD1	pos	KIT	pos	S100A11	pos	HLA-DMB	pos	NOTCH1	pos	KLRC4	pos	FLT3	pos	RPS6KA1	pos
HLA-DQB2	pos	FGD2	pos	IARS2	neg	SPTB	neg	HLA-DQB1	pos	SGK1	pos	CDKN1B	pos	AHCY	neg	FAM114A2	pos	GLRX5	neg	FABP5	pos	S100A11	pos	PSMA6	pos	TRAPPC1	pos	IL9R	pos	CTSZ	pos	CXCR4	pos	LYL1	pos	USF2	pos	PTPRCAP	pos	HECW2	pos	ITGA8	pos	HSPA4L	pos	PPP2CB	pos	CD3D	pos
FABP5	pos	PSMA8	pos	BTRC	neg	TCF3	neg	CD86	pos	PYGL	pos	IKBKE	pos	CKMT1A	neg	TMED2	pos	TSN	neg	BAIAP2	pos	HLA-DRB1	pos	IL2RG	pos	CD68	pos	YES1	pos	ITPRIPL1	pos	PIP4K2A	pos	ZAP70	pos	IDO1	pos	STAT1	pos	MAP3K7	pos	ATP1B3	pos	TRIM21	pos	BATF	pos	GRAP2	pos
CD79B	pos	WDR1	pos	AP2B1	neg	TRA2B	neg	HLA-C	pos	SMAD2	pos	LRRK2	pos	CCT2	neg	PSMA7	pos	PIK3R2	neg	RRM2	pos	CEP250	pos	XPO6	pos	PAG1	pos	KIR2DL3	pos	WIPF1	pos	NFKB2	pos	FGR	pos	PRKACB	pos	SIRT2	pos	FLT3	pos	TXN	pos	PSMB9	pos	TUBB2A	pos	TGFA	pos
EIF3F	pos	STAT3	pos	CA14	neg	AHCYL1	neg	EDEM1	pos	RPS6KA1	pos	SPTA1	pos	AP1M2	neg	HADHA	pos	SLC25A3	neg	CHRNA9	pos	EXO1	pos	NLRP1	pos	PFKL	pos	SOCS2	pos	DLG4	pos	SIGLEC5	pos	SPN	pos	ATP2C1	pos	PLS3	pos	KLRC4	pos	YBX1	pos	SAMD9L	pos	PAFAH1B1	pos	CIITA	pos
IL4R	pos	TRAF2	pos	AIMP1	neg	HOMER2	neg	NR3C1	pos	TAP2	pos	MYCN	pos	ADSS	neg	ITGB1	pos	PAK1	neg	SUMO4	pos	PRDM1	pos	RPS26	pos	DDX58	pos	UPF1	pos	KLRC4	pos	IL3RA	pos	FBXO6	pos	PECAM1	pos	CDKN1A	pos	SMURF2	pos	RHOA	pos	DLG4	pos	ATG4C	pos	PSMB9	pos
SUCLG2	pos	HSPA8	pos	USP7	neg	TSN	neg	TUBA1A	pos	MAP1LC3B	pos	ERAP1	pos	VPS54	neg	RPN1	pos	VAPA	neg	PLCB2	pos	RPL37	pos	IL2RA	pos	IFI16	pos	TLN1	pos	CCDC8	pos	FLT3	pos	JAK3	pos	PLCG2	pos	PIP5K1C	pos	MYB	pos	ENO1	pos	GLUL	pos	HIF1A	pos	RAC1	pos
ELMO1	pos	SNCA	pos	CCND1	neg	AKT1	neg	CDC37	pos	MAP2K1	pos	CALM1	pos	ARV1	neg	RBX1	pos	SEH1L	neg	CD3E	pos	ENO1	pos	RPS24	pos	NSFL1C	pos	POLR2J	pos	TMEM173	pos	KIR2DL1	pos	PTP4A3	pos	MS4A1	pos	MAX	pos	LILRB2	pos	CALU	pos	KIF2A	pos	SGK1	pos	IFIT1	pos
RCC2	pos	WAS	pos	ARL1	neg	NEK4	neg	CYFIP2	pos	VIM	pos	GOLGA2	pos	XPOT	neg	POLR2J	pos	MAPK13	neg	RPS6KB2	pos	SEC23A	pos	CTSZ	pos	LYPD3	pos	IFITM3	pos	LIMA1	pos	EPAS1	pos	STAT6	pos	PTPN6	pos	PDCD1LG2	pos	AP1S2	pos	SIGLEC5	pos	ZAP70	pos	SMAD4	pos	GATA1	pos
ITK	pos	KIR2DL3	pos	ATP6V0A1	neg	CPSF6	neg	FCGR2C	pos	NRBF2	pos	SPI1	pos	PSMB5	neg	DAD1	pos	PLS3	neg	WAS	pos	HCK	pos	TRIM21	pos	AP1B1	pos	EIF3I	pos	YWHAB	pos	TFRC	pos	IRF5	pos	TAF9	pos	HLA-DQA2	pos	LGMN	pos	SNRPA1	pos	TGFBR1	pos	IFNG	pos	PPP1CA	pos
TRAT1	pos	TLR3	pos	HSPA9	neg	SLC25A1	neg	PAG1	pos	IRF1	pos	GATA3	pos	GSPT1	neg	RPS13	pos	ILF2	neg	RAB10	pos	PDK1	pos	RAD23A	pos	MYO5A	pos	SEC24D	pos	YWHAZ	pos	FCGR2C	pos	NFKBIA	pos	HLA-DQA2	pos	CFL1	pos	MYC	pos	GSTK1	pos	GRAP2	pos	NRBF2	pos	SOCS1	pos
CACYBP	pos	PSMA2	pos	AMFR	neg	PTCH1	neg	ARHGAP25	pos	IKZF1	pos	NSMAF	pos	GTF3C2	neg	HLA-B	pos	NCBP2	neg	ATF4	pos	NUTF2	pos	CASP3	pos	CD93	pos	INPP5D	pos	OAS1	pos	IRF1	pos	HLA-DQB2	pos	HLA-E	pos	PTPN1	pos	CD93	pos	CD82	pos	IL12RB1	pos	RAP1A	pos	TEK	pos
TMEM171	pos	TMEM173	pos	BTF3	neg	ACVR1	neg	PFDN5	pos	LPAR6	pos	MKLN1	pos	STRAP	neg	SERPINA1	pos	PSME3	neg	ARPC5	pos	EPB41	pos	ELMO1	pos	ATP6V1E1	pos	HDAC3	pos	DISC1	pos	RP2	pos	PIP5K1B	pos	DNAJC1	pos	ITGA4	pos	STAT2	pos	PXN	pos	VDR	pos	PTPN6	pos	PLEK	pos
SH3KBP1	pos	VCAM1	pos	ACACA	neg	PATZ1	neg	RPL18A	pos	LGALS1	pos	NCSTN	pos	APTX	neg	IL3RA	pos	HSD17B12	neg	RPL27A	pos	DDX11	pos	SCARB1	pos	JUNB	pos	PDCD1LG2	pos	IRF4	pos	KIR2DL3	pos	PRKCE	pos	NRBF2	pos	CTSD	pos	SHC1	pos	HLA-DOA	pos	PTPRC	pos	GAB1	pos	UBE2D1	pos
TUBA1B	pos	MYO5A	pos	COG1	neg	PIK3C2A	neg	WDR45	pos	HLA-DQB2	pos	CCL19	pos	DDX1	neg	SEC13	pos	TUFM	neg	EIF3M	pos	ERAP1	pos	KCNA3	pos	IRAK1	pos	LYL1	pos	FSCN1	pos	PDCD1LG2	pos	PLCB2	pos	PTPRJ	pos	SNAP29	pos	FCGR2C	pos	TNFRSF1B	pos	FYN	pos	HCK	pos	LPAR6	pos
IL3RA	pos	DNAJC1	pos	CTNND1	neg	RCN2	neg	KCTD12	pos	CYFIP1	pos	HLA-E	pos	PEX19	neg	ITK	pos	PRKCZ	neg	FAS	pos	NFKBIA	pos	PNKD	pos	MSN	pos	IFNGR2	pos	IL2	pos	POMC	pos	LILRA3	pos	CDC42	pos	STAT3	pos	PTGER3	pos	IFIT2	pos	F8	pos	GMPPB	pos	COPZ2	pos
DAPP1	pos	NRG1	pos	AHCYL1	neg	LRPPRC	neg	MSN	pos	KLRD1	pos	PDCD1	pos	TRIM28	neg	LGALS3	pos	VEGFA	neg	RNF213	pos	HIST1H4J	pos	TUBA1A	pos	PHF11	pos	HTR3C	pos	HLA-DRA	pos	PICALM	pos	TREM2	pos	IFNGR2	pos	PPARG	pos	SH3GLB1	pos	FYB	pos	SYNJ1	pos	SCN2B	pos	HLA-F	pos
SOCS3	pos	TUBA4A	pos	LARS	neg	CAD	neg	COPS4	pos	CBLB	pos	MAP1LC3A	pos	CYC1	neg	IKBKE	pos	IARS2	neg	HLA-F	pos	CCR7	pos	IRF9	pos	SAMD9L	pos	SLC39A4	pos	HMOX1	pos	IL1R1	pos	RP2	pos	TREM2	pos	AP1B1	pos	HLA-DMA	pos	CTSZ	pos	NLRP1	pos	GNAI2	pos	PSMB6	pos
TNFRSF14	pos	TAP2	pos	COPZ1	neg	INTS2	neg	EZR	pos	NTN1	pos	WDR45	pos	ATP1A1	neg	CFLAR	pos	PAICS	neg	PAK1	pos	LRRK2	pos	IFI16	pos	FBXO6	pos	P4HB	pos	SLAMF1	pos	MSN	pos	IFNGR1	pos	TUBGCP2	pos	BLNK	pos	GRAP2	pos	SH3KBP1	pos	PTK2B	pos	NFKB2	pos	DTNBP1	pos
MBP	pos	GNAI2	pos	DAG1	neg	UTP20	neg	GTF2B	pos	PTGS2	pos	CALU	pos	ATP5B	neg	CEACAM21	pos	FASN	neg	YWHAH	pos	RNF213	pos	LYL1	pos	PIAS1	pos	FCGR2C	pos	CBL	pos	PTPRJ	pos	PRKAG2	pos	PAG1	pos	SOCS3	pos	RBL1	pos	HERPUD1	pos	JUNB	pos	PSMA8	pos	PTPN1	pos
KDR	pos	YKT6	pos	FGFR3	neg	CSNK2A1	neg	EEF1B2	pos	FASLG	pos	OSMR	pos	PSME4	neg	ATG10	pos	DYNC1I2	neg	FCGR2C	pos	E2F1	pos	PREB	pos	HLA-A	pos	CTNND1	pos	PNP	pos	HBA2	pos	CLU	pos	KIR3DL1	pos	BCL10	pos	WASF2	pos	EZR	pos	PML	pos	KLC1	pos	PTPN6	pos
EDEM1	pos	EGR1	pos	PATZ1	neg	EP300	neg	NUP210	pos	PLAUR	pos	KLRK1	pos	TTLL12	neg	LTA4H	pos	DCUN1D1	neg	TYROBP	pos	DYNLL1	pos	LILRB1	pos	E2F4	pos	USO1	pos	SPN	pos	NRG1	pos	GRK5	pos	RAB7A	pos	IL12RB1	pos	SAMD9L	pos	KLRC4	pos	TPM1	pos	CCNA1	pos	ITK	pos
PTP4A3	pos	KLRC1	pos	GOT2	neg	APPBP2	neg	RPL23	pos	JAK2	pos	SLC2A4	pos	THOC5	neg	B2M	pos	RPL35A	neg	CBL	pos	RPS23	pos	CENPA	pos	SP1	pos	KIR2DS4	pos	HIST2H4A	neg	PIK3R1	pos	P2RY12	pos	ATP6V1B2	pos	SLAMF1	pos	RAB30	pos	SLC39A11	pos	STAT4	pos	MAP3K1	pos	CEACAM21	pos
IL12A	pos	CALU	pos	PAXIP1	neg	PDK1	neg	GATA2	pos	CD4	pos	HDAC4	pos	PIP4K2C	neg	WDR11	pos	VSIG2	neg	APBB1IP	pos	GFI1	pos	CFL1	pos	PSMB3	pos	SPTA1	pos	TIRAP	neg	TBX21	pos	MNDA	pos	AKR1B1	pos	MPG	pos	CFLAR	pos	DOK1	pos	MCM6	pos	GRIN1	pos	PICALM	pos
UBD	pos	MCFD2	pos	FLNB	neg	PRKAA2	neg	PSMA5	pos	CREB3	pos	NFATC2	pos	KPNB1	neg	PNP	pos	PSMD11	neg	GTF2E2	pos	SEC16B	pos	RPS12	pos	ARF1	pos	KDELR1	pos	IPO9	neg	ESR1	pos	GFI1	pos	SP100	pos	HLA-DOA	pos	NFATC2	pos	EIF4A1	pos	TNFRSF10D	pos	RAB6B	pos	HLA-E	pos
GLUL	pos	TNF	pos	PEBP1	neg	PAICS	neg	CFLAR	pos	TMEM173	pos	TNFRSF1B	pos	MSH6	neg	BTF3	pos	YY1	neg	CASP8	pos	SHC1	pos	TRAT1	pos	NCKAP1L	pos	DNAJC16	pos	HIST1H4I	neg	GRIA1	pos	SEC23IP	pos	CTLA4	pos	VAV1	pos	PHF11	pos	DDX58	pos	RARA	pos	ESR2	pos	PRKCQ	pos
FGD2	pos	KLRC4	pos	PRLR	neg	DARS2	neg	TYROBP	pos	SERPINA1	pos	TMEM171	pos	ACAT2	neg	SYK	pos	TMED2	neg	CDKN2A	pos	IL2	pos	PSMD9	pos	STAT2	pos	HLA-E	pos	TLE1	neg	CFLAR	pos	PDHB	pos	USHBP1	pos	TNFSF13B	pos	HIST1H4L	pos	CCR2	pos	LIMA1	pos	ST3GAL4	pos	HMOX1	pos
SORT1	pos	POLR2L	pos	HOMER2	neg	PRDX3	neg	ETS1	pos	RAB1B	pos	IDO1	pos	ATAD2	neg	P4HB	pos	DDX55	neg	PTPN22	pos	CIITA	pos	LGALS3	pos	TANK	pos	NRAS	pos	KAT2A	neg	IRF4	pos	DNM2	pos	ERAP1	pos	SPP1	pos	CYFIP2	pos	JAK3	pos	RASSF5	pos	SEC31A	pos	OAF	pos
LILRA3	pos	PDGFRB	pos	ERBB3	neg	PAXIP1	neg	INPP5D	pos	IL9R	pos	IQGAP1	pos	DRG1	neg	ADAP2	pos	RAB1A	neg	HIVEP2	pos	RCC1	pos	HNRNPAB	pos	SP100	pos	LCP2	pos	AHCTF1	neg	PRKCQ	pos	IFIT3	pos	SLC25A5	pos	WIPF1	pos	PARP14	pos	FLNC	pos	KIT	pos	LGALS1	pos	EPAS1	pos
BANF1	pos	PLS3	pos	COG2	neg	DYNC2LI1	neg	BTK	pos	SLC7A3	pos	TFE3	pos	TNPO3	neg	OAF	pos	DYNC1LI2	neg	PLCB3	pos	RPS9	pos	ETS1	pos	AP2A1	pos	PCBP1	pos	ARV1	neg	MME	pos	KCTD12	pos	ATP1B3	pos	TFRC	pos	SPN	pos	SOCS1	pos	MAPK3	pos	TXNDC15	pos	PGLS	pos
IL12RB1	pos	GHR	pos	CSNK1A1	neg	CHERP	neg	SLAMF1	pos	PTPRC	pos	EIF4G1	pos	YKT6	neg	CD1C	pos	POLR2J	neg	PLCG1	pos	TMED9	pos	IRF5	pos	CD3E	pos	PDCD1	pos	ACACA	neg	TNIK	pos	PRKAB1	pos	ITGA4	pos	PFN1	pos	VHL	pos	EIF6	pos	TMEM51	pos	STAT5A	pos	PDIA3	pos
ACVR1	pos	LIFR	pos	TMED7	neg	ERLIN2	neg	RPL30	pos	PFN1	pos	IL2RB	pos	RBM28	neg	RPL37	pos	ETFA	neg	HLA-H	pos	SDF4	pos	GFI1	pos	CLIP1	pos	TRAF1	pos	IGHMBP2	neg	SMURF2	pos	GMPPB	pos	WDR1	pos	NFATC1	pos	SYNJ1	pos	SPP1	pos	IL7R	pos	TGFBR1	pos	MNDA	pos
GCNT2	pos	LAT	pos	STXBP4	neg	ARFGEF1	neg	WIPF1	pos	GBP1	pos	FAM114A2	pos	DHX9	neg	PSMB4	pos	DYNC2LI1	neg	SAMD9L	pos	LCK	pos	CCR5	pos	CDKN1A	pos	RAP1A	pos	SREBF2	neg	EDEM1	pos	SERPINA1	pos	APBB1IP	pos	KLRK1	pos	ATXN1	pos	LGALS3	pos	STK4	pos	OSMR	pos	IFI16	pos
PLEK	pos	INPP5D	pos	PDPK1	neg	RANBP2	neg	RUNX3	pos	POU2F2	pos	CANX	pos	IARS	neg	MS4A1	pos	DDX19A	neg	ATG12	pos	RPS27A	pos	YBX1	pos	RPGRIP1	pos	PECAM1	pos	PAN2	neg	NCK1	pos	IFNG	pos	FGR	pos	CD247	pos	CD244	pos	DOCK1	pos	KLRD1	pos	CD1C	pos	FCGR1A	pos
BAG3	pos	RFX5	pos	NPHP1	neg	APP	neg	NT5E	pos	SAR1B	pos	FOXP3	pos	PPP5C	neg	MCFD2	pos	VDAC2	neg	OSMR	pos	PTBP1	pos	CLIC1	pos	VAV1	pos	LMNA	pos	UPF1	neg	TRAT1	pos	LRRK2	pos	PLAUR	pos	HLA-E	pos	ZAP70	pos	NFKB2	pos	DAPP1	pos	TRERF1	pos	GMPPB	pos
IL2RG	pos	WIPF1	pos	VPS52	neg	EPS8	neg	PDGFRB	pos	MAX	pos	KBTBD7	pos	GSK3B	neg	VCAM1	pos	DNAJA2	neg	GNB1	pos	TP73	pos	STAT6	pos	HLA-E	pos	RHOA	pos	AKT2	neg	LYL1	pos	FYCO1	pos	EIF2AK2	pos	FYB	pos	KPNA5	pos	FLOT1	pos	STAT5B	pos	GNAI1	pos	SLC39A11	pos
PARP14	pos	SOCS1	pos	TFAP2A	neg	CEP250	neg	F8	pos	OAF	pos	GCC1	pos	POLR2H	neg	HLA-C	pos	STAU1	neg	IL2RA	pos	EGFR	pos	UBA52	pos	IDO1	pos	PTPN6	pos	ALDH3A2	neg	MAP3K1	pos	CD28	pos	OAS1	pos	STAT4	pos	CDKN1B	pos	RCC1	pos	FHL1	pos	FYCO1	pos	PFN1	pos
SRF	pos	PSMD9	pos	CUL3	neg	PFN2	neg	CSF2RB	pos	SFXN1	pos	CD28	pos	DKC1	neg	DOK2	pos	NSDHL	neg	EPAS1	pos	HNRNPAB	pos	FAU	pos	LRRK2	pos	EGF	pos	BRIP1	neg	CSK	pos	SORT1	pos	IL4R	pos	CD8B	pos	HLA-DPB1	pos	ARF6	pos	TFE3	pos	SLC2A4	pos	RHOA	pos
HLA-DRB1	pos	ITK	pos	INSR	neg	GRIN1	neg	KIR2DL1	pos	FOS	pos	GRAP2	pos	LRPPRC	neg	IRF4	pos	VMA21	neg	CTSD	pos	FANCI	pos	SLC39A11	pos	DCTN2	pos	HSPA1A	pos	PAXIP1	neg	TLR2	pos	TLN1	pos	AP2S1	pos	BTK	pos	NCK2	pos	HLA-G	pos	LGALS1	pos	CRY1	pos	IL2RB	pos
EFNB2	pos	CCDC8	pos	NEK4	neg	ATF2	neg	PTPN1	pos	USP19	pos	SIAE	pos	EFTUD2	neg	RPL30	pos	UCHL5	neg	PIP4K2A	pos	RPL36A	pos	KIR2DL1	pos	LILRA3	pos	EDEM1	pos	KLHDC10	neg	TLR3	pos	KLRC4	pos	LGALS3	pos	RAE1	neg	AR	pos	CDC37	pos	FGR	pos	HLA-DPA1	pos	CD28	pos
NCK2	pos	PDCD1LG2	pos	PEX19	neg	IPO7	neg	SSR4	pos	HLA-DPA1	pos	MICA	pos	DHCR24	neg	IL1R1	pos	YWHAE	neg	PTPN1	pos	RPL19	pos	EEF1D	pos	FCGRT	pos	GFPT2	pos	WASL	neg	LILRA1	pos	GLT8D2	pos	LRRK2	pos	SHMT2	neg	IKZF1	pos	NME2	pos	TRIP6	pos	SOS1	pos	LGALS3	pos
NRBF2	pos	OSMR	pos	ENO2	neg	KLHL8	neg	ADARB1	pos	POMC	pos	LILRA3	pos	SLC25A1	neg	SLC39A4	pos	DDB1	neg	INPP5D	pos	CXCL10	pos	NACAP1	pos	GDI1	pos	TAPBP	pos	DUSP3	neg	PLEK	pos	KLRC1	pos	CTSZ	pos	RFX1	neg	CHEK2	pos	CAPZA2	pos	KCNJ8	pos	TECPR1	pos	VAC14	pos
PAK1	pos	TRIM21	pos	ULK2	neg	DYNC1I1	neg	FOXP3	pos	SEC24B	pos	GBAS	pos	EIF4G1	neg	HIST1H4H	pos	GRIN1	neg	IL1R1	pos	CDC25C	pos	HLA-DPB1	pos	GRB2	pos	SPN	pos	CRKL	neg	GLT8D2	pos	NFKB2	pos	MME	pos	HSPD1	neg	POU2F2	pos	JUN	pos	IFI16	pos	TTC28	pos	LGALS9	pos
PIM1	pos	CTLA4	pos	MDM2	neg	NCBP2	neg	HCRT	pos	CRK	pos	KLRC4	pos	PES1	neg	PIK3CG	pos	DLD	neg	KCNA6	pos	CANX	pos	FOS	pos	SARS	pos	JUN	pos	PRPF40B	neg	SPI1	pos	INPP5D	pos	ARHGEF1	pos	CSE1L	neg	KITLG	pos	CXCL10	pos	IL9R	pos	DLG4	pos	THY1	pos
ETS2	pos	IL4R	pos	GATA3	neg	RNF2	neg	IL7R	pos	KCNA3	pos	KIF2B	pos	PSME3	neg	COL14A1	pos	HEATR1	neg	HLA-DMB	pos	DNAJC1	pos	RPS10	pos	WAS	pos	NFATC2	pos	NCKIPSD	neg	IL5RA	pos	KIR2DS4	pos	VAV1	pos	IGSF8	neg	GLUL	pos	NLE1	pos	SPP1	pos	HECW2	pos	TNF	pos
EGR1	pos	PPA1	pos	ESR1	neg	CLTCL1	neg	RPL12	pos	RAP1A	pos	FASLG	pos	RFC5	neg	MRPL40	pos	SLC25A1	neg	GFPT2	pos	KIF2C	pos	PPP1CA	pos	TPM1	pos	GFI1	pos	SLC25A1	neg	TAPBP	pos	EPAS1	pos	STXBP4	neg	SF3B1	neg	IFIT2	pos	GLUL	pos	CTSC	pos	LRRK2	pos	GFI1	pos
HLA-C	pos	HIF1A	pos	PRKAA2	neg	PCK1	neg	DNM2	pos	STAT5A	pos	CD68	pos	NOLC1	neg	IRF7	pos	RCN2	neg	CD160	pos	IL10	pos	KLRK1	pos	ITM2B	pos	HSD17B10	pos	LRPPRC	neg	HLA-G	pos	RORC	pos	RAB36	neg	TERF2	neg	CTSZ	pos	MCOLN3	pos	KIR3DL1	pos	IL7R	pos	SARS	pos
YWHAH	pos	LAIR1	pos	POMGNT1	neg	NPHP1	neg	GMPPB	pos	FYN	pos	SEC24C	pos	DDX21	neg	AFP	pos	KLC1	neg	CTLA4	pos	TYK2	pos	RPL10	pos	PRRG4	pos	PSMB3	pos	PPP1R16A	neg	PLAUR	pos	SIRT1	pos	MDM4	neg	RBM14	neg	MTOR	pos	AKR7A2	pos	UBC	pos	NLRP1	pos	PSMD9	pos
AP1B1	pos	LILRB2	pos	UBE2K	neg	XPO1	neg	GATA3	pos	TLR2	pos	CXCL10	pos	CRKL	neg	TRAPPC3	pos	NCKAP1	neg	KCNA3	pos	EIF3B	pos	MR1	pos	IRF4	pos	LYN	pos	FASN	neg	RB1	pos	SAR1B	pos	IFNA4	neg	SEMA4F	neg	PAK2	pos	ARRB2	pos	CDH2	pos	SIT1	pos	RAB5C	pos
IDO1	pos	ETF1	pos	YWHAE	neg	MAPK1	neg	RPL29	pos	LMAN1	pos	PTPN6	pos	MAPK1	neg	PSMA8	pos	RNF2	neg	NOTCH1	pos	NRBF2	pos	PECAM1	pos	LCP2	pos	FASLG	pos	IGSF8	neg	CLIC4	pos	FOLR1	pos	INPPL1	neg	SLC7A3	neg	PGD	pos	LILRA1	pos	PTPN6	pos	VWF	pos	PSMA7	pos
TREM2	pos	NRBF2	pos	COPG2	neg	TFRC	neg	PVRIG	pos	LGMN	pos	YES1	pos	CCT4	neg	PML	pos	UBA5	neg	EFTUD2	pos	CTSC	pos	PFDN5	pos	GSTK1	pos	KLRD1	pos	PATZ1	neg	NOTCH1	pos	TPM1	pos	ERLIN2	neg	SH3GL2	neg	MCM6	pos	TYROBP	pos	HLA-G	pos	IL5RA	pos	USF1	pos
ITGA6	pos	IFIT2	pos	PRPF40B	neg	SIN3A	neg	TNF	pos	MAP3K5	pos	SEC61A1	pos	YWHAQ	neg	RAB1A	pos	YES1	neg	ITK	pos	RPL31	pos	CSTB	pos	PRKCD	pos	RPS2	pos	IRF2BP1	neg	HLA-DQA1	pos	GSTK1	pos	PCGF2	neg	IPO9	neg	IKBKE	pos	MR1	pos	NFKB2	pos	FAS	pos	HLA-DPB1	pos
JAK1	pos	SYK	pos	UBE3A	neg	MYB	neg	KIR3DL1	pos	FHL1	pos	IRF1	pos	YWHAZ	neg	BATF	pos	NFS1	neg	TRERF1	pos	NLRP1	pos	UHRF1	pos	GRAP2	pos	PFN1	pos	PREB	neg	KCNMA1	pos	FAM114A2	pos	FBXO22	neg	DDX11	neg	ERAP1	pos	FAS	pos	TNFRSF1A	pos	CTSS	pos	PTK2B	pos
NFKBIA	pos	SAR1A	pos	OCRL	neg	PAK1	neg	CD4	pos	NLRP1	pos	KIF5B	pos	ETFA	neg	PFDN5	pos	KDM1A	neg	TNFSF13B	pos	TRIB3	pos	MYL6	pos	NLRP1	pos	TYROBP	pos	PEX19	neg	WDFY2	pos	GABARAPL2	pos	KBTBD7	neg	SFPQ	neg	CFTR	pos	HLA-B	pos	HLA-E	pos	PTGER3	pos	NRBF2	pos
IL2RA	pos	RBPJ	pos	DNAJC16	neg	DDX18	neg	BCL2	pos	EZR	pos	SOCS1	pos	STAM	neg	HIST1H4J	pos	DCAF13	neg	CLIC1	pos	NCKAP1L	pos	CTLA4	pos	RAB6A	pos	PSMD5	pos	RPTOR	neg	KPNA5	pos	SSR4	pos	SEMA4F	neg	POU2F1	neg	BCL2	pos	FABP5	pos	TP73	pos	DISC1	pos	PTPRJ	pos
SPTBN5	pos	MAX	pos	PAICS	neg	DDX1	neg	LCK	pos	DOK2	pos	PARK2	pos	NDUFS1	neg	TNFRSF1B	pos	MYC	neg	ATL3	pos	LSM7	pos	NAP1L1	pos	CTSD	pos	HLA-DQA1	pos	WBP1	neg	MAP1LC3B	pos	CTLA4	pos	PFN2	neg	LYPD6	neg	UBE2D1	pos	HLA-DRB1	pos	FLT3	pos	PTPRC	pos	HCRT	pos
RUNX3	pos	HMOX1	pos	NEDD4L	neg	ERBB2	neg	GRAP2	pos	VCL	pos	VPS54	pos	NF2	neg	RPS15A	pos	CYP1A1	neg	CTTN	pos	RPL6	pos	POMC	pos	ANXA2	pos	WIPF1	pos	UNK	neg	OAF	pos	EZR	pos	C1orf112	neg	IRF2BP1	neg	DOK2	pos	RPL17	pos	TNFSF13B	pos	ENO2	pos	HSD3B7	pos
JUN	pos	MICA	pos	WASL	neg	SOX4	neg	HMOX1	pos	SOCS3	pos	DOCK1	pos	DEDD	neg	BCAP31	pos	FOXK2	neg	PFN1	pos	RASSF5	pos	FCGRT	pos	MCOLN3	pos	NUDT5	pos	TMCO6	neg	HTR3C	pos	HLA-DRB5	pos	PFAS	neg	RFC5	neg	FASLG	pos	AXL	pos	SIT1	pos	ATL3	pos	MRPS12	pos
ADAP2	pos	ETS1	pos	COG7	neg	DHX9	neg	HLA-DQB2	pos	HLA-G	pos	EGFR	pos	PTPN11	neg	FBXO6	pos	STRAP	neg	CCR7	pos	XPO6	pos	CSF3R	pos	CFL1	pos	TXNDC17	pos	F5	neg	TNF	pos	KAT2B	pos	COPZ1	neg	KBTBD7	neg	RNGTT	pos	CDKN1A	pos	FCGR3A	pos	HLA-DOB	pos	TGFBR1	pos
FLNA	pos	DDX58	pos	TCTN2	neg	RIF1	neg	JUNB	pos	SIGLEC5	pos	CD274	pos	GOT2	neg	HDAC3	pos	DARS	neg	CORO1C	pos	PFN1	pos	KLRC4	pos	IRF9	pos	LMAN1	pos	GOSR1	neg	STAT5A	pos	TREX1	pos	PDIA2	neg	FUS	neg	NSMAF	pos	GBP1	pos	FCGR2C	pos	BCL6	pos	NFKB2	pos
CFTR	pos	UACA	pos	DYNC2LI1	neg	SMURF2	neg	KIT	pos	HLA-A	pos	JUNB	pos	RAB1A	neg	CD2	pos	GTF3C3	neg	SIRT7	pos	YBX1	pos	ISG15	pos	FN1	pos	LPAR6	pos	GNAI1	neg	FGR	pos	FLT1	pos	KLHDC10	neg	PFAS	neg	KIR2DL1	pos	CALR	pos	ISG15	pos	KDR	pos	CALR	pos
NOTCH1	pos	IL2RG	pos	PIP4K2C	neg	GBAS	neg	ATP1A3	pos	RUNX3	pos	MAP3K5	pos	PRPF19	neg	KITLG	pos	GFPT1	neg	NRBF2	pos	RPGRIP1	pos	POLR2E	pos	PIP5K1C	pos	WASF2	pos	DHX35	neg	JUNB	pos	ISG15	pos	RPTOR	neg	GTF3C2	neg	HLA-DRB1	pos	DISC1	pos	REL	pos	FYN	pos	PLCB2	pos
PDGFRB	pos	IL7R	pos	IGF1R	neg	VPS54	neg	VIM	pos	SH3GLB1	pos	DOK2	pos	PHB	neg	TXN	pos	EEF1G	neg	TMEM173	pos	NUP50	pos	IKBKG	pos	HLA-DQA2	pos	SUMO3	pos	UCHL5	neg	EGR1	pos	UFSP2	pos	COPA	neg	TRA2B	neg	LCP1	pos	TMED9	pos	TMEM173	pos	TRAF6	pos	MR1	pos
RPL14	pos	SAMD9L	pos	SNAP29	neg	LGR4	neg	DISC1	pos	TXNDC15	pos	ZC3HAV1	pos	SFPQ	neg	DERL1	pos	DHX35	neg	PDIA4	pos	TYROBP	pos	CEACAM21	pos	ALDH3A2	pos	HSPA5	pos	PDPK1	neg	SYS1	pos	HSD3B7	pos	MSH6	neg	CREBBP	neg	ADARB1	pos	PRKCD	pos	TMED3	neg	DUSP3	pos	SPTA1	pos
PML	pos	SEC16B	pos	GOLGB1	neg	BUB1B	neg	PPP1CC	pos	CSF2RB	pos	SEC24D	pos	CS	neg	HLA-F	pos	SRPRB	neg	PDHB	neg	TAP1	pos	POU2F2	pos	CCR5	pos	SP1	pos	IRS2	neg	RFX5	pos	JAK2	pos	CLASP1	neg	NUP133	neg	BAG2	pos	ERAP1	pos	SPINT2	neg	SVIL	pos	SYS1	pos
RAB10	pos	MOV10	pos	DCTN4	neg	ATE1	neg	CASP8	pos	RAB8A	pos	DYNC1H1	pos	COG7	neg	KIR2DL3	pos	GSTM3	neg	PSMD8	neg	EZH2	pos	PSMB3	pos	PPP1CA	pos	TNFRSF14	pos	NCSTN	neg	IFIT2	pos	PPA1	pos	IARS2	neg	NUP107	neg	TFRC	pos	IFNGR2	pos	FLNB	neg	CALM1	pos	SLC1A5	pos
HLA-DOB	pos	CD3D	pos	WDFY3	neg	DYNC1LI2	neg	SOCS3	pos	MNDA	pos	KCNA3	pos	CHERP	neg	PRKAG1	pos	PFN2	neg	IFNA14	neg	FHL1	pos	SEC61A1	pos	ADRBK1	pos	MYO1C	pos	DCTN4	neg	NTRK1	pos	RDX	pos	PRKAA2	neg	TNPO1	neg	SOD2	pos	TMEM173	pos	GDI1	neg	CALM2	pos	S100A11	pos
HLA-DPA1	pos	DAD1	pos	KLHDC10	neg	PGRMC1	neg	BAG2	pos	KLRC2	pos	GFI1	pos	INTS7	neg	EIF2S3	pos	PSMD14	neg	VDAC2	neg	FGD2	pos	VIM	pos	PPP4C	pos	RCC2	pos	TAB1	neg	LCK	pos	IFNAR1	pos	ARHGEF4	neg	PSME4	neg	TRAF6	pos	HBA1	pos	IGSF8	neg	THY1	pos	KLRC4	pos
ADRB2	pos	OAF	pos	GOSR1	neg	DLAT	neg	IL9R	pos	TECPR1	pos	PPARG	pos	MAPK13	neg	TKT	pos	RTN3	neg	POLR2I	neg	HECW2	pos	PSMB8	pos	AP2M1	pos	ITGB1	pos	VAV2	neg	HLA-E	pos	IRF4	pos	CPSF6	neg	GRIN2B	neg	RAB5C	pos	DRG1	pos	TMED10	neg	OBSL1	pos	PSMC2	pos
GLT8D2	pos	CNTNAP3	pos	NCKIPSD	neg	CA14	neg	SF3B2	pos	GLUL	pos	PRKAR2A	pos	HNRNPF	neg	GRB2	pos	PDIA2	neg	HIST1H3D	neg	RPS8	pos	FCGR2C	pos	KAT2B	pos	PTPRCAP	pos	SIRT5	neg	MCC	pos	TRIM21	pos	PIAS2	neg	HNF1A	neg	DDX6	pos	PDIA6	pos	HIST4H4	neg	TNFRSF1B	pos	HRAS	pos
ITGA4	pos	HLA-H	pos	NPEPPS	neg	EIF2AK3	neg	SOS1	pos	DDX58	pos	LGALS3BP	pos	DYNC2LI1	neg	HLA-DPB1	pos	KAT2A	neg	RPA3	neg	RFC2	pos	RPS16	pos	REL	pos	ENO1	pos	CHERP	neg	CSE1L	neg	TRAPPC10	pos	TRAP1	neg	DHX30	neg	PIK3CA	pos	P4HB	pos	RAB11A	neg	STX5	pos	TAP2	pos
S100A11	pos	KCNJ8	pos	PRDX3	neg	ECT2	neg	IL2RG	pos	LIMA1	pos	TNFRSF1A	pos	RUVBL1	neg	TFE3	pos	NUDT21	neg	FLNB	neg	CTSZ	pos	MARS	pos	DAPP1	pos	PRRG4	pos	ERBB3	neg	MRPS17	neg	MYL6	pos	ZDHHC17	neg	STAU1	neg	SIN3A	pos	DOK2	pos	TMED2	neg	ITM2B	pos	PECAM1	pos
CD80	pos	MAP1LC3B	pos	NF1	neg	SUZ12	neg	CLPP	pos	KLRK1	pos	SACM1L	pos	TFRC	neg	LMAN1	pos	HMGCS1	neg	PIAS2	neg	FYB	pos	PTPN22	pos	PCMT1	pos	RBBP4	pos	HNF1A	neg	C1QBP	neg	PML	pos	CNIH3	neg	LRPPRC	neg	CNBP	pos	HLA-E	pos	FARSA	neg	RABGAP1	pos	SNX3	pos
LYL1	pos	MSN	pos	GSPT1	neg	NONO	neg	VCP	pos	SMAD3	pos	CTSZ	pos	MYO19	neg	FCGRT	pos	CYCS	neg	ACTR6	neg	RPL23A	pos	LILRB2	pos	ARCN1	pos	DDX58	pos	DAG1	neg	STK25	neg	TAP2	pos	TLE1	neg	PIP4K2B	neg	PDGFRB	pos	TKT	pos	SEPN1	neg	WDFY3	pos	HLA-DRA	pos
PICALM	pos	PIK3CG	pos	PCGF2	neg	RHPN2	neg	SATB1	pos	SVIL	pos	DNM2	pos	PSMD2	neg	IL10	pos	RPL6	neg	COG2	neg	YWHAG	pos	HLA-DQB2	pos	HLA-G	pos	HSPA1B	pos	PRKAB2	neg	SLC25A1	neg	PRKACB	pos	EDA	neg	CPSF6	neg	NFKB2	pos	RPLP1	pos	MLST8	neg	LILRB1	pos	FGD2	pos
CSNK2A2	pos	LILRA3	pos	JUP	neg	BAG2	neg	IKZF1	pos	PTPRJ	pos	JAK2	pos	PSMD3	neg	SP100	pos	LRPPRC	neg	TECR	neg	PDGFRB	pos	CSF1	pos	EPS8	pos	NFATC1	pos	TPR	neg	RAD51	neg	PPP2CB	pos	HNRNPUL1	neg	PAICS	neg	BRCA2	pos	EIF4A3	pos	GATA2	neg	TRAPPC6B	pos	PES1	pos
KLRC4	pos	SCN2B	pos	SKP1	neg	NCKIPSD	neg	CSK	pos	CD3G	pos	UXS1	pos	TSR1	neg	LSM1	pos	DKC1	neg	PAN2	neg	RPS15	pos	TAP1	pos	BATF2	pos	PREB	pos	CDC5L	neg	PHKG2	neg	RUNX3	pos	RB1CC1	neg	ANAPC5	neg	IL2RG	pos	LAT	pos	AP1M2	neg	CIITA	pos	RPN2	pos
NOS2	pos	FLNA	pos	LYPD6	neg	MYO10	neg	BATF	pos	CBL	pos	TFAP2C	pos	FGFR3	neg	RB1	pos	TRAP1	neg	MRPL40	neg	PAG1	pos	HARS	pos	HLA-DQB1	pos	OAS1	pos	RORC	neg	LGR4	neg	UBB	pos	CTNND1	neg	MKLN1	neg	SF3B1	pos	EFTUD2	pos	HSPD1	neg	ITK	pos	PSMC1	pos
NCSTN	pos	FLNC	pos	LNX1	neg	ARL13B	neg	CUL1	pos	EXOC5	pos	CNTNAP3	pos	TMED2	neg	TAGLN2	pos	SRP68	neg	SPTB	neg	RAD51	pos	TRAPPC5	pos	CRK	pos	NCK1	pos	PAICS	neg	PPP5C	neg	PDCD1LG2	pos	EEF2	neg	FLNC	neg	ZC3HAV1	pos	CAPZA1	pos	IGF1R	neg	LAIR1	pos	IL10	pos
MNDA	pos	TLR2	pos	SIN3A	neg	PTPN11	neg	RPL22	pos	SIAE	pos	PTPN22	pos	RAD23B	neg	AKR1B1	pos	NMD3	neg	CBR1	neg	SOD2	pos	BUB1	pos	GRK5	pos	RFXANK	pos	EXOC7	neg	SHMT2	neg	PFDN5	pos	TSN	neg	MYCN	neg	IL2RB	pos	MS4A1	pos	SEC16A	neg	DYNC1I1	pos	UBE2V1	pos
NCK1	pos	SUMO3	pos	FOXA1	neg	ZNF146	neg	HIVEP2	pos	FLT3	pos	PREP	pos	CKAP5	neg	MNDA	pos	POLR2C	neg	PGRMC1	neg	SOCS3	pos	IL12RB1	pos	SRC	pos	SEC11A	pos	HGS	neg	PCK1	neg	CFLAR	pos	PDCD6	neg	TUBA1A	neg	FYCO1	pos	FGD2	pos	ACACA	neg	FYB	pos	WAS	pos
ARRB2	pos	LPAR6	pos	PRMT5	neg	PRKAA1	neg	RPS6	pos	CD244	pos	HMOX1	pos	XRCC6	neg	PSMA3	pos	TBCE	neg	STRAP	neg	EPHA7	pos	MYB	pos	PTPN6	pos	SBDS	pos	MET	neg	TRIP13	neg	NFATC2	pos	CHD4	neg	CAND1	neg	STK4	pos	PSMB7	pos	IPO4	neg	CD1B	pos	P2RY12	pos
IFNA1	pos	TAP1	pos	USP22	neg	PIAS2	neg	ARPC2	pos	NDRG1	pos	NTRK1	pos	NUP205	neg	CD86	pos	USP7	neg	SDHA	neg	PON2	pos	CAPZA1	pos	HLA-DMB	pos	VIM	pos	IRS1	neg	TAF5	neg	IFITM1	pos	CKAP5	neg	SET	neg	IFNAR1	pos	JAK1	pos	SCCPDH	neg	APPBP2	pos	FGR	pos
CTLA4	pos	KLRC2	pos	TCTN1	neg	INSR	neg	CD1B	pos	SAMD9L	pos	TPP2	pos	NCBP2	neg	LCP2	pos	HOMER2	neg	COG8	neg	NUP210	pos	UBE2D1	pos	MAPK7	pos	RUNX3	pos	TTLL12	neg	UGGT1	neg	NCKAP1L	pos	PAICS	neg	CHD4	neg	HLA-DRA	pos	CYFIP1	pos	ARF1	neg	KLRD1	pos	RPGRIP1	pos
COPZ2	pos	HDAC4	pos			CLTC	neg	FSCN1	pos	SPI1	pos	RPN1	pos	HEATR1	neg	PRKCD	pos	PRPF40B	neg	PRKAB1	neg	PDCD1	pos	MPG	pos	PRKAG1	pos	PNP	pos	CA14	neg	PTK2	neg	IFI6	pos	STAG2	neg	NUP153	neg	FCGR1A	pos	HLA-H	pos	PATZ1	neg	CD80	pos	SAR1A	pos
CTSS	pos	NFKB1	pos			SORT1	neg	PSAT1	pos	POLR2A	pos	TM2D3	pos	CCNE2	neg	CFL1	pos	PSMD12	neg	CYP1A1	neg	NCAPG	pos	CD1D	pos	RUNX1	neg	UXS1	pos	TBCE	neg	UHRF1	neg	JUNB	pos	SMARCE1	neg	RAB36	neg	GATA3	pos	PICALM	pos	HSPA9	neg	CEACAM21	pos	HLA-DQA1	pos
SEC13	pos	HLA-G	pos			TBCE	neg	LIMA1	pos	STAT4	pos	STAT2	pos	FH	neg	APOE	pos	HSP90AA1	neg	KLHL8	neg	MSN	pos	PGLS	pos	RPL14	neg	PIK3CG	pos	CDK5RAP3	neg	KAT2A	neg	TNFRSF10D	pos	ACACA	neg	PCBP2	neg	DDX21	pos	RPS8	pos	FGFR3	neg	ATP6V1B2	pos	PSMA2	pos
FCGR2A	pos	PTPRCAP	pos			ENO2	neg	TEK	pos	CTSS	pos	CHUK	pos	NARS	neg	JUNB	pos	IPO4	neg	HNRNPK	neg	FOXM1	pos	TREM2	pos	SNRNP200	neg	FBXO6	pos	SMAD3	neg	SF3B2	neg	GATA3	pos	SOX6	neg	CEP250	neg	POLR2A	pos	GRAP2	pos	IMPDH2	neg	IRF2	pos	GFPT2	pos
UACA	pos	ITGA4	pos			TRRAP	neg	SMURF2	pos	TREX1	pos	PARP14	pos	CDC73	neg	TLR3	pos	RINT1	neg	ITFG1	neg	CYFIP1	pos	ITK	pos	PSMC6	neg	ITGA4	pos	DHCR24	neg	HSPE1	neg	FN1	pos	POM121	neg	RNASEH2A	neg	XPO6	pos	CAV1	pos	CCT8	neg	CD68	pos	GATA3	pos
P2RY12	pos	HIST4H4	neg			STXBP4	neg	ADRBK1	pos	TNFRSF1B	pos	LGMN	pos	RRM1	neg	ARL1	pos	DYNC1I1	neg	VHL	neg	TAP2	pos	PTPN6	pos	CPSF6	neg	SVIL	pos	PIP4K2B	neg	PIP5K1A	neg	PIK3R1	pos	TIRAP	neg	CCT3	neg	DDX3X	pos	HCK	pos	AHCY	neg	IL2RA	pos	MAD1L1	pos
TNFRSF1B	pos	KLHL8	neg			IPO4	neg	RBPJ	pos	MYO1C	pos	RIF1	pos	PSAT1	neg	HSPA5	pos	PSMC6	neg	TRAP1	neg	LILRB2	pos	FGD2	pos	HSPA4L	neg	MYL6	pos	RXRB	neg	TMED2	neg	FOS	pos	ABL1	neg	TARDBP	neg	SLC2A4	pos	MYO1C	pos	SYVN1	neg	IFNGR1	pos	FATE1	pos
EPS8	pos	TNRC6B	neg			MSH2	neg	MAP1LC3A	pos	CALM2	pos	CD33	pos	TMEM17	neg	SIGLEC5	pos	UXS1	neg	KNG1	neg	GAPDH	pos	PPIB	pos	MRPS17	neg	ETS2	pos	COPA	neg	WDHD1	neg	SLAMF1	pos	POLR1B	neg	IPO5	neg	LGALS1	pos	SGK1	pos	ELAVL1	neg	SERPINA1	pos	NCK1	pos
RUNX1	pos	GOT2	neg			GFPT1	neg	EFNB2	pos	MS4A1	pos	SCLT1	pos	CAD	neg	NFKBIA	pos	RAB6B	neg	IRS4	neg	HLA-F	pos	HLA-DMB	pos	TERF2	neg	CTSZ	pos	POM121	neg	OLA1	neg	NFKB1	pos	XPO7	neg	DHX35	neg	HLA-DPA1	pos	CD8B	pos	ACO2	neg	CA14	pos	TLR2	pos
PTGS2	pos	RAB11A	neg			VHL	neg	CDK9	pos	KDR	pos	SEC22B	pos	YES1	neg	SIAE	pos	POLR1B	neg	ATP5O	neg	FBXO5	pos	FASLG	pos	NASP	neg	FAM91A1	pos	PARP2	neg	TMED3	neg	TLR2	pos	ACVR1	neg	XPO1	neg	NFKB1	pos	EPS8L1	pos	AIFM1	neg	GATA1	pos	NCKAP1L	pos
SOX4	pos	DNM2	neg			SIRT1	neg	FGR	pos	CFLAR	pos	STIM1	pos	LNX1	neg	NUP37	pos	PDCD6	neg	RFC5	neg	TRAF2	pos	TNFRSF1A	pos	BTRC	neg	FLNC	pos	MYO19	neg	EIF3B	neg	TLR9	pos	AHCY	neg	CUL7	neg	TBP	pos	AREG	pos	ADRBK1	neg	KPNA5	pos	PLCG2	pos
CYFIP1	pos	CEBPA	neg			COG3	neg	STX5	pos	FN1	pos	GATA2	pos	YWHAE	neg	SLC25A3	pos	OLA1	neg	EIF4A2	neg	IFIT2	pos	SNCA	pos	CDK4	neg	DYNC1LI2	pos	PRKCA	neg	IPO4	neg	RPGRIP1	pos	AASDHPPT	neg	CNIH2	neg	IFNG	pos	HLA-DOB	pos	CISD2	neg	LCP2	pos	TRAPPC1	pos
SOD2	pos	ENO2	neg			HDAC2	neg	KLC1	pos	GABARAPL1	pos	MYH9	pos	USP22	neg	ALDH9A1	pos	SBDS	neg	RPL17	neg	TPP2	pos	PVRIG	pos	CASP3	neg	GRB2	pos	DARS2	neg	VAPA	neg	IFIT1	pos	SPTBN2	neg	WRAP53	neg	WDR1	pos	TEK	pos	NSF	neg	FOXP3	pos	ENO1	pos
ISLR	pos	DDX55	neg			SEC63	neg	CEACAM21	pos	DDX6	pos	EPS8L1	pos	SSRP1	neg	VDR	pos	SNW1	neg	U2AF2	neg	TLR3	pos	CALM3	pos	CCT4	neg	IKZF1	pos	VPS52	neg	MED20	neg	IFIT2	pos	USP7	neg	RANBP2	neg	HLA-DQB1	pos	IFNG	pos	PEBP1	neg	HLA-H	pos	WIPF1	pos
SEPN1	pos	DYNC1LI2	neg			SMARCE1	neg	GLT8D2	pos	TUBB6	pos	FCGR1A	pos	XRCC5	neg	COPZ2	pos			ATP5A1	neg	VEGFA	pos	NME1-NME2	pos	SMAD4	neg	TUBA1C	pos	MED20	neg	MLST8	neg	PRKCQ	pos	FBXW11	neg	RBM8A	neg	STAT5A	pos	NUDC	pos	APEH	neg	ANXA1	pos	IRAK1	pos
PDIA3	pos	UBE3A	neg			CRY1	neg	RPS9	pos	NFKB1	pos	HIVEP2	pos	PSMD12	neg	RAC1	pos			GABARAPL1	neg	IL9R	pos	UBE2D2	pos	ILF2	neg	PPARG	pos	SYVN1	neg	SF3B3	neg	WIPF1	pos	RPS3	neg	RBBP4	neg	FGD2	pos	NSDHL	pos	PPIB	neg	LYL1	pos	PPIA	pos
IRF1	pos	U2AF2	neg			FOXO3	neg	LPAR1	pos	TGFA	pos	CNNM1	pos	HMGCS1	neg	IRAK1	pos			PSMD6	neg	NUP62	pos	HLA-F	pos	FKBP3	neg	RHPN2	pos	EIF4A2	neg	PGD	neg	CTSZ	pos	WASF2	neg	CDK4	neg	IRF2	pos	CD244	pos	B4GALT3	neg	CTSD	pos	IFITM1	pos
SMARCE1	pos	HIST3H3	neg			GANAB	neg	PECAM1	pos	USHBP1	pos	PRDM14	pos	SREBF1	neg	HNRNPF	pos			NDUFA9	neg	SCLT1	pos	COPZ2	pos	KPNA6	neg	RNF213	pos	DEDD	neg	TUBA1C	neg	LIG4	pos	DYNC1I2	neg	SUPT16H	neg	CUL2	pos	SYK	pos	APEX1	neg	TANK	pos	TNFRSF1B	pos
DOK2	pos	RFX1	neg			USP22	neg	RPA2	pos	CD8B	pos	CAV1	pos	YY1	neg	POU2F2	pos			EIF1B	neg	ZAP70	pos	IFNG	pos	GART	neg	KPNA6	pos			ATIC	neg	CIITA	pos	ARV1	neg	HADHA	neg	RB1	pos	TAGLN2	pos	FBXO25	neg	WIPF1	pos	NFATC1	pos
TKT	pos	TMCO6	neg			WHSC1	neg	SACM1L	pos	ULK2	pos	MTNR1B	pos	KLHDC10	neg	PDIA6	pos			PRDX3	neg	FBXO6	pos	SOD2	pos	PRMT1	neg	SEC22B	pos			MIF	neg	NR2F2	pos	HEATR1	neg	PRPF40B	neg	STX6	pos	EGR1	pos	ARF6	neg	LGALS9	pos	TRAPPC6A	pos
RTN3	pos	SFPQ	neg			TLE1	neg	NUP54	pos	F5	pos	IL12A	pos	GTF3C3	neg	PABPC1	pos			PRMT5	neg	HARS	pos	HINT1	pos	COPG2	neg	MCM5	pos			PCBP1	neg	RFX5	pos	STX16	neg	RPL6	neg	SIGLEC5	pos	CSF1	pos	MIF	neg	PLAUR	pos	SYK	pos
SP100	pos	NF1	neg			EPOR	neg	IRF9	pos	IL7R	pos	ZAP70	pos	NCKAP1	neg	PLEK	pos			MLH1	neg	CUL1	pos	HLA-DRB1	pos	RBBP7	neg	LILRA3	pos			HNRNPA1	neg	CFTR	pos	GTF3C2	neg	SMARCA4	neg	TRAPPC10	pos	RPS10	pos	MTHFD1	neg	LPAR1	pos	HCK	pos
LILRA1	pos	NSF	neg			HMGCS1	neg	NSMAF	pos	DLG4	pos	EPAS1	pos	VDAC3	neg	EPHB4	pos			HIST4H4	neg	POLR2D	pos	MAP3K5	pos	IMPDH2	neg	IFIT3	pos			AHCTF1	neg	UBD	pos	AP2B1	neg	UTP20	neg	LILRB1	pos	MRPS12	pos	ATP5B	neg	KRAS	pos	CDK9	pos
RPL32	pos	EIF4A2	neg			NANOG	neg	PSMA8	pos	CAND1	pos	KIT	pos	CAND1	neg	LGALS3BP	pos			HIST1H3E	neg	KIF18A	pos	JUNB	pos	PTPN11	neg	PTBP1	pos			NUP85	neg	PDS5B	pos	PEX19	neg	SMARCC1	neg	PIAS1	pos	RPS27	pos	EEF2	neg	HLA-DRB5	pos	RPL28	pos
ARL13B	pos	ST3GAL4	neg			NCKAP1	neg	ISG15	pos	SIT1	pos	NFKB2	pos	USP7	neg	RPS8	pos			GOLGB1	neg	EEF1D	pos	TRAPPC3	pos	CCT2	neg	IFNG	pos			CHERP	neg	PICALM	pos	RPL6	neg	SPTB	neg	PSMA8	pos	ETF1	pos	NETO2	neg	CLIP1	pos	LIMA1	pos
GATA2	pos	CEP250	neg			BARD1	neg	INTS5	pos	KLRC4	pos	USO1	pos	HNRNPU	neg	PSMD9	pos			PHB	neg	NME1-NME2	pos	EIF3G	pos	USO1	neg	RCC1	pos			DDX1	neg	UACA	pos	IL22RA1	neg	EIF4B	neg	THOC5	pos	IL3RA	pos	ANK3	neg	ITGA8	pos	TRAPPC2L	pos
GORASP1	pos	GTF3C2	neg			SP3	neg	MPG	pos	MYO5A	pos	NRBF2	pos	NEDD4L	neg	TAP2	pos			RAF1	neg	PFKP	pos	STX6	pos	TNPO1	neg	DPAGT1	pos			SEC61A1	neg	SATB1	pos	HERC2	neg	FYN	neg	SEPN1	pos	PECAM1	pos	ARHGDIA	neg	KLRC1	pos	ERP29	pos
NTRK1	pos	FASN	neg			PARP2	neg	EEF1A1	pos	RAB14	pos	RASSF5	pos	EPS8L2	neg	ISG15	pos			ACO2	neg	IL2RA	pos	GAPDH	pos	LGR4	neg	LSM1	pos			SNRPA1	neg	PPP3CA	pos	HNF1A	neg	HDAC6	neg	INPP5D	pos	RPS20	pos	FKBP3	neg	SIAE	pos	TFE3	pos
KLRD1	pos	HOXB8	neg			NUP43	neg	ITGA4	pos	ZAP70	pos	CRK	pos	EIF3C	neg	PFN1	pos			CD9	neg	DEDD	pos	PLAUR	pos	CENPJ	neg	CTNNB1	pos			RBBP4	neg	TMEM30A	pos	PAN2	neg	PTPN11	neg	SMAD2	pos	FLNB	pos	AHSA1	neg	ATE1	pos	IRF8	pos
LILRB1	pos	POM121	neg			LRRC40	neg	RPLP2	pos	CREB1	pos	CSF1	pos	EPRS	neg	RPL10A	pos			RPL15	neg	TNF	pos	IL2	pos	IL12A	neg	PPP1CA	pos			HNF1A	neg	CD3EAP	neg	CAPN1	neg	POLR1B	neg	PLCB2	pos	TPM3	pos	PDIA6	neg	FN1	pos	SIT1	pos
NSMAF	pos	PATZ1	neg			NUP160	neg	RAB30	pos	GFI1	pos	JAK3	pos	IPO4	neg	HLA-DOA	pos			ACAT1	neg	TUBA1A	pos	CARD11	pos	DYNC2H1	neg	PIM1	pos			NUDT5	neg	C1QBP	neg	CENPJ	neg	ULK1	neg	RNF213	pos	ITPRIPL1	pos	STIP1	neg	BCAR1	pos	SKAP1	pos
RPLP1	pos	LGR4	neg			SLC38A1	neg	JAK2	pos	NFKB2	pos	VAC14	pos	JUP	neg	KCNJ8	pos			ACAT2	neg	SLC1A5	pos	TRAF2	pos	RPS18	neg	NTRK1	pos			OBSL1	neg	CSE1L	neg	TCTN2	neg	ZDHHC17	neg	DTNBP1	pos	CYC1	pos	CCT7	neg	SOCS3	pos	IFNAR2	pos
ILK	pos	APITD1	neg			TMED2	neg	CNBP	pos	PIM1	pos	CCND1	pos	CCT6A	neg	CALD1	pos			KLHDC10	neg	FBL	pos	FCGR2A	pos	RPL35A	neg	MRPL40	pos			PRPF40A	neg	SIN3A	neg	PLCG1	neg	OFD1	neg	ANK2	pos	LYL1	pos	HIST1H3E	neg	HSD3B7	pos	LSM1	pos
JUP	pos	ARFGEF1	neg			SYNCRIP	neg	HLA-B	pos	SHC1	pos	TNF	pos	GOT1	neg	HIF1A	pos			GOT2	neg	MNDA	pos	VAV1	pos	SMAD2	neg	HIST1H1C	pos			APITD1	neg	DNMT1	neg	NF1	neg	TOP2B	neg	FN1	pos	MYO10	pos	GOT1	neg	APOE	pos	RPN1	pos
RAB7A	pos	POLR1C	neg			TMED10	neg	HLA-H	pos	LAT	pos	LTA4H	pos	FBXO22	neg	LNPEP	pos			ATP5B	neg	KLRC1	pos	RPS29	pos	SMC3	neg	RPL11	pos			NUP133	neg	PSMD3	neg	XPO4	neg	HNRNPA1	neg	CIITA	pos	PDK1	pos	ANAPC5	neg	IKZF1	pos	TREM2	pos
CD5	pos	EXOC7	neg			HSP90AA1	neg	NASP	pos	FYB	pos	LPAR6	pos	CKMT1B	neg	TEC	pos			TCTN3	neg	RPS6KB2	pos	DAPP1	pos	USP14	neg	TMEM173	pos			RRM1	neg	PSME4	neg	DCTN4	neg	ABL1	neg	GRIN2B	pos	IFITM3	pos	ATP2C1	neg	TMEFF1	pos	C20orf24	pos
ARFRP1	pos	LNX1	neg			UACA	neg	FBXW7	pos	TNFRSF1A	pos	SPN	pos	TOMM40	neg	SYS1	pos			ERBB2	neg	NRAS	pos	UNC119	pos	ABL1	neg	RPA2	pos			GTF3C3	neg	RFC2	neg	FOXK2	neg	CAD	neg	ATP1B3	pos	HSPA1A	pos	AKT1	neg	IL10	pos	KLRC2	pos
BCL10	pos	TAB1	neg			GLRX5	neg	RPS6KA1	pos	SH3KBP1	pos	FSCN1	pos	NCL	neg	PTPN22	pos			RAB14	neg	NR1I2	pos	PLXNA1	pos	YES1	neg	RELA	pos			IMMT	neg	PLK1	neg	LPAR1	neg	THADA	neg	ARL13B	pos	RPN1	pos	SEC61A1	neg	NCAM1	pos	LILRB2	pos
CSF1	pos	ACACA	neg			HDAC4	neg	AP1M1	pos	PDCD1LG2	pos	MSN	pos	CTNND1	neg	RAB7A	pos			ARV1	neg	RPS7	pos	PDCD1	pos	ACACA	neg	GMPPB	pos			HSPA1A	neg	MAPK8IP2	neg	CUL7	neg	VPS52	neg	FYB	pos	PON2	pos	CANX	neg	IL3RA	pos	PFDN5	pos
EPS15	pos	EPS8L1	neg			GOLGA4	neg	CEP135	pos	MTNR1A	pos	CTLA4	pos	POLR1B	neg	RNF213	pos			RGP1	neg	CCND2	pos	RPL7A	pos	PSPC1	neg	SUCLG2	pos			NONO	neg	HIST2H4A	neg	ATIC	neg	AASDHPPT	neg	BCL6	pos	PSME4	pos	BAIAP2	neg	TUBA3D	pos	CTSZ	pos
TPT1	pos	NMD3	neg			TFAM	neg	RPS2	pos	CNTNAP3	pos	SRC	pos	PIAS2	neg	HMOX1	pos			SCAP	neg	GRK5	pos	IFNAR2	pos	ELMO1	neg	PARP14	pos			ATAD3A	neg	TFDP1	neg	NONO	neg	TTC28	neg	VAV3	pos	PTPN6	pos	AKT2	neg	SPTA1	pos	SMURF2	pos
LGALS1	pos	EP300	neg			EIF4A2	neg	KCNA3	pos	HLA-DRB5	pos	SYNJ1	pos	PRMT5	neg	RPS6	pos			PTCH1	neg	HIST1H4E	pos	LAGE3	pos	FBL	neg	TLR2	pos			RPAP3	neg	PIAS2	neg	RARA	neg	TEC	neg	SYNCRIP	pos	EIF3F	pos	ARL1	neg	ACVR1	pos	TREX1	pos
HECW2	pos	PEBP1	neg			TUBG1	neg	MAGOH	pos	WIPF1	pos	CCR2	pos	NAA15	neg	SREBF1	pos			H2AFV	neg	RPS15A	pos	RPS11	pos	PAXIP1	neg	USF2	pos			POU2F1	neg	RAN	neg	GLRA2	neg	RAB10	neg	PLS3	pos	CTTN	pos	P4HB	neg	KCNMA1	pos	PSMB8	pos
SPN	pos	ANKRD17	neg			LYPD6	neg	KCNJ8	pos	TRAF1	pos	WDFY2	pos	RAB10	neg	KCTD12	pos			PARK2	neg	OAS1	pos	HSPB1	pos	EIF4A2	neg	RPN2	pos			ATP1B1	neg	IGSF8	neg	NUP133	neg	PRPF40A	neg	ANXA6	pos	IL12RB1	pos	PREB	neg	CD33	pos	ITM2B	pos
STAT2	pos	VSIG2	neg			PRKDC	neg	FCGR1A	pos	ZC3HAV1	pos	FLT1	pos	PRKDC	neg	RP2	pos			ATP6V1A	neg	LAT	pos	POLD1	pos	LIMA1	neg	HSD3B7	pos			AIFM1	neg	RAE1	neg	APPBP2	neg	PSPC1	neg	CSF3R	pos	HLA-DMA	pos	UBA1	neg	PRKAA2	pos	PYGL	pos
RAC1	pos	FGFR3	neg			SSRP1	neg	SYVN1	pos	VAPA	pos	LIMA1	pos	ERLIN2	neg	FN1	pos			PPP6C	neg	TUBA1B	pos	CYB5B	neg	DDX51	neg	RPS9	pos			RNF2	neg	PSMC1	neg	AR	neg	GPR50	neg	HLA-DOA	pos	ADAP2	pos	BYSL	neg	WIPF3	pos	TRAPPC5	pos
AREG	pos	NARS	neg			TRIP11	neg	ARHGEF1	pos	PECAM1	pos	HLA-F	pos	GART	neg	IL7R	pos			SACM1L	neg	RPL35	pos	PPP5C	neg	POLR2H	neg	LILRB2	pos			PIK3R2	neg	HIST4H4	neg	NPEPPS	neg	USP19	neg	RPGRIP1	pos	KITLG	pos	PRPF19	neg	HBA1	pos	CTSD	pos
TGFA	pos	AP1M2	neg			TERF1	neg	JAK1	pos	RGP1	pos	PRLR	pos	FASN	neg	RPLP1	pos			AHCYL1	neg	RPL10	pos	LGR4	neg	SFPQ	neg	SSR1	pos			B4GALT3	neg	NCBP2	neg	IPO9	neg	AHCY	neg	AXL	pos	SOD2	pos	VAV2	neg	HTR6	pos	IRF7	pos
LGALS9	pos	IQCB1	neg			PFAS	neg	CSF3R	pos	CRY1	pos	HCK	pos	DARS2	neg	LYPD3	pos			PCBP2	neg	RPL27	pos	VAV3	neg	RAB6B	neg	HLA-DPB1	pos			ABCF1	neg	SLC38A1	neg	EIF4B	neg	TMEFF1	neg	IKBKB	pos	DCTPP1	pos	ATP5A1	neg	CHUK	pos	CDC42	pos
PVRIG	pos	HEATR6	neg			SPTBN1	neg	EPS8L2	neg	SMAD4	pos	GOLGA5	pos	TRAP1	neg	AKR7A2	pos			COPS4	neg	PAK1	pos	JUP	neg	ABCE1	neg	RPA3	pos			SHFM1	neg	TUFM	neg	AMBRA1	neg	HDAC2	neg	SH3KBP1	pos	HIST1H1C	pos	ARV1	neg	GABARAPL1	pos	KARS	pos
HMOX1	pos	GOSR1	neg			NEDD4L	neg	EPS8L3	neg	TANK	pos	KATNB1	pos	KDM1A	neg	HLA-DMB	pos			DYNLL2	neg	TREM2	pos	IPO9	neg	SUZ12	neg	IL2RB	pos			MSH6	neg	RUVBL1	neg	SLC7A3	neg	YWHAQ	neg	HIVEP2	pos	SLAMF1	pos	CLPP	neg	DAPP1	pos	IFI6	pos
SKAP1	pos	HIST1H4E	neg			KAT2A	neg	PPIB	neg	DOCK1	pos	SOS1	pos	TBCE	neg	RAB10	pos			PEX19	neg	FOXP3	pos	NUP214	neg	TMEM17	neg	FAM114A2	pos			MAGEA6	neg	KDM1A	neg	PRPF40B	neg	AHCTF1	neg	PTK2B	pos	SNX3	pos	BET1	neg	ULK2	pos	SGK1	pos
GABARAP	pos	RCC2	neg			HNF1A	neg	GOSR1	neg	GABARAP	pos	SLAMF1	pos	MAGEA1	neg	RPS6KB2	pos			TOP2B	neg	SND1	pos	HIST4H4	neg	HSPA9	neg	VWF	pos			POLR2J	neg	MRPS17	neg	SCARA3	neg	INTS2	neg	CEACAM21	pos	KIR2DL3	pos	CCT3	neg	REL	pos	PLAUR	pos
STAT4	pos	SPINT2	neg			PDIA2	neg	GABRE	neg	LAIR1	pos	PYGL	pos	HSPA9	neg	NCK1	pos			IGF1R	neg	MIF	pos	HDAC6	neg	VMA21	neg	IPO4	pos			RFC5	neg	FH	neg	IRS1	neg	IQCB1	neg	KIR3DL1	pos	C20orf24	pos	VPS54	neg	PDCD1	pos	POLR2G	pos
DTNBP1	pos	TP53BP1	neg			PTK2	neg	CTNND1	neg	PTPN6	pos	SCARA3	pos	CLTC	neg	KIR2DS4	pos			SPTBN2	neg	MAPK7	pos	SUZ12	neg	PIK3CB	neg	RPL13A	pos			EIF4G1	neg	CCT8	neg	RXRB	neg	ANK2	neg	GATA1	pos	HMOX1	pos	KDM1A	neg	PSMB9	pos	CD44	pos
HLA-DMA	pos	MDM4	neg			TOP1	neg	IFNA8	neg	CALM3	pos	FYB	pos	XPO1	neg	WDR1	pos			LIFR	neg	MDM2	pos	YAP1	neg	PIK3C3	neg	KIF2C	pos			HNRNPR	neg	GTF2E2	neg	EPHA7	neg	DARS2	neg	NUP210	pos	UBD	pos	COPA	neg	HERPUD1	pos	VDR	pos
CFL1	pos	ARFGEF2	neg			CFTR	neg	CANX	neg	PDK1	pos	RAF1	pos	XPO7	neg	ARPC4	pos			SUPT5H	neg	YWHAH	pos	EXOC5	neg	CDK2	neg	EZR	pos			PTBP1	neg	CYCS	neg	RPL22	neg	CCDC8	neg	YBX1	pos	LGALS9	pos	SMARCC1	neg	GRK5	pos	PIP4K2A	pos
VSIG2	pos	PGRMC1	neg			NF2	neg	TFAP2A	neg	TRIP11	pos	FOS	pos	DCAF13	neg	CD93	pos			IFNA17	neg	CXCR4	pos	ATP1A1	neg	ST3GAL4	neg	IDO1	pos			INPPL1	neg	HRAS	neg	NCKAP1	neg	KAT2A	neg	TFE3	pos	FCGR2A	pos	EIF4A1	neg	TLN1	pos	FLT3	pos
ERBB2	pos	EPS8L2	neg			EXOC5	neg	POLR2A	neg	COPZ2	pos	SP100	pos	UCHL5	neg	PLAUR	pos			IGBP1	neg	NPM1	pos	RCN2	neg	WDHD1	neg	NCK2	pos			PLCB3	neg	HNRNPK	neg	JUP	neg	WBP1	neg	HIF1A	pos	B2M	pos	DKC1	neg	SLC7A3	pos	NT5E	pos
PIK3CG	pos	ZACN	neg			PAN2	neg	ATP1A1	neg	DUSP3	pos	IRF9	pos	MCM4	neg	ERGIC3	pos			ATP5F1	neg	RUNX1	pos	IPO5	neg	BAG2	neg	PGD	pos			CCT3	neg	PFAS	neg	TAF6	neg	HNRNPM	neg	TRIM21	pos	WDR1	pos	SGSM3	neg	NEDD4L	pos	PSMD7	pos
VIPR1	pos	RNF2	neg			DHX35	neg	PIP4K2C	neg	UBB	pos	POMC	pos	CCT7	neg	GSTK1	pos			SLC25A5	neg	KEAP1	pos	MTHFD1	neg	IPO9	neg	IL4R	pos			PRKAA2	neg	SFN	neg	SMAD4	neg	MMS19	neg	PLCG2	pos	JUP	pos	FH	neg	AP2A2	pos	PNP	pos
NR2F2	pos	DHX15	neg			SLC39A4	neg	RHPN2	neg	NRG1	pos	IRF7	pos	PPP1R16A	neg	KLRD1	pos			JUP	neg	HSD3B7	pos	RAD21	neg	NPHP4	neg	CTSS	pos			NLE1	neg	PSPC1	neg	FOXA1	neg	CCT4	neg	MSN	pos	CSF2RB	pos	RAB1B	neg	FAM114A2	pos	GABARAPL1	pos
HLA-DMB	pos	ARV1	neg			PCGF2	neg	SLC25A16	neg	DISC1	pos	STAT1	pos	HSD17B12	neg	TNFSF13B	pos			SIAE	neg	CD81	pos	TOP1	neg	STMN1	neg	RUNX1	pos			KPNA2	neg	FGFR3	neg	PEBP1	neg	TPR	neg	HERPUD1	pos	RPL11	pos	PRMT5	neg	TRAF1	pos	IRF1	pos
GABRE	pos	CKMT1A	neg			KIF5B	neg	DAG1	neg	CSF3R	pos	COL14A1	pos	MDH2	neg	CSK	pos			PATZ1	neg	PECAM1	pos	RBL1	neg	APITD1	neg	EFNB1	pos			PRKDC	neg	IARS	neg	INTS4	neg	NUP160	neg	MAP3K1	pos	CALD1	pos	DDB1	neg	SIRT1	pos	RAB7A	pos
SEC16A	neg	EPS8	neg			YY1	neg	SAE1	neg	PARP14	pos	MAGEA6	pos	KBTBD7	neg	ARHGAP25	pos			UBB	neg	CCNE2	pos	GNAI1	neg	KPNA3	neg	YBX1	pos			CKMT1A	neg	ENO1	neg	MRE11A	neg	PTCH1	neg	FCGR3A	pos	RPN2	pos	SEC61B	neg	CXCR4	pos	IKBKG	pos
TRAPPC6B	neg	UBE2N	neg			DARS	neg	GOLGB1	neg	HIF1A	pos	GABRE	pos	PFN2	neg	NEDD4	pos			PFN2	neg	TXNDC15	pos	POLR2A	neg	ELAVL1	neg	GANAB	pos			CSNK1E	neg	MAPK13	neg	TUBB3	neg	CHERP	neg	ATR	pos	AKR1B1	pos	SCFD1	neg	HLA-C	pos	JUNB	pos
STRAP	neg	GTF2B	neg			RFC3	neg	IPO9	neg	OAS1	pos	TAP2	pos	PIK3R2	neg	CALU	pos			EIF3L	neg	VAV1	pos	USO1	neg	RPS23	neg	OSMR	pos			RUVBL1	neg	E2F4	neg	RTN3	neg	ACACA	neg	F8	pos	HSPE1	pos	KAT2A	neg	NFKB1	pos	PDCD1LG2	pos
NDEL1	neg	ANK3	neg			GOLIM4	neg	TMED3	neg	SH3GL2	pos	ST3GAL4	pos	NUP133	neg	HLA-DQA1	pos			HIST1H1C	neg	RELA	pos	SACM1L	neg	CANX	neg	PDS5A	pos			GTF3C2	neg	CENPE	neg	RHPN2	neg	NOP56	neg	PML	pos	BCAP31	pos	UPF1	neg	RUNX3	pos	ULK2	neg
HIP1R	neg	APEX1	neg			HOXB8	neg	TMED7	neg	RDX	pos	RB1CC1	pos	RAD21	neg	FGD2	pos			PTGES3	neg	SERPINA1	pos	RDX	neg	RIF1	neg	PDIA4	pos			DHX15	neg	COL7A1	neg	YAP1	neg	DIABLO	neg	CDC42	pos	TLR9	pos	NONO	neg	CYFIP1	pos	IGHMBP2	neg
GLRX5	neg	CLN3	neg			COG6	neg	DYNC1I2	neg	NOS2	pos	MBP	pos	RBM14	neg	UBE2D1	pos			BCAR3	neg	SEC31A	pos	AHCTF1	neg	RALA	neg	RPA1	pos			APEX1	neg	NUP50	neg	DYNC2LI1	neg	GLRA2	neg	VTI1A	pos	SRF	pos	LRRC59	neg	RDX	pos	PIAS1	neg
HNRNPC	neg	SCCPDH	neg			CKAP5	neg	SNAP29	neg	KCNJ8	pos	SF3B1	pos	DDB1	neg	RPS27A	pos			TM2D3	neg	PIK3CG	pos	APITD1	neg	CHD4	neg	PLEK	pos			CA14	neg	NUP43	neg	RNF2	neg	RAN	neg	PRDM1	pos	CD1B	pos	CCT2	neg	DOCK1	pos	RFC5	neg
CREB3	neg	SF3B1	neg			TNRC6B	neg	CLTC	neg	HMOX1	pos	CASP8	pos	TFDP1	neg	CTSD	pos			SPINT2	neg	HINT1	pos	PPARA	neg	GSPT1	neg	SOD2	pos			CENPE	neg	SDHA	neg	IPO5	neg	DDX51	neg	GJA1	pos	GABRE	pos	STRN4	neg	CDKN1A	pos	SEMA4F	neg
C10orf35	neg	PSPC1	neg			RB1CC1	neg	RBBP8	neg	HLA-DMB	pos	SEPN1	pos	INTS2	neg	FAS	pos			COG7	neg	CSF3R	pos	ATP12A	neg	WHSC1	neg	PDIA3	pos			U2AF2	neg	CHEK1	neg	GOLGA2	neg	TUBB2A	neg	KPNA3	pos	LILRB1	pos	TUBGCP2	neg	SEC24D	pos	PLCG1	neg
ALDH3A2	neg	USP19	neg			WDFY3	neg	TGOLN2	neg	MBP	pos	EDA	pos	RPA1	neg	CCR5	pos			VMA21	neg	HLA-DRB5	pos	MKLN1	neg	GATA2	neg	GABRE	pos			AURKA	neg	UBL4A	neg	OFD1	neg	KNTC1	neg	VDR	pos	MSN	pos	TAF9	neg	SPI1	pos	HUWE1	neg
CDCA8	neg	SCAP	neg			SMARCC1	neg	DARS2	neg	KIR3DL1	pos	GOSR2	pos	KPNA3	neg	DOK1	pos			VPS52	neg	USF2	pos	AKT2	neg	JUP	neg	TUBA1A	pos			TFAP2A	neg	GART	neg	SEC63	neg	XRN2	neg	IL2RA	pos	MNDA	pos	PRKAG1	neg	EPHA7	pos	HIST3H3	neg
GOLGB1	neg	COG2	neg			RAB6B	neg	CCT3	neg	TLR3	pos	LAIR1	pos	TUBG1	neg	RPLP2	pos			TRAPPC6A	neg	CD28	pos	PRKCZ	neg	EXOC5	neg	HLA-DQB1	pos			IRF2BP1	neg	SNRPB2	neg	ARPC1A	neg	CREB1	neg	CAV1	pos	CBLB	pos	NME1-NME2	neg	MS4A1	pos	SP3	neg
TERF1	neg	PTK2	neg					COG2	neg	TNF	pos	CD86	pos	POLR2D	neg	GFI1	pos			RBBP8	neg	PLEK	pos	DYNC1LI2	neg	TCTN1	neg	ERAP1	pos			SHC1	neg	PSMC6	neg	COG7	neg	NCL	neg	RFX5	pos	MET	pos	RPN2	neg	GOLGA5	pos	RGP1	neg
TLE1	neg	OXSR1	neg					PSME3	neg	PIK3R3	pos	RAB7A	pos	MSH2	neg	IRF3	pos			CBWD1	neg	IFNG	pos	OXSR1	neg	IPO4	neg	U2AF2	pos			TMEM223	neg	HEATR1	neg	DYNC2H1	neg	BYSL	neg	HLA-H	pos	CAMKK2	pos	HINT1	neg	CNIH2	pos	UBA2	neg
RABGAP1	neg	VPS52	neg					BCAR1	neg	HLA-DMA	pos	IL6ST	pos	VARS	neg	MSN	pos			NUDT21	neg	LYN	pos	GORASP1	neg	SCARA3	neg	NCSTN	pos			COPA	neg	MYC	neg	NCBP1	neg	SP3	neg	HLA-F	pos	EIF3I	pos	UBE2N	neg	FLT1	pos	SH3GL2	neg
PSPC1	neg	GRIN1	neg					SREBF2	neg	TRAF6	pos	PRKCQ	pos	VPS52	neg	SPN	pos			UFSP2	neg	CDK2	pos	NUP160	neg	IGF1R	neg	NUP54	pos			INTS4	neg	CDC5L	neg	SIAH1	neg	CCT2	neg	ATP6V1B2	pos	FOS	pos	TFG	neg	ZBTB16	pos	HIST4H4	neg
USP7	neg	SPTB	neg					PDIA2	neg	HSD3B7	pos	PAK1	pos	MAGEA6	neg	APEH	pos			GATA2	neg	CDK5RAP3	pos	ARFGEF2	neg	PARP2	neg	FGR	pos			RAB2A	neg	GTF3C3	neg	PRKDC	neg	TP73	neg	CLASP1	pos	FGFR3	pos	YWHAQ	neg	RPGRIP1	pos	KLHL8	neg
KLHL8	neg	CPSF6	neg					STRN4	neg	GNAI1	pos	COG3	pos	MAZ	neg	DNAJB1	pos			SMAD4	neg	KIAA1524	pos	MYO10	neg	PDHA1	neg	HMOX1	pos			TRIM27	neg	AURKB	neg	RAB6A	neg	GNAI1	neg	KLRK1	pos	CCDC8	pos	CHERP	neg	PICALM	pos	NEK4	neg
STK11	neg	KDM1A	neg					HSPA4L	neg	SEC22B	pos	CSF2RB	pos	PSMD14	neg	TUBA1C	pos			IDH3B	neg	SKA1	pos	IPO7	neg	DCUN1D1	neg	PSMA3	pos			AHCY	neg	GTF2I	neg	UNK	neg	PIK3C2A	neg	TERF2	pos	IL7R	pos	HOMER2	neg	CXCL10	pos	KIF2A	neg
PARP2	neg	AHCTF1	neg					LNX1	neg	WIPF3	pos	FCGR2A	pos	PRPF40B	neg	IDO1	pos			FARSA	neg	RPL27A	pos	ATP1B1	neg	RBBP8	neg	HLA-G	pos			BOP1	neg	EIF4A2	neg	OBSL1	neg	ZACN	neg	TUBA3D	pos	IRF7	pos	GOT2	neg	KLRK1	pos	NUP43	neg
HSPA4L	neg	USP7	neg					ATP1B1	neg	FOXP3	pos	TRERF1	pos	RNF2	neg	POLR2K	pos			ANAPC5	neg	RPLP1	pos	AIMP1	neg	SEC63	neg	LGALS3	pos			CSNK2B	neg	MLST8	neg	TRMT112	neg	ASXL1	neg	TLR2	pos	EFNB2	pos	PRKCD	neg	ZAP70	pos	PDIA2	neg
CUL3	neg	BMI1	neg					NCSTN	neg	TCTN3	pos	NUP62	pos	PRPF4	neg	IL22RA1	pos			DCTN3	neg	CDC20	pos	NUP43	neg	PRPF40B	neg	VAV3	pos			ELAVL1	neg	IL22RA1	neg	IGHMBP2	neg	GCC2	neg	TLN1	pos	PDGFRB	pos	CD9	neg	CCT3	neg	SOS1	neg
MINPP1	neg	ZNF207	neg					HSPA5	neg	CD79B	pos	S100A11	pos	DCUN1D1	neg	KLRC1	pos			PPP5C	neg	NFKB2	pos	EGF	neg	KIF2A	neg	MAPRE1	pos			CDC25A	neg	SIRT7	neg	HDAC4	neg	SEC63	neg	KAT2B	pos	PRDM1	pos	HSP90B1	neg	MPG	neg	PTCH1	neg
HSPA4	neg	NAALADL2	neg					CTTN	neg	USO1	pos	MAPK7	pos	ILF2	neg	GJA1	pos			ERP29	neg	TREX1	pos	ARFGEF1	neg	TARS	neg	SCARA3	pos			CCNA2	neg	BIRC5	neg	MAZ	neg	TSN	neg	IL2	pos	HSD3B7	pos	OLA1	neg	POLR2H	neg	RBBP4	neg
TTLL12	neg	APPBP2	neg					DAD1	neg	TNIK	pos	FCGRT	pos	DLD	neg	AGTRAP	pos			GNAI1	neg	DDX55	pos	ANKRD17	neg	TIMM13	neg	RPL35	pos			SLC39A4	neg	RBM28	neg	RCN2	neg	ERLIN2	neg	USHBP1	pos	EIF3G	pos	TTLL12	neg	CD3EAP	neg	IARS2	neg
RAD21	neg	VHL	neg					IARS2	neg	STAT1	pos	CRY1	pos	GMPS	neg	BAG3	pos			EIF1AX	neg	LGALS1	pos	MAPK8	neg	CD160	neg	SQSTM1	pos			EIF6	neg	CKMT1A	neg	XPO1	neg	XRCC5	neg	AP1B1	pos	SCARA3	pos	CALR	neg	PDCD6	neg	PFN2	neg
RPL36	neg	ZNF317	neg					WASL	neg	GRB2	pos	LIFR	pos	PAICS	neg	POMC	pos			GCNT2	neg	H2AFX	pos	APP	neg	FARSA	neg	MNDA	pos			PSMB5	neg	CDK4	neg	IRS2	neg	RPS7	neg	HLA-E	pos	ERGIC3	pos	KATNB1	neg	HSF1	neg	FOXK2	neg
SCARB1	neg	NCBP2	neg					VPS52	neg	LPAR1	pos	TRIP11	pos	FOXK2	neg	NSMAF	pos			RORC	neg	FBXW7	pos	THOC2	neg	CYB5B	neg	TREM2	pos			CDC20	neg	NME1-NME2	neg	UACA	neg	ILF3	neg	PSME4	pos	SKAP1	pos	NFS1	neg	SEC16B	neg	NTN1	neg
RAN	neg	FOXA1	neg					ITFG1	neg	KRAS	pos	IFIT2	pos	EIF3B	neg	CCR7	pos			PEBP1	neg	RPLP0	pos	IRS1	neg	UTP20	neg	NUP37	pos			GOT1	neg	BRIP1	neg	PCK1	neg	RPL7	neg	SFPQ	pos	TLR2	pos	PSMD8	neg	IQCB1	neg	CREBBP	neg
SEC24A	neg	OFD1	neg					PPP2R1A	neg	IL4R	pos	CUL3	neg	IPO9	neg	JAK3	pos			NUP210	neg	STAT5A	pos	DAG1	neg	G3BP1	neg	CTSC	pos			AP1M2	neg	AURKA	neg	DHX35	neg	DDX19A	neg	SEC23A	pos	TOMM22	pos	TRIM27	neg	IPO4	neg	RRM1	neg
SYVN1	neg	UBE2K	neg					HIST1H1C	neg	KPNA5	pos	RUVBL1	neg	HDAC2	neg	ISLR	pos			USP19	neg	HNRNPUL1	pos	CTNND1	neg	ZBTB16	neg	TRIP6	pos			PNKD	neg	IRS4	neg	SP1	neg	USP10	neg	NEK9	pos	TRAT1	pos	FASN	neg	CCT8	neg	GTF2I	neg
IPO4	neg	WASL	neg					ACO2	neg	SOX6	pos	MAGOH	neg			RPL26L1	pos			IFNA16	neg	NDEL1	pos	WDFY3	neg	SPN	neg	RAB7A	pos			ADSS	neg	CCNB1	neg	SEC16B	neg	SPTBN1	neg	TRAF1	pos	EPS8L2	pos	TMED9	neg	PGLS	neg	THOC2	neg
PDS5B	neg	GSK3B	neg					ATP2B2	neg	IFIT1	pos	IGF2BP3	neg			SPI1	pos			LRPPRC	neg	EIF2B1	pos	ADSS	neg	EIF3A	neg	PTPN22	pos			PRPF40B	neg	CACYBP	neg	SPTB	neg	ILF2	neg	PIK3R2	neg	PCK1	pos	DDT	neg	PHKG2	neg	EGF	neg
NANOG	neg	TRRAP	neg					ERLIN2	neg	VCAM1	pos	SH3GLB2	neg			NR1I2	pos			APEH	neg	PVRIG	pos	AP1G1	neg	RPL17	neg	HIF1A	pos			LNX1	neg	USP14	neg	KAT2A	neg	PLCG1	neg	IRS2	neg	WAS	pos	MAP2K1	neg	CACYBP	neg	EP300	neg
VAV2	neg	ERBB2	neg					NEDD4	neg	CALD1	pos	PSMB7	neg			NEDD8	pos			SH3GL2	neg	CTSS	pos	SEC24B	neg	MRE11A	neg	G3BP1	pos			DSN1	neg	SLC25A1	neg	RPS25	neg	TRERF1	neg	NFS1	neg	CSNK2A2	neg	SPTBN2	neg	PTGES3	neg	PIAS4	neg
IPO13	neg	EXOC1	neg					RANGAP1	neg	LMNA	pos	CCT4	neg			LGALS1	pos			PIK3CB	neg	EDEM1	pos	ALDH3A2	neg	ARL1	neg	IFIT2	pos			ARF1	neg	BUB1B	neg	PTK2	neg	EPOR	neg	CCT7	neg	MED20	neg	DPAGT1	neg	CCT4	neg	TAF5	neg
ATP5C1	neg	DCUN1D1	neg					NCKAP1	neg	CXCR4	pos	WDR4	neg			SH3GLB1	pos			HOXB8	neg	HLA-H	pos	ARL13B	neg	RPL12	neg	IRF9	pos			YWHAE	neg	ANLN	neg	NR2F2	neg	NEK4	neg	PRPF19	neg	LRPPRC	neg	DCTN4	neg	POLR2F	neg	CPSF6	neg
CUL2	neg	TCF3	neg					HNRNPU	neg	KITLG	pos	CD79A	neg			FABP5	pos			GOT1	neg	CBLB	pos	MYCN	neg	AIMP1	neg	DAD1	pos			WHSC1	neg	FOXM1	neg	HEATR6	neg	CCT7	neg	PRPF40B	neg	TCTN2	neg	VIPR1	neg	PSMA1	neg	ACACA	neg
ACADM	neg	PFN2	neg					CYC1	neg	PRL	pos	PHB	neg			BIN2	pos			ATP1A1	neg	IL4R	pos	ZNF146	neg	ACADM	neg	HLA-DMA	pos			VDAC2	neg	SMARCA4	neg	YES1	neg	SOX6	neg	WDR18	neg	ULK2	neg	TUFM	neg	RPL23A	neg	RPL7	neg
PSMD14	neg	CSTB	neg					SUMO1	neg	TMEM30A	pos	PIP4K2B	neg			PARP14	pos			ATP1B1	neg	PSMB4	pos	WDHD1	neg	ATR	neg	DEDD	pos			AURKB	neg	HPRT1	neg	COG2	neg	CDC5L	neg	SNRPA	neg	NUF2	neg	CSTF1	neg	H2AFX	neg	EZH2	neg
SEC24C	neg	PLCB1	neg					SREBF1	neg	TYROBP	pos	HSPE1	neg			AIMP1	pos			CYFIP2	neg	JAK3	pos	PDS5B	neg	IRF2BP1	neg	RER1	pos			LMNB1	neg	DYNLL1	neg	WBP1	neg	RNPS1	neg	SBDS	neg	CUL4B	neg	HDAC1	neg	HOXB8	neg	CHD4	neg
COG3	neg	POLR2H	neg					OBSL1	neg	TMEM171	pos	TECR	neg			PLCG2	pos			GORASP1	neg	TLR9	pos	CEP135	neg	NSMAF	neg	TLR3	pos			DARS2	neg	TCF3	neg	RPLP0	neg	HEATR1	neg	AP1S1	neg	EPOR	neg	GFPT1	neg	MDH2	neg	TPR	neg
USP14	neg	JUP	neg					PDIA4	neg	PRKAR2A	pos	YWHAB	neg			DDX58	pos			IFNA7	neg	IL2RG	pos	GAB1	neg	COG8	neg	PSMC4	pos			TFG	neg	RINT1	neg	USP22	neg	PREP	neg	GOLGA5	neg	COG3	neg	MAZ	neg	MAPK13	neg	TRA2B	neg
EIF2B2	neg	SRD5A3	neg					PEX19	neg	GAB2	pos	CDC37	neg			LGALS9	pos			POLR2C	neg	KLRC4	pos	XPO4	neg	TP53	neg	PRKCD	pos			HNRNPC	neg	BRCA1	neg	IGF1R	neg	PPP2R1A	neg	AP1M2	neg	TSN	neg	EIF3I	neg	SNRPA	neg	USP7	neg
ATE1	neg	RB1CC1	neg					SPTBN4	neg	JAK3	pos	SNRPB2	neg			EPS8	pos			PRPF40B	neg	EIF5A	pos	ANKRD28	neg	INHBC	neg	RPGRIP1	pos			PDCD5	neg	EPRS	neg	TCTN1	neg	SIRT1	neg	COG3	neg	WDR11	neg	SMARCA4	neg	PA2G4	neg	XPO4	neg
PSMD11	neg	NPEPPS	neg					TXNDC17	neg	RFX5	pos	HDAC2	neg			TNFRSF10D	pos			COPZ1	neg	IFITM1	pos	TFAP2A	neg	ACTR6	neg	MICA	pos			PSME4	neg	SUMO1	neg	NEDD4L	neg	STMN1	neg	ENO2	neg	GFPT1	neg	DYNC2LI1	neg	DYNC2LI1	neg	SNRNP200	neg
EEF2	neg	CTNND1	neg					UBL4A	neg	FLT1	pos	RAN	neg			SSR4	pos			NFS1	neg	RPS21	pos	RGP1	neg	CCT6A	neg	TRAPPC3	pos			KRAS	neg	SF3B3	neg	OCRL	neg	STXBP4	neg	STK11	neg	DYNC1LI2	neg	HSPA5	neg	PABPC1	neg	SMC1A	neg
HOMER2	neg	POU2F1	neg					VAPA	neg	IFIT3	pos	PSMC6	neg			SOD2	pos			SREBF2	neg	STAT2	pos	ACADM	neg	SCCPDH	neg	VCP	pos			TUFM	neg	TAF6L	neg	FAF2	neg	RCN2	neg	PTGES3	neg	PATZ1	neg	RPL7A	neg	POLR2J	neg	RB1CC1	neg
IRF2BP1	neg	TOP2B	neg					SSR1	neg	SCFD1	pos	CPSF6	neg			POLR2L	pos			PRKCZ	neg	HLA-G	pos	DNAJC16	neg	NOP56	neg	ERGIC3	pos			RPN2	neg	ALDOA	neg	TPP2	neg	XPO7	neg	CALR	neg	YY1	neg	PDIA3	neg	MAZ	neg	RBM14	neg
UTP15	neg	PPP1R16A	neg					RAB11A	neg	IQGAP1	pos	CSNK2B	neg			TPM3	pos			AMFR	neg	CD80	pos	WDR11	neg	FLT3	neg	SAR1B	pos			BIRC5	neg	AHSA1	neg	CKMT1A	neg	TBCE	neg	CHERP	neg	RB1CC1	neg	SREBF1	neg	TFDP1	neg	DHX30	neg
SMAD2	neg	PPARG	neg					EPS8L1	neg	CNNM1	pos	PPP1CA	neg			TCTN2	pos			GOLGA4	neg	LDHA	pos	HSP90AA1	neg	UBE2G2	neg	IL12RB1	pos			POLR1C	neg	PSMC4	neg	SMAD2	neg	CTNNB1	neg	TRAPPC9	neg	KBTBD7	neg	TUBG1	neg	AP1S1	neg	CAND1	neg
CYFIP2	neg	PCGF2	neg					ANK3	neg	LCP2	pos	PSMD6	neg			ATP5F1	pos			SKP1	neg	GRAP2	pos	ZBTB20	neg	PATZ1	neg	DAPP1	pos			HSP90AB1	neg	FANCI	neg	GOSR1	neg	FANCI	neg	P4HB	neg	NUP62	neg	COG7	neg	SND1	neg	CUL4B	neg
CHST8	neg	COG3	neg					GAPDH	neg	PRKACA	pos	TIMM13	neg			TNFRSF14	pos			NDUFS1	neg	PPIB	pos	ATE1	neg	RPL9	neg	DDX19B	pos			PPIB	neg	TBCE	neg	IARS	neg	HNRNPA2B1	neg	RPA3	neg	ATF2	neg	PIK3R2	neg	IPO5	neg	NUP133	neg
VDR	neg	STXBP4	neg					NAALADL2	neg	LGALS9	pos	RPL35	neg			STAT2	pos			DOLK	neg	FAS	pos	TFDP1	neg	AHCTF1	neg	RPL12	pos			CKAP5	neg	CCT2	neg	NPHP1	neg	IGF1R	neg	DYNLRB1	neg	WNK1	neg	HNRNPF	neg	CCT6A	neg	MCC	neg
GOLGA5	neg	SREBF2	neg					FBXO22	neg	LGR4	pos	CHD4	neg			CSTB	pos			GLRX5	neg	KLRK1	pos	VPS54	neg	MTHFD1	neg	EPS8L1	pos			POLR2D	neg	MSH6	neg	NANOG	neg	NASP	neg	MAZ	neg	RFC3	neg	VCP	neg	RAD23A	neg	FBXW11	neg
ATF2	neg	HGS	neg					SUZ12	neg	IFI16	pos	RPS6	neg			OAS1	pos			RPL22	neg	CENPA	pos	DCUN1D1	neg	MATR3	neg	RPS19	pos			HUWE1	neg	AHCTF1	neg	MYO19	neg	RPAP3	neg	CACYBP	neg	VAMP4	neg	PFAS	neg	CCT7	neg	AHCTF1	neg
PCK1	neg	TBCE	neg					NEDD4L	neg	IL12RB1	pos	PTBP1	neg			KDR	pos			HIP1R	neg	CD247	pos	GTF2I	neg	DDX6	neg	SIT1	pos			ATAD2	neg	EZH2	neg	APITD1	neg	ATF7IP	neg	COPS6	neg	WDR48	neg	JUP	neg	RPS14	neg	MSH2	neg
DNAJB1	neg	GATA3	neg					NF2	neg	PSMB8	pos	EIF3H	neg			NFATC2	pos			ANK3	neg	RPL35A	pos	RNF170	neg	PTGES3	neg	TRAPPC1	pos			CYC1	neg	CCT4	neg	GRIN1	neg	IL5RA	neg	PTK2	neg	CREB1	neg	SLC25A1	neg	CDK5RAP3	neg	GOSR1	neg
UTP20	neg	RCN2	neg					IGSF8	neg	TRIM21	pos	COPG2	neg			FCGR1A	pos			GBAS	neg	SEC61A1	pos	MATR3	neg	MSH6	neg	HLA-B	pos			DKC1	neg	ATAD2	neg	PAXIP1	neg	NAP1L1	neg	BET1	neg	AASDHPPT	neg	NEDD4L	neg	EIF3H	neg	ASXL1	neg
LRPPRC	neg	UPF1	neg					ACACA	neg	FCGR2C	pos	RCC1	neg			PRKAA1	pos			GTF2I	neg	PDCD5	pos	GOSR1	neg	NAALADL2	neg	NUP62	pos			XPOT	neg	TMEM223	neg	PPP3CA	neg	RCC2	neg	GTF2F1	neg	ATXN1	neg	SREBF2	neg	ATP1B1	neg	KHDRBS1	neg
GART	neg	SUZ12	neg					SORT1	neg	CSK	pos	RPS4X	neg			PTPRJ	pos			C10orf35	neg	MAD1L1	pos	VCL	neg	DLAT	neg	TAP2	pos			CCT8	neg	PRPF40A	neg	MLST8	neg	GSTM3	neg	PEX19	neg	GTF2I	neg	CAMKK2	neg	KIAA1524	neg	RABGAP1	neg
ARFGEF2	neg	EPB41	neg					PDIA6	neg	CD160	pos	SLC25A3	neg			TMED7	pos			CDKN1B	neg	GLUL	pos	SMARCC1	neg	RPL36A	neg	POLD1	pos			PSMD4	neg	DDX55	neg	OLA1	neg	POM121	neg	TRAP1	neg	BRCA1	neg	WBP1	neg	SNRPB2	neg	FBXO22	neg
MARS	neg	SMARCE1	neg					C1QBP	neg	HECW2	pos	SHFM1	neg			RAB8A	pos			SORT1	neg	CRKL	pos	ACTN4	neg	CCT3	neg	EPS8	pos			COG3	neg	INHBC	neg	HNRNPA1	neg	PRKAB1	neg	RPN1	neg	THOC2	neg	TMEM33	neg	RPS11	neg	IQCB1	neg
FASN	neg	WDFY3	neg					MCM4	neg	CCDC8	pos	DYNLL1	neg			HLA-G	pos			DCTPP1	neg	FOXL1	pos	MTOR	neg	EEF1A1	neg	MYH9	pos			FEN1	neg	PSMD4	neg	USP19	neg	RNF2	neg	POLR2I	neg	ATM	neg	TMEM17	neg	FANCI	neg	MCM2	neg
EXO1	neg	PFAS	neg					TSR1	neg	RAB6B	pos	RPS27A	neg			ERP29	pos			ATP2B2	neg	UBE2I	pos	KBTBD7	neg	BUB3	neg	POLR2L	pos			ECHS1	neg	H2AFX	neg	RPL4	neg	HSP90AB1	neg	RUVBL2	neg	UBA2	neg	SEC24C	neg	PLK1	neg	DHX15	neg
ELAVL1	neg	ERBB3	neg					PON2	neg	ITK	pos	CDC25A	neg			SURF4	pos			PPARA	neg	RUNX3	pos	ATF2	neg	BCR	neg	LCP1	pos			STX6	neg	KNTC1	neg	CUL5	neg	CSNK2A1	neg	CUL7	neg	BMI1	neg	PAICS	neg	KAT2A	neg	RANBP2	neg
CDH2	neg	VIPR1	neg					PIK3R2	neg	IL3RA	pos	RPL17	neg			IFIT2	pos			MDH2	neg	RPL13	pos	RB1CC1	neg	TRIP13	neg	FLNA	pos			HSPD1	neg	GMPS	neg	SNRNP200	neg	NUDC	neg	ARL1	neg	CUL5	neg	ILF3	neg	IRAK1	neg	OLA1	neg
APC	neg	WIPF2	neg					IL22RA1	neg	TUBB2A	pos	CDK7	neg			HINT1	pos			PRKAA2	neg	INSR	pos	COG6	neg	WWOX	neg	FN1	pos			COPS6	neg	NF1	neg	DDX51	neg	KCNA6	neg	RAD23A	neg	TBP	neg	CUX1	neg	PAICS	neg	NR2F2	neg
HNRNPK	neg	ILF3	neg					PPP5C	neg	HLA-DPB1	pos	RAE1	neg			RPS3	pos			NUP214	neg	IRF4	pos	APC	neg	HIP1R	neg	PPIB	pos			CUL3	neg	TOMM22	neg	NCK2	neg	NPHP1	neg	GARS	neg	KLHL8	neg	GANAB	neg	COPS6	neg	NUP205	neg
AP1M1	neg	CSNK2A2	neg					CAPZA2	neg	FCGR1A	pos	GLRX5	neg			RUNX1	pos			HNRNPUL1	neg	LPAR6	pos	HOMER2	neg	TP53RK	neg	PSMB2	pos			ERBB3	neg	EIF5A	neg	DAG1	neg	CCT8	neg	RARS	neg	XPO4	neg	PPP2R1A	neg	TMEM216	neg	XRCC5	neg
POMT2	neg	SLC38A1	neg					USP22	neg	TRERF1	pos	POLR1C	neg			CAPZA1	pos			TCTN1	neg	STAT4	pos	PFN2	neg	CTSF	neg	TNFRSF1B	pos			RAN	neg	RBM8A	neg	MAPK8IP2	neg	RABGAP1	neg	KAT2A	neg	PTPN11	neg	PSMB5	neg	SGTA	neg	SRF	neg
SAR1A	neg	NEK4	neg					DEDD	neg	TNFSF13B	pos	H2AFV	neg			F5	pos			FH	neg	MOV10	pos	PRMT5	neg	TCTN3	neg	PRDM1	pos			SMARCC1	neg	FARSA	neg	RPL37	neg	YAP1	neg	HCRT	neg	SP3	neg	DDOST	neg	TUFM	neg	SEC23A	neg
ETFA	neg	UNC119	neg					SHC1	neg	PDCD1	pos	HDAC3	neg			RPL10	pos			RABGAP1	neg	PTPRC	pos	SREBF2	neg	PFAS	neg	PSMA7	pos			BANF1	neg	MCM5	neg	ARL1	neg	KLHDC10	neg	NDRG1	neg	RFX5	neg	DHX30	neg	SRPRB	neg	CBL	neg
BRF2	neg	TRIM27	neg					BSG	neg	HLA-DOA	pos	NEDD8	neg			PRRG4	pos			POLR2H	neg	HNRNPA1	pos	CUL5	neg	GTF3C3	neg	YKT6	pos			EXOSC4	neg	CCNE2	neg	AHCTF1	neg	NANOG	neg	TMED2	neg	TRAPPC6B	neg	TOMM40	neg	LSM7	neg	FHL1	neg
SKP1	neg	SOX4	neg					MYO19	neg	HLA-B	pos	CCT6A	neg			RPL35A	pos			PIK3C3	neg	STK4	pos	YES1	neg	TRAPPC2	neg	FAS	pos			CDC5L	neg	CCT5	neg	TNPO2	neg	TAF6	neg	MAPK3	neg	GAB2	neg	COPZ1	neg	VPS52	neg	APPBP2	neg
RPTOR	neg	PFKL	neg					STAM2	neg	GFPT2	pos	TUBG1	neg			FYB	pos			CLPP	neg	PSMA6	pos	VAV2	neg	CCT7	neg	DOLK	pos			ANLN	neg	SFXN1	neg	LRPPRC	neg	NR1I2	neg	POLR2H	neg	CENPE	neg	SSR1	neg	GARS	neg	BRIP1	neg
COPS4	neg	STRN4	neg					DCTN6	neg	GMPS	neg	PINX1	neg			SVIL	pos			PDCD6	neg	PPP4C	pos	SCN2B	neg	PA2G4	neg	RPS6KB2	pos			PDHA1	neg	DTL	neg	CTTN	neg	BRIP1	neg	PGRMC1	neg	CD3EAP	neg	POMGNT1	neg	RRM2	neg	ELAVL1	neg
CNTNAP3	neg	STX16	neg					NDUFS1	neg	SFPQ	neg	RPS7	neg			LILRB2	pos			PIN1	neg	PLXNA1	pos	PIP5K1A	neg	RBM28	neg	TCTN2	pos			RCC1	neg	NCAPH2	neg	HDAC6	neg	HDAC4	neg	HPRT1	neg	TRERF1	neg	OCRL	neg	EEF1D	neg	BARD1	neg
EIF2S1	neg	TPR	neg					EP300	neg	HIST1H4E	neg	CD1A	neg			PTGS2	pos			NEK4	neg	LILRA3	pos	AFP	neg	CCND2	neg	DDX5	pos			STIP1	neg	RANBP1	neg	LMAN1	neg	CA14	neg	HDAC5	neg	ACTR6	neg	SAR1B	neg	DDX11	neg	PIP4K2B	neg
TCTN3	neg	LYPD6	neg					UGGT1	neg	CCT8	neg	PAICS	neg			SFN	pos			ATP6V1H	neg	DOK2	pos	ACAT1	neg	TUBA3D	neg	SPI1	pos			XPO1	neg	SRP68	neg	HSPD1	neg	NCK2	neg	NPHP1	neg	MAP3K7	neg	GOLGA5	neg	KHDRBS1	neg	SEC24B	neg
PRPF40B	neg	ELAVL1	neg					SMAD2	neg	KHDRBS1	neg	HRAS	neg			FAM91A1	pos			PRKCE	neg	CCNB1	pos	SMAD4	neg	CALU	neg	CXCR4	pos			ALDOA	neg	SLC39A4	neg	NPHP4	neg	PRKAA2	neg	PPP5C	neg	E2F1	neg	VPS53	neg	RPS16	neg	OCRL	neg
MAPK8	neg	BTRC	neg					FOXA1	neg	RBBP7	neg	RNF170	neg			EIF3M	pos			GABARAPL2	neg	NEDD4	pos	BARD1	neg	WDR48	neg	RAC1	pos			RANBP1	neg	HSPA1A	neg	CKMT1B	neg	TRIM27	neg	TAF6	neg	GOLGA5	neg	PPP5C	neg	RPS4X	neg	ZNF317	neg
HTR6	neg	PABPC1	neg					KDELR1	neg	NFS1	neg	CDC6	neg			EIF2AK2	pos			CNBP	neg	GJA1	pos	HNRNPU	neg	SIN3A	neg	JUP	pos			NUP153	neg	TRRAP	neg	RPS18	neg	MED20	neg	PIP5K1B	neg	PAXIP1	neg	PXN	neg	SPTBN5	neg	ATF2	neg
CCND1	neg	GTF2I	neg					DYNC1LI2	neg	PRLR	neg	CS	neg			TNFRSF1A	pos			DNM2	neg	NASP	pos	AP2B1	neg	XPO4	neg	SORT1	pos			NASP	neg	OTUB1	neg	SIN3A	neg	EIF1B	neg	GOT1	neg	NUP43	neg	GOLGA2	neg	NPM1	neg	SPTB	neg
RAD23A	neg	NFS1	neg					WDFY3	neg	ERGIC3	neg	WWOX	neg			ADRB2	pos			ATP5C1	neg	TUBB	pos	PTK2	neg	WDR4	neg	IFI16	pos			RFC4	neg	AP2M1	neg	NFS1	neg	TMEM17	neg	KDELR1	neg	SPTBN2	neg	YWHAE	neg	RPN2	neg	MYO1C	neg
DYNC2H1	neg	IRS4	neg					IRS2	neg	IGBP1	neg	RFC4	neg			SNX3	pos			PARP2	neg	RPS19	pos	NUDT21	neg	XPO1	neg	HLA-C	pos			PAICS	neg	BOP1	neg	ZNF146	neg	PDIA2	neg	TBCE	neg	EXOC5	neg	SURF4	neg	ATP1A1	neg	EPRS	neg
TYK2	neg	SP1	neg					SLC39A11	neg	GART	neg	POM121	neg			HLA-E	pos			PAICS	neg	HLA-E	pos	SF3B1	neg	RPL23A	neg	SLC1A5	pos			NCSTN	neg	CHEK2	neg	TTC28	neg	AP1S3	neg	DCTN4	neg	NEK4	neg	PDIA4	neg	POLR2I	neg	HDAC4	neg
GRPEL1	neg	NEDD4L	neg					MAPK13	neg	RPS11	neg	RPA3	neg			RPS9	pos			LNX1	neg	FN1	pos	DDB1	neg	PDCD5	neg	POMGNT1	pos			DDOST	neg	POU2F1	neg	ULK2	neg	DHX9	neg	PSMD3	neg	BUB1B	neg	EIF4B	neg	AP1M2	neg	FYCO1	neg
RIF1	neg	SIRT7	neg					NARS	neg	CHEK2	neg	XRCC3	neg			MINPP1	pos			ARL1	neg	LYL1	pos	CREB1	neg	APPBP2	neg	IKBKE	pos			E2F1	neg	ARPC1A	neg	NUP107	neg	CENPJ	neg	CLPP	neg	CUL7	neg	NUBP2	neg	STK25	neg	PEX19	neg
IFNAR1	neg	EPS8L3	neg					PRPF40B	neg	CSE1L	neg	HIST1H4L	neg			DDOST	pos			MTHFD1	neg	MAZ	pos	FGFR3	neg	MCM2	neg	NDE1	pos			FUS	neg	CKMT1B	neg	RFX1	neg	TRIM28	neg	MDH2	neg	PSPC1	neg	TMEM223	neg	CDC37	neg	PTPN11	neg
POLR2A	neg	DHX30	neg					H2AFV	neg	RPS13	neg	SUPT5H	neg			IL2RB	pos			EGF	neg	MCM6	pos	DDX1	neg	EEF2	neg	DNM2	pos			CCT7	neg	HNRNPU	neg	CNNM1	neg	KDM1A	neg	MRPS17	neg	STAM2	neg	FBXO22	neg	PPA1	neg	CUL5	neg
EIF4E	neg	VPS35	neg					SOX4	neg	HIST1H4B	neg	ATIC	neg			STAT1	pos			KAT2B	neg	IRF1	pos	TERF1	neg	PPARA	neg	TAP1	pos			TFAM	neg	PSMA4	neg	LYPD6	neg	PATZ1	neg	DNM2	neg	ELAVL1	neg	RBM14	neg	SLC39A4	neg	TNPO3	neg
TOMM40	neg	WDR48	neg					VDAC1	neg	POM121	neg	MDH2	neg			MR1	pos			SKAP1	neg	POLD1	pos	LYPD6	neg	TBP	neg	PTPRC	pos			HNRNPA2B1	neg	DLD	neg	RPS17	neg	XPOT	neg	COG7	neg	CCNE2	neg	PSAT1	neg	NOP56	neg	ARHGEF4	neg
IRS4	neg	MYCN	neg					PRKCA	neg	HPRT1	neg	TRMT112	neg			LAIR1	pos			DAD1	neg	TRIM27	pos	IFNA14	neg	CLASP1	neg	POU2F2	pos			ACACA	neg	CSTF2	neg	TPR	neg	KPNB1	neg	BCAP31	neg	OCRL	neg	TRIB3	neg	GRPEL1	neg	ZBTB20	neg
CCNB2	neg	HDAC1	neg					CCND1	neg	FANCI	neg	RPS21	neg			PIAS4	neg			PDPK1	neg	RPS24	pos	SUCLG2	neg	RPLP0	neg	RAB21	pos			ARCN1	neg	SF3B2	neg	GAB1	neg	MSH2	neg	IRF2BP1	neg	SMAD4	neg	INPPL1	neg	RPS13	neg	PPP1R16A	neg
KIF14	neg	RAF1	neg					AP1M2	neg	CCT7	neg	CD9	neg			TARDBP	neg			ANXA11	neg	RPS20	pos	MCM4	neg	CEP250	neg	PGLS	pos			RPGRIP1L	neg	PCNA	neg	ULK1	neg	EPHB4	neg	FARSA	neg	WASL	neg	LARS	neg	RPL4	neg	TBP	neg
KBTBD7	neg	POU5F1	neg					SOX6	neg	TAF6	neg	TOMM40	neg			DYNC1LI2	neg			PIP4K2C	neg	NCK2	pos	LNX1	neg	USP22	neg	CXCL10	pos			RAE1	neg	SEC61A1	neg	PIK3R2	neg	HSP90B1	neg	NSFL1C	neg	U2AF2	neg	HSPE1	neg	TMCO6	neg	IRS1	neg
HMGCS1	neg	IRF2BP1	neg					EPOR	neg	PPIA	neg	GMPS	neg			PRPF19	neg			VAV3	neg	OSMR	pos	KDM1A	neg	ILF3	neg	SHC1	pos			CENPA	neg	AHCY	neg	DDX6	neg	TCF3	neg	TMEM223	neg	EIF1AX	neg	LYPD6	neg	TAF9	neg	ANKRD17	neg
PPP1CC	neg	GATA2	neg					TMEM63B	neg	RPL38	neg	UBA52	neg			TMEFF1	neg			DHX30	neg	ITGB1	pos	IGF1R	neg	AASDHPPT	neg	NLRP1	pos			VPS45	neg	PSME3	neg	SIRT5	neg	CUL3	neg	HSD17B12	neg	ZDHHC17	neg	VPS52	neg	EXO1	neg	EIF4B	neg
HIST1H3E	neg	SATB1	neg					MAPK8IP2	neg	PLK1	neg	CCT2	neg			IL12A	neg			NSDHL	neg	TNFRSF14	pos	USP19	neg	AP2B1	neg	PSMB4	pos			SNRNP200	neg	DCTPP1	neg	UGGT1	neg	GFPT1	neg	PRLR	neg	SNRNP200	neg	GNB1	neg	RPL5	neg	CHST8	neg
DHX15	neg	ULK1	neg					SPTB	neg	MCM7	neg	BCL6	neg			IFNA8	neg			PRKAG1	neg	CDKN1B	pos	OBSL1	neg	RPS6	neg	PPP4C	pos			GBAS	neg	RFC3	neg	TUBA3D	neg	EIF2B1	neg	HSP90B1	neg	XPO1	neg	ELMO2	neg	NAA15	neg	HNRNPR	neg
FEN1	neg	DYNC2LI1	neg					DUSP3	neg	PSMB3	neg	NUP133	neg			FUS	neg			PCK1	neg	RPS11	pos	SMAD3	neg	HNRNPD	neg	STK4	pos			AHSA1	neg	LAGE3	neg	IRS4	neg	CRY1	neg	APITD1	neg	RTN3	neg	TAF6L	neg	CCT2	neg	AR	neg
MCFD2	neg	NUP43	neg					RAB1A	neg	RPA3	neg	HARS	neg			IGSF8	neg			DAG1	neg	TP53	pos	SCFD1	neg	PRKACB	neg	IL22RA1	pos			BECN1	neg	GARS	neg	GHR	neg	FGFR3	neg	VAPA	neg	GTF3C2	neg	KDELR1	neg	TRAF2	neg	SOX2	neg
PIN1	neg	TUBG1	neg					SEC16B	neg	CACYBP	neg	RBM8A	neg			HDAC2	neg			PSMD10	neg	PLCB3	pos	PARP2	neg	COG7	neg	RPS8	pos			FKBP3	neg	HSP90AB1	neg	EXOC7	neg	EPHA7	neg	MYCN	neg	PARP2	neg	NCL	neg	RINT1	neg	PAICS	neg
TRAPPC10	neg	INSR	neg					SPTBN2	neg	SNRPA	neg	RPL10	neg			MTOR	neg			PRKAR2A	neg	SSR4	pos	PEX19	neg	BTF3	neg	KPNA4	pos			GANAB	neg	TARDBP	neg	VPS52	neg	DCTN1	neg	LSM7	neg	RPTOR	neg	GTF3C2	neg	LARS	neg	NUP160	neg
KLHDC10	neg	SH3GLB2	neg					ATAD2	neg	RPL23A	neg	RPA2	neg			CPSF6	neg			WDR48	neg	HTR6	pos	CA14	neg	STXBP4	neg	RPL18	pos			CDC73	neg	ADSS	neg	RPS2	neg	PREB	neg	PFKP	neg	CLASP1	neg	CSNK1E	neg	CDC6	neg	ATAD2	neg
OBSL1	neg	DNAJC16	neg					TRIB3	neg	SLC39A4	neg	PSMC3	neg			SIAH1	neg			SCFD1	neg	NFATC2	pos	CDC73	neg	PHLDA3	neg	TNF	pos			BCR	neg	UTP15	neg	CHERP	neg	APP	neg	GOT2	neg	PTCH1	neg	MARS	neg	NUBP2	neg	XPO7	neg
CALM2	neg	PAXIP1	neg					EPS8	neg	USP7	neg	APITD1	neg			IFNA13	neg			IRF2BP1	neg	GNAI2	pos	TMF1	neg	ATP12A	neg	PTGER3	neg			EIF2B1	neg	LSM1	neg	TRRAP	neg	APITD1	neg	NUBP2	neg	SH3GL2	neg	KPNB1	neg	MRPL40	neg	TERF1	neg
PDPK1	neg	SOX2	neg					MDM2	neg	RPS12	neg	MCM2	neg			PTCH1	neg			FBXW11	neg	NOP56	pos	GOLGA4	neg	DSN1	neg	IGSF8	neg			DARS	neg	NUDT21	neg	AKT2	neg	ATIC	neg	PDCD6	neg	EP300	neg	U2AF2	neg	RARS	neg	TNPO1	neg
SMC2	neg	INTS2	neg					TTLL12	neg	KDM1A	neg	CSNK2A2	neg			PRKAB2	neg			AKT2	neg	IGF2BP3	pos	TERF2	neg	TBCE	neg	FBXW11	neg			RFWD3	neg	GOT2	neg	NUP160	neg	PIP5K1B	neg	SGSM3	neg	HERC2	neg	PPP3CA	neg	BYSL	neg	CHEK1	neg
LRRC59	neg	SLC25A1	neg					SRP14	neg	CD3EAP	neg	RFXANK	neg			CKMT1B	neg			WBP1	neg	SP100	pos	RABGAP1	neg	NONO	neg	PIAS4	neg			AIMP1	neg	PSMD7	neg	INHBC	neg	ANK3	neg	ARV1	neg	RXRB	neg	SCARB2	neg	WDR18	neg	HDAC6	neg
HIF1A	neg	HDAC2	neg					VEGFA	neg	NR1I2	neg	RPL12	neg			ACACA	neg			TNRC6B	neg	PDCD1LG2	pos	PATZ1	neg	TGFA	neg	UBQLN1	neg			TP53BP1	neg	RAB6B	neg	PIP4K2B	neg	PRKAB2	neg	EIF6	neg	DCTN4	neg	GMPPB	neg	BUB3	neg	SMARCC1	neg
GTF2I	neg	CKMT1B	neg					ERBB3	neg	CPSF6	neg	SET	neg			CSE1L	neg			RUVBL1	neg	DDOST	pos	ITCH	neg	TRAPPC6A	neg	OTUB1	neg			BUB1B	neg	POLR2J	neg	MKLN1	neg	NONO	neg	RAB1B	neg	ARFGEF2	neg	IRF2BP1	neg	SLC1A5	neg	DYNC2H1	neg
PRPF4	neg	LZTS2	neg					COPZ1	neg	RPL35A	neg	POLR2K	neg			GTF2F1	neg			PIP5K1B	neg	SUMO4	pos	LIG4	neg	RPL30	neg	NUP50	neg			PATZ1	neg	NCAPG	neg	CNTNAP3	neg	HNRNPA3	neg	PRKAB1	neg	AIMP1	neg	SND1	neg	ATAD2	neg	TNRC6B	neg
RANBP9	neg	SGSM3	neg					CALR	neg	UNC119	neg	AIMP1	neg			DDX19A	neg			IPO13	neg	HMOX1	pos	STAG1	neg	RPL22	neg	SH3GL2	neg			CHD4	neg	RBL1	neg	SOX2	neg	DYNC2LI1	neg	DIABLO	neg	TNPO1	neg	RHPN2	neg	RPL37A	neg	ATE1	neg
ECT2	neg	TNPO2	neg					TMED10	neg	RPL10	neg	EIF3L	neg			AASDHPPT	neg			RPL7	neg	SNRPA1	pos	CYFIP2	neg	POLR2F	neg	IGHMBP2	neg			TARDBP	neg	SPINT2	neg	TRAPPC9	neg	TOP1	neg	BET1L	neg	EPB41	neg	NF2	neg	RPS27A	neg	CENPE	neg
BARD1	neg	COPG2	neg					FGFR3	neg	NUP37	neg	SNRPD1	neg			TCP1	neg			ERLIN2	neg	IFIT3	pos	PRPF40B	neg	SCAP	neg	UBA5	neg			SPINT2	neg	HGS	neg	SMARCA4	neg	RIF1	neg	HIST2H4A	neg	TUBA3D	neg	RPL3	neg	PRPF4	neg	BCL2	neg
HPRT1	neg	POMGNT1	neg					ATP6V0A1	neg	ATIC	neg	RPS15A	neg			ARFGEF2	neg			HIST1H4H	neg	TAPBP	pos	POLR1B	neg	SOS1	neg	PCGF2	neg			MYO10	neg	DCUN1D1	neg	PTCH1	neg	WDR48	neg	TCTN2	neg	WDHD1	neg	RER1	neg	DARS2	neg	YY1	neg
MCM4	neg	TECR	neg					CPSF6	neg	E2F1	neg	ENO1	neg			ZDHHC17	neg			UQCRC2	neg	NFATC1	pos	CRK	neg	MDM4	neg	RB1CC1	neg			TAF6	neg	PDIA2	neg	FUS	neg	PSAT1	neg	HSF1	neg	ENO2	neg	PRDX3	neg	PDCD5	neg	TUBA3D	neg
PIP4K2C	neg	SPTBN5	neg					KIAA0101	neg	RFC4	neg	COPS6	neg			WDFY3	neg			TFAM	neg	FCGR2C	pos	PRKCA	neg	GOLGB1	neg	SEC24C	neg			HIP1R	neg	RNASEH2A	neg	RPL7	neg	PLCB1	neg	HSPA5	neg	HSPA4L	neg	NLE1	neg	AURKB	neg	NUP153	neg
TXNDC15	neg	RAB6A	neg					PRB4	neg	JUP	neg	RAD51	neg			SH3GL2	neg			IMMT	neg	MAP3K5	pos	PDCD6IP	neg	RAD18	neg	CKMT1B	neg			SEC31A	neg	TXNDC17	neg	ERBB2	neg	IRS1	neg	SIRT7	neg	NUDT21	neg	EIF4G1	neg	NCL	neg	ILF3	neg
PGRMC1	neg	GORASP1	neg					SPTBN1	neg	SNRPA1	neg	TPM1	neg			RABGAP1	neg			COG4	neg	PTPN6	pos	XPO7	neg	KIF18A	neg	USP7	neg			ATP5B	neg	PGRMC1	neg	RPL17	neg	TAF5	neg	ATP6V0A1	neg	ARHGEF4	neg	PRKCZ	neg	STX16	neg	NXF1	neg
BUB1B	neg	PRKCZ	neg					LGALS3BP	neg	EIF6	neg	RPL37A	neg			ELMO2	neg			GALT	neg	INSIG2	pos	PIK3R1	neg	FSCN1	neg	GDI1	neg			ARL1	neg	CENPJ	neg	CA14	neg	PRKDC	neg	GMPPB	neg	APPBP2	neg	INTS5	neg	RUVBL2	neg	AMBRA1	neg
DHCR24	neg	CRKL	neg					DYNC2LI1	neg	ITGB3BP	neg	RPL18A	neg			IRF2BP1	neg			RAB36	neg	IFNB1	pos	NPHP4	neg	NUP160	neg	WASL	neg			GARS	neg	RBBP8	neg	VMA21	neg	HSPA4L	neg	DCTN2	neg	MYO19	neg			DPM2	neg	HEATR1	neg
KCNMA1	neg	COG7	neg					PAXIP1	neg	PATZ1	neg	HPRT1	neg			PCGF2	neg			SIRT5	neg	RPS5	pos	NUP133	neg	LRRC40	neg	PLCB1	neg			TTC13	neg	EGFR	neg	ILF3	neg	PPP1CC	neg	VPS52	neg	RFXAP	neg			UBE2V1	neg	PRKAA2	neg
BUB3	neg	PIAS4	neg					BRCA1	neg	NUDT5	neg	SHMT2	neg			SCAP	neg					PDIA6	pos	RAF1	neg	NMD3	neg	IPO5	neg			TSN	neg	CCT3	neg	TERF1	neg	HEATR6	neg	ARPC1A	neg	ATP6V1B2	neg			CCT5	neg	C10orf35	neg
EIF3M	neg	EWSR1	neg					CYCS	neg	DYNLRB1	neg	RPS16	neg			COG8	neg					LCP2	pos	ERBB2	neg	KATNB1	neg	KATNB1	neg			FOXK2	neg	VEGFA	neg	LGR4	neg	TCTN2	neg	CDK7	neg	GOLGA4	neg			FBL	neg	UCHL5	neg
PPP2R1A	neg	RBBP4	neg					CSNK2A1	neg	PDCD5	neg	MS4A1	neg			PAN2	neg					TRIM21	pos	CUL3	neg	NTN1	neg	NSF	neg			ARFGEF1	neg	HSPB1	neg	BRF2	neg	C1orf112	neg	TMEM160	neg	ANKRD17	neg			RAE1	neg	APC	neg
WDHD1	neg	GOLGB1	neg					PTPN11	neg	RAN	neg	NONO	neg			CUL5	neg					RPL30	pos	EP300	neg	UFM1	neg	GABARAPL1	neg			PSMD14	neg	DIABLO	neg	SPTBN4	neg	COG2	neg	PSMB5	neg	COG5	neg			CPSF6	neg	LYPD6	neg
MSH6	neg	XPO7	neg					HNF1A	neg	TRIM28	neg	POLR2I	neg			FOXK2	neg					IRF5	pos	COG3	neg	TSR1	neg	TSC22D1	neg			GOT2	neg	RUVBL2	neg	CREBBP	neg	SSRP1	neg	SEC61B	neg	ATAD2	neg			XPO1	neg	INTS7	neg
CPSF6	neg	RFC5	neg					ARF1	neg	DTL	neg	ATAD3A	neg			TSC22D1	neg					MCTS1	pos	DARS2	neg	SRP72	neg	SLC25A3	neg			EZH2	neg	DHX9	neg	ARCN1	neg	PRKCE	neg	SLC39A4	neg	NONO	neg			TPP2	neg	DLG4	neg
CALM3	neg	CHERP	neg					HIST1H4B	neg	HELLS	neg	CHEK1	neg			LRFN3	neg					MYB	pos	YY1	neg	NLE1	neg	GRIN1	neg			TRAF2	neg	GTSE1	neg	EEF1G	neg	CSTF1	neg	CCT3	neg	NUP205	neg			TLX3	neg	CREB1	neg
APEX1	neg	ZNF146	neg					VPS53	neg	COPS5	neg	RPS29	neg			COG3	neg					TANK	pos	NAALADL2	neg	AHCY	neg	HIVEP2	neg			CDK1	neg	TFAP2C	neg	SOX4	neg	DDX1	neg	PXN	neg	NSF	neg			FTSJ1	neg	CLASP1	neg
PIAS2	neg	POLR2B	neg					HERC2	neg	PDCD6	neg	RPS10	neg			PDIA2	neg					STAT6	pos	IRS4	neg	CDC25C	neg	EIF3C	neg			LRPPRC	neg	PAICS	neg	EPS8	neg	KIF14	neg	ACACA	neg	TPP2	neg			TUBA4A	neg	CKMT1A	neg
EXOC5	neg	EIF2AK3	neg					PDIA3	neg	VMA21	neg	TMEM223	neg			KAT2A	neg					PML	pos	WIPF2	neg	MAZ	neg	ITFG1	neg			NAT10	neg	KPNA2	neg	SRC	neg	KATNB1	neg	TMEM17	neg	ILF3	neg			PTK2	neg	KNTC1	neg
SNRNP200	neg	SMARCA4	neg					VPS54	neg	MCM2	neg	COMTD1	neg			PLCB1	neg					USF1	pos	LIFR	neg	TOP2B	neg	CKMT1A	neg			AP1S1	neg	ATP1B3	neg	ASXL1	neg	ZNF317	neg	NUDC	neg	RNF170	neg			ATIC	neg	ZNF146	neg
EIF3C	neg	C10orf35	neg					ALDH3A2	neg	CCT3	neg	HNRNPAB	neg			LIFR	neg					POLR1D	pos	DYNC2H1	neg	HNRNPU	neg	ACACA	neg			HNRNPK	neg	KPNB1	neg	RFC5	neg	FBL	neg	SEMA4F	neg	ARL1	neg			SNRPD1	neg	ERBB2	neg
MAD2L1	neg	THOC2	neg					PRKAA2	neg	AHCY	neg	PES1	neg			DHX30	neg					EPS8L3	pos	ZDHHC17	neg	UBA5	neg	PRKAB2	neg			DPAGT1	neg	COPS5	neg	GFPT1	neg	OLA1	neg	MIF	neg	PIK3R1	neg			LDHA	neg	SPTBN4	neg
NAP1L1	neg	POLR1D	neg					NSF	neg	ESD	neg	CYCS	neg			SNRNP200	neg					WIPF1	pos	UXS1	neg	CAD	neg	MME	neg			NAA15	neg	PDIA4	neg	TMCO6	neg	GSK3B	neg	LARP1	neg	MAD2L1	neg			CDCA8	neg	IPO5	neg
EPOR	neg	USO1	neg					SIAH1	neg	PWP1	neg	ATP5O	neg			SOS1	neg					SIRT7	pos	LRRC40	neg	DPAGT1	neg	COG1	neg			USP22	neg	UHRF1	neg	SMAD3	neg	NCAM1	neg	INSR	neg	NPHP1	neg			PDIA2	neg	TNPO2	neg
DYNC1I2	neg	SIAH1	neg					TGFA	neg	RPS24	neg	EGR1	neg			TERF1	neg					UHRF1	pos	PRKAB2	neg	GFPT2	neg	PFKP	neg			YKT6	neg	KPNA1	neg	EPRS	neg	TP53BP1	neg	SLC39A3	neg	ATP6V0A1	neg			MAGOH	neg	SUPT16H	neg
PAICS	neg	FOXK2	neg					AHCTF1	neg	CDK4	neg	BIRC5	neg			DHX9	neg					DISC1	pos	EIF1AX	neg	GOT2	neg	ATP6V0A1	neg			XRCC3	neg	DHX35	neg	NAT10	neg	CDC25A	neg	POMGNT1	neg	CEP135	neg			AURKA	neg	DHX35	neg
CDK7	neg	POLL	neg					NDUFA9	neg	TRAPPC2L	neg	RPS20	neg			CREBBP	neg					PABPC1	pos	PIP5K1B	neg	PDCD11	neg	ATP1A3	neg			CHRNA9	neg	CAD	neg	LNX1	neg	TRRAP	neg	STUB1	neg	MMS19	neg			PAXIP1	neg	SYNCRIP	neg
EPS8L1	neg	ERLIN2	neg					PRRG4	neg	RPN2	neg	CYC1	neg			CALM1	neg					YWHAZ	pos	DLAT	neg	UBA2	neg	CNNM1	neg			NUTF2	neg	CA14	neg	GTF3C3	neg	CNTROB	neg	GLRX5	neg	BTRC	neg			THADA	neg	PRPF40B	neg
KPNB1	neg	MAZ	neg					EPHB4	neg	MRPS12	neg	ATP5C1	neg			ANKRD17	neg					MAD2L1	pos	NR2F2	neg	FOXK2	neg	ATP2B2	neg			SSR1	neg	INTS7	neg	TMEM17	neg	PWP1	neg	PPP1R16A	neg	NCKAP1	neg			SIRT5	neg	SCN2B	neg
AMFR	neg	TRAPPC2	neg					HSP90B1	neg	EIF3G	neg	BANF1	neg			KPNA5	neg					LRRC59	pos	WASL	neg	RANBP2	neg	BTRC	neg			SDHA	neg	LGR4	neg	CSNK2A2	neg	DHX15	neg	MLST8	neg	RINT1	neg			MCM2	neg	NF1	neg
TRIP11	neg	OCRL	neg					MED20	neg	FTSJ1	neg	AHCY	neg			ARHGEF4	neg					SCARB1	pos	RANBP2	neg	CD3EAP	neg	YWHAB	neg			CDC6	neg	UPF1	neg	ST3GAL4	neg	DTL	neg	PIP4K2C	neg	MATR3	neg			POMGNT1	neg	ATP2B2	neg
AASDHPPT	neg	CDK5RAP3	neg					RTN3	neg	SMARCE1	neg	BUB3	neg			CEP250	neg					PSMD13	pos	HELLS	neg	AMBRA1	neg	RNGTT	neg			NCBP2	neg	SOX6	neg	COG1	neg	CKAP5	neg	SCCPDH	neg	MYCN	neg			TRMT112	neg	SIRT5	neg
CYP1A1	neg	PAN2	neg					CRK	neg	PRPF19	neg	HSF1	neg			ECT2	neg					DARS	pos	DHX35	neg	RAD21	neg	PRPF19	neg			DDX51	neg	ITGA6	neg	GABRE	neg	GTF2I	neg	LRPPRC	neg	PIP4K2B	neg			BCAP31	neg	ABL1	neg
TELO2	neg	CUL7	neg					PIP5K1A	neg	PSMA2	neg	RALA	neg			EIF3C	neg					GBAS	neg	ERLIN2	neg	GTF2I	neg	HNF1A	neg			VDAC3	neg	ARHGEF4	neg	DARS	neg	DYNC2H1	neg	BCR	neg	DDX6	neg			RPS3	neg	CNTROB	neg
NFS1	neg	HIP1R	neg					P4HB	neg	BYSL	neg	RBBP7	neg			SOX6	neg					CD59	neg	UCHL5	neg	RUVBL2	neg	ANK1	neg			SUZ12	neg	THOC5	neg	TMEFF1	neg	USP22	neg	SCAP	neg	GTF2F1	neg			KIF2C	neg	EIF3H	neg
ARL1	neg	SOS1	neg					ILF2	neg	UBE2V1	neg	RPL32	neg			HERC2	neg					UXS1	neg	EPHB4	neg	CSTF1	neg	DCTN3	neg			CTTN	neg	ATAD3A	neg	DDX55	neg	CYFIP2	neg	IGSF8	neg	DLG4	neg			ATAD3A	neg	GAB1	neg
WDFY3	neg	CEP152	neg					TBCE	neg	TECR	neg	NUTF2	neg			EEF2	neg					WASL	neg	STAU1	neg	DCAF13	neg	AASDHPPT	neg			TRIM28	neg	USP10	neg	KDM1A	neg	PAN2	neg	H2AFX	neg	RFWD3	neg			SET	neg	PATZ1	neg
GHR	neg	PIK3R2	neg					ARL1	neg	NUP93	neg	BAG2	neg			RIF1	neg					STK24	neg	GOLGB1	neg	IQCB1	neg	TERF1	neg			LAGE3	neg	BANF1	neg	GBAS	neg	COPG2	neg	SEC16A	neg	TOP2B	neg			TRAPPC2	neg	PARP2	neg
INSR	neg	WBP1	neg					GFPT1	neg	MAD2L1	neg	AP1S1	neg			UHRF1	neg					IFNA17	neg	CYP1A1	neg	RPS5	neg	DYNLL2	neg			HSP90B1	neg	CSNK1E	neg	PPP1R16A	neg	RPGRIP1L	neg	SPTBN2	neg	TIRAP	neg			SHMT2	neg	VPS45	neg
HERC2	neg	DDX51	neg					PPP1R16A	neg	INTS7	neg	LDHA	neg			WDR18	neg					IDH3B	neg	SMC2	neg	DTL	neg	PLXNA1	neg			SMARCE1	neg	PAXIP1	neg	RPL31	neg	PCGF2	neg	MYO19	neg	NUP214	neg			HNRNPA2B1	neg	GART	neg
SEC23A	neg	UNK	neg					ULK2	neg	HSF1	neg	ATG12	neg			MYB	neg					IRS1	neg	RIF1	neg	DERL1	neg	HTT	neg			OCRL	neg	C20orf24	neg	TCF3	neg	CUL5	neg	SLC39A11	neg	IPO9	neg			HDAC1	neg	ACADM	neg
NDUFS1	neg	PEX19	neg					MYO1C	neg	KIAA0101	neg	RPS18	neg			SGTA	neg					PLS3	neg	KPNA5	neg	SF3B3	neg	PTK2B	neg			DDX18	neg	TBP	neg	RPGRIP1L	neg	PFN2	neg	B4GALT3	neg	STXBP4	neg			PRPF40B	neg	TRRAP	neg
NCBP1	neg	SRC	neg					GTF2I	neg	RCC2	neg	AKR7A2	neg			NUP214	neg					EGF	neg	GTF3C3	neg	CAND1	neg	ATP6V1A	neg			CCT2	neg	PCBP1	neg	SIRT1	neg	OBSL1	neg	DYNC2LI1	neg	RAE1	neg			STK24	neg	TP53BP1	neg
COPE	neg	SMARCC1	neg					ATP5C1	neg	CNBP	neg	ARPC3	neg			NUP133	neg					IFNA16	neg	DOCK1	neg	RPL24	neg	TUBA3D	neg			CENPJ	neg	TTLL12	neg	WASL	neg	DCTN2	neg	ERP29	neg	SIN3A	neg			CDC20	neg	SLC7A3	neg
CCT8	neg	KAT2A	neg					PTK2	neg	CCNE2	neg	PSMC4	neg			KCNA6	neg					ATP1A1	neg	SFPQ	neg	CCNE2	neg	CALM3	neg			TUBG1	neg	KIF14	neg	COG3	neg	HNRNPU	neg	SURF4	neg	DDX11	neg			EIF3D	neg	ATF7IP	neg
PRL	neg	HDAC6	neg					RNF170	neg	CAD	neg	BTK	neg			CAMKK2	neg					ITFG1	neg	PIK3C2A	neg	PAICS	neg	FBXW7	neg			OAT	neg	CLASP1	neg	ELAVL1	neg	WDHD1	neg	CCT6A	neg	KPNB1	neg			RNPS1	neg	ULK1	neg
CAMKK2	neg	VEGFA	neg					HIST1H3E	neg	MTHFD1	neg	RPL10A	neg			UCHL5	neg					ATP5A1	neg	CLASP1	neg	KPNA5	neg	LNX1	neg			HNRNPF	neg	KAT2A	neg	DDB1	neg	HIP1R	neg	ERGIC3	neg	KLHDC10	neg			CLIC1	neg	ACTN1	neg
PSMD12	neg	TRERF1	neg					TMED2	neg	DDX11	neg	ATP5F1	neg			ATG2A	neg					CLTC	neg	NDUFS1	neg	RRM1	neg	SREBF2	neg			FBXO22	neg	GANAB	neg	IFNA8	neg	NACAP1	neg	BAIAP2	neg	HDAC6	neg			DHX15	neg	MYO19	neg
UFSP2	neg	PRPF40B	neg					PSMB5	neg	TBCE	neg	RPL14	neg			RAB6A	neg					AMFR	neg	DYNC1I2	neg	POMT2	neg	PIP5K1B	neg			BUB1	neg	KIAA1524	neg	EPS8L1	neg	CDH2	neg	CDK5RAP3	neg	PIP5K1A	neg			RRM1	neg	TAF6L	neg
SMARCA4	neg	MIF	neg					COPA	neg	RPL14	neg	EPHB4	neg			PAFAH1B1	neg					TMEM33	neg	KNG1	neg	HSD17B12	neg	ENO2	neg			HEATR1	neg	AP1S1	neg	RAD21	neg	SNRNP200	neg	WASL	neg	KIF2A	neg			CENPJ	neg	NUP155	neg
RAD23B	neg	SLC39A4	neg					NF1	neg	MCM3	neg	HIST1H4B	neg			TRAPPC6B	neg					ATP12A	neg	CPSF6	neg	OCRL	neg	HPRT1	neg			SUPT16H	neg	IARS2	neg	HOMER2	neg	KHDRBS1	neg	YWHAE	neg	SATB1	neg			ASXL1	neg	ADSS	neg
RANGAP1	neg	POLR2A	neg					ARHGEF4	neg	KAT2A	neg	ATP5L	neg			ACAT2	neg					GABARAPL2	neg	VPS52	neg	FBXO5	neg	ADARB1	neg			PRPF19	neg	MAGEA6	neg	SP3	neg	MAPK8	neg	CLTA	neg	WDFY3	neg			POLR3K	neg	TRIM28	neg
TLX3	neg	CSNK1E	neg					HIST1H3D	neg	CLTA	neg	BOP1	neg			WRAP53	neg					CSE1L	neg	MYO19	neg	EEF1G	neg	ACAT2	neg			MAD2L1	neg	DDX19A	neg			MAZ	neg	SDHA	neg	SIAH1	neg			CDK2	neg	IPO7	neg
U2AF2	neg							PLCB1	neg	LSM7	neg	LAGE3	neg			TRAP1	neg					PATZ1	neg	COG7	neg	DHX15	neg	HSPA8	neg			IARS2	neg	SNRPA	neg			INHBC	neg	RPL18	neg	ARV1	neg			EIF3M	neg	NEDD4L	neg
CRKL	neg							STXBP4	neg	HNRNPA2B1	neg	CHERP	neg			DLG4	neg					IFNA14	neg	PLCB1	neg	NOLC1	neg	CACYBP	neg			SFXN1	neg	PIK3CA	neg			NPHP4	neg	HNF1A	neg	MAP3K5	neg			KIAA0101	neg	RFXAP	neg
MYO10	neg							KIF5B	neg	EIF3H	neg	C1QBP	neg			SH3GLB2	neg					ATP5B	neg	WDR48	neg	SEH1L	neg	IPO7	neg			PLCB1	neg	HIST1H4C	neg			EIF2AK3	neg	CKMT1A	neg	TMEM33	neg			RFC2	neg	KLHDC10	neg
SLC25A1	neg							KLHDC10	neg	PRMT1	neg	SYVN1	neg			ATP1A3	neg					NCKAP1	neg	GOLGA2	neg	TRRAP	neg	VDAC2	neg			DIABLO	neg	FAM3C	neg			TCTN1	neg	RANGAP1	neg	TRAPPC2	neg			CHEK1	neg	DDX11	neg
WDR18	neg							APP	neg	CCT6A	neg	POLD1	neg			DHX35	neg					ATP6V1H	neg	TNRC6B	neg	CDC6	neg	NCAPH2	neg			CCT6A	neg	CTNND1	neg			MCM3	neg	SMARCA4	neg	EXOC1	neg			ABCE1	neg	DYNLL2	neg
CYB5B	neg							SCARB2	neg	EXO1	neg	UFSP2	neg			GOLGA1	neg					PDPK1	neg	NEK4	neg	PWP1	neg	SRP68	neg			COG2	neg	TP73	neg			WDFY2	neg	POM121	neg	PRKCE	neg			MCTS1	neg	KIF5B	neg
ESD	neg							AP1S1	neg	CCND1	neg	TRIM28	neg			SMARCC1	neg					CYC1	neg	RBBP8	neg	MYC	neg	ACTR6	neg			EIF4A3	neg	SNW1	neg			MCM7	neg	SPINT2	neg	VHL	neg			RFWD3	neg	SMAD4	neg
RAB11A	neg							TRAPPC9	neg	SHFM1	neg	BYSL	neg			PDHA1	neg					SIAE	neg	UBA5	neg	NPHP1	neg	ANK3	neg			CDK5RAP3	neg	NME2	neg			IGF2BP1	neg	RAE1	neg	TRAPPC10	neg			RAB36	neg	CEP250	neg
HNRNPH1	neg							LMNA	neg	EIF3D	neg	GARS	neg			PDS5B	neg					ACAT1	neg	NF1	neg	CALR	neg	HDAC5	neg			TRRAP	neg	NUTF2	neg			HNRNPR	neg	RORC	neg	TPR	neg			KIF18A	neg	BMI1	neg
HIST4H4	neg							LGR4	neg	POLR2K	neg	TRAPPC6A	neg			FBXW11	neg					ATP6V1A	neg	NPHP1	neg	WIPF3	neg	CAMKK2	neg			YES1	neg	CAPN1	neg			MATR3	neg	LRFN3	neg	UBE3A	neg			NFS1	neg	BUB1B	neg
NCAM1	neg							EDA	neg	EIF1AX	neg	COPS4	neg			USP7	neg					HSPH1	neg	PFAS	neg	RFC5	neg	TTLL12	neg			KIF14	neg	AIFM1	neg			PEX19	neg	GRIN1	neg	STAM	neg			TIMM13	neg	PAN2	neg
RUVBL2	neg							CDC73	neg	BCAP31	neg	CDK1	neg			HNRNPM	neg					BCAR3	neg	LARS	neg	NAP1L1	neg	DLG4	neg			PSMB4	neg	PHKG2	neg			STK25	neg	NCSTN	neg	SFXN1	neg			MLST8	neg	PRKCE	neg
ANKRD17	neg							CUL7	neg	PSMD13	neg	PLCG2	neg			KIF2A	neg					SKP1	neg	PCGF2	neg	RPS25	neg	MAPK1	neg			HNRNPA3	neg	NUP93	neg			HNRNPH1	neg	AKR7A2	neg	AHCTF1	neg			PGRMC1	neg	PIAS2	neg
SMURF1	neg							RPN2	neg	AIMP1	neg	CUX1	neg			ATAD2	neg					GOSR2	neg	NCKAP1	neg	INTS7	neg	RANGAP1	neg			CDCA8	neg	SMARCC1	neg			MDM2	neg	MPG	neg	EXOC7	neg			GABRE	neg	ATP1B1	neg
CDC25C	neg							PPP2CB	neg	MKLN1	neg	TSN	neg			CENPE	neg					SLC25A5	neg	GOLIM4	neg	MCM4	neg	IDH3A	neg			PRMT5	neg	GDI1	neg			OXSR1	neg	PAICS	neg	PFN2	neg			TRIM28	neg	GLRA2	neg
CCNA2	neg							COPS5	neg	PSMA1	neg	PRKCE	neg			KLC1	neg					CBR1	neg	TFAM	neg	ARFGEF1	neg	ATP5B	neg			HSF1	neg	SAE1	neg			ELAVL1	neg	EPS8L2	neg	XPO7	neg			AHCY	neg	USP22	neg
CLTCL1	neg							TLE1	neg	TMEM206	neg	APEX1	neg			TOMM40	neg					APEH	neg	TRIP11	neg	UNK	neg	CENPJ	neg			CALR	neg	HSPA9	neg			SMARCE1	neg	ECHS1	neg	MDM4	neg			LNX1	neg	ATXN1	neg
AKT2	neg							PRKAB2	neg	EEF1D	neg	DCTN5	neg			NCBP1	neg					AHCYL1	neg	PRPF40A	neg	PRKDC	neg	PI4KA	neg			PAXIP1	neg	ATR	neg			MSH6	neg	DDX51	neg	VPS35	neg			RFXANK	neg	VCL	neg
SEC63	neg							SP1	neg	AURKA	neg	RPS17	neg			POMT2	neg					GOT1	neg	UBE3A	neg	SAAL1	neg	PSMD10	neg			PFAS	neg	XRCC3	neg			ARHGEF4	neg	SLC25A1	neg	TP53BP1	neg			CASP8	neg	MCM6	neg
NUBP2	neg							NUP133	neg	LARS	neg	RPS13	neg			PIK3R1	neg					BCR	neg	PDPK1	neg	KEAP1	neg	CPSF6	neg			IGF2BP1	neg	ABCF1	neg			KPNA5	neg	TRIB3	neg	CKMT1B	neg			COPG2	neg	TLE1	neg
PIK3C3	neg							OCRL	neg	POLR2I	neg	SIRT5	neg			PFAS	neg					PRL	neg	SVIL	neg	RINT1	neg	FARSA	neg			CTAG1B	neg	RBBP7	neg			SCAP	neg	APEH	neg	PIK3R2	neg			UFM1	neg	IGF1R	neg
PSMD8	neg							VPS45	neg	RNASEH2A	neg	CCNB1	neg			WHSC1	neg					MAPK8	neg	SMC3	neg	MSH2	neg	PARP2	neg			PA2G4	neg	NLE1	neg			CLASP1	neg	FASN	neg	SYNJ1	neg			MED4	neg	WASL	neg
TRAPPC6A	neg							HIST1H4D	neg	COG3	neg	AIFM1	neg			TAF5	neg					SLC25A3	neg	LRPPRC	neg	EWSR1	neg	PIK3R2	neg			CHEK2	neg	PSMD11	neg			POMT2	neg	STK25	neg	BAIAP2	neg			SFPQ	neg	AHCY	neg
GOLGA1	neg							HIST1H4C	neg	THOC2	neg	ALDOA	neg			CHD4	neg					CFTR	neg	ILF3	neg	RPSA	neg	ATP6V1C1	neg			INTS2	neg	CPSF6	neg			PIK3R2	neg	DNAJC1	neg	RPAP3	neg			RPL32	neg	ACTR6	neg
TP73	neg							JUP	neg	NME1-NME2	neg	COPZ2	neg			SCN2B	neg					CAPZA2	neg	HERC2	neg	SNRPD1	neg	NOTCH1	neg			PIP4K2C	neg	WDR4	neg			GFAP	neg	TMEM33	neg	COG6	neg			CCNB2	neg	PRKDC	neg
ATP1A3	neg							CYFIP1	neg	POLR1D	neg	ATF4	neg			HNF1A	neg					AP1M2	neg	SNRNP200	neg	PEBP1	neg	PRKCE	neg			TKT	neg	CYC1	neg			DDX55	neg	EIF2B2	neg	SUPT16H	neg			DYNLRB1	neg	CNNM1	neg
INTS7	neg							SFN	neg	KIF5B	neg	ARPC1A	neg			SPTAN1	neg					DLD	neg	TP53BP1	neg	YWHAQ	neg	UBA1	neg			PDIA4	neg	BRCA2	neg			CDC73	neg	TUBA4A	neg	PDPK1	neg			UHRF1	neg	HMGCS1	neg
SEC24B	neg							ARFGEF2	neg	COPG2	neg	TXNDC17	neg			CA14	neg					STAM	neg	CREBBP	neg	FANCI	neg	CNIH2	neg			STRN4	neg	MSH2	neg			TNPO2	neg	GAPDH	neg	XRN1	neg			RPL27A	neg	DCUN1D1	neg
TNPO3	neg							DOCK1	neg	PABPC1	neg	EIF3G	neg			ENO2	neg					PRKCA	neg	GOLGA1	neg	PIAS2	neg	ATP6V1H	neg			SEC13	neg	LRFN3	neg					VDAC2	neg	POLR1B	neg			KDELR1	neg	RANBP9	neg
FBXW11	neg							SEC61A1	neg	XRCC5	neg	KAT2A	neg			MAZ	neg					ATP1B1	neg	GLRX5	neg	TFG	neg	IRS1	neg			SNRPA	neg	POLR2H	neg					AIMP1	neg	PPP5C	neg			CDK7	neg	CDKN1B	neg
PRKCZ	neg							ARV1	neg	RPL35	neg	RIOK2	neg			PATZ1	neg					ATP5F1	neg	RFXAP	neg	MAD2L1	neg	KCNA3	neg			FANCI	neg	TERF1	neg					SGTA	neg	SACM1L	neg			RAD18	neg	YAP1	neg
HSPD1	neg							C10orf35	neg	AP1S1	neg	HIP1R	neg			CSNK1E	neg					ACADM	neg	SPTB	neg	RPS15A	neg	ILF3	neg			PDS5A	neg	PSAT1	neg					PRMT1	neg	SEC31A	neg			POLR2C	neg	COG6	neg
SLC2A4	neg							PTPRK	neg	PDCD11	neg	PTCH1	neg			YWHAG	neg					FLNB	neg	PAFAH1B1	neg	RIOK2	neg	RAB14	neg			PHB	neg	ELAVL1	neg					UFM1	neg	PIP4K2C	neg			IRF2BP1	neg	ANK3	neg
HDAC4	neg							DTL	neg	DARS	neg	BRCA1	neg			VPS53	neg					LIFR	neg	PRKAA2	neg	CNTROB	neg	FEN1	neg			ENO1	neg	POLD1	neg					BCAR1	neg	DIABLO	neg			EIF4E	neg	PDS5B	neg
SFXN1	neg							CDK7	neg	KIF2C	neg	RPL24	neg			MAPK8	neg					CKMT1A	neg	DHX9	neg	HNRNPR	neg	HOMER2	neg			PPP2R1A	neg	PFKP	neg					COG2	neg	POLR2B	neg			PEBP1	neg	AASDHPPT	neg
SPTBN2	neg							ATP12A	neg	AHCTF1	neg	IL22RA1	neg			CKAP5	neg					ANKRD28	neg	UACA	neg	CUX1	neg	KCNMA1	neg			CUL7	neg	MCM6	neg					PARP2	neg	RABGAP1	neg			ERBB3	neg	EIF4A2	neg
KDELR1	neg							INTS7	neg	BOP1	neg	DIABLO	neg			TMEM189-UBE2V1	neg					USP22	neg	SUPT16H	neg	BYSL	neg	CLASP1	neg			FASN	neg	OCRL	neg					PTBP1	neg	LARP1	neg			NCK2	neg	CKAP5	neg
AP1S1	neg							COG7	neg	RINT1	neg	TUFM	neg			KHDRBS1	neg					HSPA1B	neg	NEK9	neg	OLA1	neg	IRS4	neg			PDIA3	neg	NMD3	neg					SUPT5H	neg	PDS5A	neg			RPL7	neg	WDR48	neg
DYNC2LI1	neg							POMT2	neg	CCT5	neg	HNRNPA1	neg			CCND2	neg					CYP1A1	neg	HMGCS1	neg	PRKCQ	neg	TBP	neg			DDB1	neg	SP3	neg					RAC1	neg	HNRNPUL1	neg			MAD2L1	neg	PDPK1	neg
WDR11	neg							HOMER2	neg	RAE1	neg	ERBB2	neg			USP22	neg					ARFGEF2	neg	PRKAA1	neg	PRPF40A	neg	SOX6	neg			MCM7	neg	CCNA2	neg					UPF1	neg	PRKACA	neg			FEN1	neg	CKMT1B	neg
UBA2	neg							TAB1	neg	CDCA8	neg	HSPA4	neg			RAD21	neg					RTN3	neg	YWHAE	neg	GRIN1	neg	TMEM30A	neg			EPRS	neg	RPS19	neg					POLR1D	neg	DKC1	neg			GSK3B	neg	DTL	neg
USP22	neg							ATE1	neg	RPL10A	neg	SUMO1	neg			COG1	neg					VPS53	neg	RPGRIP1L	neg	DARS2	neg	RFXAP	neg			LZTS2	neg	ATIC	neg					GDI1	neg	TFDP1	neg			GOT2	neg	RAD21	neg
POLR2D	neg							SPP1	neg	RPL37	neg	ESD	neg			ATP2B2	neg					AP2B1	neg	RBBP4	neg	ASXL1	neg	CALM1	neg			SRP68	neg	PLCB3	neg					RNPS1	neg	PRPF40B	neg			TECR	neg	MTNR1A	neg
LDHA	neg							HIST1H4E	neg	EIF3I	neg	EEF1G	neg			INHBC	neg					OBSL1	neg	NEDD4L	neg	SCARB1	neg	RXRB	neg			USP14	neg	NUF2	neg					POLR2L	neg	POM121	neg			TCEB1	neg	DDX18	neg
GSPT1	neg							UACA	neg	IARS	neg	EZR	neg			FBXW7	neg					SPTBN2	neg	STXBP4	neg	TERF1	neg	SATB1	neg			RAD23B	neg	PFN2	neg					FH	neg	SYVN1	neg			EIF5A	neg	PFAS	neg
PIAS4	neg							ADSS	neg	MIF	neg	DDX51	neg			STRN4	neg					DYNC2LI1	neg	TRAPPC6B	neg	CSE1L	neg	KBTBD7	neg			C10orf35	neg	KIAA0101	neg					STX16	neg	GOSR1	neg			E2F1	neg	IRS4	neg
VDAC1	neg							MYO10	neg	TOP1	neg	IARS2	neg			IFNA21	neg					GHR	neg	PTCH1	neg	DARS	neg	DYNC1H1	neg			FOXA1	neg	ATP5B	neg					AHCY	neg	MSH2	neg			COPZ1	neg	PAXIP1	neg
EPHA7	neg							GBAS	neg	ATR	neg	PDCD6	neg			SCLT1	neg					KIF5B	neg	PNP	neg	UHRF1	neg	DYNC1I1	neg			DHX30	neg	KRAS	neg					PRRG4	neg	SEC24B	neg			CISD2	neg	UPF1	neg
FKBP3	neg							FASN	neg	PAN2	neg	PRMT5	neg			SMC3	neg					PLCG2	neg	FLNB	neg	EZH2	neg	NPEPPS	neg			NFS1	neg	GOT1	neg					DHX30	neg	RASA1	neg			USP10	neg	POLR2B	neg
TMEM189-UBE2V1	neg							DCTN4	neg	CCT2	neg	ANAPC5	neg			NOP56	neg					PNP	neg	TOP2B	neg	STAG1	neg	SCARB1	neg			SFPQ	neg	CDCA8	neg					NCKIPSD	neg	CEP250	neg			CSTF1	neg	CHERP	neg
DDA1	neg							CLN3	neg	RPL15	neg	MPG	neg			NASP	neg					TRAPPC9	neg	STAM2	neg	ATG10	neg	NF2	neg			PSMD12	neg	RB1CC1	neg					HSPA1A	neg	KCNMA1	neg			PRKCZ	neg	CALD1	neg
NUP214	neg							WIPF2	neg	PIK3R2	neg	CDC20	neg			EXOC7	neg					ATP6V1E1	neg	PAXIP1	neg	RNF139	neg	SRC	neg			GTSE1	neg	MIF	neg					SH3GLB2	neg	PAN2	neg			AHSA1	neg	HDAC2	neg
DYNLL2	neg									CSNK1E	neg	CCNB2	neg			HTR6	neg					APP	neg	CEP152	neg	IARS	neg	AP2B1	neg			PDCD6	neg	SET	neg					ARF1	neg	VPS52	neg			STRAP	neg	STXBP4	neg
COG1	neg									CENPA	neg	PHKG2	neg			ABCF1	neg					ARFGEF1	neg	KIF5B	neg	CUL7	neg	FOXO3	neg			ZNF146	neg	IPO9	neg					HSPE1	neg	CDK5RAP3	neg			AIMP1	neg	MYCN	neg
CDK1	neg									SEC63	neg	RPL38	neg			TAF6L	neg					TRAPPC10	neg	HSD17B12	neg	PAFAH1B1	neg	BUB3	neg			HELLS	neg	SUPT16H	neg					IPO4	neg	ATP1A3	neg			RPS6KB2	neg	DDX3X	neg
PEBP1	neg									RPS10	neg	AURKB	neg			PTGER3	neg					ERBB2	neg	STAG2	neg	SUPT16H	neg	SDHA	neg			POLR2H	neg	PIAS4	neg					EPOR	neg	DYNC1I1	neg			ADRBK1	neg	CAPRIN1	neg
FSCN1	neg									PAICS	neg	POLR2E	neg			XPO6	neg					NTN1	neg	KLHDC10	neg	RFC3	neg	MLST8	neg			NME2	neg	ENO2	neg					SSSCA1	neg	PDS5B	neg			NLE1	neg	GSK3B	neg
NEK9	neg									DARS2	neg	AMFR	neg			SREBF2	neg					PI4KA	neg	SIN3A	neg	CDC25A	neg	PFN2	neg			COPG2	neg	CDC25A	neg					TMED9	neg	RPGRIP1L	neg			EPHB4	neg	CRY1	neg
DLD	neg									ETS2	neg	MAPK8IP2	neg			TLX3	neg					SCAP	neg	GCC2	neg	SET	neg	PREP	neg			TRAPPC9	neg	SNRPA1	neg					DPM2	neg	GATA2	neg			RPL22	neg	PPP5C	neg
TNPO2	neg									BRCA1	neg	SAE1	neg			UBQLN1	neg					DAD1	neg	HSPA4L	neg	KIAA0101	neg	CS	neg			EIF5A	neg	EIF3M	neg					TECR	neg	CSE1L	neg			RPL30	neg	DYNC1I2	neg
FATE1	neg									CDK5RAP3	neg	DCAF13	neg			PPP2R1A	neg					TMEM17	neg	PARK2	neg	BRCA1	neg	EIF1AX	neg			P4HB	neg	S100A11	neg					TRAPPC5	neg	SOS1	neg			HSD17B12	neg	POLR1B	neg
MMS19	neg									POLR2H	neg	FBL	neg			MCM4	neg					RAD21	neg	MSH2	neg	LMAN1	neg	AP1S1	neg			IMPDH2	neg	RFXANK	neg					VDAC1	neg	UNK	neg			DKC1	neg	STAG1	neg
FAF2	neg									C20orf24	neg	EIF4B	neg			FYN	neg					SF3B2	neg	DHX15	neg	PIK3R1	neg	MMS19	neg			HNRNPAB	neg	HNRNPD	neg					OLA1	neg	ELMO2	neg			STMN1	neg	MAZ	neg
CSTF1	neg									MAZ	neg	RPL13	neg			HDAC5	neg					ANXA11	neg	GTF3C2	neg	TPP2	neg	SLC25A16	neg			MDH2	neg	UBA1	neg					VEGFA	neg	CSNK2A1	neg			NCBP1	neg	CUL3	neg
INSIG2	neg									TUFM	neg	PDCD5	neg			UNK	neg					KITLG	neg	PDS5A	neg	EXO1	neg	NDUFS1	neg			HDAC1	neg	APEX1	neg					ATAD3A	neg	RFC5	neg			RPL26L1	neg	COPG2	neg
CTNNB1	neg									RFXANK	neg	SMARCE1	neg			TECPR1	neg					VDR	neg	TPR	neg	RPGRIP1L	neg	CHERP	neg			CAPRIN1	neg	RAB10	neg					TMED10	neg	CHERP	neg			RFC5	neg	CUL7	neg
TRIP13	neg									SMARCA4	neg	HNRNPM	neg			SEC16A	neg					IDH3A	neg			SYNCRIP	neg	PDIA2	neg			GOSR1	neg	FOXK2	neg					SIAE	neg	GOLGA2	neg			POLR1D	neg	MRE11A	neg
MATR3	neg									XPOT	neg	RPS14	neg			DDA1	neg					ACO2	neg			TMEFF1	neg	PATZ1	neg			HNRNPD	neg	APTX	neg					MRPL40	neg	BRIP1	neg			RPS7	neg	OBSL1	neg
RPS26	neg									COMTD1	neg	RPL23	neg			ATAD3A	neg					ATP5C1	neg			PRMT5	neg	UBE2K	neg			NDUFS1	neg	LARP1	neg					FKBP2	neg	VPS54	neg			CENPE	neg	FAF2	neg
EPHB4	neg									AP1M2	neg	SSRP1	neg			SMC2	neg					AP1G1	neg			UBE2K	neg	CRKL	neg			ULK1	neg	PDHA1	neg					OCRL	neg	HOMER2	neg			HELLS	neg	SPTBN2	neg
PRMT1	neg									NACAP1	neg	AFP	neg			IDH3B	neg					LNX1	neg			NCBP2	neg	STX6	neg			BYSL	neg	XPO6	neg					DYNLL1	neg	KNTC1	neg			TARDBP	neg	DDB1	neg
PRKAB1	neg									CEP152	neg	HNRNPC	neg			PDCD11	neg					EIF4E	neg			CDK7	neg	TOP2B	neg			RHPN2	neg	SHFM1	neg					SNRPD1	neg	GATA3	neg			PRMT1	neg	NCKAP1	neg
UBA1	neg									PRPF4	neg	ELAVL1	neg			APC	neg					DDX1	neg			NUTF2	neg	CSNK1E	neg			FOXM1	neg	CBR1	neg					CISD2	neg	NCBP1	neg			RPL19	neg	SP1	neg
SCFD1	neg									RFWD3	neg	POLR3K	neg			CYP1A1	neg					HSD17B12	neg			CSNK1E	neg	TMEFF1	neg			PPIF	neg	TRMT112	neg					POLR2C	neg	SUPT5H	neg			HGS	neg	TCP1	neg
PSMC6	neg									RBL1	neg	ESR2	neg			HNRNPU	neg					EPS8L1	neg			NUP205	neg	PARK2	neg			HSPA5	neg	SNRPD1	neg					TMEM115	neg	HUWE1	neg			TRAPPC2L	neg	WDHD1	neg
KIF5B	neg									APTX	neg	DCTN2	neg			MMS19	neg					DLAT	neg			LYPD6	neg	CCT4	neg			GLRX5	neg	CDK2	neg					CNNM1	neg	LIG4	neg			POLR1B	neg	SLC2A4	neg
RIOK2	neg									CDC25C	neg	MRPS12	neg			NUP153	neg					DHX9	neg			DIABLO	neg	ATP5A1	neg			SEC24C	neg	UNK	neg					DAG1	neg	USP22	neg			CDK1	neg	CTNND1	neg
RNF170	neg									RPS15	neg	SGSM3	neg			DDX11	neg					NAALADL2	neg			VDAC1	neg	BCR	neg			PSMC5	neg	SERBP1	neg					TMCO6	neg	CDC5L	neg			EIF6	neg	SMARCE1	neg
CHERP	neg									ABCE1	neg	PWP1	neg			POLR1B	neg					IRS4	neg			MAPK8	neg	SPTB	neg			COG7	neg	ACAT2	neg					PSMB7	neg	RAB41	neg			MYB	neg	SMAD2	neg
GLRA2	neg									POLR2C	neg	NCL	neg			PDPK1	neg					STAU1	neg			ESD	neg	WHSC1	neg			CSNK2A1	neg	PRMT5	neg					ATP5B	neg	IRF2BP1	neg			ACTN4	neg	TOP2B	neg
ATP2B2	neg									RAD23A	neg	YBX1	neg			CD160	neg					PCGF2	neg			ADARB1	neg	CREBBP	neg			CKMT1B	neg	TUBA1C	neg					HGS	neg	DDX51	neg			NUDT5	neg	PRL	neg
PON2	neg									BANF1	neg	RCC2	neg			VHL	neg					HOXB8	neg			DDX19A	neg	PSMD3	neg			YY1	neg	MRPS12	neg					CA14	neg	DTL	neg			FOXM1	neg	TSC22D1	neg
RAB30	neg									NUF2	neg	MCTS1	neg			DYNC1H1	neg					TRIP11	neg			OFD1	neg	AHSA1	neg			NOP56	neg	CDK5RAP3	neg					SRPRB	neg	GOLGA1	neg			CSE1L	neg	PSPC1	neg
SUPT16H	neg									BRCA2	neg	LYL1	neg			KDM1A	neg					PRKCE	neg			EIF3B	neg	SEMA4F	neg			CCT5	neg	TMEM206	neg					TNPO2	neg	KPNA5	neg			SF3B3	neg	DARS	neg
CENPE	neg									NUP205	neg	KDM1A	neg			SPTBN4	neg					TFAP2A	neg			CKAP5	neg	PDHA1	neg			PSMD2	neg	EIF3C	neg					BSG	neg	EIF4A2	neg			CHEK2	neg	FASN	neg
PSMB5	neg									PRKDC	neg	H2AFX	neg			CDC25A	neg					DDT	neg			HDAC6	neg	ARFGEF2	neg			CAD	neg	TECR	neg					SND1	neg	OLA1	neg			WHSC1	neg	SUZ12	neg
HSPA9	neg									NUP107	neg	PGLS	neg			HUWE1	neg					PARP2	neg			ANKRD28	neg	CDK5	neg			RUVBL2	neg	NF2	neg					SHFM1	neg	KATNB1	neg			ACACA	neg	HEATR6	neg
CENPJ	neg									BTF3	neg	PPP3CA	neg			CALM3	neg					ALDH3A2	neg			EIF1AX	neg	CKAP5	neg			GOLGA5	neg	ACO2	neg					SIVA1	neg	PSMD10	neg			TEC	neg	CD9	neg
IMMT	neg									C10orf35	neg	RPL15	neg			TNPO3	neg					PTPN11	neg			PSME4	neg	CDKN1B	neg			HSPA1B	neg	TMEM17	neg					WHSC1	neg	WHSC1	neg			CHERP	neg	SF3B1	neg
ILF3	neg									SPTBN5	neg	PRPF4	neg			U2AF2	neg					SPACA1	neg			POMGNT1	neg	BCAR1	neg			INTS7	neg	PAK1	neg					LAGE3	neg	MCM2	neg			ERGIC3	neg	XRN2	neg
LRFN3	neg									PTK2	neg	CDC25C	neg			SOX4	neg					TUFM	neg			ATP2C1	neg	CAND1	neg			RPL36A	neg	RANGAP1	neg					EXOSC4	neg	GDI1	neg			HEATR1	neg	XPO1	neg
HELLS	neg									AASDHPPT	neg	MRPL40	neg			GOT1	neg					PEBP1	neg			CHEK2	neg	NEDD4L	neg			PREB	neg	PGD	neg					SAR1B	neg	NUP210	neg			XPOT	neg	NPM1	neg
RFC3	neg									GTF3C2	neg	RPL6	neg			NCAPH2	neg					ACACA	neg			MCM7	neg	APPBP2	neg			ILF3	neg	EIF4G1	neg					PRKCZ	neg	CHUK	neg			POLR2D	neg	COG1	neg
GTF2F1	neg									ECT2	neg	WHSC1	neg			NSF	neg					ALDH9A1	neg			MCM3	neg	ATE1	neg			PPP1R16A	neg	CSNK2A1	neg					SEC61A1	neg	ZNF146	neg			RPL8	neg	CDK2	neg
RAB6A	neg									KIF18A	neg	ABCF1	neg			ABL1	neg					EIF1AX	neg			TRIM27	neg	OBSL1	neg			RFC3	neg	MDH2	neg					TUBGCP2	neg	PEX19	neg			RPL36A	neg	CRKL	neg
MAZ	neg									CSNK2B	neg	UBE2D2	neg			KIT	neg					TRAPPC6B	neg			C1orf112	neg	SMC3	neg			MTNR1A	neg	BCR	neg					LNX1	neg	STAG2	neg			ACAT2	neg	MKLN1	neg
VAPA	neg									CENPJ	neg	EIF3M	neg			KRAS	neg					FBXW11	neg			NUP133	neg	VAMP4	neg			YWHAZ	neg	GTF3C2	neg					WBP1	neg	CDC25A	neg			MCM3	neg	CEP135	neg
DYNC1H1	neg									TNPO2	neg	MSH2	neg			CS	neg					MBP	neg			UTP15	neg	STK25	neg			SNRPD1	neg	POMT2	neg					PIN1	neg	APC	neg			ENO1	neg	PARK2	neg
CDK9	neg									FOLR1	neg	VMA21	neg			SUZ12	neg					BTRC	neg			NUP153	neg	ARV1	neg			THOC5	neg	PREP	neg					PHB	neg	CDKN1B	neg			CDK5	neg	NEK9	neg
VEGFA	neg									ANLN	neg	RPL27	neg			TOP2B	neg					MKLN1	neg			COG6	neg	USP19	neg			EIF2B2	neg	APITD1	neg					TRIM28	neg	TNRC6B	neg			PSMB2	neg	MCM4	neg
GATA3	neg									DDX18	neg	POU2F1	neg			SSRP1	neg					FAM3C	neg			DKC1	neg	UCHL5	neg			IARS	neg	BARD1	neg					AP2B1	neg	RNGTT	neg			THOC2	neg	CENPJ	neg
PSMA6	neg									SMARCC1	neg	TAF9	neg			PTK2	neg					KAT5	neg			HIVEP2	neg	CYFIP2	neg			DCAF13	neg	TMEFF1	neg					HSPD1	neg	NUP107	neg			KATNB1	neg	MDM4	neg
PDK1	neg									RPLP0	neg	PDIA2	neg			KNG1	neg					ANK3	neg			RBBP4	neg	SUPT16H	neg			DDT	neg	SFPQ	neg					CYCS	neg	CEP152	neg			RPL37	neg	RPTOR	neg
NSDHL	neg									PSMC2	neg	SLC25A5	neg			NOTCH1	neg					RABGAP1	neg			TSN	neg	TUBGCP2	neg			ERGIC3	neg	ERLIN2	neg					NSDHL	neg	HELLS	neg			PTBP1	neg	DHX9	neg
ST3GAL4	neg									PSME4	neg	KIF2C	neg			IPO5	neg					DCTN5	neg			SUMO2	neg	RNF170	neg			FKBP2	neg	ACTR6	neg					ERBB3	neg	NCAM1	neg			APTX	neg	TRAP1	neg
RAB8A	neg									FAM91A1	neg	EIF2B2	neg			ELAVL1	neg					ATP5L	neg			TFAP2A	neg	CCT7	neg			GART	neg	STMN1	neg					ITFG1	neg	FBXW11	neg			PIK3R2	neg	GPR50	neg
IFNA5	neg									UXS1	neg	ATP5B	neg			HNRNPUL1	neg					RAB14	neg			COL14A1	neg	CSNK2A1	neg			NUF2	neg	NUP107	neg					PHKG2	neg	OFD1	neg			POU2F1	neg	KPNB1	neg
TRIM28	neg									MPG	neg	HDAC1	neg			CNTROB	neg					AKT2	neg			INTS2	neg	CUL2	neg			MAZ	neg	AASDHPPT	neg					GFPT1	neg	SCFD1	neg			KARS	neg	EXOC7	neg
CLASP1	neg									MCM6	neg	BET1	neg			PIK3R2	neg					HADHA	neg			SERBP1	neg	GNAI1	neg			SLC1A5	neg	COPS6	neg					PSMD8	neg	INTS2	neg			HNRNPA3	neg	UBE3A	neg
PIP5K1B	neg									NUP85	neg	FARSA	neg			HGS	neg					AHSA1	neg			IPO5	neg	ACTA1	neg			SIRT5	neg	ACTG1	neg					GOLGA2	neg	FOXO3	neg			SEC61B	neg	RFC3	neg
EP300	neg									PSPC1	neg	PDK1	neg			MATR3	neg					LGR4	neg			EPS15	neg	ATP6V1E1	neg			SERBP1	neg	ACACA	neg					FOXK2	neg	RFX1	neg			GMPS	neg	MAPK8	neg
YY1	neg									AREG	neg	UHRF1	neg			HSP90AB1	neg					SPTBN4	neg			DNAJC16	neg	COG3	neg			NCAPG	neg	HIST1H4D	neg					TTLL12	neg	TRRAP	neg			NONO	neg	CDC73	neg
DARS	neg									AIFM1	neg	CENPA	neg			TUBA3D	neg					MCC	neg			NF1	neg	EIF4A2	neg			POMGNT1	neg	IGF1R	neg					ATG2A	neg	MYO5A	neg			CENPA	neg	TMEM17	neg
SCAP	neg									UBE2I	neg	COPS3	neg			MYCN	neg					AP2A2	neg			NPEPPS	neg	RNPS1	neg			WDR4	neg	PCGF2	neg					SMURF1	neg	NEK9	neg			DPAGT1	neg	FLNA	neg
SOD1	neg									TRAP1	neg	PPP4C	neg			STK25	neg					GORASP1	neg			WRAP53	neg	PIK3R1	neg			TUBB3	neg	CUL4B	neg					POMT2	neg	CPSF6	neg			PSMB3	neg	IPO9	neg
KLC1	neg									HNRNPD	neg	FOXL1	neg			NUDC	neg					DYNLL2	neg			TFRC	neg	FATE1	neg			C1orf112	neg	B4GALT3	neg					STRN4	neg	TNPO2	neg			HSPA1B	neg	COG7	neg
CENPA	neg									FUS	neg	CHEK2	neg			PAXIP1	neg					IRF2BP1	neg			TTLL12	neg	GTF3C3	neg			DLAT	neg	BCAP31	neg					SCFD1	neg	GTF3C3	neg			OLA1	neg	OFD1	neg
POLR2B	neg									ACACA	neg	RPL26	neg			ACTA1	neg					ATP5O	neg			STAM	neg	ACTR1A	neg			MARS	neg	RRM2	neg					HSPA9	neg	DDX55	neg			HSPH1	neg	KBTBD7	neg
RRM1	neg									KPNB1	neg	RRM1	neg			POLR2E	neg					PIAS2	neg			PIP4K2B	neg	APC	neg			KIF2C	neg	FBL	neg					SREBF1	neg	KIF5B	neg			EXOSC4	neg	HNRNPK	neg
MTHFD1	neg									PTGES3	neg	E2F1	neg			AMBRA1	neg					ATP2C1	neg			TRA2B	neg	GLRA2	neg			LRRC59	neg	WBP1	neg					AHSA1	neg	TAF6	neg			PSMB1	neg	MCM3	neg
AMBRA1	neg									BIRC5	neg	HIST1H4C	neg			PRKDC	neg					SCN2B	neg			TRAF2	neg	YWHAG	neg			ILF2	neg	GOLIM4	neg					RPL8	neg	DHX35	neg			TRAPPC6A	neg	IMPDH2	neg
HSD17B12	neg									RPL26L1	neg	RPS19	neg			POM121	neg					VAPA	neg			NF2	neg	TECPR1	neg			MAGEA1	neg	ZNF146	neg					RPS15	neg	GSK3B	neg			KIF14	neg	INPPL1	neg
DAD1	neg									POLR1C	neg	ITGB3BP	neg			BTRC	neg					CALM1	neg			LARS	neg	ANAPC5	neg			TXN	neg	TRA2B	neg					TOMM40	neg	CUL2	neg			PSME4	neg	DCTN4	neg
BRCA2	neg									SRPRB	neg	SNTA1	neg			VAC14	neg					SH3GL2	neg			MCTS1	neg	CCNA1	neg			COPS5	neg	TELO2	neg					RAB2A	neg	FAF2	neg			HSD17B10	neg	VHL	neg
DOLK	neg									GFPT1	neg	RPL27A	neg			HEATR6	neg					NUP214	neg			RFC4	neg	PSMC6	neg			TRAP1	neg	PWP1	neg					DDIT3	neg	SMC3	neg			MIF	neg	CSNK1E	neg
TIMM13	neg									RPL29	neg	ACACA	neg			GOT2	neg					UBE2K	neg			CHERP	neg	AP2A2	neg			STAU1	neg	PARP2	neg					DDT	neg	GRIN1	neg			TRAPPC9	neg	POLR2A	neg
CNNM1	neg									ILF3	neg	FLNC	neg			PA2G4	neg					PTGER3	neg			ATP1B1	neg	TCP1	neg			KIAA0101	neg	MAZ	neg					HINT1	neg	HEATR6	neg			STIP1	neg	PRKAB2	neg
EPRS	neg									POU5F1	neg	IPO5	neg			TRAPPC9	neg					SUZ12	neg			TEC	neg	POLR2F	neg			VARS	neg	HELLS	neg					LGALS3BP	neg	SPTBN4	neg			RPL6	neg	PTK2	neg
SREBF2	neg									POLR2F	neg	PTPRCAP	neg			IGF1R	neg					NF1	neg			IPO7	neg	BOP1	neg			UNK	neg	CEP250	neg					TIMM13	neg	CREBBP	neg			NAT10	neg	FOXA1	neg
PRKAB2	neg									KIAA1524	neg	MSH6	neg			GOLGA2	neg					APTX	neg			NAT10	neg	RAB2A	neg			SUMO1	neg	RAD23B	neg					ATP1B1	neg	UBE2K	neg			DNAJB1	neg	ITGA8	neg
LGR4	neg									MRE11A	neg	RPLP2	neg			RBM8A	neg					HSPA4L	neg			GAB1	neg	GTF2F1	neg			FH	neg	TAF5	neg					TUFM	neg	DYNC2H1	neg			EZH2	neg	NPEPPS	neg
CBWD1	neg									HNF1A	neg	COPZ1	neg			PIK3R3	neg					DOLK	neg			NUP155	neg	CYC1	neg			NCKAP1	neg	DCAF13	neg					COPZ1	neg	DNAJA2	neg			NOLC1	neg	LRRC40	neg
PDCD6	neg									HNRNPH1	neg	RPL30	neg			XPO4	neg					CUL5	neg			APEX1	neg	CYP1A1	neg			DDX11	neg	THOC2	neg					CKMT1B	neg	SMC2	neg			RPA3	neg	HNRNPA3	neg
ACAT2	neg									SYNCRIP	neg	VDAC2	neg			PSAT1	neg					ATG5	neg			HDAC2	neg	SH3GLB2	neg			HSD17B10	neg	TUBG1	neg					ALDOA	neg	RBL1	neg			RPL14	neg	CCT3	neg
PPP6C	neg									RPL7A	neg	ATP1B4	neg			STMN1	neg					AIFM1	neg			RPTOR	neg	STUB1	neg			RRM2	neg	PDIA3	neg					HSP90AB1	neg					HIST1H4B	neg	RPA1	neg
EIF3A	neg									CDK5	neg	POLR2D	neg			SUPT5H	neg					HPRT1	neg			CUL4B	neg	ATP5O	neg			IRAK1	neg	USP7	neg					MAPK13	neg					C1orf112	neg	PIK3C3	neg
PRMT5	neg									SUMO1	neg	IMPDH2	neg			NF1	neg					OXSR1	neg			NUDT21	neg	GOT1	neg			KHDRBS1	neg	RAD23A	neg					TUBG1	neg					TSN	neg	FGFR3	neg
PRKACA	neg									NOLC1	neg	CCT8	neg			SPTBN1	neg					RAB2A	neg			KAT2A	neg	ATG12	neg			KDM1A	neg	PSMB5	neg					CUX1	neg					HPRT1	neg	PDS5A	neg
AHSA1	neg									LARP1	neg	RPS12	neg			SPTB	neg					CRY1	neg			MCM6	neg	ATG16L1	neg			CSTF2	neg	HNRNPR	neg					EIF3B	neg					ATR	neg	TCF3	neg
SEC23IP	neg									PSMD12	neg	GRPEL1	neg			COG7	neg					BAG3	neg			SMURF2	neg	NCAM1	neg			TERF1	neg	HNRNPA2B1	neg					SFXN1	neg					RPL18	neg	FLNC	neg
TCF3	neg									TMEM223	neg	RPL19	neg			RBM14	neg					MATR3	neg			DDX18	neg	HTR6	neg			RAB1A	neg	PPIF	neg					PGLS	neg					SCARB1	neg	FUS	neg
SEC61B	neg									RNPS1	neg	SLC7A3	neg			HNRNPA1	neg					ATE1	neg			HUWE1	neg	POLL	neg			EXO1	neg	PSMD10	neg					COMTD1	neg					CKAP5	neg	SMC3	neg
DNM2	neg									MCM4	neg	RINT1	neg			XPO7	neg					TRAPPC6A	neg			UCHL5	neg	ATF2	neg			PCGF2	neg	NSFL1C	neg					FKBP8	neg					RCC2	neg	CA14	neg
FUS	neg									ILF2	neg	USP7	neg			INTS4	neg					ECHS1	neg			TRAPPC6B	neg	TUBB3	neg			NUP155	neg	SUZ12	neg					TSC22D1	neg					U2AF2	neg	CCNA1	neg
TARS	neg									IMPDH2	neg	DSN1	neg			USP19	neg					DAG1	neg			E2F1	neg	MYCN	neg			RBM8A	neg	TMED3	neg					C10orf35	neg					YWHAB	neg	GTF3C3	neg
RAB14	neg									EFNB1	neg	RPS24	neg			APPBP2	neg					PPARA	neg			CAPRIN1	neg	GSK3B	neg			RBBP7	neg	BUB1	neg					KEAP1	neg					XPO4	neg	HSPA4L	neg
TAF9	neg									PDHA1	neg	CYFIP2	neg			SF3B3	neg					ANKRD17	neg			KNTC1	neg	ATP1B1	neg			TPR	neg	BRF2	neg					WIPI2	neg					POLR1C	neg	HTR6	neg
TMED10	neg									PRPF40A	neg	RPS25	neg			CRKL	neg					LIMA1	neg			MAX	neg	CALM2	neg			TARS	neg	RAD21	neg					TBCA	neg					RPS2	neg	PCGF2	neg
CDC25A	neg									RBM28	neg	UBL4A	neg			KAT5	neg					DDB1	neg			NR1I2	neg	DRG1	neg			VPS52	neg	VMA21	neg					IFNA8	neg					PREB	neg	DDX6	neg
DCTN4	neg									AFP	neg	LARS	neg			HNRNPR	neg					MTHFD1	neg			ANKRD17	neg	NOP56	neg			NSF	neg	HOXB8	neg					CSNK1E	neg					CDC25A	neg	GHR	neg
RAB36	neg									SF3B3	neg	INS	neg			DNMT1	neg					IPO7	neg			EEF1B2	neg	OAT	neg			CCNB1	neg	CDK5	neg					STK24	neg					CFTR	neg	SCAP	neg
NEDD8	neg									PCNA	neg	NAP1L1	neg			FASN	neg					ANK2	neg			LRPPRC	neg	INTS2	neg			KPNB1	neg	BAG3	neg					ULK1	neg					INTS7	neg	HDAC5	neg
CXCR4	neg									TNPO3	neg	HCRT	neg			GRIN1	neg					FYCO1	neg			GOT1	neg	KIT	neg			NARS	neg	NCKAP1	neg					STAU1	neg					CSNK2B	neg	CCNE2	neg
EFNB1	neg									DYNC2LI1	neg	EIF6	neg			WDR48	neg					SREBF2	neg			TFAM	neg	GRIN2B	neg			PSMD3	neg	TAF6	neg					COPE	neg					MRPS12	neg	RPGRIP1L	neg
TFAP2C	neg									ATAD3A	neg	PSMD13	neg			PSMD3	neg					BLNK	neg			HINT1	neg	PDS5B	neg			MSH2	neg	IGF2BP1	neg					KATNB1	neg					RAB7A	neg	MSH6	neg
PSMB7	neg									SND1	neg	RPL8	neg			CYFIP2	neg					GOT2	neg			RPL15	neg	HGS	neg			DDX55	neg	FSCN1	neg					RTN3	neg					EIF2S3	neg	CDC5L	neg
NUP62	neg									SAAL1	neg	GCNT2	neg			ILF3	neg					DHX15	neg			SATB1	neg	TRAPPC9	neg			PSME3	neg	RCN2	neg					POLR2J	neg					HCRT	neg	SOX6	neg
KRAS	neg									NME2	neg	SSSCA1	neg			TNPO2	neg					LRFN3	neg			BUB1B	neg	NUDT21	neg			CEP250	neg	PES1	neg					CSNK1D	neg					IL22RA1	neg	ZNF207	neg
SUPT5H	neg									HNRNPF	neg	PLK1	neg			GDI1	neg					STAM2	neg			GMPS	neg	PGRMC1	neg			PLK1	neg	PIK3R2	neg					PIAS4	neg					SOX4	neg	HNRNPH1	neg
PSMD6	neg									EXOSC4	neg	PWP2	neg			SFPQ	neg					NUP133	neg			CD59	neg	NCKAP1	neg			MCM4	neg	SSRP1	neg					CYC1	neg					CSNK2A2	neg	PRKAR2A	neg
AHCTF1	neg									MAGOH	neg	NSFL1C	neg			INTS2	neg					ADSS	neg			SOX4	neg	ITGA8	neg			IGF1R	neg	NETO2	neg					PRKAG1	neg					EPS8L3	neg	INTS2	neg
NETO2	neg									PGRMC1	neg	EEF1D	neg			PRKCE	neg					GCNT2	neg			ATAD2	neg	IGBP1	neg			CPSF6	neg	ULK1	neg					HSPH1	neg					EPS8L2	neg	EIF3A	neg
PPP5C	neg									RPL22	neg	MAD2L1	neg			PARP2	neg					PRKAB2	neg			SRD5A3	neg	TUBA4A	neg			PCNA	neg	IGF2BP3	neg					COPG2	neg					MCM6	neg	SMC2	neg
CAND1	neg									PLCG1	neg	NFS1	neg			STIP1	neg					CHUK	neg			NUP107	neg	TRAP1	neg			EIF3A	neg	LYPD3	neg					MYO10	neg					WDR4	neg	TAF6	neg
AP2A1	neg									UFM1	neg	EEF2	neg			RTN3	neg					MED20	neg			EIF4B	neg	VIPR1	neg			PES1	neg	EIF3D	neg					RPN2	neg					ESD	neg	NDUFS1	neg
LIFR	neg									NAALADL2	neg	DDX55	neg			USP10	neg					PRKAB1	neg			RPL37	neg	TRAPPC6B	neg			RAD21	neg	TNRC6B	neg					VIPR1	neg					NASP	neg	NCAM1	neg
HSPE1	neg									BET1	neg	TOMM22	neg			MAPK1	neg					HSP90AA1	neg			HEATR6	neg	SIRT5	neg			WBP1	neg	UBA2	neg					SSR4	neg					APITD1	neg	DOCK1	neg
PPA1	neg									PRKAB1	neg	FN1	neg			WIPF2	neg					VSIG2	neg			MYB	neg	GLRX5	neg			DTL	neg	GAPDH	neg					OTUB1	neg					PSMB4	neg	EXOC5	neg
DDB1	neg									RPS17	neg	PPP1CC	neg			WDHD1	neg					SUPT16H	neg			POLR1B	neg	STIP1	neg			PABPC1	neg	PHB	neg					HSPA1B	neg					NAALADL2	neg	TRAPPC2	neg
BUB1	neg									VBP1	neg	GH1	neg			BAIAP2	neg					USP7	neg			THOC2	neg	SLC38A1	neg			SOX4	neg	SMC3	neg					PDIA3	neg					RPS19	neg	TPM1	neg
CS	neg									BUB3	neg	MRPS17	neg			BOP1	neg					BECN1	neg			HELLS	neg	VDAC3	neg			MCM3	neg	PABPC1	neg					HSP90AA1	neg					RPS17	neg	EGFR	neg
KIF18A	neg									TRMT112	neg	MATR3	neg			NCAM1	neg					CCDC8	neg			SMARCC1	neg	NLE1	neg			TTLL12	neg	ACTR3	neg					JUP	neg					TELO2	neg	HNF1A	neg
UBQLN1	neg									BUB1B	neg	UBE2G2	neg			NCKAP1	neg					TMF1	neg			NUP214	neg	KLC1	neg			ERLIN2	neg	MAGEA1	neg					TMEM63B	neg					PSMD14	neg	POM121	neg
MPG	neg									ARFGEF2	neg	RPSA	neg			NUDT21	neg					NARS	neg			HSPE1	neg	SIRT1	neg			RNPS1	neg	HIST1H4E	neg					MARS	neg					RFC4	neg	KIF14	neg
DCTN2	neg									RPL23	neg	NCBP2	neg			HMGCS1	neg					ARV1	neg			POLR2D	neg	VSIG2	neg			DPM2	neg	GLRX5	neg					RNASEH2A	neg					HSPE1	neg	PIP4K2C	neg
ATR	neg									NONO	neg	FOXK2	neg			PFKP	neg					TUBB2A	neg			HSPD1	neg	SCN2B	neg			UCHL5	neg	GTF2F1	neg					POLL	neg					BIRC5	neg	LARS	neg
PFKP	neg									ATAD2	neg	SLC39A4	neg			AP2B1	neg					CHD4	neg			HSP90AB1	neg	HMGCS1	neg			KNTC1	neg	FUS	neg					OBSL1	neg					ELAVL1	neg	GRIN1	neg
UPF1	neg									GOT2	neg	LMNB1	neg			HDAC6	neg					SDHA	neg			CSNK2A1	neg	NF1	neg			NUDC	neg	NUDT5	neg					HRAS	neg					BRCA2	neg	HERC2	neg
FOXK2	neg									SCARB1	neg	PRPF19	neg			TNIK	neg					SBDS	neg			GFI1	neg	VPS53	neg			TCEB1	neg	CHERP	neg					TMED3	neg					RPL9	neg	CNIH2	neg
DNAJC16	neg									TMCO6	neg	HIST1H4D	neg			E2F1	neg					SORT1	neg			HERC2	neg	ZDHHC17	neg			SRC	neg	VARS	neg					XRCC3	neg					DDX18	neg	SOCS2	neg
BTRC	neg									CCNA2	neg	KIAA0101	neg			IPO9	neg					RAF1	neg			IGSF8	neg	PRKCZ	neg			TBCE	neg	TARS	neg					DDA1	neg					CCNA2	neg	UNK	neg
FARSA	neg									PSMB1	neg	EIF1AX	neg			FARSA	neg					PDS5B	neg			DDX1	neg	UQCRC2	neg			USP10	neg	ILF3	neg					CREB3	neg					JUP	neg	NUDT21	neg
CCNB1	neg									AHSA1	neg	PTK2	neg			CNNM1	neg					UQCRC2	neg			FASN	neg	HNRNPA3	neg			DAG1	neg	DARS2	neg					CDK5	neg					TXN	neg	KPNA5	neg
ARHGEF4	neg									PEBP1	neg	EPRS	neg			MCM3	neg					CKMT1B	neg			PPP1R16A	neg	KRAS	neg			MCM2	neg	POLR2I	neg					PPP2R1A	neg					AIFM1	neg	INHBC	neg
SAR1B	neg									TELO2	neg	NFATC1	neg			RNGTT	neg					NDUFA9	neg			HSPA8	neg	HDAC4	neg			KIF18A	neg	POLR2D	neg					COG1	neg					HSP90AB1	neg	CSNK2A1	neg
PPIF	neg									EEF1B2	neg	PHB2	neg			SLC38A1	neg					LRPPRC	neg			RPL5	neg	MAPK8IP2	neg			POLR1B	neg	CDC20	neg					HIP1R	neg					ITGA6	neg	PIP5K1A	neg
PPARA	neg									EPS8L3	neg	DDIT3	neg			PPP3CA	neg					POLR2K	neg			GOSR1	neg	TMEM63B	neg			SLC25A16	neg	POLR1D	neg					NDUFA9	neg					NUP43	neg	RDX	neg
										TRIM27	neg	RPL23A	neg			AP2A1	neg					SMARCC1	neg			BCL2	neg	MYO5A	neg			SOD1	neg	RPAP3	neg					NEDD4L	neg					KNTC1	neg	USP19	neg
										RPS9	neg	EIF3D	neg			IRS4	neg					APITD1	neg			EIF3H	neg	NCKIPSD	neg			HNRNPU	neg	NCBP1	neg											TCF3	neg	CTNNB1	neg
										MCTS1	neg	YWHAE	neg			ATP6V0A1	neg					RCN2	neg			NCL	neg	USP10	neg			ERBB2	neg	HMGCS1	neg											NCAPG	neg	PIK3C2A	neg
										ASXL1	neg	HSD17B10	neg			MAD1L1	neg					RTN4	neg			TUBB	neg	SPTBN2	neg			SET	neg	GSK3B	neg											MAPRE1	neg	MAPK8IP2	neg
										ATF4	neg	RPL7	neg			VPS52	neg					RBBP8	neg			TCF3	neg	PRKCA	neg			GAPDH	neg	COPG2	neg											SPTBN2	neg	MAP3K7	neg
										DDX1	neg	DHX9	neg			PPP5C	neg					COG6	neg			MYO19	neg	EIF4B	neg			PSMD11	neg	DYNC1I1	neg											ITGB3BP	neg	SIRT1	neg
										APEX1	neg	SMARCC1	neg			HNRNPD	neg					AFP	neg			POM121	neg	STRAP	neg			COG1	neg	EFTUD2	neg											DDX51	neg	WHSC1	neg
										BUB1	neg	MIF	neg			SF3B2	neg					APPBP2	neg			CREB1	neg	RAB6A	neg			PFN2	neg	CDK1	neg											RPS20	neg	SREBF2	neg
										DPM2	neg	DAD1	neg			PIP4K2B	neg					BAIAP2	neg			RPS3A	neg	TTC13	neg			RBM14	neg	DKC1	neg											ALDOA	neg	GOLGB1	neg
										RRM1	neg	OLA1	neg			H2AFX	neg					BSG	neg			RUVBL1	neg	SFXN1	neg			CBR1	neg	RPA1	neg											C10orf35	neg	RCN2	neg
										NASP	neg	USP22	neg			CEP152	neg					HMGCS1	neg			C1QBP	neg	IGF1R	neg			JUP	neg	CSNK2A2	neg											DHX35	neg	LRPPRC	neg
										VARS	neg	RPS9	neg			GRIN2B	neg					WIPI2	neg			RPS7	neg	DHX30	neg			CHEK1	neg	SMARCE1	neg											PDHA1	neg	EPHB4	neg
										KIF14	neg	TUBB3	neg			RXRB	neg					CYB5B	neg			THADA	neg	TNRC6B	neg			EIF2S3	neg	RPL8	neg											PPP4C	neg	SVIL	neg
										YWHAB	neg	SFPQ	neg			KATNB1	neg					FKBP3	neg			LARP1	neg	DDX55	neg			NUP107	neg	PREB	neg											C20orf24	neg	SOX4	neg
										AURKB	neg	EIF3I	neg			DYNLL2	neg					DNAJA2	neg			TNPO2	neg	FASN	neg			COPZ1	neg	GOSR1	neg											RNASEH2A	neg	CNTNAP3	neg
										DRG1	neg	HNRNPU	neg			NLE1	neg					WDR48	neg			RPS24	neg	STAT4	neg			NCL	neg	TSR1	neg											BUB1B	neg	SIN3A	neg
										TCF3	neg	TRIB3	neg			NCKIPSD	neg					PHB	neg			NUP43	neg	XPO7	neg			NCKIPSD	neg	GRPEL1	neg											DDOST	neg	LARP1	neg
										RPL27A	neg	PSMC5	neg			UPF1	neg					GATA3	neg			POLR1C	neg	TAF5	neg			RCC2	neg	IGHMBP2	neg											LRPPRC	neg	ZDHHC17	neg
										CHEK1	neg	TARDBP	neg			FANCI	neg					HTR3C	neg			KLHDC10	neg	ULK1	neg			DHX9	neg	HNRNPC	neg											AP1S3	neg	RIF1	neg
										GRIN2B	neg	SMARCA4	neg			KLHDC10	neg					HUWE1	neg			ITGB3BP	neg	RTN4	neg			IPO9	neg	PSMD2	neg											SYNCRIP	neg	RBBP7	neg
										DDIT3	neg	RPL18	neg			RNPS1	neg					UCHL5	neg			GANAB	neg	PWP1	neg			TSR1	neg	TFG	neg											TBCA	neg	TTC28	neg
										PPP1R16A	neg	VBP1	neg			HTT	neg					HOMER2	neg			RPS3	neg	PPA1	neg			IGHMBP2	neg	PWP2	neg											PRPF40A	neg	RFX1	neg
										IPO4	neg	CSTF1	neg			TMEM63B	neg					IMMT	neg			HNRNPA1	neg	VTI1A	neg			PSPC1	neg	SERPINB4	neg											RPAP3	neg	EEF2	neg
										COPS6	neg	CD79B	neg			TPR	neg					MYCN	neg			FGFR3	neg	MTNR1A	neg			CLASP1	neg	PSMC3	neg											DIABLO	neg	DYNC1LI2	neg
										PSMD10	neg	FUS	neg			KLRC4	neg					GATA2	neg			HNRNPA3	neg	SLC25A5	neg			IRS2	neg	RPL36A	neg											NUP93	neg	INSR	neg
										TPP2	neg	RPS5	neg			MTNR1A	neg					TECR	neg			SMARCA4	neg	HARS	neg			HDAC2	neg	CRKL	neg											PRPF19	neg	GOLIM4	neg
										HSPD1	neg	RUVBL2	neg			HNRNPA2B1	neg					SPTB	neg			SLC39A3	neg	MAZ	neg			KPNA6	neg	FBXO5	neg											HNRNPK	neg	STAG2	neg
										DCTN4	neg	IMMT	neg			MSH2	neg					SRP14	neg			TCTN2	neg	KNG1	neg			SIRT7	neg	STRAP	neg											VARS	neg	GBAS	neg
										TMEM17	neg	PPIA	neg			CUL3	neg					VAV3	neg			RANBP9	neg	NSDHL	neg			TOMM40	neg	PSMD14	neg											SSRP1	neg	TIRAP	neg
										UCHL5	neg	RPL7A	neg			RANGAP1	neg					OAT	neg			NPM1	neg	HERC2	neg			DEDD	neg	IRAK1	neg											PLCG1	neg	DYNC1I1	neg
										PSMD7	neg	PSMD10	neg			GSK3B	neg					GRPEL1	neg			ATIC	neg	USP22	neg			PARP2	neg	TUBB	neg											VDAC1	neg	NONO	neg
										OCRL	neg	SERBP1	neg			UBR4	neg					PRLR	neg			GTF3C2	neg	TAB1	neg			SEH1L	neg	HDAC2	neg											MYO10	neg	CAD	neg
										DDX21	neg	RBM14	neg			DDX1	neg					PEX19	neg			NME2	neg	MATR3	neg			CDC25C	neg	NDE1	neg											COPS5	neg	TMEFF1	neg
										TAF9	neg	CSE1L	neg			KNTC1	neg					STAG2	neg			EIF4E	neg	PIP5K1C	neg			KDELR1	neg	TRAP1	neg											PATZ1	neg	IRF2BP1	neg
										UBA2	neg	TCEB1	neg			CKMT1A	neg					EDA	neg			DHX30	neg	NAT10	neg			SPTBN2	neg	HIST1H3D	neg											CEP152	neg	MATR3	neg
										ARPC1A	neg	RPS2	neg			TPP2	neg					VPS52	neg			ATG12	neg	EEF2	neg			RBM28	neg	GPR50	neg											HNRNPU	neg	KAT2A	neg
										VEGFA	neg	HINT1	neg			STAT5B	neg					WNK1	neg			SNRPA	neg	PIN1	neg			SMC3	neg	FBXO22	neg											TRAP1	neg	HNRNPU	neg
										HCRT	neg	TUBB	neg			VAV2	neg					PRKAA2	neg			OBSL1	neg	PAFAH1B1	neg			MYO19	neg	HNRNPA1	neg											MRPS17	neg	SMARCA4	neg
										TARS	neg	DCTPP1	neg			SET	neg					LYPD6	neg			DDX55	neg	SGSM3	neg			RANGAP1	neg	STRN4	neg											PHB	neg	COG3	neg
										RPL37A	neg	FKBP3	neg			SUPT16H	neg					CTSF	neg			FBXO22	neg	STMN1	neg			GFPT1	neg	YWHAE	neg											NSDHL	neg	HNRNPUL1	neg
										KARS	neg	WRAP53	neg			FOXO3	neg					PPP2CB	neg			CNIH3	neg	MCTS1	neg			SKA1	neg	HSD17B10	neg											GAPDH	neg	EIF3L	neg
										RPL3	neg	RPL22	neg			ULK1	neg					UFSP2	neg			ITGA4	neg	HIP1R	neg			MYCN	neg	DEDD	neg											HSPA9	neg	RNGTT	neg
										ATG16L1	neg	IDH3B	neg			CNIH2	neg					GOSR1	neg			CUL5	neg	DDX51	neg			COPB2	neg	NUP205	neg											HNRNPA1	neg	RXRB	neg
										HDAC2	neg	PSMD9	neg			KBTBD7	neg					NFS1	neg			EIF2S3	neg	PDHB	neg			C20orf24	neg	LMNB1	neg											PES1	neg	STRN4	neg
										SUZ12	neg	NUP107	neg			PRKAA2	neg					VTI1A	neg			RPL32	neg	VAPA	neg			GOLGA2	neg	EXOSC4	neg											PSMB7	neg
										XPO1	neg	TAF6	neg			COG4	neg					PTCH1	neg			EPRS	neg	PIK3CB	neg			EIF3H	neg	SMC1A	neg											UBA2	neg
										HSD17B10	neg	EIF3F	neg			RAF1	neg					CYCS	neg			MCFD2	neg	PPP3CA	neg			NACAP1	neg	TCEB1	neg											TKT	neg
										POLR2G	neg	DKC1	neg			NME1-NME2	neg					GSPT1	neg			IFNA21	neg	THY1	neg			NOLC1	neg	CEP152	neg											EIF3I	neg
										PSMD6	neg	EIF2S3	neg			CDC5L	neg					ERLIN2	neg			RBM14	neg	NDEL1	neg			SSRP1	neg	PDCD5	neg											UTP20	neg
										FBL	neg	RPL35A	neg			EWSR1	neg					SCFD1	neg			UXS1	neg	PSPC1	neg			HGS	neg	HSPA1B	neg											GSTK1	neg
										LMNB1	neg	RPL36	neg			TRERF1	neg					SOD1	neg			HEATR1	neg	PPP2CA	neg			UTP20	neg	RPL37	neg											STUB1	neg
										STK25	neg	BTF3	neg			RB1CC1	neg					PIK3C2A	neg			TP53BP1	neg	PCMT1	neg			POLR2B	neg	PATZ1	neg											MYO19	neg
										RANBP1	neg	RPS23	neg			SDHA	neg					EIF4A2	neg			ZBTB20	neg	RPTOR	neg			HIST1H4H	neg	KHDRBS1	neg											NUP107	neg
										TCP1	neg	PRMT1	neg			IGHMBP2	neg					HSPA4	neg			TARDBP	neg	PTCH1	neg			HSPA9	neg	DSN1	neg											SPINT2	neg
										AP1S3	neg	CA14	neg			BCAR1	neg					HSD17B10	neg			SRPRB	neg	TRERF1	neg			RANBP9	neg	CD9	neg											CDK4	neg
										TMEM216	neg	MCM6	neg			IFNA1	neg					MDH2	neg			RCC2	neg	VPS52	neg			CCNB2	neg	PSMC2	neg											RFXAP	neg
										MLST8	neg	PDHA1	neg			TNRC6B	neg					TMEM171	neg			TXN	neg	SYNJ1	neg			XRCC5	neg	CTAG1B	neg											CEP250	neg
										PSMB5	neg	RPL28	neg			CLASP1	neg					KLHL8	neg			FLNC	neg	LRPPRC	neg			TMEM33	neg	TXN	neg											HNRNPD	neg
										UBA52	neg	POLR2F	neg			MYO10	neg					PPP2R1A	neg			APTX	neg	PFAS	neg			UBE2K	neg	STX16	neg											SNRPA1	neg
										SCCPDH	neg	STK25	neg			SATB1	neg					SMAD3	neg			TMEM216	neg	PDPK1	neg			PSMD7	neg	UBE2I	neg											RPS21	neg
										ADSS	neg	RNASEH2A	neg			RAB6B	neg					MYO10	neg			CHEK1	neg	NRG1	neg			PDCD11	neg	TRIP6	neg											RPL11	neg
										CCNB2	neg	PSMA2	neg			CENPJ	neg					DCUN1D1	neg			TAF9	neg	MCM4	neg			EIF3I	neg	SMC2	neg											USP7	neg
										KPNA2	neg	RPAP3	neg			AP1M1	neg					PSMB5	neg			KDM1A	neg	DDX1	neg			LMAN1	neg	INTS2	neg											TMEM223	neg
										RPL4	neg	RFC3	neg			NONO	neg					DHX35	neg			CSNK2A2	neg	MINPP1	neg			PSAT1	neg	WHSC1	neg											RPL15	neg
										CDC20	neg	KPNA2	neg			LNX1	neg					PRPF40B	neg			MYCN	neg	DCTN1	neg			CLTC	neg	BUB3	neg											RAN	neg
										TRIP13	neg	RPS3	neg			VIPR1	neg					UBB	neg			RPL10A	neg	PRPF40B	neg			POMT2	neg	TNPO2	neg											NUP85	neg
										RAD18	neg	PATZ1	neg			PSPC1	neg					NR2F2	neg			NAA15	neg	CUL3	neg			CACYBP	neg	RBM14	neg											PDIA4	neg
										NUP43	neg	PA2G4	neg			TRIM27	neg					XPO7	neg			SERPINB4	neg	LARS	neg			PDIA6	neg	MCM3	neg											BANF1	neg
										YWHAZ	neg	RANBP1	neg			RFXAP	neg					COG8	neg			SPTBN1	neg	SMARCA4	neg			CSTF1	neg	HSPE1	neg											VEGFA	neg
										GTSE1	neg	RPLP1	neg			RFC3	neg					WWOX	neg			RCN2	neg	RAB6B	neg			H2AFX	neg	FEN1	neg											SAAL1	neg
										CUL4B	neg	IRF2BP1	neg			PIP5K1C	neg					GAB1	neg			TRIM28	neg	RTN3	neg			XRCC6	neg	MAGOH	neg											AP2S1	neg
										CCT4	neg	CCDC8	neg			TCF3	neg					SUCLG2	neg			XPOT	neg	VMA21	neg			RCN2	neg	PRPF40B	neg											ECT2	neg
										NCL	neg	PCBP2	neg			KPNA6	neg					STRAP	neg			TCP1	neg	VBP1	neg			PWP2	neg	SRPRB	neg											IGSF8	neg
										EPRS	neg	NAT10	neg			INSR	neg					NDUFS1	neg			DYNC2LI1	neg	LARP1	neg			ERP29	neg	PPP1R16A	neg											RPL35A	neg
										RPS23	neg	RPL11	neg			PRPF40B	neg					KDM1A	neg			PDS5A	neg	KIF2A	neg			ECT2	neg	CDC6	neg											TCP1	neg
										FOXM1	neg	IRS1	neg			POLR2B	neg					DARS2	neg			ATE1	neg	OLA1	neg			RPL37	neg	HSPA4L	neg											LARP1	neg
										CDK7	neg	NACAP1	neg			TTC28	neg					SIRT5	neg			RB1CC1	neg	FUS	neg			PSMD1	neg	TSN	neg											RPL12	neg
										STK11	neg	UBE2I	neg			ATF7IP	neg					MTOR	neg			TSC22D1	neg	DCTN4	neg			INHBC	neg	SREBF2	neg											IRF3	neg
										MRPL40	neg	RPL36A	neg			NUP93	neg					SMAD4	neg			FUS	neg	HSPH1	neg			SND1	neg	NOLC1	neg											LMNB1	neg
										NCAPG	neg	NPM1	neg			DYNC2H1	neg					TEK	neg			ANAPC5	neg	PAK1	neg			TRIB3	neg	RFC5	neg											DTL	neg
										RANGAP1	neg	NEDD4L	neg			FEN1	neg					NEDD4L	neg			RBM8A	neg	SPTAN1	neg			GMPS	neg	HNRNPM	neg											SCAP	neg
										SOX4	neg	DDT	neg			SAE1	neg					VDAC3	neg			NEDD4	neg	HUWE1	neg					RPA3	neg											GTSE1	neg
										SIRT5	neg	DDX11	neg			UBE2G2	neg					STXBP4	neg			ARFGEF2	neg	SEH1L	neg					RPN2	neg											IARS	neg
										RPSA	neg	LSM7	neg			DDB1	neg					PRDX3	neg			SIRT5	neg	HSP90AB1	neg					SKA1	neg											XRCC5	neg
										FEN1	neg	FH	neg			TERF2	neg					GSK3B	neg			GFPT1	neg	FOXK2	neg					UGGT1	neg											TMEM33	neg
										HNRNPAB	neg	NCAPH2	neg			EPRS	neg					HSPA9	neg			DCTPP1	neg	KPNA5	neg					VDAC3	neg											FARSA	neg
										TUBG1	neg	RPL13A	neg			PTPN11	neg					IFNA7	neg			SEC31A	neg	SF3B2	neg					PSMB3	neg											ILF3	neg
										EIF3M	neg	RAD23A	neg			TAB1	neg					PIP4K2C	neg			GCC2	neg	TM2D3	neg					NDRG1	neg											RPL13	neg
										HSPA9	neg	TCF3	neg			GAB1	neg					OCRL	neg			KIT	neg	TNPO2	neg					VDAC2	neg											PSMD6	neg
										DPAGT1	neg	RPL31	neg			NCL	neg					PSME3	neg			ATF2	neg	MYO10	neg					WIPF3	neg											FASN	neg
										CCNB1	neg	SUMO2	neg			PLCG1	neg					PRKCZ	neg			POLR2A	neg	NOLC1	neg					STIP1	neg											NR1I2	neg
										RUVBL2	neg	RFC2	neg			DCTN1	neg					SACM1L	neg			HNRNPH1	neg	KAT2A	neg					NPEPPS	neg											RANGAP1	neg
										RPL8	neg	RPS15	neg			TELO2	neg					ST3GAL4	neg			HSP90AA1	neg	ELMO1	neg					BYSL	neg											FUS	neg
										PSME3	neg	MME	neg			XRCC3	neg					YES1	neg			COG1	neg	CYCS	neg					MRPL40	neg											GRIN2B	neg
										CDC37	neg	STMN1	neg			SRC	neg					PCBP2	neg			MAPK8IP2	neg	TRAPPC2	neg					SIVA1	neg											RPL7A	neg
										TRIB3	neg	EEF1A1	neg			NOLC1	neg					TFAM	neg			RFWD3	neg	UNC119	neg					RPS7	neg											PSMA5	neg
										TXN	neg	MLST8	neg			MCM7	neg					HIF1A	neg			ARL13B	neg	MAP2K1	neg					EIF2B1	neg											RAC1	neg
										SGTA	neg	POLR2J	neg			HIP1R	neg					NEK4	neg			TTC28	neg	TERF2	neg					LNX1	neg											AHCTF1	neg
										RPS27A	neg	POLR1D	neg			CDKN1B	neg					COG2	neg			BRIP1	neg	MAPK8	neg					HSP90B1	neg											SUMO1	neg
										GARS	neg	RPS8	neg			ZNF146	neg					TMEM115	neg			SMARCE1	neg	POLR3K	neg					NFS1	neg											CAD	neg
										RAD23B	neg	RPL29	neg			PARK2	neg					KIT	neg			RPL31	neg	UBE3A	neg					C1orf112	neg											EIF3F	neg
										EIF2S3	neg	HIST1H4F	neg			IFNA2	neg					PRKAR2A	neg			HARS	neg	GCNT2	neg					ZNF207	neg											NUTF2	neg
										DKC1	neg	PSMD4	neg			TRRAP	neg					TP53BP1	neg			LNX1	neg	PIP4K2B	neg					CDC25C	neg											STAU1	neg
										RPS6	neg	C1orf112	neg			SPTBN2	neg					GOLGA4	neg			NUP54	neg	HECW2	neg					SGTA	neg											E2F4	neg
										RPL31	neg	SARS	neg			LARP1	neg					MLH1	neg			SPTBN2	neg	SPTBN4	neg					SLC25A5	neg											HNF1A	neg
										RFC3	neg	SOD1	neg			PI4KA	neg					WDR11	neg			BUB1	neg	SNCA	neg					DDX1	neg											RBBP7	neg
										CLIC1	neg	TLR9	neg			MYO5A	neg					PAFAH1B1	neg			SIAH1	neg	EIF3L	neg					PSMB7	neg											PDCD11	neg
										PSMA7	neg	DTNBP1	neg			ACTR1A	neg					EPHB4	neg			KHDRBS1	neg							EIF4A1	neg											HSP90AA1	neg
										EPHB4	neg	SAAL1	neg			LZTS2	neg					KNG1	neg			TPR	neg							EIF3B	neg											FGFR3	neg
										RPL13	neg	NOP56	neg			BRIP1	neg					HIP1R	neg			H2AFV	neg							TUBB2A	neg											SMARCA4	neg
										EPS8L2	neg	IFNA1	neg			HDAC4	neg					CD9	neg			RFXAP	neg							DDX18	neg											VMA21	neg
										NUDT21	neg	JUP	neg			HNRNPH1	neg					KPNA6	neg											PDCD11	neg											NCKIPSD	neg
										RPS21	neg	CCT3	neg			OBSL1	neg					HSPD1	neg											HSP90AA1	neg											PSMA7	neg
										DDX19A	neg	SRP14	neg			HNRNPK	neg					PSMD6	neg											DRG1	neg											FOXK2	neg
										CENPE	neg	NUDT21	neg			HNRNPA3	neg					SOCS2	neg											PTBP1	neg											RCC1	neg
										RUVBL1	neg	TUBA1B	neg			CSNK2A1	neg					CS	neg											CENPA	neg											RBM28	neg
										RPL19	neg	PCNA	neg			PRKCZ	neg					DHX30	neg											SOX2	neg											BUB1	neg
										RPL36	neg	FEN1	neg			TRIM28	neg					DNAJC16	neg											PAN2	neg											RPL28	neg
										NAA15	neg	ERP29	neg			BCR	neg					IPO5	neg											SLC1A5	neg											RPLP2	neg
										RPL12	neg	ILF2	neg			SLC7A3	neg					LIG4	neg											NCKIPSD	neg											RPS18	neg
										SERBP1	neg	CCT7	neg			OCRL	neg					TSN	neg											PTK2	neg											PSMD12	neg
										HNRNPA3	neg	HSD17B12	neg			TUBB2A	neg					DUSP3	neg											MCM7	neg											XRCC3	neg
										E2F4	neg	EWSR1	neg			CHERP	neg					KBTBD7	neg											EXO1	neg											RPL21	neg
										RPAP3	neg	SOX4	neg			MTHFD1	neg					RAB11A	neg											RPL35A	neg											SMARCC1	neg
										PSAT1	neg	HNRNPA2B1	neg			ANK3	neg					CUL3	neg											SUMO2	neg											RPS24	neg
										EWSR1	neg	PRKAB1	neg			TTC13	neg					PFN2	neg											CNNM1	neg											XPO6	neg
										ZNF146	neg	HSPD1	neg			TUBG1	neg					DHCR24	neg											CS	neg											UBE2N	neg
										SHMT2	neg	NUBP2	neg			DDX55	neg					PDHA1	neg											TIMM13	neg											PPP1R16A	neg
										PA2G4	neg	CDCA8	neg			CBL	neg					ETFA	neg											DDT	neg											NUDC	neg
										RPL7	neg	RNPS1	neg			ASXL1	neg					HERC2	neg											YWHAZ	neg											RPL38	neg
										RPS2	neg	MCM7	neg			DDX6	neg					GSTM3	neg											PSMC5	neg											TP53RK	neg
										TRAPPC6A	neg	CACYBP	neg			AP1G1	neg					VDAC2	neg											RIF1	neg											POU5F1	neg
										RPLP2	neg	UBA2	neg			SYNJ1	neg					UPF1	neg											SEMA4F	neg											TMEM206	neg
										GABRE	neg	VARS	neg			VARS	neg					COPS4	neg											RRM1	neg											TUBA1C	neg
										IRAK1	neg	SCN2B	neg			SMARCA4	neg					H2AFV	neg											NCL	neg											SLC38A1	neg
										CSNK2A2	neg	EXO1	neg			SFXN1	neg					GTF2I	neg											MAP3K7	neg											MCM7	neg
										HOXB8	neg	RPL37	neg			TP53BP1	neg					PIP5K1B	neg											DDIT3	neg											EFNB1	neg
										RPL30	neg	RPLP0	neg			MAPK8IP2	neg					DYNC2H1	neg											SVIL	neg											KPNA2	neg
										RFC2	neg	DRG1	neg			DDX51	neg					SLC7A3	neg											NUP155	neg											NCBP2	neg
										FASN	neg	HIST1H4I	neg			RPTOR	neg					COPG2	neg											LRRC59	neg											NME2	neg
										CYB5B	neg	DYNC1I1	neg			LRPPRC	neg					CBWD1	neg											DDX51	neg											LAGE3	neg
										GHDC	neg	XRCC6	neg			FGFR3	neg					ITCH	neg											KPNA4	neg											ETS2	neg
										NLE1	neg	NUP37	neg									TOP2B	neg											IRF2BP1	neg											TOMM40	neg
										TSN	neg	RPL4	neg									SMAD2	neg											MAD2L1	neg											TAGLN2	neg
										CHERP	neg	HNRNPD	neg									PRMT5	neg											PDIA6	neg											S100A11	neg
										DDX51	neg	EXOSC4	neg									PTK2	neg											RAD51	neg											POLR2G	neg
										ZNF207	neg	PFDN5	neg									UBQLN1	neg											G3BP1	neg											RPLP0	neg
										HNRNPU	neg	TUBA4A	neg									VCL	neg											CUL7	neg											KDM1A	neg
										SLC39A11	neg	NUDC	neg									DYNC1I2	neg											SMAD3	neg											PSMA2	neg
										NCBP1	neg	PARP2	neg									MAP1LC3A	neg											RNF2	neg											PPIA	neg
										UBE2N	neg	NUDT5	neg									RORC	neg											DYNC1H1	neg											HIST1H4E	neg
										H2AFX	neg	CLPP	neg									RANBP2	neg											PRKDC	neg											RPL36	neg
										H2AFV	neg	NLE1	neg									PPP5C	neg											POLR3K	neg											BTF3	neg
										RPS4X	neg	TAB1	neg									SOX6	neg											PRMT1	neg											SUMO2	neg
										THADA	neg	DCTN3	neg									KAT2B	neg											SIRT5	neg											RPSA	neg
										RPL28	neg	CCT5	neg									IPO13	neg											CCT7	neg											BRCA1	neg
										PPP2R1A	neg	EFTUD2	neg									PDCD6IP	neg											MCM2	neg											CCNB1	neg
										STX16	neg	TRAP1	neg									PRKAA1	neg											RPL38	neg											HIST1H4D	neg
										MDM4	neg	TMEM160	neg									JUP	neg											SYNCRIP	neg											RPLP1	neg
										EIF4B	neg	ERGIC3	neg									FH	neg											E2F1	neg											POM121	neg
										MSH2	neg	STRAP	neg									COG7	neg											CLTCL1	neg											RPL31	neg
										CFTR	neg	HSP90AB1	neg									YAP1	neg											PRKAB2	neg											PSAT1	neg
										KNTC1	neg	SYK	neg									USP19	neg											RFWD3	neg											DDX55	neg
										NPM1	neg	FANCI	neg									PCMT1	neg											TLX3	neg											IMPDH2	neg
										TP53RK	neg	MARS	neg									PDHB	neg											EWSR1	neg											RANBP1	neg
										SSRP1	neg	NME2	neg									SPTAN1	neg											EIF6	neg											TBCE	neg
										POLR2J	neg	RPS11	neg									DOCK1	neg											PDCD6	neg											CYB5B	neg
										SLC1A5	neg	PPP2R1A	neg									GLRX5	neg											SNRNP200	neg											RPL24	neg
										SSSCA1	neg	PSMB3	neg									RAB5C	neg											POLR2A	neg											SLC25A1	neg
										POLR3K	neg	EIF3B	neg									NUDT21	neg											TCP1	neg											RPL35	neg
										RFC5	neg	RPS3A	neg									CYFIP2	neg											TRIP13	neg											DARS	neg
										SPTBN2	neg	GAPDH	neg									PARK2	neg											COPB2	neg											RPL23	neg
										POLD1	neg	NASP	neg									IARS2	neg											CAND1	neg											PNKD	neg
										RAB36	neg	EEF1B2	neg									SPTBN1	neg											NUP153	neg											PSPC1	neg
										IQCB1	neg	IPO4	neg									SATB1	neg											CNIH2	neg											RPL27	neg
										LRPPRC	neg	RPL3	neg									POMT2	neg											YKT6	neg											CDC25C	neg
										TBCA	neg	SF3B2	neg									GABARAPL1	neg											HSPA4	neg											EFTUD2	neg
										PREB	neg	NUF2	neg									YWHAE	neg											TRIM28	neg											PSMD13	neg
										POLR1B	neg	WBP1	neg									PPP6C	neg											PRPF19	neg											EIF1AX	neg
										WDR4	neg	FAU	neg									COMTD1	neg											IQCB1	neg											NAP1L1	neg
										RCC1	neg	TBCA	neg									VAV2	neg											LRPPRC	neg											RPL29	neg
										RPL5	neg	CDK4	neg									SH3GLB2	neg											HSF1	neg											DSN1	neg
										OLA1	neg	SGTA	neg									NEK9	neg											ILF2	neg											RPS15	neg
										GRPEL1	neg	PDHB	neg									GNAI1	neg											WDHD1	neg											POLR2K	neg
										SUMO2	neg	RPA1	neg									PSAT1	neg											CKAP5	neg											EIF3B	neg
										PSMD14	neg	NCAPG	neg									UBA1	neg											MYO19	neg											UTP15	neg
										CEP250	neg	MCM5	neg									RGP1	neg											HSPD1	neg											UBE2I	neg
										RPLP1	neg	TELO2	neg									SLC2A4	neg											SOD1	neg											TRIM27	neg
										TARDBP	neg	GTF2E2	neg									PRKAG2	neg											JUP	neg											MET	neg
										GSK3B	neg	POU2F2	neg									PPIF	neg											C10orf35	neg											NUP37	neg
										TRAPPC9	neg	SNRPA	neg									PCK1	neg											CCT6A	neg											TRIP13	neg
										RPL6	neg	COPS5	neg									IGF1R	neg											PTGES3	neg											RUVBL1	neg
										U2AF2	neg	RPL21	neg									SLC39A4	neg											PPP4C	neg											HSPD1	neg
										FOXK2	neg	XPO1	neg									TFAP2C	neg											GABRE	neg											GTF3C2	neg
										PPA1	neg	MAZ	neg									CSTF2	neg											EIF4A3	neg											HRAS	neg
										RPGRIP1L	neg	SNRPA1	neg									SCCPDH	neg											XPOT	neg											TNPO2	neg
										NCBP2	neg	IGBP1	neg									EIF3A	neg											UNC119	neg											RPS8	neg
										MAPRE1	neg	ILF3	neg									MCOLN3	neg											IPO13	neg											HDAC2	neg
										USP10	neg	MCM3	neg									MTNR1A	neg											NASP	neg											ANLN	neg
										TFDP1	neg	HIST1H4A	neg									EIF1B	neg											DARS	neg											BOP1	neg
										HSP90AB1	neg	DDB1	neg																					RNPS1	neg											RPN1	neg
										EIF3F	neg	HNRNPA3	neg																					LDHA	neg											SHFM1	neg
										YBX1	neg	PSMD3	neg																					PDK1	neg											TUBG1	neg
										NAP1L1	neg	POLR2G	neg																					RCC1	neg											DCAF13	neg
										PDIA2	neg	DLD	neg																					CSTF1	neg											YBX1	neg
										RRM2	neg	POLR2L	neg																					PA2G4	neg											HNRNPAB	neg
										HSPA1B	neg	RPL5	neg																					TRIB3	neg											TRIB3	neg
										TUBA1C	neg	EIF2B1	neg																					MED20	neg											NUF2	neg
										RPL11	neg	KHDRBS1	neg																					DDB1	neg											POLD1	neg
										XPO4	neg	SIVA1	neg																					UTP20	neg											CSNK1E	neg
										RPL27	neg	INPP5D	neg																					NOP56	neg											NACAP1	neg
										NMD3	neg	KLC1	neg																					IMMT	neg											RPS23	neg
										FKBP3	neg																							YY1	neg											OFD1	neg
										PRPF40B	neg																							WDR18	neg											RFC3	neg
										TCEB1	neg																							ECT2	neg
										MED4	neg																							PHB2	neg
										RPS8	neg																							RFC4	neg
										PREP	neg																							CHD4	neg
										RPL21	neg																							YWHAQ	neg
										TPT1	neg																							EPHA7	neg
										MET	neg																							RPS17	neg
										ELAVL1	neg																							HSPH1	neg
										EZH2	neg																							HEATR6	neg
										PGLS	neg																							NUP85	neg
										HSPE1	neg																							POLR1B	neg
										TIMM13	neg																							IDH3B	neg
										WDR18	neg																							COPS3	neg
										NSDHL	neg																							STAU1	neg
										HSD17B12	neg																							PSMD1	neg
										CDC25A	neg																							RPL6	neg
										DDX55	neg																							XPO1	neg
										DIABLO	neg																							MARS	neg
										MYB	neg																							NAT10	neg
										WIPI2	neg																							NONO	neg
										POLR2D	neg																							SAAL1	neg
										RPS19	neg																							HIP1R	neg
										RPL32	neg																							UCHL5	neg
										EIF3B	neg																							OLA1	neg
										MYO10	neg																							MTHFD1	neg
										HEATR1	neg																							TMCO6	neg
										COG5	neg																							WDFY2	neg
										CSTF1	neg																							POLR1C	neg
										TFAM	neg																							YES1	neg
										C1orf112	neg																							TMEM216	neg
										NAT10	neg																							GOLGA5	neg
										UTP20	neg																							NUP37	neg
										TKT	neg																							DEK	neg
										PES1	neg																							CCNB2	neg
										MAP1LC3A	neg																							DDX11	neg
										GBAS	neg																							FAM91A1	neg
										VDAC1	neg																							VDAC1	neg
										PPIF	neg																							SPTBN2	neg
										CAPRIN1	neg																							XRCC6	neg
										CDK1	neg																							KIF18A	neg
										FARSA	neg																							TOMM40	neg
										GSPT1	neg																							NUP133	neg
										HNRNPK	neg																							NSDHL	neg
										YAP1	neg																							HNRNPAB	neg
										IPO7	neg																							TAB1	neg
										NOP56	neg																							GSTM3	neg
										NUDC	neg																							KIF2C	neg
										LAGE3	neg																							NARS	neg
										PSMD4	neg																							PSMB4	neg
										CDK2	neg																							FKBP3	neg
										TMEM33	neg																							PIP4K2C	neg
										DCAF13	neg																							POM121	neg
										STMN1	neg																							CNBP	neg
										CUL1	neg																							SEH1L	neg
										PSMB7	neg																							TMEM171	neg
										IPO5	neg																							MRE11A	neg
										MRPS17	neg																							HDAC1	neg
										RPS15A	neg																							KEAP1	neg
										OFD1	neg																							P4HB	neg
										STIP1	neg																							LSM7	neg
										CDC6	neg																							ETFA	neg
										STAU1	neg																							SHMT2	neg
										RPL24	neg																							PSMD12	neg
										KPNA3	neg																							SPTB	neg
										XRCC3	neg																							TFAP2A	neg
										RPS3	neg																							LYPD6	neg
										CLPP	neg																							RPLP1	neg
										MDH2	neg																							YWHAG	neg
										PSMD3	neg																							TNPO3	neg
										SAE1	neg																							SREBF1	neg
										RPS14	neg																							MCM4	neg
										COPZ1	neg																							HNRNPA3	neg
										RFXAP	neg																							CUL1	neg
										SLC38A1	neg																							U2AF2	neg
										RPL18	neg																							STX6	neg
										TOMM40	neg																							IPO4	neg
										HNRNPC	neg																							PRPF4	neg
										DSN1	neg																							PAK2	neg
										IGSF8	neg																							POLR2F	neg
										SET	neg																							VBP1	neg
										RPS7	neg																							EIF3H	neg
										MYO19	neg																							SOX4	neg
										RPS25	neg																							SRC	neg
										RPS20	neg																							RCC2	neg
										RARS	neg																							SNAP29	neg
										EEF1G	neg																							TFRC	neg
										S100A11	neg
										EFTUD2	neg
										DEK	neg
										PTP4A3	neg
										VPS35	neg
										UHRF1	neg
										RPS16	neg
										HNRNPA1	neg
										SRC	neg
										RCN2	neg
										HSPH1	neg
										G3BP1	neg
										PTBP1	neg
										HGS	neg
										RPS18	neg
										CBWD1	neg
										DOLK	neg
										GTF3C3	neg
										MYC	neg
										UTP15	neg
										RPL36A	neg
										DHX35	neg
										TUBA4A	neg
										CKAP5	neg
										POMGNT1	neg
										PHB	neg
										CUX1	neg
										NUTF2	neg
										EIF2B1	neg
										ITGA6	neg
										KATNB1	neg
										TRAPPC2	neg
										SNRPB2	neg
										PAXIP1	neg
[truncated: 18 more columns]
