# Supplementary material for: Prediction of biomarkers and therapeutic combinations for anti-PD-1 immunotherapy using the global gene network association
Source: Nat Commun. 2022 Jan 10;13:42. doi: 10.1038/s41467-021-27651-4 (PMC8748689; doi:10.1038/s41467-021-27651-4)
Supplement: Supplementary file 6 — Supplementary Data 3 [file 41467_2021_27651_MOESM6_ESM.xlsx]

## Sheet: Supplementary Data 3a
Supplemental Data 3a: Pathway enrichment analysis of the top immune-positive genes in the 34 TCGA cancer types
ACC.pathways	ACC.enrichment significance (fdr)	BLCA.pathways	BLCA.enrichment significance (fdr)	BRCA.pathways	BRCA.enrichment significance (fdr)	CESC.pathways	CESC.enrichment significance (fdr)	CHOL.pathways	CHOL.enrichment significance (fdr)	COAD.pathways	COAD.enrichment significance (fdr)	DLBC.pathways	DLBC.enrichment significance (fdr)	ESCA.pathways	ESCA.enrichment significance (fdr)	GBM.pathways	GBM.enrichment significance (fdr)	HNSC.pathways	HNSC.enrichment significance (fdr)	KICH.pathways	KICH.enrichment significance (fdr)	KIRC.pathways	KIRC.enrichment significance (fdr)	KIRP.pathways	KIRP.enrichment significance (fdr)	LAML.pathways	LAML.enrichment significance (fdr)	LGG.pathways	LGG.enrichment significance (fdr)	LIHC.pathways	LIHC.enrichment significance (fdr)	LUAD.pathways	LUAD.enrichment significance (fdr)	LUSC.pathways	LUSC.enrichment significance (fdr)	MESO.pathways	MESO.enrichment significance (fdr)	OV.pathways	OV.enrichment significance (fdr)	PAAD.pathways	PAAD.enrichment significance (fdr)	PCPG.pathways	PCPG.enrichment significance (fdr)	PRAD.pathways	PRAD.enrichment significance (fdr)	READ.pathways	READ.enrichment significance (fdr)	SARC.pathways	SARC.enrichment significance (fdr)
REACTOME_CYTOKINE_SIGNALING_IN_IMMUNE_SYSTEM	1.49141e-49	REACTOME_CYTOKINE_SIGNALING_IN_IMMUNE_SYSTEM	1.98089e-54	REACTOME_CYTOKINE_SIGNALING_IN_IMMUNE_SYSTEM	8.02405e-62	REACTOME_CYTOKINE_SIGNALING_IN_IMMUNE_SYSTEM	3.70533e-60	REACTOME_CYTOKINE_SIGNALING_IN_IMMUNE_SYSTEM	1.75126e-60	REACTOME_CYTOKINE_SIGNALING_IN_IMMUNE_SYSTEM	3.61167e-66	REACTOME_CYTOKINE_SIGNALING_IN_IMMUNE_SYSTEM	4.9136e-64	REACTOME_CYTOKINE_SIGNALING_IN_IMMUNE_SYSTEM	1.45474e-64	REACTOME_CYTOKINE_SIGNALING_IN_IMMUNE_SYSTEM	2.38237e-56	REACTOME_CYTOKINE_SIGNALING_IN_IMMUNE_SYSTEM	6.9344e-69	REACTOME_CYTOKINE_SIGNALING_IN_IMMUNE_SYSTEM	9.08815e-63	REACTOME_CYTOKINE_SIGNALING_IN_IMMUNE_SYSTEM	2.14472e-59	KEGG_RIBOSOME	7.01857e-52	REACTOME_CYTOKINE_SIGNALING_IN_IMMUNE_SYSTEM	3.30683e-61	REACTOME_CYTOKINE_SIGNALING_IN_IMMUNE_SYSTEM	4.41406e-68	REACTOME_CYTOKINE_SIGNALING_IN_IMMUNE_SYSTEM	6.37788e-58	REACTOME_CYTOKINE_SIGNALING_IN_IMMUNE_SYSTEM	5.6188e-61	REACTOME_CYTOKINE_SIGNALING_IN_IMMUNE_SYSTEM	6.93976e-70	REACTOME_CYTOKINE_SIGNALING_IN_IMMUNE_SYSTEM	7.6486e-59	REACTOME_CYTOKINE_SIGNALING_IN_IMMUNE_SYSTEM	5.82133e-58	REACTOME_CYTOKINE_SIGNALING_IN_IMMUNE_SYSTEM	3.90699e-84	REACTOME_CYTOKINE_SIGNALING_IN_IMMUNE_SYSTEM	1.67863e-46	REACTOME_CYTOKINE_SIGNALING_IN_IMMUNE_SYSTEM	7.75651e-59	REACTOME_CYTOKINE_SIGNALING_IN_IMMUNE_SYSTEM	6.56903e-57	REACTOME_CYTOKINE_SIGNALING_IN_IMMUNE_SYSTEM	7.19434e-62
IMMUNE_SYSTEM_PROCESS	3.32737e-42	IMMUNE_SYSTEM_PROCESS	2.69064e-42	REACTOME_INTERFERON_SIGNALING	3.28745e-44	IMMUNE_SYSTEM_PROCESS	7.00292e-44	KEGG_RIBOSOME	4.07684e-47	PID_TCR_PATHWAY	1.14847e-46	REACTOME_INTERFERON_SIGNALING	8.02509e-41	REACTOME_INTERFERON_SIGNALING	7.1901e-48	REACTOME_INTERFERON_SIGNALING	3.1468e-42	IMMUNE_SYSTEM_PROCESS	1.20459e-47	PID_TCR_PATHWAY	8.76594e-45	REACTOME_CELL_CYCLE	1.94068e-46	REACTOME_3_UTR_MEDIATED_TRANSLATIONAL_REGULATION	3.5123e-51	REACTOME_INTERFERON_SIGNALING	2.33026e-39	REACTOME_INTERFERON_SIGNALING	1.01318e-49	IMMUNE_SYSTEM_PROCESS	3.89264e-43	IMMUNE_SYSTEM_PROCESS	9.54097e-46	REACTOME_INTERFERON_GAMMA_SIGNALING	1.02242e-43	REACTOME_INTERFERON_GAMMA_SIGNALING	3.41236e-44	REACTOME_INTERFERON_GAMMA_SIGNALING	2.63532e-44	KEGG_T_CELL_RECEPTOR_SIGNALING_PATHWAY	8.46719e-51	KEGG_ANTIGEN_PROCESSING_AND_PRESENTATION	1.43765e-37	IMMUNE_SYSTEM_PROCESS	2.07589e-39	KEGG_GRAFT_VERSUS_HOST_DISEASE	8.04122e-38	REACTOME_INTERFERON_GAMMA_SIGNALING	2.27752e-42
KEGG_ANTIGEN_PROCESSING_AND_PRESENTATION	2.15812e-40	KEGG_ANTIGEN_PROCESSING_AND_PRESENTATION	2.73453e-39	IMMUNE_SYSTEM_PROCESS	3.28745e-44	KEGG_GRAFT_VERSUS_HOST_DISEASE	1.68331e-43	REACTOME_PEPTIDE_CHAIN_ELONGATION	4.07684e-47	KEGG_T_CELL_RECEPTOR_SIGNALING_PATHWAY	3.17927e-43	KEGG_JAK_STAT_SIGNALING_PATHWAY	9.96827e-39	REACTOME_INTERFERON_GAMMA_SIGNALING	4.52032e-47	REACTOME_INTERFERON_GAMMA_SIGNALING	5.65228e-40	REACTOME_INTERFERON_SIGNALING	1.7933e-47	REACTOME_INTERFERON_SIGNALING	7.34236e-42	REACTOME_INTERFERON_SIGNALING	2.88378e-44	REACTOME_CYTOKINE_SIGNALING_IN_IMMUNE_SYSTEM	3.85613e-51	PID_TCR_PATHWAY	7.45973e-39	REACTOME_INTERFERON_GAMMA_SIGNALING	2.09876e-41	KEGG_GRAFT_VERSUS_HOST_DISEASE	5.83549e-42	REACTOME_INTERFERON_GAMMA_SIGNALING	1.73682e-41	REACTOME_INTERFERON_SIGNALING	1.02242e-43	REACTOME_INTERFERON_SIGNALING	3.41236e-44	IMMUNE_SYSTEM_PROCESS	2.4437e-43	PID_TCR_PATHWAY	4.20861e-50	KEGG_GRAFT_VERSUS_HOST_DISEASE	1.64443e-37	REACTOME_INTERFERON_SIGNALING	3.59149e-39	PID_TCR_PATHWAY	8.04122e-38	IMMUNE_SYSTEM_PROCESS	3.24117e-42
KEGG_GRAFT_VERSUS_HOST_DISEASE	2.03465e-36	REACTOME_INTERFERON_SIGNALING	3.77355e-38	KEGG_GRAFT_VERSUS_HOST_DISEASE	3.75883e-43	REACTOME_INTERFERON_SIGNALING	3.6306e-42	REACTOME_3_UTR_MEDIATED_TRANSLATIONAL_REGULATION	6.92166e-44	PID_CD8TCRPATHWAY	4.72164e-40	KEGG_T_CELL_RECEPTOR_SIGNALING_PATHWAY	7.28712e-35	IMMUNE_SYSTEM_PROCESS	1.53775e-45	IMMUNE_SYSTEM_PROCESS	7.34081e-34	KEGG_GRAFT_VERSUS_HOST_DISEASE	2.85095e-44	PID_CD8TCRPATHWAY	7.05112e-41	REACTOME_CELL_CYCLE_MITOTIC	3.16164e-44	REACTOME_METABOLISM_OF_MRNA	6.93374e-51	PID_PDGFRBPATHWAY	3.57602e-38	KEGG_ANTIGEN_PROCESSING_AND_PRESENTATION	1.91375e-31	REACTOME_INTERFERON_SIGNALING	7.27571e-40	PID_TCR_PATHWAY	3.01657e-41	IMMUNE_SYSTEM_PROCESS	2.69747e-42	IMMUNE_SYSTEM_PROCESS	6.20607e-42	REACTOME_INTERFERON_SIGNALING	8.29057e-42	REACTOME_INTERFERON_SIGNALING	2.34813e-46	KEGG_T_CELL_RECEPTOR_SIGNALING_PATHWAY	4.19662e-36	REACTOME_INTERFERON_GAMMA_SIGNALING	3.32119e-38	KEGG_T_CELL_RECEPTOR_SIGNALING_PATHWAY	4.05948e-35	REACTOME_INTERFERON_SIGNALING	3.47852e-42
KEGG_T_CELL_RECEPTOR_SIGNALING_PATHWAY	6.69322e-36	KEGG_GRAFT_VERSUS_HOST_DISEASE	4.91929e-38	REACTOME_INTERFERON_GAMMA_SIGNALING	9.1772e-43	REACTOME_INTERFERON_GAMMA_SIGNALING	2.16507e-41	REACTOME_TRANSLATION	1.5557e-43	REACTOME_INTERFERON_GAMMA_SIGNALING	6.47627e-39	KEGG_NATURAL_KILLER_CELL_MEDIATED_CYTOTOXICITY	1.98611e-32	KEGG_GRAFT_VERSUS_HOST_DISEASE	8.50935e-44	KEGG_GRAFT_VERSUS_HOST_DISEASE	1.6989e-32	IMMUNE_RESPONSE	2.08876e-43	KEGG_GRAFT_VERSUS_HOST_DISEASE	7.31697e-41	REACTOME_INFLUENZA_LIFE_CYCLE	1.82211e-40	REACTOME_TRANSLATION	1.61113e-50	REACTOME_INTERFERON_GAMMA_SIGNALING	1.33619e-37	KEGG_T_CELL_RECEPTOR_SIGNALING_PATHWAY	2.40314e-31	REACTOME_INTERFERON_GAMMA_SIGNALING	1.04061e-39	KEGG_GRAFT_VERSUS_HOST_DISEASE	1.10316e-40	KEGG_GRAFT_VERSUS_HOST_DISEASE	1.7981e-39	KEGG_GRAFT_VERSUS_HOST_DISEASE	1.92019e-41	KEGG_GRAFT_VERSUS_HOST_DISEASE	1.24298e-41	REACTOME_TCR_SIGNALING	2.57788e-41	IMMUNE_SYSTEM_PROCESS	1.1978e-34	PID_TCR_PATHWAY	2.35289e-36	IMMUNE_SYSTEM_PROCESS	2.9899e-34	REACTOME_ER_PHAGOSOME_PATHWAY	8.98169e-42
PID_CXCR4_PATHWAY	8.31188e-36	REACTOME_INTERFERON_GAMMA_SIGNALING	1.48116e-37	KEGG_ANTIGEN_PROCESSING_AND_PRESENTATION	3.15109e-40	KEGG_ANTIGEN_PROCESSING_AND_PRESENTATION	8.35518e-41	REACTOME_NONSENSE_MEDIATED_DECAY_ENHANCED_BY_THE_EXON_JUNCTION_COMPLEX	1.26209e-42	KEGG_GRAFT_VERSUS_HOST_DISEASE	7.33241e-37	REACTOME_INTERFERON_ALPHA_BETA_SIGNALING	3.8705e-31	KEGG_ANTIGEN_PROCESSING_AND_PRESENTATION	1.3975e-42	REACTOME_TRANSLATION	5.11581e-32	REACTOME_INTERFERON_GAMMA_SIGNALING	3.54632e-42	KEGG_T_CELL_RECEPTOR_SIGNALING_PATHWAY	1.48774e-37	KEGG_RIBOSOME	1.8632e-40	REACTOME_SRP_DEPENDENT_COTRANSLATIONAL_PROTEIN_TARGETING_TO_MEMBRANE	1.10365e-49	KEGG_T_CELL_RECEPTOR_SIGNALING_PATHWAY	9.3347e-37	PID_TCR_PATHWAY	2.91448e-31	KEGG_ANTIGEN_PROCESSING_AND_PRESENTATION	6.21475e-39	IMMUNE_RESPONSE	2.03232e-38	IMMUNE_RESPONSE	1.10812e-38	KEGG_ANTIGEN_PROCESSING_AND_PRESENTATION	4.89153e-38	KEGG_ALLOGRAFT_REJECTION	1.56911e-37	IMMUNE_SYSTEM_PROCESS	5.60944e-41	REACTOME_INTERFERON_GAMMA_SIGNALING	2.83829e-33	PID_IL12_2PATHWAY	1.22273e-35	KEGG_JAK_STAT_SIGNALING_PATHWAY	3.09759e-34	REACTOME_ANTIGEN_PROCESSING_CROSS_PRESENTATION	3.46072e-40
PID_TCR_PATHWAY	1.3019e-35	IMMUNE_RESPONSE	3.25921e-35	KEGG_ALLOGRAFT_REJECTION	4.72546e-39	IMMUNE_RESPONSE	1.32246e-38	REACTOME_METABOLISM_OF_MRNA	2.78032e-42	IMMUNE_SYSTEM_PROCESS	7.33241e-37	PID_IL12_2PATHWAY	6.56655e-31	IMMUNE_RESPONSE	2.81723e-41	KEGG_ANTIGEN_PROCESSING_AND_PRESENTATION	5.13777e-32	KEGG_ANTIGEN_PROCESSING_AND_PRESENTATION	1.16898e-41	REACTOME_INTERFERON_GAMMA_SIGNALING	1.22641e-36	REACTOME_TRANSLATION	1.54659e-38	REACTOME_PEPTIDE_CHAIN_ELONGATION	2.97566e-49	PID_CD8TCRPATHWAY	1.03772e-36	PID_IL12_2PATHWAY	1.09593e-30	KEGG_ALLOGRAFT_REJECTION	4.30094e-38	REACTOME_INTERFERON_SIGNALING	6.96287e-38	PID_IL12_2PATHWAY	1.31566e-37	KEGG_ALLOGRAFT_REJECTION	1.98928e-37	KEGG_ANTIGEN_PROCESSING_AND_PRESENTATION	9.60578e-37	KEGG_PATHWAYS_IN_CANCER	1.03795e-39	REACTOME_INTERFERON_SIGNALING	2.48847e-32	KEGG_LEISHMANIA_INFECTION	6.53369e-35	REACTOME_INTERFERON_GAMMA_SIGNALING	1.14632e-33	KEGG_T_CELL_RECEPTOR_SIGNALING_PATHWAY	8.05023e-39
IMMUNE_RESPONSE	6.17529e-35	KEGG_ALLOGRAFT_REJECTION	3.25814e-34	IMMUNE_RESPONSE	6.63214e-38	PID_TCR_PATHWAY	7.56554e-38	REACTOME_SRP_DEPENDENT_COTRANSLATIONAL_PROTEIN_TARGETING_TO_MEMBRANE	5.87782e-41	REACTOME_HEMOSTASIS	8.9224e-36	REACTOME_INTERFERON_GAMMA_SIGNALING	2.89952e-30	KEGG_ALLOGRAFT_REJECTION	2.20025e-37	PID_TCR_PATHWAY	1.10603e-31	KEGG_ALLOGRAFT_REJECTION	4.06556e-40	KEGG_ANTIGEN_PROCESSING_AND_PRESENTATION	6.75768e-36	REACTOME_SRP_DEPENDENT_COTRANSLATIONAL_PROTEIN_TARGETING_TO_MEMBRANE	5.9126e-38	REACTOME_INFLUENZA_VIRAL_RNA_TRANSCRIPTION_AND_REPLICATION	2.06989e-48	KEGG_GRAFT_VERSUS_HOST_DISEASE	2.68378e-36	IMMUNE_SYSTEM_PROCESS	7.31593e-30	IMMUNE_RESPONSE	2.02935e-37	KEGG_ANTIGEN_PROCESSING_AND_PRESENTATION	3.04395e-37	KEGG_NATURAL_KILLER_CELL_MEDIATED_CYTOTOXICITY	1.58311e-37	IMMUNE_RESPONSE	2.02624e-37	KEGG_LEISHMANIA_INFECTION	1.07075e-35	PID_CD8TCRPATHWAY	1.2055e-39	KEGG_ALLOGRAFT_REJECTION	3.92959e-32	KEGG_ALLOGRAFT_REJECTION	6.53369e-35	PID_CD8TCRPATHWAY	8.09185e-33	REACTOME_HOST_INTERACTIONS_OF_HIV_FACTORS	8.05023e-39
KEGG_ALLOGRAFT_REJECTION	6.68652e-33	PID_TCR_PATHWAY	4.01545e-34	PID_TCR_PATHWAY	2.12499e-37	KEGG_ALLOGRAFT_REJECTION	2.26835e-37	REACTOME_INFLUENZA_VIRAL_RNA_TRANSCRIPTION_AND_REPLICATION	5.87782e-41	KEGG_JAK_STAT_SIGNALING_PATHWAY	5.23756e-35	IMMUNE_SYSTEM_PROCESS	2.36524e-28	REACTOME_INTERFERON_ALPHA_BETA_SIGNALING	2.2452e-37	PID_IL12_2PATHWAY	4.39974e-31	KEGG_NATURAL_KILLER_CELL_MEDIATED_CYTOTOXICITY	6.57663e-36	IMMUNE_SYSTEM_PROCESS	1.1481e-35	REACTOME_PEPTIDE_CHAIN_ELONGATION	1.28971e-37	REACTOME_METABOLISM_OF_RNA	1.12393e-46	KEGG_LEISHMANIA_INFECTION	7.75515e-36	KEGG_LEISHMANIA_INFECTION	9.17645e-30	KEGG_T_CELL_RECEPTOR_SIGNALING_PATHWAY	1.95817e-36	KEGG_ALLOGRAFT_REJECTION	7.46421e-37	KEGG_ANTIGEN_PROCESSING_AND_PRESENTATION	2.06833e-37	KEGG_T_CELL_RECEPTOR_SIGNALING_PATHWAY	4.5532e-34	PID_TCR_PATHWAY	1.07075e-35	REACTOME_SIGNALING_BY_ILS	1.3548e-39	KEGG_LEISHMANIA_INFECTION	1.67055e-31	KEGG_GRAFT_VERSUS_HOST_DISEASE	6.53369e-35	REACTOME_TCR_SIGNALING	8.09185e-33	REACTOME_HIV_INFECTION	2.58727e-38
KEGG_NATURAL_KILLER_CELL_MEDIATED_CYTOTOXICITY	2.02011e-32	KEGG_LEISHMANIA_INFECTION	5.60424e-31	PID_IL12_2PATHWAY	8.39643e-35	PID_IL12_2PATHWAY	2.85972e-35	REACTOME_METABOLISM_OF_RNA	1.1811e-39	KEGG_NATURAL_KILLER_CELL_MEDIATED_CYTOTOXICITY	5.23756e-35	PID_CD8TCRDOWNSTREAMPATHWAY	1.99032e-27	PID_IL12_2PATHWAY	1.3519e-33	REACTOME_METABOLISM_OF_MRNA	3.73868e-30	PID_IL12_2PATHWAY	6.57663e-36	KEGG_ALLOGRAFT_REJECTION	6.10701e-35	REACTOME_3_UTR_MEDIATED_TRANSLATIONAL_REGULATION	3.7678e-37	REACTOME_INFLUENZA_LIFE_CYCLE	4.3805e-46	PID_CXCR4_PATHWAY	2.92874e-35	REACTOME_INTERFERON_ALPHA_BETA_SIGNALING	1.34898e-29	PID_TCR_PATHWAY	2.53979e-36	KEGG_T_CELL_RECEPTOR_SIGNALING_PATHWAY	4.43477e-36	KEGG_T_CELL_RECEPTOR_SIGNALING_PATHWAY	2.06833e-37	PID_TCR_PATHWAY	7.34795e-34	IMMUNE_RESPONSE	1.96128e-35	KEGG_JAK_STAT_SIGNALING_PATHWAY	3.88945e-39	PID_TCR_PATHWAY	4.28137e-30	KEGG_T_CELL_RECEPTOR_SIGNALING_PATHWAY	6.86847e-35	KEGG_ANTIGEN_PROCESSING_AND_PRESENTATION	1.08037e-32	KEGG_ANTIGEN_PROCESSING_AND_PRESENTATION	1.03852e-37
PID_PDGFRBPATHWAY	2.81408e-32	KEGG_NATURAL_KILLER_CELL_MEDIATED_CYTOTOXICITY	1.16439e-30	KEGG_TYPE_I_DIABETES_MELLITUS	3.26996e-34	PID_CD8TCRPATHWAY	9.15318e-35	KEGG_GRAFT_VERSUS_HOST_DISEASE	2.75744e-39	REACTOME_INTERFERON_SIGNALING	8.94415e-35	PID_TCR_PATHWAY	9.73743e-26	KEGG_HEMATOPOIETIC_CELL_LINEAGE	4.72969e-33	KEGG_LEISHMANIA_INFECTION	3.81366e-30	KEGG_TYPE_I_DIABETES_MELLITUS	3.54181e-35	KEGG_NATURAL_KILLER_CELL_MEDIATED_CYTOTOXICITY	3.2976e-34	REACTOME_METABOLISM_OF_MRNA	1.14835e-36	REACTOME_NONSENSE_MEDIATED_DECAY_ENHANCED_BY_THE_EXON_JUNCTION_COMPLEX	1.71814e-44	IMMUNE_SYSTEM_PROCESS	1.23872e-34	KEGG_ALLOGRAFT_REJECTION	5.75195e-29	PID_IL12_2PATHWAY	1.63461e-35	PID_IL12_2PATHWAY	1.10513e-35	PID_TCR_PATHWAY	7.95257e-37	REACTOME_HOST_INTERACTIONS_OF_HIV_FACTORS	3.42351e-33	KEGG_T_CELL_RECEPTOR_SIGNALING_PATHWAY	2.21249e-34	PID_PDGFRBPATHWAY	4.05044e-39	KEGG_TYPE_I_DIABETES_MELLITUS	1.76213e-29	IMMUNE_RESPONSE	3.70956e-33	KEGG_ALLOGRAFT_REJECTION	1.53741e-32	IMMUNE_RESPONSE	3.31046e-37
REACTOME_COSTIMULATION_BY_THE_CD28_FAMILY	3.67651e-32	PID_IL12_2PATHWAY	3.43002e-30	REACTOME_INTERFERON_ALPHA_BETA_SIGNALING	1.99933e-33	REACTOME_TCR_SIGNALING	5.73597e-33	REACTOME_INTERFERON_GAMMA_SIGNALING	2.65727e-38	KEGG_ANTIGEN_PROCESSING_AND_PRESENTATION	3.71344e-34	KEGG_CYTOKINE_CYTOKINE_RECEPTOR_INTERACTION	1.16672e-25	PID_TCR_PATHWAY	6.86862e-33	REACTOME_SRP_DEPENDENT_COTRANSLATIONAL_PROTEIN_TARGETING_TO_MEMBRANE	1.20506e-29	REACTOME_INTERFERON_ALPHA_BETA_SIGNALING	1.7088e-34	REACTOME_TCR_SIGNALING	6.23923e-34	REACTOME_METABOLISM_OF_RNA	1.14835e-36	REACTOME_INTERFERON_GAMMA_SIGNALING	2.03128e-38	KEGG_ANTIGEN_PROCESSING_AND_PRESENTATION	7.83085e-34	KEGG_GRAFT_VERSUS_HOST_DISEASE	5.95837e-29	KEGG_TYPE_I_DIABETES_MELLITUS	2.48652e-33	KEGG_HEMATOPOIETIC_CELL_LINEAGE	2.49878e-34	KEGG_HEMATOPOIETIC_CELL_LINEAGE	5.90214e-36	PID_IL12_2PATHWAY	4.21612e-33	KEGG_NATURAL_KILLER_CELL_MEDIATED_CYTOTOXICITY	6.65714e-34	PID_CXCR4_PATHWAY	1.61323e-36	PID_IL12_2PATHWAY	1.76213e-29	KEGG_ANTIGEN_PROCESSING_AND_PRESENTATION	4.79515e-33	PID_IL2_1PATHWAY	3.09964e-32	KEGG_GRAFT_VERSUS_HOST_DISEASE	8.01709e-37
PID_IL12_2PATHWAY	6.72683e-32	PID_CD8TCRPATHWAY	8.21377e-30	KEGG_NATURAL_KILLER_CELL_MEDIATED_CYTOTOXICITY	3.05558e-33	KEGG_TYPE_I_DIABETES_MELLITUS	1.00596e-32	PID_TCR_PATHWAY	5.10603e-38	KEGG_PATHWAYS_IN_CANCER	6.51485e-34	KEGG_ANTIGEN_PROCESSING_AND_PRESENTATION	1.2917e-25	KEGG_TYPE_I_DIABETES_MELLITUS	8.72917e-33	KEGG_ALLOGRAFT_REJECTION	2.87579e-29	PID_CXCR4_PATHWAY	3.26782e-34	PID_CXCR4_PATHWAY	9.09553e-32	REACTOME_INTERFERON_GAMMA_SIGNALING	7.38777e-36	KEGG_GRAFT_VERSUS_HOST_DISEASE	2.12153e-37	KEGG_NATURAL_KILLER_CELL_MEDIATED_CYTOTOXICITY	1.78573e-33	REACTOME_COSTIMULATION_BY_THE_CD28_FAMILY	1.09543e-26	PID_CXCR4_PATHWAY	2.91135e-33	PID_CD8TCRPATHWAY	7.92214e-34	KEGG_ALLOGRAFT_REJECTION	6.37714e-36	KEGG_TYPE_I_DIABETES_MELLITUS	9.23974e-33	PID_IL12_2PATHWAY	2.53555e-33	PID_IL2_1PATHWAY	1.97117e-35	IMMUNE_RESPONSE	1.76213e-29	KEGG_NATURAL_KILLER_CELL_MEDIATED_CYTOTOXICITY	5.45986e-33	KEGG_LEISHMANIA_INFECTION	5.35757e-32	REACTOME_SIGNALING_BY_THE_B_CELL_RECEPTOR_BCR	4.32327e-36
PID_CD8TCRPATHWAY	7.92675e-32	KEGG_TYPE_I_DIABETES_MELLITUS	8.71724e-30	KEGG_LEISHMANIA_INFECTION	1.13618e-32	REACTOME_INTERFERON_ALPHA_BETA_SIGNALING	3.25265e-32	REACTOME_INFLUENZA_LIFE_CYCLE	5.10603e-38	PID_CXCR4_PATHWAY	7.21526e-34	KEGG_PATHWAYS_IN_CANCER	1.41829e-25	KEGG_NATURAL_KILLER_CELL_MEDIATED_CYTOTOXICITY	1.46576e-32	REACTOME_METABOLISM_OF_PROTEINS	6.72704e-29	KEGG_JAK_STAT_SIGNALING_PATHWAY	4.8065e-34	REACTOME_COSTIMULATION_BY_THE_CD28_FAMILY	3.20369e-31	KEGG_GRAFT_VERSUS_HOST_DISEASE	1.00252e-35	KEGG_ANTIGEN_PROCESSING_AND_PRESENTATION	4.62883e-37	KEGG_CHEMOKINE_SIGNALING_PATHWAY	9.07721e-32	REACTOME_ER_PHAGOSOME_PATHWAY	2.48254e-26	PID_CD8TCRPATHWAY	1.15357e-31	REACTOME_TCR_SIGNALING	7.92214e-34	KEGG_JAK_STAT_SIGNALING_PATHWAY	3.94284e-34	REACTOME_TCR_SIGNALING	9.23974e-33	KEGG_TYPE_I_DIABETES_MELLITUS	6.35144e-33	KEGG_NATURAL_KILLER_CELL_MEDIATED_CYTOTOXICITY	2.49441e-35	REACTOME_ER_PHAGOSOME_PATHWAY	8.16752e-28	PID_CD8TCRPATHWAY	2.95871e-32	PID_CXCR4_PATHWAY	2.53755e-31	PID_TCR_PATHWAY	7.89862e-36
REACTOME_TCR_SIGNALING	7.92675e-32	KEGG_HEMATOPOIETIC_CELL_LINEAGE	2.20929e-29	PID_CD8TCRPATHWAY	1.13618e-32	KEGG_NATURAL_KILLER_CELL_MEDIATED_CYTOTOXICITY	3.88098e-31	KEGG_ALLOGRAFT_REJECTION	1.2661e-37	REACTOME_TCR_SIGNALING	1.74363e-33	REACTOME_SIGNALING_BY_ILS	4.88084e-25	KEGG_JAK_STAT_SIGNALING_PATHWAY	5.08629e-32	KEGG_T_CELL_RECEPTOR_SIGNALING_PATHWAY	2.75733e-28	PID_TCR_PATHWAY	1.56949e-33	KEGG_TYPE_I_DIABETES_MELLITUS	2.03292e-30	REACTOME_INFLUENZA_VIRAL_RNA_TRANSCRIPTION_AND_REPLICATION	1.00252e-35	REACTOME_INTERFERON_SIGNALING	4.62883e-37	KEGG_FC_GAMMA_R_MEDIATED_PHAGOCYTOSIS	3.26015e-31	REACTOME_ANTIGEN_PROCESSING_CROSS_PRESENTATION	1.06644e-25	KEGG_HEMATOPOIETIC_CELL_LINEAGE	1.66344e-31	KEGG_LEISHMANIA_INFECTION	2.6922e-33	KEGG_LEISHMANIA_INFECTION	1.34145e-33	REACTOME_HIV_INFECTION	3.60824e-32	KEGG_HEMATOPOIETIC_CELL_LINEAGE	1.94903e-32	PID_IL12_2PATHWAY	2.16629e-34	REACTOME_TCR_SIGNALING	9.63786e-28	KEGG_HEMATOPOIETIC_CELL_LINEAGE	1.21005e-31	KEGG_HEMATOPOIETIC_CELL_LINEAGE	4.94315e-30	REACTOME_TCR_SIGNALING	1.77093e-33
REACTOME_INTERFERON_SIGNALING	3.32337e-30	KEGG_CELL_ADHESION_MOLECULES_CAMS	7.60576e-28	REACTOME_TCR_SIGNALING	1.13618e-32	KEGG_T_CELL_RECEPTOR_SIGNALING_PATHWAY	4.1318e-31	KEGG_ANTIGEN_PROCESSING_AND_PRESENTATION	5.83788e-37	PID_IL12_2PATHWAY	2.48135e-33	PID_CD8TCRPATHWAY	1.04709e-24	KEGG_CELL_ADHESION_MOLECULES_CAMS	1.11785e-30	REACTOME_METABOLISM_OF_RNA	4.57723e-28	REACTOME_COSTIMULATION_BY_THE_CD28_FAMILY	7.24404e-33	PID_PDGFRBPATHWAY	4.14166e-30	PID_TCR_PATHWAY	2.00518e-35	REACTOME_METABOLISM_OF_PROTEINS	2.28759e-35	REACTOME_HEMOSTASIS	8.99081e-31	REACTOME_SIGNALING_BY_THE_B_CELL_RECEPTOR_BCR	1.43935e-25	KEGG_NATURAL_KILLER_CELL_MEDIATED_CYTOTOXICITY	1.05255e-30	KEGG_NATURAL_KILLER_CELL_MEDIATED_CYTOTOXICITY	8.19334e-33	REACTOME_SIGNALING_BY_ILS	3.81502e-32	REACTOME_COSTIMULATION_BY_THE_CD28_FAMILY	7.85397e-32	PID_CD8TCRPATHWAY	2.93154e-31	KEGG_GRAFT_VERSUS_HOST_DISEASE	2.67372e-34	REACTOME_ANTIGEN_PROCESSING_CROSS_PRESENTATION	2.67746e-27	REACTOME_TCR_SIGNALING	1.41652e-30	IMMUNE_RESPONSE	4.94315e-30	KEGG_ALLOGRAFT_REJECTION	4.3703e-33
KEGG_LEISHMANIA_INFECTION	1.2789e-29	REACTOME_IMMUNOREGULATORY_INTERACTIONS_BETWEEN_A_LYMPHOID_AND_A_NON_LYMPHOID_CELL	1.87788e-27	KEGG_T_CELL_RECEPTOR_SIGNALING_PATHWAY	4.50233e-32	REACTOME_COSTIMULATION_BY_THE_CD28_FAMILY	1.34589e-30	PID_CD8TCRPATHWAY	8.77452e-36	PID_IL2_1PATHWAY	8.52659e-33	REACTOME_HEMOSTASIS	6.84463e-24	KEGG_LEISHMANIA_INFECTION	5.41563e-30	REACTOME_TCR_SIGNALING	1.32413e-26	PID_CD8TCRPATHWAY	7.16599e-32	IMMUNE_RESPONSE	6.42089e-30	REACTOME_DNA_REPLICATION	3.6421e-35	IMMUNE_SYSTEM_PROCESS	1.14369e-34	REACTOME_PLATELET_ACTIVATION_SIGNALING_AND_AGGREGATION	1.16192e-30	KEGG_HEMATOPOIETIC_CELL_LINEAGE	2.52146e-25	KEGG_LEISHMANIA_INFECTION	4.41399e-30	KEGG_TYPE_I_DIABETES_MELLITUS	3.43327e-32	PID_CXCR4_PATHWAY	1.05543e-31	KEGG_LEISHMANIA_INFECTION	5.70538e-31	REACTOME_TCR_SIGNALING	2.93154e-31	PID_BCR_5PATHWAY	8.10964e-34	KEGG_HEMATOPOIETIC_CELL_LINEAGE	5.83606e-27	KEGG_TYPE_I_DIABETES_MELLITUS	1.60009e-30	PID_IL12_2PATHWAY	6.5411e-30	REACTOME_INTERFERON_ALPHA_BETA_SIGNALING	3.09485e-32
KEGG_HEMATOPOIETIC_CELL_LINEAGE	3.10801e-29	REACTOME_INTERFERON_ALPHA_BETA_SIGNALING	1.87788e-27	KEGG_HEMATOPOIETIC_CELL_LINEAGE	1.21074e-29	KEGG_AUTOIMMUNE_THYROID_DISEASE	7.34632e-30	REACTOME_TCR_SIGNALING	8.77452e-36	KEGG_ALLOGRAFT_REJECTION	1.17829e-31	KEGG_TOLL_LIKE_RECEPTOR_SIGNALING_PATHWAY	2.02543e-23	KEGG_AUTOIMMUNE_THYROID_DISEASE	6.38035e-30	KEGG_HEMATOPOIETIC_CELL_LINEAGE	1.19937e-25	KEGG_HEMATOPOIETIC_CELL_LINEAGE	9.82247e-31	REACTOME_GENERATION_OF_SECOND_MESSENGER_MOLECULES	3.65576e-28	REACTOME_NONSENSE_MEDIATED_DECAY_ENHANCED_BY_THE_EXON_JUNCTION_COMPLEX	7.72716e-35	KEGG_ALLOGRAFT_REJECTION	1.26376e-31	KEGG_ALLOGRAFT_REJECTION	1.22219e-30	PID_CXCR4_PATHWAY	2.52146e-25	REACTOME_COSTIMULATION_BY_THE_CD28_FAMILY	2.92533e-29	REACTOME_COSTIMULATION_BY_THE_CD28_FAMILY	3.68143e-31	REACTOME_INTERFERON_ALPHA_BETA_SIGNALING	1.27171e-31	REACTOME_ANTIGEN_PROCESSING_CROSS_PRESENTATION	5.70538e-31	REACTOME_INTERFERON_ALPHA_BETA_SIGNALING	2.10205e-30	REACTOME_INTERFERON_GAMMA_SIGNALING	8.43653e-34	KEGG_NATURAL_KILLER_CELL_MEDIATED_CYTOTOXICITY	1.00694e-26	PID_CXCR4_PATHWAY	1.60009e-30	REACTOME_INTERFERON_SIGNALING	1.42505e-29	KEGG_HEMATOPOIETIC_CELL_LINEAGE	5.24642e-32
REACTOME_GENERATION_OF_SECOND_MESSENGER_MOLECULES	8.52533e-29	KEGG_T_CELL_RECEPTOR_SIGNALING_PATHWAY	2.21262e-27	KEGG_AUTOIMMUNE_THYROID_DISEASE	1.70754e-29	PID_CXCR4_PATHWAY	3.07286e-29	REACTOME_INTERFERON_SIGNALING	9.36587e-36	REACTOME_SIGNALING_BY_ILS	1.22202e-31	PID_CXCR4_PATHWAY	2.02543e-23	KEGG_T_CELL_RECEPTOR_SIGNALING_PATHWAY	7.99101e-30	REACTOME_INTERFERON_ALPHA_BETA_SIGNALING	1.19937e-25	KEGG_LEISHMANIA_INFECTION	1.45436e-30	REACTOME_IMMUNOREGULATORY_INTERACTIONS_BETWEEN_A_LYMPHOID_AND_A_NON_LYMPHOID_CELL	4.0593e-28	KEGG_ANTIGEN_PROCESSING_AND_PRESENTATION	6.64603e-34	PID_TCR_PATHWAY	3.93403e-30	REACTOME_TCR_SIGNALING	4.45314e-30	KEGG_TYPE_I_DIABETES_MELLITUS	6.23318e-25	KEGG_CELL_ADHESION_MOLECULES_CAMS	6.03741e-29	KEGG_JAK_STAT_SIGNALING_PATHWAY	7.74753e-31	REACTOME_COSTIMULATION_BY_THE_CD28_FAMILY	4.94197e-30	REACTOME_ER_PHAGOSOME_PATHWAY	1.12286e-29	KEGG_AUTOIMMUNE_THYROID_DISEASE	3.64183e-28	REACTOME_IL_3_5_AND_GM_CSF_SIGNALING	2.11822e-33	REACTOME_METABOLISM_OF_MRNA	2.22113e-26	KEGG_CELL_ADHESION_MOLECULES_CAMS	8.73078e-29	KEGG_NATURAL_KILLER_CELL_MEDIATED_CYTOTOXICITY	1.56742e-29	PID_CD8TCRPATHWAY	7.38436e-32
KEGG_TYPE_I_DIABETES_MELLITUS	1.22393e-28	PID_CXCR4_PATHWAY	5.06522e-27	REACTOME_IMMUNOREGULATORY_INTERACTIONS_BETWEEN_A_LYMPHOID_AND_A_NON_LYMPHOID_CELL	1.36009e-28	REACTOME_IMMUNOREGULATORY_INTERACTIONS_BETWEEN_A_LYMPHOID_AND_A_NON_LYMPHOID_CELL	5.37559e-29	KEGG_T_CELL_RECEPTOR_SIGNALING_PATHWAY	1.37137e-35	IMMUNE_RESPONSE	2.69533e-31	REACTOME_IMMUNOREGULATORY_INTERACTIONS_BETWEEN_A_LYMPHOID_AND_A_NON_LYMPHOID_CELL	1.41973e-22	REACTOME_TCR_SIGNALING	1.10839e-29	IMMUNE_RESPONSE	1.19937e-25	KEGG_T_CELL_RECEPTOR_SIGNALING_PATHWAY	1.85677e-30	KEGG_AUTOIMMUNE_THYROID_DISEASE	1.4845e-27	KEGG_ALLOGRAFT_REJECTION	2.56863e-32	REACTOME_TCR_SIGNALING	4.92713e-29	REACTOME_COSTIMULATION_BY_THE_CD28_FAMILY	3.50931e-29	KEGG_VIRAL_MYOCARDITIS	6.23318e-25	KEGG_AUTOIMMUNE_THYROID_DISEASE	1.22115e-28	PID_CXCR4_PATHWAY	2.4131e-30	KEGG_TYPE_I_DIABETES_MELLITUS	2.05536e-29	PID_CD8TCRPATHWAY	1.94115e-29	PID_CXCR4_PATHWAY	3.54601e-27	KEGG_LEISHMANIA_INFECTION	6.68622e-32	PID_CD8TCRPATHWAY	2.85814e-26	REACTOME_INTERFERON_ALPHA_BETA_SIGNALING	3.62866e-28	REACTOME_SIGNALING_BY_ILS	3.19839e-29	KEGG_NATURAL_KILLER_CELL_MEDIATED_CYTOTOXICITY	2.32793e-31
REACTOME_INTERFERON_GAMMA_SIGNALING	3.43045e-28	REACTOME_TCR_SIGNALING	1.07425e-26	REACTOME_GENERATION_OF_SECOND_MESSENGER_MOLECULES	1.32018e-27	KEGG_HEMATOPOIETIC_CELL_LINEAGE	1.15512e-28	IMMUNE_SYSTEM_PROCESS	1.44764e-34	REACTOME_MHC_CLASS_II_ANTIGEN_PRESENTATION	4.29293e-31	KEGG_CHEMOKINE_SIGNALING_PATHWAY	2.94128e-22	PID_CXCR4_PATHWAY	2.34225e-29	REACTOME_3_UTR_MEDIATED_TRANSLATIONAL_REGULATION	2.01099e-25	KEGG_AUTOIMMUNE_THYROID_DISEASE	1.85677e-30	KEGG_HEMATOPOIETIC_CELL_LINEAGE	2.04541e-27	KEGG_T_CELL_RECEPTOR_SIGNALING_PATHWAY	3.5468e-32	IMMUNE_RESPONSE	1.7236e-28	IMMUNE_RESPONSE	3.88865e-29	PID_CD8TCRPATHWAY	6.23318e-25	REACTOME_TCR_SIGNALING	2.2398e-28	PID_PDGFRBPATHWAY	1.87161e-27	PID_CD8TCRPATHWAY	2.05536e-29	KEGG_HEMATOPOIETIC_CELL_LINEAGE	2.07325e-29	KEGG_CELL_ADHESION_MOLECULES_CAMS	4.30654e-27	IMMUNE_RESPONSE	7.03938e-32	KEGG_AUTOIMMUNE_THYROID_DISEASE	5.22064e-25	PID_IL2_1PATHWAY	9.00405e-27	PID_SHP2_PATHWAY	2.82711e-28	REACTOME_CLASS_I_MHC_MEDIATED_ANTIGEN_PROCESSING_PRESENTATION	6.2584e-31
KEGG_AUTOIMMUNE_THYROID_DISEASE	2.57015e-27	REACTOME_COSTIMULATION_BY_THE_CD28_FAMILY	5.44783e-26	KEGG_CELL_ADHESION_MOLECULES_CAMS	1.53663e-27	KEGG_CELL_ADHESION_MOLECULES_CAMS	4.87672e-28	KEGG_JAK_STAT_SIGNALING_PATHWAY	1.37459e-33	KEGG_LEISHMANIA_INFECTION	7.28292e-31	IMMUNE_RESPONSE	6.98971e-22	REACTOME_IMMUNOREGULATORY_INTERACTIONS_BETWEEN_A_LYMPHOID_AND_A_NON_LYMPHOID_CELL	4.22378e-29	KEGG_TYPE_I_DIABETES_MELLITUS	3.32854e-25	REACTOME_TCR_SIGNALING	3.41287e-30	KEGG_LEISHMANIA_INFECTION	2.04541e-27	PID_CD8TCRPATHWAY	4.18826e-32	PID_IL12_2PATHWAY	7.24404e-28	PID_BCR_5PATHWAY	1.82694e-28	REACTOME_TCR_SIGNALING	6.23318e-25	KEGG_JAK_STAT_SIGNALING_PATHWAY	1.02358e-27	KEGG_AUTOIMMUNE_THYROID_DISEASE	1.89077e-27	PID_IL2_1PATHWAY	7.59921e-29	REACTOME_GENERATION_OF_SECOND_MESSENGER_MOLECULES	1.22043e-28	REACTOME_GENERATION_OF_SECOND_MESSENGER_MOLECULES	1.3428e-26	REACTOME_COSTIMULATION_BY_THE_CD28_FAMILY	1.24713e-31	REACTOME_SIGNALING_BY_THE_B_CELL_RECEPTOR_BCR	5.57852e-24	REACTOME_GENERATION_OF_SECOND_MESSENGER_MOLECULES	3.97153e-26	KEGG_TYPE_I_DIABETES_MELLITUS	2.98381e-28	KEGG_LEISHMANIA_INFECTION	1.17678e-29
REACTOME_IL_3_5_AND_GM_CSF_SIGNALING	6.00344e-27	REACTOME_GENERATION_OF_SECOND_MESSENGER_MOLECULES	1.15391e-25	REACTOME_PD1_SIGNALING	4.79708e-27	REACTOME_GENERATION_OF_SECOND_MESSENGER_MOLECULES	6.02869e-28	PID_IL12_2PATHWAY	1.55313e-32	REACTOME_COSTIMULATION_BY_THE_CD28_FAMILY	1.24533e-30	PID_IL2_1PATHWAY	2.40163e-21	PID_CD8TCRPATHWAY	5.25905e-28	PID_CD8TCRPATHWAY	3.48074e-25	KEGG_CELL_ADHESION_MOLECULES_CAMS	4.23478e-30	PID_IL12_2PATHWAY	2.15707e-26	REACTOME_TCR_SIGNALING	1.7721e-30	REACTOME_FORMATION_OF_THE_TERNARY_COMPLEX_AND_SUBSEQUENTLY_THE_43S_COMPLEX	1.16965e-27	KEGG_TYPE_I_DIABETES_MELLITUS	1.60858e-26	PID_PDGFRBPATHWAY	1.3548e-23	REACTOME_PD1_SIGNALING	1.83264e-26	KEGG_CELL_ADHESION_MOLECULES_CAMS	2.31419e-27	KEGG_AUTOIMMUNE_THYROID_DISEASE	4.09907e-28	KEGG_AUTOIMMUNE_THYROID_DISEASE	4.30095e-28	REACTOME_IMMUNOREGULATORY_INTERACTIONS_BETWEEN_A_LYMPHOID_AND_A_NON_LYMPHOID_CELL	9.99401e-26	REACTOME_HEMOSTASIS	2.23245e-31	REACTOME_IMMUNOREGULATORY_INTERACTIONS_BETWEEN_A_LYMPHOID_AND_A_NON_LYMPHOID_CELL	5.60642e-24	KEGG_AUTOIMMUNE_THYROID_DISEASE	5.50174e-26	REACTOME_HEMOSTASIS	1.24459e-27	REACTOME_ACTIVATION_OF_NF_KAPPAB_IN_B_CELLS	3.37003e-29
KEGG_CHEMOKINE_SIGNALING_PATHWAY	2.4876e-26	KEGG_AUTOIMMUNE_THYROID_DISEASE	2.0817e-25	REACTOME_COSTIMULATION_BY_THE_CD28_FAMILY	4.79708e-27	REACTOME_PD1_SIGNALING	2.5796e-27	KEGG_HEMATOPOIETIC_CELL_LINEAGE	3.37705e-31	KEGG_CHEMOKINE_SIGNALING_PATHWAY	2.21269e-30	REACTOME_COSTIMULATION_BY_THE_CD28_FAMILY	3.06823e-21	REACTOME_COSTIMULATION_BY_THE_CD28_FAMILY	1.7106e-27	REACTOME_ANTIGEN_PROCESSING_CROSS_PRESENTATION	8.8465e-25	REACTOME_IMMUNOREGULATORY_INTERACTIONS_BETWEEN_A_LYMPHOID_AND_A_NON_LYMPHOID_CELL	1.26223e-29	KEGG_CELL_ADHESION_MOLECULES_CAMS	4.40476e-25	REACTOME_METABOLISM_OF_PROTEINS	4.2571e-30	REACTOME_ER_PHAGOSOME_PATHWAY	1.16965e-27	REACTOME_SIGNALING_BY_ILS	1.95232e-26	REACTOME_SIGNALING_BY_ILS	1.97183e-23	REACTOME_IMMUNOREGULATORY_INTERACTIONS_BETWEEN_A_LYMPHOID_AND_A_NON_LYMPHOID_CELL	3.55694e-26	REACTOME_GENERATION_OF_SECOND_MESSENGER_MOLECULES	4.94062e-26	REACTOME_TCR_SIGNALING	7.82182e-28	REACTOME_SIGNALING_BY_THE_B_CELL_RECEPTOR_BCR	5.2815e-28	REACTOME_COSTIMULATION_BY_THE_CD28_FAMILY	9.99401e-26	KEGG_ANTIGEN_PROCESSING_AND_PRESENTATION	2.37953e-31	REGULATION_OF_DEVELOPMENTAL_PROCESS	6.69999e-24	KEGG_PATHWAYS_IN_CANCER	8.15933e-26	KEGG_PATHWAYS_IN_CANCER	5.01842e-27	REACTOME_COSTIMULATION_BY_THE_CD28_FAMILY	3.37003e-29
REACTOME_SIGNALING_BY_ILS	5.29281e-26	REACTOME_PD1_SIGNALING	2.17786e-25	KEGG_JAK_STAT_SIGNALING_PATHWAY	1.82478e-26	KEGG_JAK_STAT_SIGNALING_PATHWAY	5.65061e-27	KEGG_TYPE_I_DIABETES_MELLITUS	7.37476e-31	PID_BCR_5PATHWAY	8.41537e-30	PID_PDGFRBPATHWAY	5.43318e-21	KEGG_CYTOKINE_CYTOKINE_RECEPTOR_INTERACTION	6.15132e-26	PID_CXCR4_PATHWAY	1.57298e-24	REACTOME_PD1_SIGNALING	1.10899e-27	KEGG_VIRAL_MYOCARDITIS	6.36929e-25	REACTOME_MITOTIC_M_M_G1_PHASES	3.8352e-29	KEGG_TYPE_I_DIABETES_MELLITUS	2.27016e-27	REACTOME_SIGNALLING_BY_NGF	2.46277e-26	REACTOME_PD1_SIGNALING	3.39992e-23	REACTOME_GENERATION_OF_SECOND_MESSENGER_MOLECULES	6.73998e-25	PID_BCR_5PATHWAY	7.96707e-26	REACTOME_HEMOSTASIS	9.42898e-28	KEGG_NATURAL_KILLER_CELL_MEDIATED_CYTOTOXICITY	1.7888e-27	REACTOME_SIGNALING_BY_ILS	7.08822e-24	KEGG_HEMATOPOIETIC_CELL_LINEAGE	2.37953e-31	KEGG_PATHWAYS_IN_CANCER	7.21823e-24	REACTOME_SIGNALING_BY_ILS	8.73082e-26	KEGG_CELL_ADHESION_MOLECULES_CAMS	7.36024e-27	PID_IL12_2PATHWAY	6.02258e-29
REACTOME_PD1_SIGNALING	1.50458e-24	REACTOME_PLATELET_ACTIVATION_SIGNALING_AND_AGGREGATION	3.87401e-25	PID_CXCR4_PATHWAY	4.34052e-26	KEGG_LEISHMANIA_INFECTION	5.87038e-27	REACTOME_METABOLISM_OF_PROTEINS	8.31225e-31	KEGG_HEMATOPOIETIC_CELL_LINEAGE	7.43225e-29	PID_PTP1BPATHWAY	1.20086e-20	REACTOME_GENERATION_OF_SECOND_MESSENGER_MOLECULES	6.91499e-26	REACTOME_COSTIMULATION_BY_THE_CD28_FAMILY	2.56108e-24	REACTOME_GENERATION_OF_SECOND_MESSENGER_MOLECULES	3.13311e-26	KEGG_CHEMOKINE_SIGNALING_PATHWAY	9.6683e-24	IMMUNE_SYSTEM_PROCESS	8.08273e-29	REACTOME_ANTIGEN_PROCESSING_CROSS_PRESENTATION	2.61159e-27	REACTOME_INTERFERON_ALPHA_BETA_SIGNALING	3.69192e-26	KEGG_B_CELL_RECEPTOR_SIGNALING_PATHWAY	8.54974e-23	REACTOME_INTERFERON_ALPHA_BETA_SIGNALING	1.19466e-24	REACTOME_PD1_SIGNALING	1.05329e-25	REACTOME_IL_3_5_AND_GM_CSF_SIGNALING	1.0056e-27	REACTOME_INTERFERON_ALPHA_BETA_SIGNALING	3.57855e-27	REACTOME_PD1_SIGNALING	1.3314e-23	KEGG_CHEMOKINE_SIGNALING_PATHWAY	8.68961e-31	KEGG_VIRAL_MYOCARDITIS	1.07172e-23	REACTOME_COSTIMULATION_BY_THE_CD28_FAMILY	3.69666e-25	REACTOME_COSTIMULATION_BY_THE_CD28_FAMILY	9.01095e-26	PID_CXCR4_PATHWAY	4.6392e-28
REACTOME_IMMUNOREGULATORY_INTERACTIONS_BETWEEN_A_LYMPHOID_AND_A_NON_LYMPHOID_CELL	2.79493e-23	REACTOME_HEMOSTASIS	1.14088e-24	REACTOME_PHOSPHORYLATION_OF_CD3_AND_TCR_ZETA_CHAINS	1.15008e-23	KEGG_VIRAL_MYOCARDITIS	2.74397e-24	KEGG_LEISHMANIA_INFECTION	3.31122e-30	BIOCARTA_TCR_PATHWAY	1.2641e-28	REACTOME_TCR_SIGNALING	1.98888e-20	REACTOME_PD1_SIGNALING	1.01909e-24	KEGG_RIBOSOME	2.68161e-24	REACTOME_IL_3_5_AND_GM_CSF_SIGNALING	4.95106e-26	REACTOME_SIGNALING_BY_THE_B_CELL_RECEPTOR_BCR	1.18824e-23	REACTOME_HOST_INTERACTIONS_OF_HIV_FACTORS	1.73556e-28	REACTOME_ACTIVATION_OF_THE_MRNA_UPON_BINDING_OF_THE_CAP_BINDING_COMPLEX_AND_EIFS_AND_SUBSEQUENT_BINDING_TO_43S	3.23296e-27	PID_IL12_2PATHWAY	1.98133e-24	KEGG_NATURAL_KILLER_CELL_MEDIATED_CYTOTOXICITY	9.16481e-23	REACTOME_HEMOSTASIS	1.66345e-24	REACTOME_SIGNALING_BY_ILS	1.29828e-25	REACTOME_IMMUNOREGULATORY_INTERACTIONS_BETWEEN_A_LYMPHOID_AND_A_NON_LYMPHOID_CELL	4.8041e-27	PID_CXCR4_PATHWAY	4.04701e-27	KEGG_JAK_STAT_SIGNALING_PATHWAY	1.36356e-23	KEGG_ALLOGRAFT_REJECTION	9.57272e-31	APOPTOSIS_GO	1.07172e-23	KEGG_JAK_STAT_SIGNALING_PATHWAY	5.51168e-24	KEGG_CHEMOKINE_SIGNALING_PATHWAY	1.0286e-25	REACTOME_CROSS_PRESENTATION_OF_SOLUBLE_EXOGENOUS_ANTIGENS_ENDOSOMES	2.81715e-27
KEGG_CELL_ADHESION_MOLECULES_CAMS	9.04919e-23	KEGG_JAK_STAT_SIGNALING_PATHWAY	2.41159e-24	REACTOME_SIGNALING_BY_ILS	9.44062e-23	REACTOME_PHOSPHORYLATION_OF_CD3_AND_TCR_ZETA_CHAINS	6.60123e-24	KEGG_NATURAL_KILLER_CELL_MEDIATED_CYTOTOXICITY	1.3603e-29	REACTOME_PLATELET_ACTIVATION_SIGNALING_AND_AGGREGATION	3.90436e-28	REACTOME_IL_3_5_AND_GM_CSF_SIGNALING	5.70003e-20	REACTOME_SIGNALING_BY_ILS	1.45124e-24	REACTOME_INFLUENZA_LIFE_CYCLE	3.58957e-24	KEGG_CYTOKINE_CYTOKINE_RECEPTOR_INTERACTION	1.27627e-25	REACTOME_PD1_SIGNALING	3.04956e-23	REACTOME_CELL_CYCLE_CHECKPOINTS	9.08229e-28	REACTOME_GENERATION_OF_SECOND_MESSENGER_MOLECULES	3.87598e-27	KEGG_AUTOIMMUNE_THYROID_DISEASE	5.76115e-24	REACTOME_HEMOSTASIS	1.23204e-22	REACTOME_PHOSPHORYLATION_OF_CD3_AND_TCR_ZETA_CHAINS	3.56976e-23	REACTOME_IL_3_5_AND_GM_CSF_SIGNALING	3.39573e-25	PID_CD8TCRDOWNSTREAMPATHWAY	2.42737e-26	REACTOME_PD1_SIGNALING	3.78684e-26	KEGG_CHEMOKINE_SIGNALING_PATHWAY	1.51922e-23	REACTOME_IL_2_SIGNALING	6.15212e-29	PROGRAMMED_CELL_DEATH	1.17233e-23	REACTOME_IMMUNOREGULATORY_INTERACTIONS_BETWEEN_A_LYMPHOID_AND_A_NON_LYMPHOID_CELL	1.12926e-23	KEGG_AUTOIMMUNE_THYROID_DISEASE	2.17916e-25	KEGG_TYPE_I_DIABETES_MELLITUS	5.57915e-27
PID_BCR_5PATHWAY	1.15294e-22	REACTOME_SIGNALING_BY_THE_B_CELL_RECEPTOR_BCR	3.45875e-24	KEGG_VIRAL_MYOCARDITIS	1.82059e-22	KEGG_CHEMOKINE_SIGNALING_PATHWAY	1.39392e-23	IMMUNE_RESPONSE	1.5391e-29	PID_PDGFRBPATHWAY	5.96326e-28	REACTOME_INNATE_IMMUNE_SYSTEM	1.86686e-19	REACTOME_IL_3_5_AND_GM_CSF_SIGNALING	3.52824e-22	REACTOME_PEPTIDE_CHAIN_ELONGATION	5.76195e-24	REACTOME_SIGNALING_BY_ILS	4.31164e-25	REACTOME_SIGNALING_BY_ILS	3.12579e-23	KEGG_TYPE_I_DIABETES_MELLITUS	9.39628e-28	KEGG_T_CELL_RECEPTOR_SIGNALING_PATHWAY	2.01515e-26	REACTOME_GENERATION_OF_SECOND_MESSENGER_MOLECULES	8.52069e-24	IMMUNE_RESPONSE	1.41526e-22	REACTOME_SIGNALING_BY_ILS	3.85991e-23	PID_IL2_1PATHWAY	3.85656e-25	KEGG_CELL_ADHESION_MOLECULES_CAMS	4.01406e-26	KEGG_CELL_ADHESION_MOLECULES_CAMS	9.04999e-26	REGULATION_OF_DEVELOPMENTAL_PROCESS	9.8952e-23	REACTOME_GENERATION_OF_SECOND_MESSENGER_MOLECULES	1.98731e-28	PID_CXCR4_PATHWAY	1.73447e-23	KEGG_VIRAL_MYOCARDITIS	1.49126e-23	REACTOME_GENERATION_OF_SECOND_MESSENGER_MOLECULES	1.97318e-24	REACTOME_P53_INDEPENDENT_G1_S_DNA_DAMAGE_CHECKPOINT	5.57915e-27
KEGG_VIRAL_MYOCARDITIS	1.09466e-21	REACTOME_ANTIGEN_PROCESSING_CROSS_PRESENTATION	5.19854e-24	KEGG_PRIMARY_IMMUNODEFICIENCY	2.03015e-22	REACTOME_SIGNALING_BY_ILS	3.45042e-23	KEGG_AUTOIMMUNE_THYROID_DISEASE	1.96344e-29	KEGG_TYPE_I_DIABETES_MELLITUS	2.44416e-27	PID_NFAT_TFPATHWAY	3.2389e-19	KEGG_VIRAL_MYOCARDITIS	2.04959e-21	REACTOME_INFLUENZA_VIRAL_RNA_TRANSCRIPTION_AND_REPLICATION	5.76195e-24	KEGG_CHEMOKINE_SIGNALING_PATHWAY	2.79708e-24	REACTOME_PHOSPHORYLATION_OF_CD3_AND_TCR_ZETA_CHAINS	1.42157e-22	PID_IL12_2PATHWAY	1.9474e-27	PID_CD8TCRPATHWAY	5.85176e-26	REACTOME_SIGNALING_BY_THE_B_CELL_RECEPTOR_BCR	4.24503e-23	KEGG_CELL_ADHESION_MOLECULES_CAMS	1.81225e-22	KEGG_VIRAL_MYOCARDITIS	3.89097e-23	REACTOME_IMMUNOREGULATORY_INTERACTIONS_BETWEEN_A_LYMPHOID_AND_A_NON_LYMPHOID_CELL	4.73398e-25	REACTOME_PLATELET_ACTIVATION_SIGNALING_AND_AGGREGATION	1.90187e-25	REACTOME_IMMUNOREGULATORY_INTERACTIONS_BETWEEN_A_LYMPHOID_AND_A_NON_LYMPHOID_CELL	1.13966e-25	KEGG_VIRAL_MYOCARDITIS	1.04033e-22	PID_SHP2_PATHWAY	1.23083e-26	KEGG_CELL_ADHESION_MOLECULES_CAMS	4.4195e-23	BIOCARTA_IL2RB_PATHWAY	1.611e-23	PID_PTP1BPATHWAY	7.34132e-24	REACTOME_GENERATION_OF_SECOND_MESSENGER_MOLECULES	8.62416e-27
REACTOME_PHOSPHORYLATION_OF_CD3_AND_TCR_ZETA_CHAINS	1.73974e-21	REACTOME_ER_PHAGOSOME_PATHWAY	5.19854e-24	KEGG_CYTOKINE_CYTOKINE_RECEPTOR_INTERACTION	3.08877e-22	REACTOME_HOST_INTERACTIONS_OF_HIV_FACTORS	9.78385e-23	PID_CXCR4_PATHWAY	2.63889e-27	PID_SHP2_PATHWAY	2.77014e-27	KEGG_GRAFT_VERSUS_HOST_DISEASE	5.08712e-19	REACTOME_PHOSPHORYLATION_OF_CD3_AND_TCR_ZETA_CHAINS	2.35118e-21	REACTOME_ER_PHAGOSOME_PATHWAY	5.99922e-24	REACTOME_PHOSPHORYLATION_OF_CD3_AND_TCR_ZETA_CHAINS	2.94091e-24	PID_PI3KCIPATHWAY	4.81147e-22	KEGG_NATURAL_KILLER_CELL_MEDIATED_CYTOTOXICITY	2.15462e-27	REACTOME_HOST_INTERACTIONS_OF_HIV_FACTORS	1.13856e-25	REACTOME_NGF_SIGNALLING_VIA_TRKA_FROM_THE_PLASMA_MEMBRANE	6.75294e-23	KEGG_AUTOIMMUNE_THYROID_DISEASE	2.32369e-22	REACTOME_IL_3_5_AND_GM_CSF_SIGNALING	7.23167e-23	PID_CD8TCRDOWNSTREAMPATHWAY	2.05328e-24	PID_BCR_5PATHWAY	6.79612e-25	REACTOME_HEMOSTASIS	3.81273e-25	PID_PDGFRBPATHWAY	2.02918e-22	BIOCARTA_IL2RB_PATHWAY	1.23706e-26	REACTOME_METABOLISM_OF_RNA	5.85435e-23	REACTOME_PD1_SIGNALING	2.65931e-23	PID_BCR_5PATHWAY	1.05416e-23	KEGG_PROTEASOME	1.15373e-26
PID_PTP1BPATHWAY	3.01938e-21	KEGG_VIRAL_MYOCARDITIS	5.53285e-23	KEGG_INTESTINAL_IMMUNE_NETWORK_FOR_IGA_PRODUCTION	1.12264e-20	KEGG_PRIMARY_IMMUNODEFICIENCY	9.92216e-23	REACTOME_COSTIMULATION_BY_THE_CD28_FAMILY	1.18232e-26	REACTOME_IL_3_5_AND_GM_CSF_SIGNALING	1.12378e-25	KEGG_ENDOCYTOSIS	2.26273e-18	KEGG_INTESTINAL_IMMUNE_NETWORK_FOR_IGA_PRODUCTION	5.11402e-21	REACTOME_PD1_SIGNALING	1.8802e-23	BIOCARTA_CTLA4_PATHWAY	6.56637e-22	PID_BCR_5PATHWAY	1.22903e-21	REACTOME_SIGNALING_BY_THE_B_CELL_RECEPTOR_BCR	3.28308e-27	REACTOME_IMMUNOREGULATORY_INTERACTIONS_BETWEEN_A_LYMPHOID_AND_A_NON_LYMPHOID_CELL	3.11814e-25	KEGG_REGULATION_OF_ACTIN_CYTOSKELETON	3.55139e-22	PID_BCR_5PATHWAY	4.41888e-22	PID_IL12_STAT4PATHWAY	1.72875e-22	REACTOME_HEMOSTASIS	6.00831e-24	KEGG_CHEMOKINE_SIGNALING_PATHWAY	2.29541e-24	REACTOME_CLASS_I_MHC_MEDIATED_ANTIGEN_PROCESSING_PRESENTATION	9.98969e-24	PID_BCR_5PATHWAY	9.25459e-21	KEGG_TYPE_I_DIABETES_MELLITUS	1.79749e-26	REACTOME_HEMOSTASIS	2.12731e-22	PID_BCR_5PATHWAY	3.97582e-23	PID_CD8TCRDOWNSTREAMPATHWAY	1.05416e-23	REACTOME_VIF_MEDIATED_DEGRADATION_OF_APOBEC3G	2.13299e-26
PID_IL2_1PATHWAY	1.43504e-20	PID_PDGFRBPATHWAY	3.31877e-22	PID_CD8TCRDOWNSTREAMPATHWAY	1.88885e-20	REACTOME_ANTIGEN_PROCESSING_CROSS_PRESENTATION	4.42079e-21	REACTOME_SIGNALING_BY_ILS	1.59106e-26	KEGG_CELL_ADHESION_MOLECULES_CAMS	1.64247e-25	PID_IL12_STAT4PATHWAY	3.04633e-18	KEGG_PRIMARY_IMMUNODEFICIENCY	5.59538e-21	REACTOME_NONSENSE_MEDIATED_DECAY_ENHANCED_BY_THE_EXON_JUNCTION_COMPLEX	2.51175e-23	KEGG_VIRAL_MYOCARDITIS	7.3033e-22	REACTOME_INTERFERON_ALPHA_BETA_SIGNALING	8.86835e-21	REACTOME_HIV_INFECTION	3.8888e-27	KEGG_NATURAL_KILLER_CELL_MEDIATED_CYTOTOXICITY	5.90411e-25	REACTOME_THE_ROLE_OF_NEF_IN_HIV1_REPLICATION_AND_DISEASE_PATHOGENESIS	6.94113e-22	REACTOME_HOST_INTERACTIONS_OF_HIV_FACTORS	1.86974e-21	KEGG_CHEMOKINE_SIGNALING_PATHWAY	5.05434e-22	REACTOME_INTERFERON_ALPHA_BETA_SIGNALING	1.39296e-23	BIOCARTA_TCR_PATHWAY	4.47347e-24	REACTOME_PHOSPHORYLATION_OF_CD3_AND_TCR_ZETA_CHAINS	6.82147e-23	KEGG_B_CELL_RECEPTOR_SIGNALING_PATHWAY	1.17241e-20	PID_FCER1PATHWAY	6.81212e-26	REACTOME_GENERATION_OF_SECOND_MESSENGER_MOLECULES	2.47906e-22	PID_CD8TCRDOWNSTREAMPATHWAY	3.97582e-23	PID_PDGFRBPATHWAY	1.41333e-23	REACTOME_REGULATION_OF_APOPTOSIS	2.7758e-26
KEGG_JAK_STAT_SIGNALING_PATHWAY	1.47029e-20	PID_PTP1BPATHWAY	7.06819e-21	REACTOME_TRANSLOCATION_OF_ZAP_70_TO_IMMUNOLOGICAL_SYNAPSE	2.47438e-20	KEGG_INTESTINAL_IMMUNE_NETWORK_FOR_IGA_PRODUCTION	5.35536e-21	REACTOME_SIGNALING_BY_THE_B_CELL_RECEPTOR_BCR	1.83673e-25	PID_IL12_STAT4PATHWAY	1.74496e-24	KEGG_AUTOIMMUNE_THYROID_DISEASE	6.72363e-18	REACTOME_TRANSLOCATION_OF_ZAP_70_TO_IMMUNOLOGICAL_SYNAPSE	1.47299e-20	KEGG_NATURAL_KILLER_CELL_MEDIATED_CYTOTOXICITY	3.60729e-23	REACTOME_HEMOSTASIS	1.28752e-21	ST_T_CELL_SIGNAL_TRANSDUCTION	6.52043e-20	REACTOME_GENERATION_OF_SECOND_MESSENGER_MOLECULES	1.01813e-26	KEGG_AUTOIMMUNE_THYROID_DISEASE	1.05238e-24	PID_VEGFR1_2_PATHWAY	7.12293e-22	REACTOME_GENERATION_OF_SECOND_MESSENGER_MOLECULES	2.29957e-21	PID_CD8TCRDOWNSTREAMPATHWAY	3.46141e-21	KEGG_CHEMOKINE_SIGNALING_PATHWAY	1.39699e-22	PID_PDGFRBPATHWAY	6.49095e-24	REACTOME_ACTIVATION_OF_NF_KAPPAB_IN_B_CELLS	1.10782e-22	REACTOME_PLATELET_ACTIVATION_SIGNALING_AND_AGGREGATION	1.32103e-20	KEGG_B_CELL_RECEPTOR_SIGNALING_PATHWAY	8.3842e-26	KEGG_B_CELL_RECEPTOR_SIGNALING_PATHWAY	1.15347e-21	PID_PDGFRBPATHWAY	5.93102e-23	KEGG_CYTOKINE_CYTOKINE_RECEPTOR_INTERACTION	1.5493e-23	REACTOME_SIGNALING_BY_ILS	4.5331e-26
REACTOME_INTERFERON_ALPHA_BETA_SIGNALING	1.5143e-20	REACTOME_HOST_INTERACTIONS_OF_HIV_FACTORS	8.51007e-21	REACTOME_DOWNSTREAM_TCR_SIGNALING	1.10246e-18	REACTOME_ER_PHAGOSOME_PATHWAY	1.4738e-20	REACTOME_IMMUNOREGULATORY_INTERACTIONS_BETWEEN_A_LYMPHOID_AND_A_NON_LYMPHOID_CELL	3.49069e-25	KEGG_AUTOIMMUNE_THYROID_DISEASE	1.8476e-24	KEGG_HEMATOPOIETIC_CELL_LINEAGE	3.15743e-17	PID_IL2_1PATHWAY	1.25166e-19	PID_PDGFRBPATHWAY	5.8383e-23	KEGG_INTESTINAL_IMMUNE_NETWORK_FOR_IGA_PRODUCTION	2.05886e-21	REACTOME_TRANSLOCATION_OF_ZAP_70_TO_IMMUNOLOGICAL_SYNAPSE	2.31403e-19	KEGG_LEISHMANIA_INFECTION	1.27782e-26	KEGG_LEISHMANIA_INFECTION	1.48511e-24	KEGG_VIRAL_MYOCARDITIS	1.0527e-21	REACTOME_HIV_INFECTION	2.61129e-21	REACTOME_PLATELET_ACTIVATION_SIGNALING_AND_AGGREGATION	3.46141e-21	REACTOME_PHOSPHORYLATION_OF_CD3_AND_TCR_ZETA_CHAINS	1.48267e-22	KEGG_CYTOKINE_CYTOKINE_RECEPTOR_INTERACTION	1.44687e-23	KEGG_VIRAL_MYOCARDITIS	1.24951e-22	REACTOME_PHOSPHORYLATION_OF_CD3_AND_TCR_ZETA_CHAINS	1.89685e-20	REACTOME_DOWNSTREAM_TCR_SIGNALING	1.01161e-25	REGULATION_OF_APOPTOSIS	1.73037e-21	REACTOME_HEMOSTASIS	1.22267e-22	REACTOME_IL_3_5_AND_GM_CSF_SIGNALING	2.24297e-23	REACTOME_APOPTOSIS	4.5331e-26
PID_IL12_STAT4PATHWAY	2.26925e-20	PID_IL2_1PATHWAY	2.99995e-20	REACTOME_IL_3_5_AND_GM_CSF_SIGNALING	1.21377e-18	REACTOME_TRANSLOCATION_OF_ZAP_70_TO_IMMUNOLOGICAL_SYNAPSE	1.4738e-20	REACTOME_GENERATION_OF_SECOND_MESSENGER_MOLECULES	4.23409e-25	PID_PTP1BPATHWAY	1.8476e-24	PID_TCPTP_PATHWAY	4.50982e-17	BIOCARTA_CTLA4_PATHWAY	1.86219e-19	REACTOME_SIGNALING_BY_THE_B_CELL_RECEPTOR_BCR	9.12972e-23	KEGG_PRIMARY_IMMUNODEFICIENCY	2.44217e-21	KEGG_INTESTINAL_IMMUNE_NETWORK_FOR_IGA_PRODUCTION	3.04898e-19	APOPTOSIS_GO	9.03657e-26	KEGG_HEMATOPOIETIC_CELL_LINEAGE	1.56682e-24	REACTOME_SIGNALING_BY_EGFR_IN_CANCER	1.1959e-21	REACTOME_PLATELET_ACTIVATION_SIGNALING_AND_AGGREGATION	2.00808e-20	KEGG_FC_GAMMA_R_MEDIATED_PHAGOCYTOSIS	4.91873e-21	KEGG_VIRAL_MYOCARDITIS	4.70917e-22	REACTOME_GENERATION_OF_SECOND_MESSENGER_MOLECULES	2.02044e-23	REACTOME_APOPTOSIS	3.25905e-22	KEGG_PRIMARY_IMMUNODEFICIENCY	8.52517e-20	REACTOME_SIGNALING_BY_SCF_KIT	1.28502e-25	REGULATION_OF_PROGRAMMED_CELL_DEATH	1.9303e-21	KEGG_CYTOKINE_CYTOKINE_RECEPTOR_INTERACTION	1.75265e-22	REACTOME_MHC_CLASS_II_ANTIGEN_PRESENTATION	2.90156e-23	REACTOME_CDK_MEDIATED_PHOSPHORYLATION_AND_REMOVAL_OF_CDC6	4.65363e-26
PID_CD8TCRDOWNSTREAMPATHWAY	5.43955e-20	REACTOME_SIGNALING_BY_ILS	3.25393e-20	BIOCARTA_NO2IL12_PATHWAY	3.66044e-18	REACTOME_IL_3_5_AND_GM_CSF_SIGNALING	1.4738e-20	REACTOME_PD1_SIGNALING	6.54211e-25	PID_CD8TCRDOWNSTREAMPATHWAY	4.22625e-24	BIOCARTA_KERATINOCYTE_PATHWAY	2.09999e-16	PID_SHP2_PATHWAY	4.11384e-19	KEGG_VIRAL_MYOCARDITIS	1.1341e-22	REACTOME_TRANSLOCATION_OF_ZAP_70_TO_IMMUNOLOGICAL_SYNAPSE	7.88529e-21	REACTOME_DOWNSTREAM_TCR_SIGNALING	4.41377e-19	PROGRAMMED_CELL_DEATH	1.01421e-25	REACTOME_SIGNALING_BY_THE_B_CELL_RECEPTOR_BCR	2.13836e-24	BIOCARTA_TCR_PATHWAY	2.13222e-21	APOPTOSIS_GO	2.01815e-20	KEGG_CYTOKINE_CYTOKINE_RECEPTOR_INTERACTION	3.98514e-20	KEGG_PATHWAYS_IN_CANCER	5.34078e-22	REACTOME_IL_2_SIGNALING	2.17015e-23	KEGG_PROTEASOME	3.48659e-22	REACTOME_TRANSLOCATION_OF_ZAP_70_TO_IMMUNOLOGICAL_SYNAPSE	1.05294e-19	PID_KITPATHWAY	2.71007e-25	REACTOME_COSTIMULATION_BY_THE_CD28_FAMILY	2.46012e-21	REACTOME_IL_3_5_AND_GM_CSF_SIGNALING	4.2921e-22	BIOCARTA_TCR_PATHWAY	4.32962e-23	KEGG_AUTOIMMUNE_THYROID_DISEASE	7.15386e-26
KEGG_B_CELL_RECEPTOR_SIGNALING_PATHWAY	9.55674e-20	REACTOME_PHOSPHORYLATION_OF_CD3_AND_TCR_ZETA_CHAINS	8.09708e-20	BIOCARTA_TCRA_PATHWAY	4.93487e-18	REACTOME_SIGNALING_BY_THE_B_CELL_RECEPTOR_BCR	3.22029e-20	KEGG_CELL_ADHESION_MOLECULES_CAMS	1.81006e-24	REACTOME_GENERATION_OF_SECOND_MESSENGER_MOLECULES	9.45304e-24	KEGG_RIG_I_LIKE_RECEPTOR_SIGNALING_PATHWAY	3.18674e-16	REACTOME_DOWNSTREAM_TCR_SIGNALING	5.20096e-19	KEGG_AUTOIMMUNE_THYROID_DISEASE	1.15557e-22	PID_PTP1BPATHWAY	1.33708e-20	REACTOME_IL_3_5_AND_GM_CSF_SIGNALING	7.08942e-19	REACTOME_COSTIMULATION_BY_THE_CD28_FAMILY	6.36578e-25	REACTOME_HIV_INFECTION	7.67985e-24	REACTOME_MHC_CLASS_II_ANTIGEN_PRESENTATION	2.39373e-21	PROGRAMMED_CELL_DEATH	2.2148e-20	KEGG_INTESTINAL_IMMUNE_NETWORK_FOR_IGA_PRODUCTION	4.35896e-20	BIOCARTA_IL2RB_PATHWAY	9.29406e-22	REACTOME_PD1_SIGNALING	1.15091e-22	KEGG_PRIMARY_IMMUNODEFICIENCY	1.9194e-21	REACTOME_HEMOSTASIS	1.17634e-19	PID_IL4_2PATHWAY	5.44928e-25	REACTOME_HOST_INTERACTIONS_OF_HIV_FACTORS	6.90756e-21	REACTOME_PLATELET_ACTIVATION_SIGNALING_AND_AGGREGATION	6.52594e-21	REACTOME_IMMUNOREGULATORY_INTERACTIONS_BETWEEN_A_LYMPHOID_AND_A_NON_LYMPHOID_CELL	5.22196e-23	REACTOME_AUTODEGRADATION_OF_THE_E3_UBIQUITIN_LIGASE_COP1	9.18203e-26
REACTOME_IL_2_SIGNALING	1.45367e-19	KEGG_CYTOKINE_CYTOKINE_RECEPTOR_INTERACTION	9.97694e-20	PID_IL12_STAT4PATHWAY	7.79023e-18	PID_IL12_STAT4PATHWAY	7.93354e-20	PID_BCR_5PATHWAY	4.20274e-23	REACTOME_PD1_SIGNALING	9.45304e-24	REACTOME_SIGNALLING_BY_NGF	5.41605e-16	KEGG_CHEMOKINE_SIGNALING_PATHWAY	2.74176e-18	PID_BCR_5PATHWAY	2.13463e-22	PID_IL12_STAT4PATHWAY	3.59719e-20	KEGG_B_CELL_RECEPTOR_SIGNALING_PATHWAY	8.03414e-19	REACTOME_INTERFERON_ALPHA_BETA_SIGNALING	6.36578e-25	REACTOME_COSTIMULATION_BY_THE_CD28_FAMILY	7.79301e-24	REACTOME_PD1_SIGNALING	1.04768e-20	PID_IL2_1PATHWAY	2.8238e-20	REACTOME_TRANSLOCATION_OF_ZAP_70_TO_IMMUNOLOGICAL_SYNAPSE	5.92494e-20	BIOCARTA_TCR_PATHWAY	1.04555e-21	KEGG_VIRAL_MYOCARDITIS	1.55534e-22	REACTOME_CROSS_PRESENTATION_OF_SOLUBLE_EXOGENOUS_ANTIGENS_ENDOSOMES	1.94026e-21	KEGG_CYTOKINE_CYTOKINE_RECEPTOR_INTERACTION	1.50373e-19	PID_EPOPATHWAY	8.30944e-25	REACTOME_DOWNSTREAM_TCR_SIGNALING	1.4924e-20	KEGG_CHEMOKINE_SIGNALING_PATHWAY	9.35594e-21	REACTOME_PLATELET_ACTIVATION_SIGNALING_AND_AGGREGATION	9.0936e-23	PID_BCR_5PATHWAY	1.27796e-25
REACTOME_HEMOSTASIS	3.15332e-19	REACTOME_TRANSLOCATION_OF_ZAP_70_TO_IMMUNOLOGICAL_SYNAPSE	4.04769e-19	KEGG_CHEMOKINE_SIGNALING_PATHWAY	8.12054e-18	BIOCARTA_CTLA4_PATHWAY	1.80741e-19	REACTOME_DOWNSTREAM_TCR_SIGNALING	4.79722e-23	REACTOME_INTERFERON_ALPHA_BETA_SIGNALING	2.0652e-23	BIOCARTA_NO2IL12_PATHWAY	5.60891e-16	BIOCARTA_TCRA_PATHWAY	3.02435e-18	REACTOME_CLASS_I_MHC_MEDIATED_ANTIGEN_PROCESSING_PRESENTATION	2.9955e-22	PID_IL2_1PATHWAY	4.8473e-20	BIOCARTA_TCR_PATHWAY	1.16018e-18	PID_CXCR4_PATHWAY	9.11857e-25	REACTOME_PD1_SIGNALING	1.80086e-22	KEGG_NEUROTROPHIN_SIGNALING_PATHWAY	1.63716e-20	REACTOME_CLASS_I_MHC_MEDIATED_ANTIGEN_PROCESSING_PRESENTATION	4.19614e-20	PID_PDGFRBPATHWAY	1.82323e-19	REACTOME_DOWNSTREAM_TCR_SIGNALING	1.07401e-20	KEGG_B_CELL_RECEPTOR_SIGNALING_PATHWAY	8.16122e-22	KEGG_CHEMOKINE_SIGNALING_PATHWAY	2.45115e-21	REACTOME_DOWNSTREAM_TCR_SIGNALING	1.50373e-19	PID_PI3KCIPATHWAY	1.2716e-24	REACTOME_HIV_INFECTION	2.51796e-20	PID_IL4_2PATHWAY	2.48669e-20	REACTOME_DOWNSTREAM_TCR_SIGNALING	1.90069e-22	REACTOME_REGULATION_OF_ORNITHINE_DECARBOXYLASE_ODC	1.77471e-25
PID_PI3KCIPATHWAY	4.23092e-19	KEGG_PRIMARY_IMMUNODEFICIENCY	5.23642e-19	PID_BCR_5PATHWAY	1.09532e-17	PID_BCR_5PATHWAY	2.08942e-19	REACTOME_IL_3_5_AND_GM_CSF_SIGNALING	1.86317e-22	REACTOME_SIGNALING_BY_EGFR_IN_CANCER	2.67272e-23	REACTOME_MHC_CLASS_II_ANTIGEN_PRESENTATION	7.02176e-16	PID_IL12_STAT4PATHWAY	3.94872e-18	KEGG_CELL_ADHESION_MOLECULES_CAMS	8.45693e-22	REACTOME_IL_2_SIGNALING	8.65248e-20	KEGG_JAK_STAT_SIGNALING_PATHWAY	1.50608e-18	IMMUNE_RESPONSE	2.38262e-24	PID_CXCR4_PATHWAY	2.06095e-22	PID_ERBB1_DOWNSTREAM_PATHWAY	1.76878e-20	REGULATION_OF_APOPTOSIS	4.76098e-20	PID_IL2_1PATHWAY	1.06462e-18	PID_PI3KCIPATHWAY	1.73163e-20	KEGG_FC_GAMMA_R_MEDIATED_PHAGOCYTOSIS	2.01165e-21	REACTOME_REGULATION_OF_APOPTOSIS	5.41356e-21	PID_CD8TCRDOWNSTREAMPATHWAY	1.90197e-19	REACTOME_PLATELET_ACTIVATION_SIGNALING_AND_AGGREGATION	1.74507e-24	REACTOME_ACTIVATION_OF_NF_KAPPAB_IN_B_CELLS	5.20373e-20	BIOCARTA_TCR_PATHWAY	2.9396e-20	REACTOME_PD1_SIGNALING	5.73482e-22	REACTOME_SCF_BETA_TRCP_MEDIATED_DEGRADATION_OF_EMI1	3.4462e-25
ST_T_CELL_SIGNAL_TRANSDUCTION	1.43552e-18	KEGG_CHEMOKINE_SIGNALING_PATHWAY	5.33053e-19	BIOCARTA_CTLA4_PATHWAY	3.54499e-17	REACTOME_HIV_INFECTION	3.01457e-19	REACTOME_PHOSPHORYLATION_OF_CD3_AND_TCR_ZETA_CHAINS	8.41476e-22	REACTOME_IL_2_SIGNALING	3.45802e-23	PID_IL27PATHWAY	1.03566e-15	PID_CD8TCRDOWNSTREAMPATHWAY	4.93178e-18	REACTOME_ANTIGEN_PRESENTATION_FOLDING_ASSEMBLY_AND_PEPTIDE_LOADING_OF_CLASS_I_MHC	8.53965e-22	PID_IL27PATHWAY	8.87811e-19	BIOCARTA_CTLA4_PATHWAY	3.15582e-18	REACTOME_S_PHASE	5.75328e-24	REACTOME_INTERFERON_ALPHA_BETA_SIGNALING	2.06095e-22	PID_PI3KCIPATHWAY	3.25849e-20	REGULATION_OF_PROGRAMMED_CELL_DEATH	5.33219e-20	KEGG_PRIMARY_IMMUNODEFICIENCY	1.8165e-18	BIOCARTA_CTLA4_PATHWAY	2.80263e-20	KEGG_PATHWAYS_IN_CANCER	2.4808e-21	REACTOME_IL_3_5_AND_GM_CSF_SIGNALING	7.23134e-21	PID_IL12_STAT4PATHWAY	9.53092e-19	REACTOME_PD1_SIGNALING	2.48349e-24	REACTOME_INTERFERON_ALPHA_BETA_SIGNALING	5.20373e-20	REACTOME_PHOSPHORYLATION_OF_CD3_AND_TCR_ZETA_CHAINS	3.37062e-20	PID_IL12_STAT4PATHWAY	7.4988e-22	REACTOME_DESTABILIZATION_OF_MRNA_BY_AUF1_HNRNP_D0	6.55929e-25
REACTOME_TRANSLOCATION_OF_ZAP_70_TO_IMMUNOLOGICAL_SYNAPSE	1.6897e-18	BIOCARTA_TCR_PATHWAY	2.90505e-18	PID_PDGFRBPATHWAY	6.8585e-17	REACTOME_DOWNSTREAM_TCR_SIGNALING	5.03311e-19	KEGG_CHEMOKINE_SIGNALING_PATHWAY	8.58063e-22	KEGG_NEUROTROPHIN_SIGNALING_PATHWAY	7.34406e-23	KEGG_ACUTE_MYELOID_LEUKEMIA	1.0713e-15	REACTOME_IL_2_SIGNALING	7.4339e-18	REACTOME_GENERATION_OF_SECOND_MESSENGER_MOLECULES	1.24051e-21	BIOCARTA_NO2IL12_PATHWAY	1.09709e-18	REACTOME_HOST_INTERACTIONS_OF_HIV_FACTORS	4.73479e-18	REACTOME_MITOTIC_G1_G1_S_PHASES	9.46276e-24	KEGG_CELL_ADHESION_MOLECULES_CAMS	2.67714e-22	KEGG_CELL_ADHESION_MOLECULES_CAMS	5.18609e-20	REGULATION_OF_DEVELOPMENTAL_PROCESS	5.64982e-20	PID_BCR_5PATHWAY	1.96752e-18	PID_IL12_STAT4PATHWAY	5.83975e-20	BIOCARTA_IL2RB_PATHWAY	4.75112e-21	REACTOME_DESTABILIZATION_OF_MRNA_BY_AUF1_HNRNP_D0	8.67625e-21	BIOCARTA_CTLA4_PATHWAY	1.40704e-18	REACTOME_SIGNALING_BY_THE_B_CELL_RECEPTOR_BCR	2.54148e-24	REACTOME_PD1_SIGNALING	1.51328e-19	PID_IL12_STAT4PATHWAY	4.45251e-20	BIOCARTA_IL2RB_PATHWAY	8.66752e-22	REACTOME_IMMUNOREGULATORY_INTERACTIONS_BETWEEN_A_LYMPHOID_AND_A_NON_LYMPHOID_CELL	6.772e-25
KEGG_PATHWAYS_IN_CANCER	1.71166e-18	BIOCARTA_IL2RB_PATHWAY	3.37278e-18	KEGG_B_CELL_RECEPTOR_SIGNALING_PATHWAY	1.80617e-16	BIOCARTA_TCRA_PATHWAY	2.91786e-18	PID_PDGFRBPATHWAY	3.50996e-21	KEGG_CYTOKINE_CYTOKINE_RECEPTOR_INTERACTION	7.89897e-23	KEGG_ALLOGRAFT_REJECTION	1.14482e-15	PID_PTP1BPATHWAY	2.88005e-17	REACTOME_PLATELET_ACTIVATION_SIGNALING_AND_AGGREGATION	7.76609e-21	BIOCARTA_TCRA_PATHWAY	1.74169e-18	REACTOME_HEMOSTASIS	6.5069e-18	REGULATION_OF_DEVELOPMENTAL_PROCESS	1.01151e-23	REACTOME_PHOSPHORYLATION_OF_CD3_AND_TCR_ZETA_CHAINS	7.16145e-22	REACTOME_PHOSPHORYLATION_OF_CD3_AND_TCR_ZETA_CHAINS	6.22299e-20	KEGG_FC_GAMMA_R_MEDIATED_PHAGOCYTOSIS	9.34432e-20	PID_PI3KCIPATHWAY	2.12214e-18	KEGG_FC_GAMMA_R_MEDIATED_PHAGOCYTOSIS	6.22453e-20	PID_IL12_STAT4PATHWAY	5.28413e-21	REACTOME_VIF_MEDIATED_DEGRADATION_OF_APOBEC3G	8.67625e-21	APOPTOSIS_GO	2.14589e-18	PID_PTP1BPATHWAY	8.05782e-24	REACTOME_TRANSLATION	1.96338e-19	BIOCARTA_NKCELLS_PATHWAY	8.1726e-20	BIOCARTA_CTLA4_PATHWAY	3.29515e-21	REACTOME_CYCLIN_E_ASSOCIATED_EVENTS_DURING_G1_S_TRANSITION_	6.772e-25
REACTOME_THE_ROLE_OF_NEF_IN_HIV1_REPLICATION_AND_DISEASE_PATHOGENESIS	1.91953e-17	PID_IL12_STAT4PATHWAY	5.5744e-18	APOPTOSIS_GO	2.39881e-16	KEGG_B_CELL_RECEPTOR_SIGNALING_PATHWAY	4.06759e-18	KEGG_CYTOKINE_CYTOKINE_RECEPTOR_INTERACTION	3.99971e-21	BIOCARTA_IL2RB_PATHWAY	1.30946e-22	BIOCARTA_IL2RB_PATHWAY	1.96486e-15	PID_IL2_STAT5PATHWAY	2.88005e-17	REACTOME_IMMUNOREGULATORY_INTERACTIONS_BETWEEN_A_LYMPHOID_AND_A_NON_LYMPHOID_CELL	2.23279e-20	PID_CD8TCRDOWNSTREAMPATHWAY	2.05222e-18	KEGG_PRIMARY_IMMUNODEFICIENCY	8.51166e-18	KEGG_CELL_CYCLE	1.28417e-23	KEGG_PRIMARY_IMMUNODEFICIENCY	4.37828e-20	REACTOME_HOST_INTERACTIONS_OF_HIV_FACTORS	7.62541e-20	PID_PTP1BPATHWAY	1.2214e-19	BIOCARTA_TCRA_PATHWAY	9.78938e-18	REACTOME_PLATELET_ACTIVATION_SIGNALING_AND_AGGREGATION	9.41565e-20	REACTOME_SIGNALING_BY_SCF_KIT	2.36129e-20	REACTOME_SIGNALING_BY_ILS	3.57999e-20	PROGRAMMED_CELL_DEATH	2.3073e-18	PID_TCPTP_PATHWAY	2.70829e-23	REACTOME_SIGNALING_BY_ILS	2.08367e-19	PID_NFAT_TFPATHWAY	8.1726e-20	REACTOME_IL_2_SIGNALING	7.15259e-21	REACTOME_PD1_SIGNALING	9.55365e-25
BIOCARTA_TCR_PATHWAY	2.30636e-17	REACTOME_HIV_INFECTION	5.64781e-18	PROGRAMMED_CELL_DEATH	2.55245e-16	PID_CD8TCRDOWNSTREAMPATHWAY	5.00184e-18	PID_IL2_1PATHWAY	5.47971e-21	REACTOME_SIGNALING_BY_THE_B_CELL_RECEPTOR_BCR	3.77927e-22	REACTOME_SIGNALING_BY_SCF_KIT	1.96486e-15	BIOCARTA_IL2RB_PATHWAY	6.15254e-17	REACTOME_HEMOSTASIS	2.29895e-20	REACTOME_PLATELET_ACTIVATION_SIGNALING_AND_AGGREGATION	3.86651e-18	PID_CD8TCRDOWNSTREAMPATHWAY	1.30316e-17	REGULATION_OF_APOPTOSIS	1.30669e-23	TRANSLATION	6.40218e-20	PID_FCER1PATHWAY	2.92131e-19	KEGG_JAK_STAT_SIGNALING_PATHWAY	3.14692e-19	BIOCARTA_IL2RB_PATHWAY	9.92228e-18	PID_NFAT_TFPATHWAY	1.07795e-19	KEGG_INTESTINAL_IMMUNE_NETWORK_FOR_IGA_PRODUCTION	5.60648e-20	REACTOME_CDK_MEDIATED_PHOSPHORYLATION_AND_REMOVAL_OF_CDC6	3.60805e-20	KEGG_INTESTINAL_IMMUNE_NETWORK_FOR_IGA_PRODUCTION	2.67212e-18	BIOCARTA_TCR_PATHWAY	5.40351e-23	KEGG_FC_GAMMA_R_MEDIATED_PHAGOCYTOSIS	8.49471e-19	REACTOME_TRANSLOCATION_OF_ZAP_70_TO_IMMUNOLOGICAL_SYNAPSE	1.71121e-19	REACTOME_INTERFERON_ALPHA_BETA_SIGNALING	2.79393e-20	REACTOME_DOWNSTREAM_SIGNALING_EVENTS_OF_B_CELL_RECEPTOR_BCR	2.03893e-24
BIOCARTA_IL2RB_PATHWAY	2.41676e-17	REACTOME_CLASS_I_MHC_MEDIATED_ANTIGEN_PROCESSING_PRESENTATION	1.37915e-17	PID_PI3KCIPATHWAY	4.91213e-16	PID_PI3KCIPATHWAY	8.64765e-18	KEGG_VIRAL_MYOCARDITIS	7.98235e-21	REACTOME_SIGNALING_BY_SCF_KIT	3.98862e-22	REACTOME_THE_ROLE_OF_NEF_IN_HIV1_REPLICATION_AND_DISEASE_PATHOGENESIS	2.02649e-15	PID_IL27PATHWAY	1.04892e-16	REACTOME_HIV_INFECTION	7.52326e-20	PID_SHP2_PATHWAY	4.44431e-18	BIOCARTA_TCRA_PATHWAY	2.70672e-17	REACTOME_IMMUNOREGULATORY_INTERACTIONS_BETWEEN_A_LYMPHOID_AND_A_NON_LYMPHOID_CELL	1.36318e-23	KEGG_VIRAL_MYOCARDITIS	1.45832e-19	REACTOME_IMMUNOREGULATORY_INTERACTIONS_BETWEEN_A_LYMPHOID_AND_A_NON_LYMPHOID_CELL	4.28959e-19	REACTOME_DNA_REPLICATION	3.9513e-19	PID_NFAT_TFPATHWAY	1.60278e-17	REACTOME_TRANSLOCATION_OF_ZAP_70_TO_IMMUNOLOGICAL_SYNAPSE	2.04183e-19	BIOCARTA_CTLA4_PATHWAY	9.46344e-20	REACTOME_P53_DEPENDENT_G1_DNA_DAMAGE_RESPONSE	3.60805e-20	KEGG_FC_GAMMA_R_MEDIATED_PHAGOCYTOSIS	3.49686e-18	REACTOME_IMMUNOREGULATORY_INTERACTIONS_BETWEEN_A_LYMPHOID_AND_A_NON_LYMPHOID_CELL	6.75708e-23	KEGG_CYTOKINE_CYTOKINE_RECEPTOR_INTERACTION	8.5908e-19	REACTOME_IL_2_SIGNALING	1.75543e-19	KEGG_VIRAL_MYOCARDITIS	3.94284e-20	REACTOME_P53_DEPENDENT_G1_DNA_DAMAGE_RESPONSE	3.88341e-24
BIOCARTA_CTLA4_PATHWAY	2.89262e-17	KEGG_INTESTINAL_IMMUNE_NETWORK_FOR_IGA_PRODUCTION	1.94709e-17	REGULATION_OF_DEVELOPMENTAL_PROCESS	5.15482e-16	REACTOME_HEMOSTASIS	1.41546e-17	KEGG_INTESTINAL_IMMUNE_NETWORK_FOR_IGA_PRODUCTION	1.19055e-19	REACTOME_IMMUNOREGULATORY_INTERACTIONS_BETWEEN_A_LYMPHOID_AND_A_NON_LYMPHOID_CELL	4.38596e-22	PID_VEGFR1_2_PATHWAY	4.23427e-15	PID_IL4_2PATHWAY	1.08292e-16	REACTOME_HOST_INTERACTIONS_OF_HIV_FACTORS	1.06537e-19	PID_PDGFRBPATHWAY	8.99398e-18	KEGG_PATHWAYS_IN_CANCER	4.00521e-17	REGULATION_OF_PROGRAMMED_CELL_DEATH	1.46483e-23	REACTOME_SIGNALING_BY_ILS	2.08577e-19	REACTOME_HIV_INFECTION	4.28959e-19	REACTOME_IL_3_5_AND_GM_CSF_SIGNALING	4.61941e-19	DEFENSE_RESPONSE	3.34325e-17	KEGG_PRIMARY_IMMUNODEFICIENCY	2.19114e-19	REACTOME_PHOSPHORYLATION_OF_CD3_AND_TCR_ZETA_CHAINS	1.26537e-19	REACTOME_AUTODEGRADATION_OF_THE_E3_UBIQUITIN_LIGASE_COP1	5.92486e-20	REACTOME_IL_3_5_AND_GM_CSF_SIGNALING	7.28853e-18	REACTOME_INTERFERON_ALPHA_BETA_SIGNALING	6.75708e-23	REACTOME_APOPTOSIS	8.5908e-19	REACTOME_DOWNSTREAM_TCR_SIGNALING	3.2726e-19	REACTOME_SIGNALING_BY_SCF_KIT	2.75664e-19	REACTOME_CDT1_ASSOCIATION_WITH_THE_CDC6_ORC_ORIGIN_COMPLEX	6.90263e-24
KEGG_FC_GAMMA_R_MEDIATED_PHAGOCYTOSIS	3.92814e-17	PID_CD8TCRDOWNSTREAMPATHWAY	3.59104e-17	KEGG_FC_GAMMA_R_MEDIATED_PHAGOCYTOSIS	1.30159e-15	PID_PDGFRBPATHWAY	2.67322e-17	REACTOME_INTERFERON_ALPHA_BETA_SIGNALING	1.38401e-19	REACTOME_NGF_SIGNALLING_VIA_TRKA_FROM_THE_PLASMA_MEMBRANE	8.39184e-22	PID_IL6_7PATHWAY	6.18808e-15	BIOCARTA_IL7_PATHWAY	2.34079e-16	KEGG_CYTOKINE_CYTOKINE_RECEPTOR_INTERACTION	6.96073e-19	REACTOME_DOWNSTREAM_TCR_SIGNALING	1.02145e-17	KEGG_CYTOKINE_CYTOKINE_RECEPTOR_INTERACTION	5.32038e-17	KEGG_AUTOIMMUNE_THYROID_DISEASE	2.34159e-23	REACTOME_CLASS_I_MHC_MEDIATED_ANTIGEN_PROCESSING_PRESENTATION	3.53238e-19	REACTOME_SIGNALING_BY_SCF_KIT	2.43827e-18	KEGG_CHEMOKINE_SIGNALING_PATHWAY	1.02216e-18	BIOCARTA_CTLA4_PATHWAY	8.283e-17	KEGG_INTESTINAL_IMMUNE_NETWORK_FOR_IGA_PRODUCTION	2.8915e-19	PID_SHP2_PATHWAY	2.51574e-19	KEGG_INTESTINAL_IMMUNE_NETWORK_FOR_IGA_PRODUCTION	9.18551e-20	PID_PTP1BPATHWAY	1.53054e-17	KEGG_ACUTE_MYELOID_LEUKEMIA	1.3153e-22	REACTOME_PLATELET_ACTIVATION_SIGNALING_AND_AGGREGATION	1.20841e-18	PID_PTP1BPATHWAY	1.48329e-18	REACTOME_PHOSPHORYLATION_OF_CD3_AND_TCR_ZETA_CHAINS	5.38164e-19	REACTOME_AUTODEGRADATION_OF_CDH1_BY_CDH1_APC_C	2.12826e-23
REGULATION_OF_DEVELOPMENTAL_PROCESS	4.36118e-17	BIOCARTA_TCRA_PATHWAY	4.57111e-17	BIOCARTA_NKT_PATHWAY	1.30159e-15	KEGG_CYTOKINE_CYTOKINE_RECEPTOR_INTERACTION	4.50926e-17	APOPTOSIS_GO	1.51749e-19	KEGG_VIRAL_MYOCARDITIS	8.53149e-22	REACTOME_REGULATION_OF_IFNA_SIGNALING	8.44601e-15	BIOCARTA_NO2IL12_PATHWAY	2.34079e-16	KEGG_JAK_STAT_SIGNALING_PATHWAY	1.50605e-18	DEFENSE_RESPONSE	1.77053e-17	PID_FCER1PATHWAY	6.19229e-17	KEGG_PATHWAYS_IN_CANCER	6.66463e-23	REACTOME_TRANSLOCATION_OF_ZAP_70_TO_IMMUNOLOGICAL_SYNAPSE	9.1301e-19	ST_T_CELL_SIGNAL_TRANSDUCTION	3.6216e-18	REACTOME_PHOSPHORYLATION_OF_CD3_AND_TCR_ZETA_CHAINS	3.85834e-18	APOPTOSIS_GO	9.50029e-17	KEGG_B_CELL_RECEPTOR_SIGNALING_PATHWAY	8.36692e-19	PID_PTP1BPATHWAY	4.03538e-19	REACTOME_P53_INDEPENDENT_G1_S_DNA_DAMAGE_CHECKPOINT	9.18551e-20	REGULATION_OF_APOPTOSIS	2.20262e-17	KEGG_AUTOIMMUNE_THYROID_DISEASE	2.32035e-22	PID_IL12_STAT4PATHWAY	2.34648e-18	BIOCARTA_CTLA4_PATHWAY	2.57119e-18	PID_PI3KCIPATHWAY	7.55501e-19	REACTOME_APC_C_CDH1_MEDIATED_DEGRADATION_OF_CDC20_AND_OTHER_APC_C_CDH1_TARGETED_PROTEINS_IN_LATE_MITOSIS_EARLY_G1	4.7343e-23
PID_NFAT_TFPATHWAY	5.8281e-17	REACTOME_IL_3_5_AND_GM_CSF_SIGNALING	4.70564e-17	LYMPHOCYTE_ACTIVATION	1.3379e-15	ST_T_CELL_SIGNAL_TRANSDUCTION	4.65738e-17	PROGRAMMED_CELL_DEATH	1.65496e-19	REACTOME_DOWNSTREAM_TCR_SIGNALING	1.03436e-21	REACTOME_IL_2_SIGNALING	8.44601e-15	PID_PI3KCIPATHWAY	2.34079e-16	PID_PTP1BPATHWAY	1.72208e-18	BIOCARTA_IL2RB_PATHWAY	2.88932e-17	KEGG_SYSTEMIC_LUPUS_ERYTHEMATOSUS	6.61889e-17	REACTOME_G1_S_TRANSITION	7.01864e-23	KEGG_INTESTINAL_IMMUNE_NETWORK_FOR_IGA_PRODUCTION	2.88499e-18	PID_MET_PATHWAY	1.20293e-17	REACTOME_SYNTHESIS_OF_DNA	6.14491e-18	PROGRAMMED_CELL_DEATH	1.0169e-16	PID_SHP2_PATHWAY	9.80519e-19	PID_NFAT_TFPATHWAY	5.53018e-19	REACTOME_TRANSLOCATION_OF_ZAP_70_TO_IMMUNOLOGICAL_SYNAPSE	9.18551e-20	REGULATION_OF_PROGRAMMED_CELL_DEATH	2.40202e-17	KEGG_CELL_ADHESION_MOLECULES_CAMS	3.14198e-22	REACTOME_3_UTR_MEDIATED_TRANSLATIONAL_REGULATION	2.9551e-18	PID_EPOPATHWAY	3.80451e-18	REACTOME_TRANSLOCATION_OF_ZAP_70_TO_IMMUNOLOGICAL_SYNAPSE	2.33705e-18	KEGG_CELL_ADHESION_MOLECULES_CAMS	5.93599e-23
BIOCARTA_TCRA_PATHWAY	1.56553e-16	REACTOME_MHC_CLASS_II_ANTIGEN_PRESENTATION	1.98621e-16	DEFENSE_RESPONSE	1.56256e-15	BIOCARTA_IL2RB_PATHWAY	5.92516e-17	BIOCARTA_IL2RB_PATHWAY	3.53252e-19	REACTOME_SIGNALLING_BY_NGF	2.71405e-21	KEGG_LEISHMANIA_INFECTION	1.03244e-14	REACTOME_HEMOSTASIS	4.20818e-16	REACTOME_SIGNALING_BY_ILS	2.66832e-18	PID_BCR_5PATHWAY	4.56892e-17	PID_IL12_STAT4PATHWAY	9.05876e-17	PID_PDGFRBPATHWAY	6.43299e-22	KEGG_JAK_STAT_SIGNALING_PATHWAY	4.52395e-18	REACTOME_NEF_MEDIATES_DOWN_MODULATION_OF_CELL_SURFACE_RECEPTORS_BY_RECRUITING_THEM_TO_CLATHRIN_ADAPTERS	1.55313e-17	KEGG_PATHWAYS_IN_CANCER	8.22693e-18	REACTOME_DOWNSTREAM_TCR_SIGNALING	1.17414e-16	KEGG_CYTOKINE_CYTOKINE_RECEPTOR_INTERACTION	1.23084e-18	REACTOME_TRANSLOCATION_OF_ZAP_70_TO_IMMUNOLOGICAL_SYNAPSE	5.85694e-19	REACTOME_REGULATION_OF_ORNITHINE_DECARBOXYLASE_ODC	9.18551e-20	PID_IL2_1PATHWAY	4.98705e-17	PID_MET_PATHWAY	3.9477e-22	REACTOME_TRANSLOCATION_OF_ZAP_70_TO_IMMUNOLOGICAL_SYNAPSE	3.08533e-18	KEGG_INTESTINAL_IMMUNE_NETWORK_FOR_IGA_PRODUCTION	6.4431e-18	PID_EPOPATHWAY	3.11491e-18	REACTOME_ORC1_REMOVAL_FROM_CHROMATIN	7.2571e-23
BIOCARTA_NO2IL12_PATHWAY	2.15667e-16	BIOCARTA_CTLA4_PATHWAY	5.27854e-16	REACTOME_HEMOSTASIS	1.64783e-15	PID_IL2_1PATHWAY	8.6192e-17	REACTOME_FORMATION_OF_THE_TERNARY_COMPLEX_AND_SUBSEQUENTLY_THE_43S_COMPLEX	5.31691e-19	KEGG_B_CELL_RECEPTOR_SIGNALING_PATHWAY	4.624e-21	REACTOME_DOWNSTREAM_SIGNAL_TRANSDUCTION	1.23559e-14	KEGG_ASTHMA	1.28299e-15	REACTOME_PHOSPHORYLATION_OF_CD3_AND_TCR_ZETA_CHAINS	2.74246e-18	PID_IL4_2PATHWAY	4.56892e-17	APOPTOSIS_GO	5.46799e-16	KEGG_VIRAL_MYOCARDITIS	7.45372e-22	BIOCARTA_CTLA4_PATHWAY	1.59323e-17	BIOCARTA_BIOPEPTIDES_PATHWAY	2.32632e-17	REACTOME_IMMUNOREGULATORY_INTERACTIONS_BETWEEN_A_LYMPHOID_AND_A_NON_LYMPHOID_CELL	1.26288e-17	KEGG_REGULATION_OF_ACTIN_CYTOSKELETON	1.84334e-16	PID_PTP1BPATHWAY	1.84517e-18	KEGG_PRIMARY_IMMUNODEFICIENCY	9.5824e-19	REACTOME_REGULATION_OF_MRNA_STABILITY_BY_PROTEINS_THAT_BIND_AU_RICH_ELEMENTS	1.14857e-19	BIOCARTA_TCR_PATHWAY	3.55257e-16	KEGG_CHRONIC_MYELOID_LEUKEMIA	4.32677e-22	PID_BCR_5PATHWAY	3.18288e-18	REGULATION_OF_DEVELOPMENTAL_PROCESS	6.56023e-18	KEGG_FOCAL_ADHESION	4.497e-18	REACTOME_APC_C_CDC20_MEDIATED_DEGRADATION_OF_MITOTIC_PROTEINS	7.2571e-23
REACTOME_DOWNSTREAM_TCR_SIGNALING	2.18028e-16	REACTOME_ANTIGEN_ACTIVATES_B_CELL_RECEPTOR_LEADING_TO_GENERATION_OF_SECOND_MESSENGERS	6.33731e-16	T_CELL_ACTIVATION	1.64783e-15	REACTOME_THE_ROLE_OF_NEF_IN_HIV1_REPLICATION_AND_DISEASE_PATHOGENESIS	2.00802e-16	REACTOME_ACTIVATION_OF_THE_MRNA_UPON_BINDING_OF_THE_CAP_BINDING_COMPLEX_AND_EIFS_AND_SUBSEQUENT_BINDING_TO_43S	6.64504e-19	REACTOME_ANTIGEN_ACTIVATES_B_CELL_RECEPTOR_LEADING_TO_GENERATION_OF_SECOND_MESSENGERS	4.88422e-21	REACTOME_ANTIGEN_PRESENTATION_FOLDING_ASSEMBLY_AND_PEPTIDE_LOADING_OF_CLASS_I_MHC	1.24696e-14	PID_IL23PATHWAY	1.28299e-15	REACTOME_DOWNSTREAM_TCR_SIGNALING	2.91512e-18	REACTOME_IL_RECEPTOR_SHC_SIGNALING	1.04962e-16	PROGRAMMED_CELL_DEATH	5.86275e-16	REACTOME_ER_PHAGOSOME_PATHWAY	7.80408e-22	PID_IL12_STAT4PATHWAY	1.7603e-17	REACTOME_DOWNSTREAM_TCR_SIGNALING	2.7824e-17	REACTOME_ACTIVATION_OF_NF_KAPPAB_IN_B_CELLS	1.26288e-17	REGULATION_OF_DEVELOPMENTAL_PROCESS	2.09246e-16	REGULATION_OF_DEVELOPMENTAL_PROCESS	2.01451e-18	REACTOME_DOWNSTREAM_TCR_SIGNALING	1.83657e-18	REACTOME_PLATELET_ACTIVATION_SIGNALING_AND_AGGREGATION	1.37142e-19	BIOCARTA_IL2RB_PATHWAY	6.20044e-16	BIOCARTA_GH_PATHWAY	4.32677e-22	PID_CD8TCRDOWNSTREAMPATHWAY	3.18288e-18	KEGG_PRIMARY_IMMUNODEFICIENCY	6.83807e-18	KEGG_INTESTINAL_IMMUNE_NETWORK_FOR_IGA_PRODUCTION	1.14336e-17	REACTOME_SCFSKP2_MEDIATED_DEGRADATION_OF_P27_P21	1.12844e-22
REACTOME_SIGNALING_BY_THE_B_CELL_RECEPTOR_BCR	3.22937e-16	PID_BCR_5PATHWAY	6.51486e-16	KEGG_ASTHMA	2.17877e-15	BIOCARTA_NO2IL12_PATHWAY	2.31064e-16	KEGG_B_CELL_RECEPTOR_SIGNALING_PATHWAY	6.73119e-19	REACTOME_PHOSPHORYLATION_OF_CD3_AND_TCR_ZETA_CHAINS	7.06648e-21	KEGG_NEUROTROPHIN_SIGNALING_PATHWAY	2.28556e-14	PID_BCR_5PATHWAY	2.19888e-15	KEGG_B_CELL_RECEPTOR_SIGNALING_PATHWAY	3.03309e-18	PID_PI3KCIPATHWAY	1.09071e-16	REACTOME_HIV_INFECTION	8.18444e-16	REACTOME_SIGNALING_BY_ILS	9.22276e-22	APOPTOSIS_GO	9.89554e-17	PID_TXA2PATHWAY	2.83906e-17	REACTOME_ANTIGEN_PRESENTATION_FOLDING_ASSEMBLY_AND_PEPTIDE_LOADING_OF_CLASS_I_MHC	1.26288e-17	KEGG_B_CELL_RECEPTOR_SIGNALING_PATHWAY	6.40502e-16	PID_EPOPATHWAY	4.47073e-18	REACTOME_MHC_CLASS_II_ANTIGEN_PRESENTATION	2.21401e-18	REACTOME_SCF_BETA_TRCP_MEDIATED_DEGRADATION_OF_EMI1	1.43762e-19	PID_IL27PATHWAY	7.77599e-16	PID_GMCSF_PATHWAY	4.65366e-22	PID_PDGFRBPATHWAY	5.63384e-18	KEGG_FC_GAMMA_R_MEDIATED_PHAGOCYTOSIS	1.02866e-17	BIOCARTA_EGF_PATHWAY	1.41873e-17	BIOCARTA_PROTEASOME_PATHWAY	1.58064e-22
BIOCARTA_IL2_PATHWAY	6.31053e-16	REACTOME_DOWNSTREAM_TCR_SIGNALING	1.13506e-15	ST_T_CELL_SIGNAL_TRANSDUCTION	2.42158e-15	DEFENSE_RESPONSE	5.40983e-16	TRANSLATION	6.74848e-19	BIOCARTA_BCR_PATHWAY	8.40834e-21	PID_SHP2_PATHWAY	2.28781e-14	DEFENSE_RESPONSE	3.76484e-15	KEGG_PATHWAYS_IN_CANCER	3.35166e-18	BIOCARTA_IL7_PATHWAY	1.29687e-16	PID_PTP1BPATHWAY	9.71973e-16	REACTOME_ANTIGEN_PROCESSING_CROSS_PRESENTATION	1.78597e-21	PROGRAMMED_CELL_DEATH	1.06968e-16	KEGG_B_CELL_RECEPTOR_SIGNALING_PATHWAY	2.95698e-17	REACTOME_TRANSLOCATION_OF_ZAP_70_TO_IMMUNOLOGICAL_SYNAPSE	1.35357e-17	BIOCARTA_NO2IL12_PATHWAY	8.63234e-16	APOPTOSIS_GO	4.47073e-18	PID_PI3KCIPATHWAY	2.36432e-18	REACTOME_ORC1_REMOVAL_FROM_CHROMATIN	1.86992e-19	DEFENSE_RESPONSE	7.77599e-16	REACTOME_ANTIGEN_ACTIVATES_B_CELL_RECEPTOR_LEADING_TO_GENERATION_OF_SECOND_MESSENGERS	1.16881e-21	PID_NFAT_TFPATHWAY	6.07662e-18	PID_IL2_STAT5PATHWAY	1.08054e-17	PID_GMCSF_PATHWAY	2.14108e-17	KEGG_CHEMOKINE_SIGNALING_PATHWAY	2.08358e-22
PID_FCER1PATHWAY	1.38293e-15	REGULATION_OF_DEVELOPMENTAL_PROCESS	1.63868e-15	BIOCARTA_TH1TH2_PATHWAY	2.63964e-15	KEGG_ASTHMA	1.29321e-15	REACTOME_HIV_INFECTION	7.62585e-19	BIOCARTA_KERATINOCYTE_PATHWAY	2.90423e-20	REACTOME_PLATELET_ACTIVATION_SIGNALING_AND_AGGREGATION	2.39346e-14	KEGG_SYSTEMIC_LUPUS_ERYTHEMATOSUS	8.8626e-15	REACTOME_TRANSLOCATION_OF_ZAP_70_TO_IMMUNOLOGICAL_SYNAPSE	1.02205e-17	BIOCARTA_NKT_PATHWAY	3.71892e-16	REGULATION_OF_DEVELOPMENTAL_PROCESS	1.21599e-15	KEGG_JAK_STAT_SIGNALING_PATHWAY	1.9816e-21	PID_BCR_5PATHWAY	1.5366e-16	REACTOME_TRANSLOCATION_OF_ZAP_70_TO_IMMUNOLOGICAL_SYNAPSE	7.18426e-17	REACTOME_MITOTIC_M_M_G1_PHASES	3.18679e-17	REACTOME_IL_2_SIGNALING	1.37017e-15	PROGRAMMED_CELL_DEATH	4.79593e-18	PID_IL4_2PATHWAY	3.95711e-18	REACTOME_DOWNSTREAM_SIGNALING_EVENTS_OF_B_CELL_RECEPTOR_BCR	2.24195e-19	PID_NFAT_TFPATHWAY	8.08528e-16	REACTOME_PHOSPHORYLATION_OF_CD3_AND_TCR_ZETA_CHAINS	2.24399e-21	REACTOME_P53_DEPENDENT_G1_DNA_DAMAGE_RESPONSE	7.71944e-18	BIOCARTA_TCRA_PATHWAY	2.16194e-17	PID_TCPTP_PATHWAY	2.19389e-17	REACTOME_SIGNALING_BY_WNT	4.15274e-22
KEGG_CYTOKINE_CYTOKINE_RECEPTOR_INTERACTION	1.39019e-15	DEFENSE_RESPONSE	2.84064e-15	PID_NFAT_TFPATHWAY	3.52096e-15	PID_IL23PATHWAY	1.29321e-15	PID_PTP1BPATHWAY	7.67821e-19	PID_KITPATHWAY	3.17324e-20	PID_IL23PATHWAY	2.5549e-14	REACTOME_IL_RECEPTOR_SHC_SIGNALING	9.86264e-15	KEGG_FC_GAMMA_R_MEDIATED_PHAGOCYTOSIS	1.11132e-16	BIOCARTA_TCR_PATHWAY	4.30981e-16	REACTOME_ANTIGEN_PROCESSING_CROSS_PRESENTATION	2.10993e-15	CELL_CYCLE_GO_0007049	2.06254e-21	KEGG_FC_GAMMA_R_MEDIATED_PHAGOCYTOSIS	2.0914e-16	BIOCARTA_INTEGRIN_PATHWAY	8.21121e-17	KEGG_PRIMARY_IMMUNODEFICIENCY	6.86203e-17	REGULATION_OF_APOPTOSIS	1.50931e-15	REACTOME_ANTIGEN_ACTIVATES_B_CELL_RECEPTOR_LEADING_TO_GENERATION_OF_SECOND_MESSENGERS	6.3282e-18	PID_FCER1PATHWAY	1.78122e-17	KEGG_JAK_STAT_SIGNALING_PATHWAY	3.24092e-19	BIOCARTA_NO2IL12_PATHWAY	1.34454e-15	KEGG_FC_GAMMA_R_MEDIATED_PHAGOCYTOSIS	2.4028e-21	KEGG_PRIMARY_IMMUNODEFICIENCY	8.37979e-18	BIOCARTA_NO2IL12_PATHWAY	2.16194e-17	BIOCARTA_GH_PATHWAY	6.16965e-17	KEGG_VIRAL_MYOCARDITIS	6.48423e-22
KEGG_RIBOSOME	1.61695e-15	ST_T_CELL_SIGNAL_TRANSDUCTION	3.05815e-15	CELL_ACTIVATION	3.5641e-15	REACTOME_CLASS_I_MHC_MEDIATED_ANTIGEN_PROCESSING_PRESENTATION	1.63076e-15	REACTOME_HOST_INTERACTIONS_OF_HIV_FACTORS	7.90641e-19	PID_GMCSF_PATHWAY	8.35278e-20	KEGG_ADIPOCYTOKINE_SIGNALING_PATHWAY	2.85507e-14	PID_EPOPATHWAY	1.0479e-14	REACTOME_INNATE_IMMUNE_SYSTEM	2.20325e-16	KEGG_ASTHMA	6.51487e-16	KEGG_FC_GAMMA_R_MEDIATED_PHAGOCYTOSIS	2.40685e-15	KEGG_HEMATOPOIETIC_CELL_LINEAGE	2.95209e-21	KEGG_CHEMOKINE_SIGNALING_PATHWAY	3.49098e-16	PID_PTP1BPATHWAY	8.21121e-17	REACTOME_DOWNSTREAM_TCR_SIGNALING	1.3081e-16	REGULATION_OF_PROGRAMMED_CELL_DEATH	1.6351e-15	REACTOME_IL_2_SIGNALING	6.96682e-18	BIOCARTA_BCR_PATHWAY	1.87069e-17	PID_PDGFRBPATHWAY	5.1545e-19	REACTOME_IL_2_SIGNALING	2.47424e-15	PID_IL2_STAT5PATHWAY	2.94457e-21	KEGG_REGULATION_OF_ACTIN_CYTOSKELETON	9.32626e-18	KEGG_FOCAL_ADHESION	4.01438e-17	PID_KITPATHWAY	7.08387e-17	REACTOME_ASSEMBLY_OF_THE_PRE_REPLICATIVE_COMPLEX	6.48423e-22
TRANSMEMBRANE_RECEPTOR_PROTEIN_TYROSINE_KINASE_SIGNALING_PATHWAY	2.35163e-15	BIOCARTA_NO2IL12_PATHWAY	4.78586e-15	KEGG_TOLL_LIKE_RECEPTOR_SIGNALING_PATHWAY	6.45781e-15	REACTOME_MHC_CLASS_II_ANTIGEN_PRESENTATION	3.54771e-15	PID_IL2_STAT5PATHWAY	1.95779e-18	PID_FCER1PATHWAY	1.17574e-19	BIOCARTA_IL12_PATHWAY	2.86668e-14	APOPTOSIS_GO	1.05238e-14	KEGG_CHEMOKINE_SIGNALING_PATHWAY	2.22941e-16	PID_IL2_STAT5PATHWAY	6.51487e-16	PID_IL2_1PATHWAY	2.87154e-15	KEGG_CELL_ADHESION_MOLECULES_CAMS	8.62476e-21	REACTOME_P53_DEPENDENT_G1_DNA_DAMAGE_RESPONSE	6.17778e-16	PID_CDC42_PATHWAY	1.00676e-16	REACTOME_DOWNSTREAM_SIGNALING_EVENTS_OF_B_CELL_RECEPTOR_BCR	1.75383e-16	PID_PTP1BPATHWAY	4.41438e-15	PID_IL4_2PATHWAY	1.30101e-17	BIOCARTA_NKCELLS_PATHWAY	2.96951e-17	BIOCARTA_CTLA4_PATHWAY	1.20218e-18	PID_PI3KCIPATHWAY	2.68425e-15	ST_T_CELL_SIGNAL_TRANSDUCTION	3.01285e-21	REACTOME_DOWNSTREAM_SIGNALING_EVENTS_OF_B_CELL_RECEPTOR_BCR	9.59926e-18	PID_FCER1PATHWAY	4.94678e-17	BIOCARTA_KERATINOCYTE_PATHWAY	9.82269e-17	REACTOME_PHOSPHORYLATION_OF_CD3_AND_TCR_ZETA_CHAINS	9.76766e-22
KEGG_INTESTINAL_IMMUNE_NETWORK_FOR_IGA_PRODUCTION	3.13724e-15	REACTOME_CROSS_PRESENTATION_OF_SOLUBLE_EXOGENOUS_ANTIGENS_ENDOSOMES	6.90979e-15	LEUKOCYTE_ACTIVATION	9.57404e-15	PID_IL27PATHWAY	5.30252e-15	REACTOME_IL_2_SIGNALING	1.95779e-18	KEGG_FOCAL_ADHESION	1.48262e-19	BIOCARTA_TCR_PATHWAY	2.94762e-14	PROGRAMMED_CELL_DEATH	1.11787e-14	PID_IL12_STAT4PATHWAY	4.05936e-16	BIOCARTA_TH1TH2_PATHWAY	9.37524e-16	REACTOME_PLATELET_ACTIVATION_SIGNALING_AND_AGGREGATION	3.19317e-15	REACTOME_PD1_SIGNALING	1.02833e-20	REACTOME_ACTIVATION_OF_NF_KAPPAB_IN_B_CELLS	9.40141e-16	KEGG_FOCAL_ADHESION	1.46858e-16	PID_PI3KCIPATHWAY	2.59596e-16	KEGG_ASTHMA	5.70954e-15	BIOCARTA_TCRA_PATHWAY	2.40728e-17	BIOCARTA_TCRA_PATHWAY	6.39455e-17	REACTOME_MHC_CLASS_II_ANTIGEN_PRESENTATION	1.20218e-18	PID_SHP2_PATHWAY	3.12887e-15	BIOCARTA_CTLA4_PATHWAY	3.24035e-21	KEGG_INTESTINAL_IMMUNE_NETWORK_FOR_IGA_PRODUCTION	1.57653e-17	DEFENSE_RESPONSE	6.61424e-17	PID_NFAT_TFPATHWAY	9.82269e-17	REACTOME_REGULATION_OF_MRNA_STABILITY_BY_PROTEINS_THAT_BIND_AU_RICH_ELEMENTS	2.48732e-21
KEGG_PRIMARY_IMMUNODEFICIENCY	3.53176e-15	REACTOME_AUTODEGRADATION_OF_THE_E3_UBIQUITIN_LIGASE_COP1	6.90979e-15	REACTOME_THE_ROLE_OF_NEF_IN_HIV1_REPLICATION_AND_DISEASE_PATHOGENESIS	1.53522e-14	REACTOME_IL_2_SIGNALING	7.64246e-15	REACTOME_ANTIGEN_PROCESSING_CROSS_PRESENTATION	5.57647e-18	BIOCARTA_FCER1_PATHWAY	1.62964e-19	KEGG_APOPTOSIS	3.56737e-14	KEGG_B_CELL_RECEPTOR_SIGNALING_PATHWAY	2.43695e-14	APOPTOSIS_GO	4.20445e-16	KEGG_SYSTEMIC_LUPUS_ERYTHEMATOSUS	3.34705e-15	REACTOME_IL_2_SIGNALING	5.6468e-15	CELL_PROLIFERATION_GO_0008283	1.67983e-20	REGULATION_OF_DEVELOPMENTAL_PROCESS	1.16455e-15	KEGG_PATHWAYS_IN_CANCER	1.46858e-16	REACTOME_METABOLISM_OF_RNA	3.699e-16	ST_T_CELL_SIGNAL_TRANSDUCTION	7.30777e-15	BIOCARTA_NO2IL12_PATHWAY	2.46313e-17	PID_GMCSF_PATHWAY	1.12921e-16	REACTOME_SIGNALING_BY_WNT	1.29667e-18	REACTOME_MHC_CLASS_II_ANTIGEN_PRESENTATION	4.08302e-15	REACTOME_IL_RECEPTOR_SHC_SIGNALING	9.46467e-21	PID_IL2_1PATHWAY	1.77924e-17	APOPTOSIS_GO	7.58156e-17	REACTOME_ANTIGEN_ACTIVATES_B_CELL_RECEPTOR_LEADING_TO_GENERATION_OF_SECOND_MESSENGERS	1.25354e-16	KEGG_JAK_STAT_SIGNALING_PATHWAY	9.60362e-21
KEGG_SYSTEMIC_LUPUS_ERYTHEMATOSUS	3.53764e-15	KEGG_PATHWAYS_IN_CANCER	7.4873e-15	KEGG_SYSTEMIC_LUPUS_ERYTHEMATOSUS	1.87657e-14	KEGG_FC_GAMMA_R_MEDIATED_PHAGOCYTOSIS	8.4594e-15	REACTOME_ER_PHAGOSOME_PATHWAY	1.06081e-17	ST_T_CELL_SIGNAL_TRANSDUCTION	4.36269e-19	ST_T_CELL_SIGNAL_TRANSDUCTION	4.46418e-14	BIOCARTA_NKT_PATHWAY	2.96673e-14	PROGRAMMED_CELL_DEATH	4.57772e-16	PID_EPOPATHWAY	5.55609e-15	REACTOME_ER_PHAGOSOME_PATHWAY	8.00696e-15	REACTOME_PHOSPHORYLATION_OF_CD3_AND_TCR_ZETA_CHAINS	3.30668e-20	REACTOME_P53_INDEPENDENT_G1_S_DNA_DAMAGE_CHECKPOINT	1.63431e-15	BIOCARTA_KERATINOCYTE_PATHWAY	1.46858e-16	REACTOME_DESTABILIZATION_OF_MRNA_BY_AUF1_HNRNP_D0	4.06213e-16	KEGG_SYSTEMIC_LUPUS_ERYTHEMATOSUS	8.76101e-15	ST_T_CELL_SIGNAL_TRANSDUCTION	5.07653e-17	PID_IL27PATHWAY	1.18939e-16	REACTOME_CDT1_ASSOCIATION_WITH_THE_CDC6_ORC_ORIGIN_COMPLEX	1.29667e-18	BIOCARTA_TCRA_PATHWAY	5.73529e-15	KEGG_REGULATION_OF_ACTIN_CYTOSKELETON	1.3304e-20	PID_PI3KCIPATHWAY	2.51e-17	PROGRAMMED_CELL_DEATH	8.17304e-17	PID_FCER1PATHWAY	1.35987e-16	REACTOME_REGULATION_OF_MITOTIC_CELL_CYCLE	1.04173e-20
REACTOME_PLATELET_ACTIVATION_SIGNALING_AND_AGGREGATION	4.92749e-15	REACTOME_APOPTOSIS	8.11598e-15	BIOCARTA_TCR_PATHWAY	4.20302e-14	KEGG_SYSTEMIC_LUPUS_ERYTHEMATOSUS	8.86033e-15	BIOCARTA_CTLA4_PATHWAY	1.46723e-17	PID_IFNGPATHWAY	6.11255e-19	PID_FCER1PATHWAY	5.787e-14	ST_T_CELL_SIGNAL_TRANSDUCTION	3.47001e-14	REGULATION_OF_DEVELOPMENTAL_PROCESS	1.10282e-15	KEGG_PATHWAYS_IN_CANCER	6.83176e-15	REACTOME_MHC_CLASS_II_ANTIGEN_PRESENTATION	1.20245e-14	REACTOME_SYNTHESIS_OF_DNA	1.26146e-19	REACTOME_CELL_CYCLE_MITOTIC	1.9247e-15	REGULATION_OF_DEVELOPMENTAL_PROCESS	1.97995e-16	KEGG_REGULATION_OF_ACTIN_CYTOSKELETON	4.19572e-16	KEGG_ENDOCYTOSIS	8.88423e-15	PID_REG_GR_PATHWAY	8.61836e-17	BIOCARTA_PDGF_PATHWAY	1.91886e-16	REACTOME_ASSEMBLY_OF_THE_PRE_REPLICATIVE_COMPLEX	1.87586e-18	KEGG_PATHWAYS_IN_CANCER	8.81571e-15	BIOCARTA_PDGF_PATHWAY	1.63497e-20	REACTOME_DESTABILIZATION_OF_MRNA_BY_AUF1_HNRNP_D0	4.00742e-17	KEGG_B_CELL_RECEPTOR_SIGNALING_PATHWAY	1.84415e-16	PID_IL6_7PATHWAY	1.53024e-16	REACTOME_M_G1_TRANSITION	1.49957e-20
PID_IL4_2PATHWAY	4.97518e-15	REACTOME_P53_INDEPENDENT_G1_S_DNA_DAMAGE_CHECKPOINT	9.97532e-15	PID_IL23PATHWAY	6.81957e-14	REACTOME_PLATELET_ACTIVATION_SIGNALING_AND_AGGREGATION	9.85412e-15	ST_T_CELL_SIGNAL_TRANSDUCTION	1.63592e-17	BIOCARTA_CTLA4_PATHWAY	1.32587e-18	REACTOME_GENERATION_OF_SECOND_MESSENGER_MOLECULES	6.03185e-14	BIOCARTA_TH1TH2_PATHWAY	1.22266e-13	KEGG_PRIMARY_IMMUNODEFICIENCY	1.39439e-15	BIOCARTA_CSK_PATHWAY	1.07378e-14	KEGG_ASTHMA	1.97858e-14	REACTOME_REGULATION_OF_MITOTIC_CELL_CYCLE	2.29045e-19	PID_CD8TCRDOWNSTREAMPATHWAY	2.5225e-15	PID_IL2_1PATHWAY	2.55985e-16	BIOCARTA_TCR_PATHWAY	4.51842e-16	PID_IL27PATHWAY	2.08557e-14	DEFENSE_RESPONSE	1.00874e-16	PID_KITPATHWAY	2.11989e-16	REACTOME_APC_C_CDH1_MEDIATED_DEGRADATION_OF_CDC20_AND_OTHER_APC_C_CDH1_TARGETED_PROTEINS_IN_LATE_MITOSIS_EARLY_G1	2.69338e-18	KEGG_ASTHMA	9.23388e-15	PID_IL12_STAT4PATHWAY	3.69295e-20	KEGG_FOCAL_ADHESION	6.22635e-17	PID_SHP2_PATHWAY	3.41487e-16	KEGG_PRIMARY_IMMUNODEFICIENCY	1.8181e-16	REACTOME_S_PHASE	3.16663e-20
BIOCARTA_NKCELLS_PATHWAY	5.22012e-15	PID_IL4_2PATHWAY	1.02776e-14	REGULATION_OF_IMMUNE_SYSTEM_PROCESS	7.53756e-14	PID_PTP1BPATHWAY	1.70489e-14	PID_IL12_STAT4PATHWAY	1.63592e-17	REACTOME_DOWNSTREAM_SIGNAL_TRANSDUCTION	1.88987e-18	REACTOME_IL_RECEPTOR_SHC_SIGNALING	6.03185e-14	KEGG_PATHWAYS_IN_CANCER	1.47068e-13	REACTOME_ACTIVATION_OF_NF_KAPPAB_IN_B_CELLS	2.19083e-15	KEGG_B_CELL_RECEPTOR_SIGNALING_PATHWAY	1.12155e-14	PID_IL2_STAT5PATHWAY	1.97858e-14	REACTOME_CLASS_I_MHC_MEDIATED_ANTIGEN_PROCESSING_PRESENTATION	2.8937e-19	REACTOME_DOWNSTREAM_SIGNALING_EVENTS_OF_B_CELL_RECEPTOR_BCR	2.53967e-15	BIOCARTA_BCR_PATHWAY	2.66819e-16	REACTOME_S_PHASE	4.98052e-16	KEGG_LEUKOCYTE_TRANSENDOTHELIAL_MIGRATION	4.27317e-14	PID_IL2_STAT5PATHWAY	5.60774e-16	BIOCARTA_IL2_PATHWAY	2.12241e-16	PID_BCR_5PATHWAY	3.73645e-18	BIOCARTA_TH1TH2_PATHWAY	9.23388e-15	KEGG_VIRAL_MYOCARDITIS	4.47613e-20	KEGG_CHEMOKINE_SIGNALING_PATHWAY	7.73384e-17	PID_IL23PATHWAY	6.98111e-16	PID_ERBB1_RECEPTOR_PROXIMAL_PATHWAY	1.8181e-16	REACTOME_SYNTHESIS_OF_DNA	5.45876e-20
REACTOME_METABOLISM_OF_MRNA	6.34681e-15	REACTOME_IL_2_SIGNALING	1.19382e-14	REACTOME_MHC_CLASS_II_ANTIGEN_PRESENTATION	9.64469e-14	BIOCARTA_CSK_PATHWAY	1.81537e-14	REACTOME_HEMOSTASIS	4.66208e-17	REACTOME_THE_ROLE_OF_NEF_IN_HIV1_REPLICATION_AND_DISEASE_PATHOGENESIS	1.9784e-18	KEGG_MAPK_SIGNALING_PATHWAY	8.03246e-14	BIOCARTA_NKCELLS_PATHWAY	2.55203e-13	KEGG_INTESTINAL_IMMUNE_NETWORK_FOR_IGA_PRODUCTION	2.19499e-15	ST_T_CELL_SIGNAL_TRANSDUCTION	1.81161e-14	DEFENSE_RESPONSE	2.39694e-14	PID_PTP1BPATHWAY	3.31807e-19	REACTOME_DOWNSTREAM_TCR_SIGNALING	3.28771e-15	REACTOME_IL_3_5_AND_GM_CSF_SIGNALING	9.37941e-16	PID_IL12_STAT4PATHWAY	5.17114e-16	BIOCARTA_CSK_PATHWAY	6.83169e-14	REACTOME_SIGNALING_BY_THE_B_CELL_RECEPTOR_BCR	8.47456e-16	REACTOME_IL_RECEPTOR_SHC_SIGNALING	2.45659e-16	PID_PI3KCIPATHWAY	3.73645e-18	PID_IL23PATHWAY	1.04071e-14	KEGG_CYTOKINE_CYTOKINE_RECEPTOR_INTERACTION	7.20348e-20	REACTOME_PHOSPHORYLATION_OF_CD3_AND_TCR_ZETA_CHAINS	9.06554e-17	ST_T_CELL_SIGNAL_TRANSDUCTION	1.08053e-15	BIOCARTA_TCRA_PATHWAY	1.84725e-16	KEGG_B_CELL_RECEPTOR_SIGNALING_PATHWAY	6.19036e-20
REACTOME_SIGNALING_BY_SCF_KIT	7.08013e-15	APOPTOSIS_GO	1.57346e-14	REACTOME_PLATELET_ACTIVATION_SIGNALING_AND_AGGREGATION	1.91084e-13	BIOCARTA_TCR_PATHWAY	2.39679e-14	REGULATION_OF_APOPTOSIS	7.04195e-17	BIOCARTA_BIOPEPTIDES_PATHWAY	2.02237e-18	REACTOME_RIG_I_MDA5_MEDIATED_INDUCTION_OF_IFN_ALPHA_BETA_PATHWAYS	8.64585e-14	REACTOME_ANTIGEN_PRESENTATION_FOLDING_ASSEMBLY_AND_PEPTIDE_LOADING_OF_CLASS_I_MHC	2.55203e-13	REGULATION_OF_APOPTOSIS	2.32061e-15	PID_IL23PATHWAY	2.14828e-14	BIOCARTA_IL2RB_PATHWAY	3.76745e-14	KEGG_CHEMOKINE_SIGNALING_PATHWAY	7.75739e-19	REACTOME_DESTABILIZATION_OF_MRNA_BY_AUF1_HNRNP_D0	3.50772e-15	BIOCARTA_NKCELLS_PATHWAY	1.03202e-15	PID_CD8TCRDOWNSTREAMPATHWAY	5.91025e-16	KEGG_PATHWAYS_IN_CANCER	9.81842e-14	PID_FCER1PATHWAY	1.26672e-15	PID_IL6_7PATHWAY	5.6443e-16	REACTOME_APC_C_CDC20_MEDIATED_DEGRADATION_OF_MITOTIC_PROTEINS	3.73645e-18	ST_T_CELL_SIGNAL_TRANSDUCTION	1.24127e-14	PID_IL2_PI3KPATHWAY	7.78715e-20	PID_PTP1BPATHWAY	9.54902e-17	PID_IL27PATHWAY	1.34958e-15	KEGG_REGULATION_OF_ACTIN_CYTOSKELETON	2.34376e-16	REACTOME_CELL_CYCLE_CHECKPOINTS	1.25276e-19
PID_ERBB1_DOWNSTREAM_PATHWAY	7.99436e-15	PROGRAMMED_CELL_DEATH	1.68737e-14	REGULATION_OF_APOPTOSIS	2.05575e-13	PID_IL4_2PATHWAY	4.11896e-14	REGULATION_OF_PROGRAMMED_CELL_DEATH	7.76284e-17	PID_PI3KCIPATHWAY	3.66711e-18	REACTOME_NGF_SIGNALLING_VIA_TRKA_FROM_THE_PLASMA_MEMBRANE	1.06777e-13	BIOCARTA_TCR_PATHWAY	6.12924e-13	REGULATION_OF_PROGRAMMED_CELL_DEATH	2.56192e-15	MULTI_ORGANISM_PROCESS	1.23883e-13	KEGG_CHRONIC_MYELOID_LEUKEMIA	4.07679e-14	CELL_CYCLE_PROCESS	1.38292e-18	REACTOME_VIF_MEDIATED_DEGRADATION_OF_APOBEC3G	3.50772e-15	KEGG_HEMATOPOIETIC_CELL_LINEAGE	1.11785e-15	REACTOME_MHC_CLASS_II_ANTIGEN_PRESENTATION	5.91025e-16	BIOCARTA_NKT_PATHWAY	1.19118e-13	BIOCARTA_IL7_PATHWAY	2.57903e-15	PID_EPOPATHWAY	6.22016e-16	REACTOME_DOWNSTREAM_TCR_SIGNALING	5.06483e-18	HEMOPOIESIS	1.48083e-14	PID_CD8TCRDOWNSTREAMPATHWAY	1.10416e-19	REACTOME_CDK_MEDIATED_PHOSPHORYLATION_AND_REMOVAL_OF_CDC6	1.3221e-16	BIOCARTA_PDGF_PATHWAY	1.49698e-15	PID_IL2_STAT5PATHWAY	2.34995e-16	REACTOME_DOWNSTREAM_TCR_SIGNALING	1.27672e-19
APOPTOSIS_GO	8.14475e-15	REACTOME_DESTABILIZATION_OF_MRNA_BY_AUF1_HNRNP_D0	2.05329e-14	REGULATION_OF_PROGRAMMED_CELL_DEATH	2.20677e-13	BIOCARTA_NKCELLS_PATHWAY	2.6287e-13	REACTOME_TRANSLOCATION_OF_ZAP_70_TO_IMMUNOLOGICAL_SYNAPSE	1.83794e-16	APOPTOSIS_GO	4.39047e-18	KEGG_FOCAL_ADHESION	1.37622e-13	T_CELL_ACTIVATION	6.12924e-13	PID_PI3KCIPATHWAY	3.32935e-15	LYMPHOCYTE_ACTIVATION	1.31098e-13	BIOCARTA_NKCELLS_PATHWAY	4.15083e-14	ST_T_CELL_SIGNAL_TRANSDUCTION	3.83896e-18	REACTOME_CELL_CYCLE	3.54779e-15	BIOCARTA_CDC42RAC_PATHWAY	1.11785e-15	REACTOME_METABOLISM_OF_MRNA	8.03442e-16	BIOCARTA_TCR_PATHWAY	1.19118e-13	PID_IL6_7PATHWAY	3.1625e-15	KEGG_ENDOCYTOSIS	1.81042e-15	BIOCARTA_NO2IL12_PATHWAY	1.06364e-17	REACTOME_ANTIGEN_PRESENTATION_FOLDING_ASSEMBLY_AND_PEPTIDE_LOADING_OF_CLASS_I_MHC	2.13228e-14	KEGG_NEUROTROPHIN_SIGNALING_PATHWAY	1.26907e-19	REACTOME_AUTODEGRADATION_OF_THE_E3_UBIQUITIN_LIGASE_COP1	2.12871e-16	KEGG_LEUKOCYTE_TRANSENDOTHELIAL_MIGRATION	2.00162e-15	BIOCARTA_IL7_PATHWAY	2.67041e-16	KEGG_INTESTINAL_IMMUNE_NETWORK_FOR_IGA_PRODUCTION	1.6268e-19
PROGRAMMED_CELL_DEATH	8.78236e-15	KEGG_ASTHMA	3.75799e-14	SNF5_DN.V1_UP	2.74035e-13	PID_EPOPATHWAY	3.48359e-13	KEGG_FC_GAMMA_R_MEDIATED_PHAGOCYTOSIS	2.02906e-16	BIOCARTA_GH_PATHWAY	4.61454e-18	KEGG_INSULIN_SIGNALING_PATHWAY	1.4852e-13	REACTOME_PLATELET_ACTIVATION_SIGNALING_AND_AGGREGATION	6.29164e-13	REACTOME_MHC_CLASS_II_ANTIGEN_PRESENTATION	4.52349e-15	BIOCARTA_NKCELLS_PATHWAY	1.55855e-13	KEGG_ACUTE_MYELOID_LEUKEMIA	1.03319e-13	REACTOME_HEMOSTASIS	4.31625e-18	REACTOME_IL_3_5_AND_GM_CSF_SIGNALING	3.77351e-15	REACTOME_INNATE_IMMUNE_SYSTEM	2.03721e-15	REACTOME_APOPTOSIS	1.63571e-15	PID_IL4_2PATHWAY	2.46366e-13	BIOCARTA_IL2_PATHWAY	4.02669e-15	KEGG_ASTHMA	1.89787e-15	ST_T_CELL_SIGNAL_TRANSDUCTION	1.70063e-17	KEGG_ENDOCYTOSIS	2.13258e-14	KEGG_PRIMARY_IMMUNODEFICIENCY	1.58777e-19	REACTOME_P53_INDEPENDENT_G1_S_DNA_DAMAGE_CHECKPOINT	3.38035e-16	BIOCARTA_IL7_PATHWAY	2.09077e-15	PID_MET_PATHWAY	2.95619e-16	REACTOME_THE_ROLE_OF_NEF_IN_HIV1_REPLICATION_AND_DISEASE_PATHOGENESIS	2.24987e-19
PID_GMCSF_PATHWAY	9.16148e-15	PID_IL2_STAT5PATHWAY	3.75799e-14	REACTOME_IL_2_SIGNALING	3.30403e-13	REACTOME_ACTIVATION_OF_NF_KAPPAB_IN_B_CELLS	3.48359e-13	REGULATION_OF_DEVELOPMENTAL_PROCESS	2.63574e-16	PROGRAMMED_CELL_DEATH	4.75259e-18	KEGG_CHRONIC_MYELOID_LEUKEMIA	1.4852e-13	BIOCARTA_IL22BP_PATHWAY	6.95212e-13	PID_CD8TCRDOWNSTREAMPATHWAY	6.05075e-15	REGULATION_OF_DEVELOPMENTAL_PROCESS	1.68343e-13	KEGG_REGULATION_OF_ACTIN_CYTOSKELETON	1.20521e-13	REACTOME_ORC1_REMOVAL_FROM_CHROMATIN	7.56576e-18	REACTOME_S_PHASE	4.37233e-15	BIOCARTA_SALMONELLA_PATHWAY	2.15823e-15	REACTOME_INNATE_IMMUNE_SYSTEM	2.24949e-15	REACTOME_MHC_CLASS_II_ANTIGEN_PRESENTATION	3.5828e-13	BIOCARTA_BCR_PATHWAY	5.63379e-15	PID_IL2_STAT5PATHWAY	1.89787e-15	REACTOME_SCFSKP2_MEDIATED_DEGRADATION_OF_P27_P21	2.05246e-17	HEMOPOIETIC_OR_LYMPHOID_ORGAN_DEVELOPMENT	2.45562e-14	BIOCARTA_EGF_PATHWAY	3.21707e-19	REACTOME_CLASS_I_MHC_MEDIATED_ANTIGEN_PROCESSING_PRESENTATION	3.52725e-16	BIOCARTA_IL2_PATHWAY	3.26595e-15	KEGG_ENDOCYTOSIS	4.47373e-16	REACTOME_IL_3_5_AND_GM_CSF_SIGNALING	2.97548e-19
REACTOME_SRP_DEPENDENT_COTRANSLATIONAL_PROTEIN_TARGETING_TO_MEMBRANE	9.22788e-15	KEGG_PROTEASOME	4.1364e-14	PID_IL27PATHWAY	3.47752e-13	REACTOME_IL_RECEPTOR_SHC_SIGNALING	4.1022e-13	KEGG_PATHWAYS_IN_CANCER	5.59777e-16	REACTOME_TRANSLOCATION_OF_ZAP_70_TO_IMMUNOLOGICAL_SYNAPSE	5.4928e-18	PID_ERBB1_RECEPTOR_PROXIMAL_PATHWAY	1.9612e-13	BIOCARTA_ASBCELL_PATHWAY	1.10656e-12	PROTEIN_KINASE_CASCADE	7.05844e-15	RESPONSE_TO_BIOTIC_STIMULUS	2.28638e-13	REACTOME_THE_ROLE_OF_NEF_IN_HIV1_REPLICATION_AND_DISEASE_PATHOGENESIS	1.20521e-13	REACTOME_THE_ROLE_OF_NEF_IN_HIV1_REPLICATION_AND_DISEASE_PATHOGENESIS	1.18265e-17	REACTOME_APOPTOSIS	4.90291e-15	BIOCARTA_RHO_PATHWAY	2.82543e-15	REACTOME_CELL_CYCLE_MITOTIC	2.62764e-15	BIOCARTA_TH1TH2_PATHWAY	3.89386e-13	KEGG_ENDOCYTOSIS	1.29939e-14	BIOCARTA_IL22BP_PATHWAY	2.11235e-15	REACTOME_SYNTHESIS_OF_DNA	2.30553e-17	PID_IL4_2PATHWAY	2.51079e-14	PID_VEGFR1_2_PATHWAY	5.43693e-19	KEGG_RIBOSOME	3.60017e-16	REACTOME_SIGNALING_BY_SCF_KIT	3.88125e-15	PID_IL4_2PATHWAY	5.26356e-16	REACTOME_G1_S_TRANSITION	4.08118e-19
DEFENSE_RESPONSE	1.16016e-14	REACTOME_P53_DEPENDENT_G1_DNA_DAMAGE_RESPONSE	5.95145e-14	BIOCARTA_NKCELLS_PATHWAY	3.61138e-13	KEGG_TOLL_LIKE_RECEPTOR_SIGNALING_PATHWAY	5.50772e-13	PID_NFAT_TFPATHWAY	6.43831e-16	KEGG_REGULATION_OF_ACTIN_CYTOSKELETON	9.84203e-18	PROTEIN_KINASE_CASCADE	1.97221e-13	BIOCARTA_TCYTOTOXIC_PATHWAY	1.10656e-12	BIOCARTA_IL2RB_PATHWAY	7.09365e-15	REACTOME_THE_ROLE_OF_NEF_IN_HIV1_REPLICATION_AND_DISEASE_PATHOGENESIS	2.33181e-13	PID_SHP2_PATHWAY	1.37241e-13	REACTOME_MHC_CLASS_II_ANTIGEN_PRESENTATION	1.49507e-17	ST_T_CELL_SIGNAL_TRANSDUCTION	9.02445e-15	KEGG_JAK_STAT_SIGNALING_PATHWAY	3.39357e-15	KEGG_INTESTINAL_IMMUNE_NETWORK_FOR_IGA_PRODUCTION	2.87393e-15	PID_TXA2PATHWAY	4.33567e-13	KEGG_NEUROTROPHIN_SIGNALING_PATHWAY	1.60279e-14	PID_IL23PATHWAY	3.15297e-15	REACTOME_CYCLIN_E_ASSOCIATED_EVENTS_DURING_G1_S_TRANSITION_	2.62967e-17	KEGG_TOLL_LIKE_RECEPTOR_SIGNALING_PATHWAY	5.31239e-14	KEGG_FOCAL_ADHESION	7.12555e-19	KEGG_JAK_STAT_SIGNALING_PATHWAY	4.63935e-16	PID_PI3KCIPATHWAY	5.289e-15	REACTOME_SIGNALING_BY_THE_B_CELL_RECEPTOR_BCR	6.17734e-16	PID_CD8TCRDOWNSTREAMPATHWAY	6.82548e-19
LYMPHOCYTE_ACTIVATION	1.92997e-14	REACTOME_ACTIVATION_OF_NF_KAPPAB_IN_B_CELLS	6.3133e-14	PID_PTP1BPATHWAY	6.04893e-13	T_CELL_ACTIVATION	6.15428e-13	REACTOME_ACTIVATION_OF_NF_KAPPAB_IN_B_CELLS	8.84638e-16	PID_MET_PATHWAY	9.84203e-18	PID_FAK_PATHWAY	2.95648e-13	BIOCARTA_THELPER_PATHWAY	1.10656e-12	REACTOME_ACTIVATION_OF_THE_MRNA_UPON_BINDING_OF_THE_CAP_BINDING_COMPLEX_AND_EIFS_AND_SUBSEQUENT_BINDING_TO_43S	8.26646e-15	KEGG_TOLL_LIKE_RECEPTOR_SIGNALING_PATHWAY	2.34419e-13	REGULATION_OF_APOPTOSIS	1.44573e-13	REACTOME_TRANSLOCATION_OF_ZAP_70_TO_IMMUNOLOGICAL_SYNAPSE	2.28461e-17	REGULATION_OF_APOPTOSIS	9.72118e-15	REACTOME_AXON_GUIDANCE	5.12315e-15	REACTOME_M_G1_TRANSITION	3.22619e-15	BIOCARTA_NKCELLS_PATHWAY	8.25737e-13	KEGG_ASTHMA	2.08147e-14	APOPTOSIS_GO	3.15439e-15	REACTOME_THE_ROLE_OF_NEF_IN_HIV1_REPLICATION_AND_DISEASE_PATHOGENESIS	2.62967e-17	IMMUNE_SYSTEM_DEVELOPMENT	6.69795e-14	PID_ERBB1_DOWNSTREAM_PATHWAY	1.17641e-18	REACTOME_METABOLISM_OF_PROTEINS	6.94663e-16	PROTEIN_KINASE_CASCADE	7.79144e-15	KEGG_B_CELL_RECEPTOR_SIGNALING_PATHWAY	6.52274e-16	PID_PDGFRBPATHWAY	8.85216e-19
REACTOME_HOST_INTERACTIONS_OF_HIV_FACTORS	2.17849e-14	BIOCARTA_NKCELLS_PATHWAY	7.08552e-14	REACTOME_INNATE_IMMUNE_SYSTEM	7.14034e-13	BIOCARTA_IL22BP_PATHWAY	6.94749e-13	REACTOME_CLASS_I_MHC_MEDIATED_ANTIGEN_PROCESSING_PRESENTATION	1.00743e-15	PID_IL4_2PATHWAY	1.06683e-17	KEGG_TYPE_I_DIABETES_MELLITUS	3.41201e-13	PID_NFAT_TFPATHWAY	1.13771e-12	KEGG_TOLL_LIKE_RECEPTOR_SIGNALING_PATHWAY	8.98116e-15	CELL_ACTIVATION	2.34419e-13	PID_IL2_PI3KPATHWAY	1.508e-13	REACTOME_ANTIGEN_PRESENTATION_FOLDING_ASSEMBLY_AND_PEPTIDE_LOADING_OF_CLASS_I_MHC	2.32679e-17	REACTOME_MHC_CLASS_II_ANTIGEN_PRESENTATION	1.04854e-14	PID_IFNGPATHWAY	5.76898e-15	PID_IL4_2PATHWAY	8.44644e-15	HEMOPOIESIS	1.86299e-12	PID_GMCSF_PATHWAY	2.48861e-14	BIOCARTA_EGF_PATHWAY	3.35719e-15	PID_IL12_STAT4PATHWAY	3.17947e-17	REACTOME_REGULATION_OF_IFNG_SIGNALING	1.18611e-13	REACTOME_TRANSLOCATION_OF_ZAP_70_TO_IMMUNOLOGICAL_SYNAPSE	2.01756e-18	REACTOME_SCFSKP2_MEDIATED_DEGRADATION_OF_P27_P21	2.84181e-15	PID_KITPATHWAY	1.6302e-14	PID_FAK_PATHWAY	6.87422e-16	REACTOME_TRANSLOCATION_OF_ZAP_70_TO_IMMUNOLOGICAL_SYNAPSE	1.02726e-18
REACTOME_IL_RECEPTOR_SHC_SIGNALING	2.5304e-14	REACTOME_ANTIGEN_PRESENTATION_FOLDING_ASSEMBLY_AND_PEPTIDE_LOADING_OF_CLASS_I_MHC	7.08552e-14	BIOCARTA_IL12_PATHWAY	7.15653e-13	BIOCARTA_ASBCELL_PATHWAY	1.11238e-12	REACTOME_ANTIGEN_ACTIVATES_B_CELL_RECEPTOR_LEADING_TO_GENERATION_OF_SECOND_MESSENGERS	1.60725e-15	REGULATION_OF_DEVELOPMENTAL_PROCESS	1.151e-17	JAK_STAT_CASCADE	3.45429e-13	KEGG_FC_GAMMA_R_MEDIATED_PHAGOCYTOSIS	1.41719e-12	BIOCARTA_CTLA4_PATHWAY	1.24292e-14	BIOCARTA_IL12_PATHWAY	2.96765e-13	REGULATION_OF_PROGRAMMED_CELL_DEATH	1.54341e-13	REACTOME_CYCLIN_E_ASSOCIATED_EVENTS_DURING_G1_S_TRANSITION_	3.51892e-17	REGULATION_OF_PROGRAMMED_CELL_DEATH	1.04854e-14	KEGG_INTESTINAL_IMMUNE_NETWORK_FOR_IGA_PRODUCTION	7.34631e-15	REACTOME_ORC1_REMOVAL_FROM_CHROMATIN	8.44644e-15	HEMOPOIETIC_OR_LYMPHOID_ORGAN_DEVELOPMENT	2.96865e-12	PID_IL23PATHWAY	2.48861e-14	PROGRAMMED_CELL_DEATH	3.35719e-15	KEGG_FC_GAMMA_R_MEDIATED_PHAGOCYTOSIS	4.87422e-17	BIOCARTA_NKT_PATHWAY	1.80315e-13	BIOCARTA_IL7_PATHWAY	2.47609e-18	BIOCARTA_KERATINOCYTE_PATHWAY	2.90416e-15	PID_GMCSF_PATHWAY	1.99317e-14	BIOCARTA_PDGF_PATHWAY	8.25063e-16	KEGG_FC_GAMMA_R_MEDIATED_PHAGOCYTOSIS	1.92261e-18
PID_REG_GR_PATHWAY	2.6088e-14	REACTOME_CDK_MEDIATED_PHOSPHORYLATION_AND_REMOVAL_OF_CDC6	8.79973e-14	PID_IL4_2PATHWAY	1.19909e-12	BIOCARTA_NKT_PATHWAY	1.11238e-12	KEGG_PRIMARY_IMMUNODEFICIENCY	1.81154e-15	REACTOME_AXON_GUIDANCE	1.87289e-17	REACTOME_NEF_MEDIATES_DOWN_MODULATION_OF_CELL_SURFACE_RECEPTORS_BY_RECRUITING_THEM_TO_CLATHRIN_ADAPTERS	5.06488e-13	MULTI_ORGANISM_PROCESS	2.56903e-12	REACTOME_DOWNSTREAM_SIGNALING_EVENTS_OF_B_CELL_RECEPTOR_BCR	1.24292e-14	REACTOME_MHC_CLASS_II_ANTIGEN_PRESENTATION	3.09085e-13	BIOCARTA_CSK_PATHWAY	1.83072e-13	BIOCARTA_TCR_PATHWAY	4.9698e-17	KEGG_SYSTEMIC_LUPUS_ERYTHEMATOSUS	1.19881e-14	PID_CD8TCRDOWNSTREAMPATHWAY	7.48007e-15	BIOCARTA_IL2RB_PATHWAY	9.38613e-15	BIOCARTA_ASBCELL_PATHWAY	3.03434e-12	REGULATION_OF_APOPTOSIS	3.59679e-14	REACTOME_REGULATION_OF_IFNG_SIGNALING	3.71625e-15	REACTOME_AUTODEGRADATION_OF_CDH1_BY_CDH1_APC_C	6.3551e-17	KEGG_SYSTEMIC_LUPUS_ERYTHEMATOSUS	1.82745e-13	KEGG_TOLL_LIKE_RECEPTOR_SIGNALING_PATHWAY	4.95876e-18	BIOCARTA_CTLA4_PATHWAY	3.47391e-15	REGULATION_OF_APOPTOSIS	2.23247e-14	REACTOME_IL_RECEPTOR_SHC_SIGNALING	9.9172e-16	KEGG_PRIMARY_IMMUNODEFICIENCY	2.34322e-18
BIOCARTA_CSK_PATHWAY	2.6574e-14	KEGG_B_CELL_RECEPTOR_SIGNALING_PATHWAY	1.21658e-13	POSITIVE_REGULATION_OF_MULTICELLULAR_ORGANISMAL_PROCESS	1.19909e-12	SNF5_DN.V1_UP	1.11238e-12	PID_PI3KCIPATHWAY	2.29399e-15	KEGG_FC_GAMMA_R_MEDIATED_PHAGOCYTOSIS	4.06276e-17	PID_REG_GR_PATHWAY	9.15564e-13	REGULATION_OF_DEVELOPMENTAL_PROCESS	2.8762e-12	KEGG_SYSTEMIC_LUPUS_ERYTHEMATOSUS	1.60296e-14	T_CELL_ACTIVATION	3.09736e-13	REACTOME_CLASS_I_MHC_MEDIATED_ANTIGEN_PROCESSING_PRESENTATION	3.07769e-13	PID_BCR_5PATHWAY	1.18283e-16	REACTOME_CELL_CYCLE_CHECKPOINTS	1.22298e-14	BIOCARTA_PYK2_PATHWAY	8.78694e-15	KEGG_TOLL_LIKE_RECEPTOR_SIGNALING_PATHWAY	1.37338e-14	REACTOME_ANTIGEN_ACTIVATES_B_CELL_RECEPTOR_LEADING_TO_GENERATION_OF_SECOND_MESSENGERS	4.05007e-12	REGULATION_OF_PROGRAMMED_CELL_DEATH	3.90425e-14	KEGG_FC_EPSILON_RI_SIGNALING_PATHWAY	5.21341e-15	KEGG_B_CELL_RECEPTOR_SIGNALING_PATHWAY	6.65421e-17	KEGG_REGULATION_OF_ACTIN_CYTOSKELETON	2.06046e-13	KEGG_INTESTINAL_IMMUNE_NETWORK_FOR_IGA_PRODUCTION	1.13788e-17	REACTOME_SRP_DEPENDENT_COTRANSLATIONAL_PROTEIN_TARGETING_TO_MEMBRANE	3.7079e-15	REGULATION_OF_PROGRAMMED_CELL_DEATH	2.42414e-14	ST_T_CELL_SIGNAL_TRANSDUCTION	1.19057e-15	REACTOME_HEMOSTASIS	5.98569e-18
KEGG_TOLL_LIKE_RECEPTOR_SIGNALING_PATHWAY	3.17052e-14	REGULATION_OF_IMMUNE_SYSTEM_PROCESS	1.48918e-13	BIOCARTA_CSK_PATHWAY	1.3527e-12	APOPTOSIS_GO	1.68226e-12	PID_IL4_2PATHWAY	2.34049e-15	BIOCARTA_CSK_PATHWAY	4.33867e-17	APOPTOSIS_GO	9.99651e-13	REACTOME_REGULATION_OF_IFNG_SIGNALING	3.31266e-12	BIOCARTA_ACTINY_PATHWAY	3.3585e-14	BIOCARTA_IL22BP_PATHWAY	4.10086e-13	REACTOME_DOWNSTREAM_SIGNALING_EVENTS_OF_B_CELL_RECEPTOR_BCR	3.32317e-13	KEGG_PRIMARY_IMMUNODEFICIENCY	1.49626e-16	REACTOME_CDK_MEDIATED_PHOSPHORYLATION_AND_REMOVAL_OF_CDC6	1.29174e-14	REACTOME_IL_2_SIGNALING	8.78694e-15	REACTOME_CELL_CYCLE_CHECKPOINTS	1.49625e-14	PID_IL23PATHWAY	4.67404e-12	BIOCARTA_NKCELLS_PATHWAY	4.23817e-14	BIOCARTA_NO2IL12_PATHWAY	6.39703e-15	REACTOME_IL_2_SIGNALING	6.94746e-17	BIOCARTA_NKCELLS_PATHWAY	1.19501e-12	BIOCARTA_IL2_PATHWAY	1.44655e-17	REACTOME_CROSS_PRESENTATION_OF_SOLUBLE_EXOGENOUS_ANTIGENS_ENDOSOMES	4.40821e-15	BIOCARTA_EGF_PATHWAY	2.82682e-14	PID_REG_GR_PATHWAY	3.87238e-15	PID_PI3KCIPATHWAY	6.75759e-18
REACTOME_METABOLISM_OF_RNA	3.46264e-14	KEGG_SYSTEMIC_LUPUS_ERYTHEMATOSUS	1.81862e-13	PID_IL2_1PATHWAY	1.40865e-12	PID_IL2_STAT5PATHWAY	1.74493e-12	PID_CD8TCRDOWNSTREAMPATHWAY	2.34049e-15	KEGG_INTESTINAL_IMMUNE_NETWORK_FOR_IGA_PRODUCTION	4.63927e-17	PROGRAMMED_CELL_DEATH	1.07249e-12	PID_FCER1PATHWAY	4.1596e-12	REACTOME_IL_3_5_AND_GM_CSF_SIGNALING	8.14996e-14	SNF5_DN.V1_UP	4.10086e-13	BIOCARTA_NKT_PATHWAY	3.49868e-13	REACTOME_ACTIVATION_OF_THE_MRNA_UPON_BINDING_OF_THE_CAP_BINDING_COMPLEX_AND_EIFS_AND_SUBSEQUENT_BINDING_TO_43S	1.71359e-16	REACTOME_AUTODEGRADATION_OF_THE_E3_UBIQUITIN_LIGASE_COP1	1.94988e-14	APOPTOSIS_GO	9.83045e-15	BIOCARTA_TID_PATHWAY	1.53339e-14	PROTEIN_KINASE_CASCADE	5.32599e-12	BIOCARTA_KERATINOCYTE_PATHWAY	4.56281e-14	REGULATION_OF_DEVELOPMENTAL_PROCESS	3.45114e-14	REACTOME_S_PHASE	7.62022e-17	PID_EPOPATHWAY	2.11536e-12	KEGG_ERBB_SIGNALING_PATHWAY	1.544e-17	REACTOME_CYCLIN_E_ASSOCIATED_EVENTS_DURING_G1_S_TRANSITION_	4.46168e-15	BIOCARTA_KERATINOCYTE_PATHWAY	3.60785e-14	REACTOME_GROWTH_HORMONE_RECEPTOR_SIGNALING	4.29303e-15	REACTOME_MHC_CLASS_II_ANTIGEN_PRESENTATION	8.35886e-18
REACTOME_CD28_DEPENDENT_VAV1_PATHWAY	4.14879e-14	REACTOME_REGULATION_OF_ORNITHINE_DECARBOXYLASE_ODC	1.81862e-13	BIOCARTA_ASBCELL_PATHWAY	1.40975e-12	PROGRAMMED_CELL_DEATH	1.75837e-12	KEGG_ASTHMA	2.9439e-15	PID_VEGFR1_2_PATHWAY	4.66146e-17	REACTOME_REGULATION_OF_IFNG_SIGNALING	1.71809e-12	PID_PDGFRBPATHWAY	4.1596e-12	REACTOME_FORMATION_OF_THE_TERNARY_COMPLEX_AND_SUBSEQUENTLY_THE_43S_COMPLEX	1.08802e-13	RESPONSE_TO_OTHER_ORGANISM	5.47694e-13	KEGG_ENDOCYTOSIS	5.96148e-13	REACTOME_P53_DEPENDENT_G1_DNA_DAMAGE_RESPONSE	2.12341e-16	PID_IL2_1PATHWAY	2.08185e-14	PROGRAMMED_CELL_DEATH	1.05688e-14	BIOCARTA_CTLA4_PATHWAY	1.53339e-14	PID_IL2_STAT5PATHWAY	6.37609e-12	PID_IL27PATHWAY	6.6752e-14	BIOCARTA_NKT_PATHWAY	3.5005e-14	REACTOME_REGULATION_OF_MITOTIC_CELL_CYCLE	1.591e-16	REACTOME_IL_RECEPTOR_SHC_SIGNALING	2.14903e-12	KEGG_PROSTATE_CANCER	2.80731e-17	KEGG_ENDOCYTOSIS	6.03439e-15	KEGG_SYSTEMIC_LUPUS_ERYTHEMATOSUS	5.36163e-14	KEGG_TOLL_LIKE_RECEPTOR_SIGNALING_PATHWAY	5.89247e-15	REACTOME_ANTIGEN_PROCESSING_UBIQUITINATION_PROTEASOME_DEGRADATION	1.03217e-17
REACTOME_3_UTR_MEDIATED_TRANSLATIONAL_REGULATION	5.41729e-14	REACTOME_THE_ROLE_OF_NEF_IN_HIV1_REPLICATION_AND_DISEASE_PATHOGENESIS	2.0738e-13	BIOCARTA_TCYTOTOXIC_PATHWAY	1.40975e-12	PID_SHP2_PATHWAY	1.9901e-12	BIOCARTA_TCR_PATHWAY	5.81638e-15	REACTOME_IL_RECEPTOR_SHC_SIGNALING	8.25846e-17	REGULATION_OF_DEVELOPMENTAL_PROCESS	2.17786e-12	LYMPHOCYTE_ACTIVATION	4.1596e-12	BIOCARTA_TCRA_PATHWAY	2.02225e-13	SIG_BCR_SIGNALING_PATHWAY	5.93031e-13	REACTOME_SIGNALING_BY_SCF_KIT	8.95568e-13	REACTOME_DOWNSTREAM_TCR_SIGNALING	2.79081e-16	CELLULAR_BIOSYNTHETIC_PROCESS	2.11433e-14	BIOCARTA_TCRA_PATHWAY	1.19348e-14	REACTOME_CELL_CYCLE	1.65925e-14	IMMUNE_SYSTEM_DEVELOPMENT	6.86022e-12	PID_TXA2PATHWAY	1.09195e-13	BIOCARTA_TH1TH2_PATHWAY	4.78376e-14	REACTOME_M_G1_TRANSITION	2.10735e-16	REACTOME_THE_ROLE_OF_NEF_IN_HIV1_REPLICATION_AND_DISEASE_PATHOGENESIS	2.14903e-12	REGULATION_OF_DEVELOPMENTAL_PROCESS	5.60747e-17	REACTOME_REGULATION_OF_MRNA_STABILITY_BY_PROTEINS_THAT_BIND_AU_RICH_ELEMENTS	7.95529e-15	BIOCARTA_IL22BP_PATHWAY	5.86147e-14	REACTOME_DOWNSTREAM_SIGNAL_TRANSDUCTION	5.89247e-15	REACTOME_MITOTIC_G1_G1_S_PHASES	1.46924e-17
REACTOME_PEPTIDE_CHAIN_ELONGATION	7.4535e-14	PID_PI3KCIPATHWAY	2.54626e-13	BIOCARTA_THELPER_PATHWAY	1.40975e-12	REACTOME_APOPTOSIS	2.52186e-12	BIOCARTA_NO2IL12_PATHWAY	9.65799e-15	PID_TCPTP_PATHWAY	8.32421e-17	BIOCARTA_IL2_PATHWAY	2.28587e-12	HEMOPOIESIS	4.35657e-12	BIOCARTA_KERATINOCYTE_PATHWAY	2.94598e-13	REACTOME_ANTIGEN_ACTIVATES_B_CELL_RECEPTOR_LEADING_TO_GENERATION_OF_SECOND_MESSENGERS	5.93031e-13	BIOCARTA_TID_PATHWAY	9.49037e-13	KEGG_INTESTINAL_IMMUNE_NETWORK_FOR_IGA_PRODUCTION	3.84499e-16	REACTOME_APC_C_CDH1_MEDIATED_DEGRADATION_OF_CDC20_AND_OTHER_APC_C_CDH1_TARGETED_PROTEINS_IN_LATE_MITOSIS_EARLY_G1	2.46445e-14	PID_ANGIOPOIETINRECEPTOR_PATHWAY	1.49334e-14	PID_NFAT_TFPATHWAY	2.07065e-14	REACTOME_GPVI_MEDIATED_ACTIVATION_CASCADE	9.95695e-12	REACTOME_IL_RECEPTOR_SHC_SIGNALING	1.21487e-13	PID_TCPTP_PATHWAY	4.95328e-14	BIOCARTA_IL2RB_PATHWAY	4.94476e-16	LYMPHOCYTE_ACTIVATION	2.27415e-12	SIG_BCR_SIGNALING_PATHWAY	1.01867e-16	REACTOME_INFLUENZA_VIRAL_RNA_TRANSCRIPTION_AND_REPLICATION	7.95529e-15	REACTOME_IL_RECEPTOR_SHC_SIGNALING	1.01285e-13	APOPTOSIS_GO	5.89247e-15	BIOCARTA_CTLA4_PATHWAY	1.78505e-17
REACTOME_ANTIGEN_ACTIVATES_B_CELL_RECEPTOR_LEADING_TO_GENERATION_OF_SECOND_MESSENGERS	8.3196e-14	REACTOME_SCF_BETA_TRCP_MEDIATED_DEGRADATION_OF_EMI1	2.54626e-13	PID_TXA2PATHWAY	2.39982e-12	REACTOME_DESTABILIZATION_OF_MRNA_BY_AUF1_HNRNP_D0	3.98849e-12	PID_FCER1PATHWAY	1.02528e-14	KEGG_ENDOCYTOSIS	8.63442e-17	REACTOME_SIGNALING_BY_PDGF	3.10072e-12	KEGG_TOLL_LIKE_RECEPTOR_SIGNALING_PATHWAY	5.72983e-12	PID_NFAT_TFPATHWAY	2.94598e-13	BIOCARTA_ASBCELL_PATHWAY	6.58719e-13	BIOCARTA_TH1TH2_PATHWAY	9.49037e-13	PID_P73PATHWAY	4.23923e-16	BIOCARTA_TCRA_PATHWAY	2.80282e-14	BIOCARTA_ECM_PATHWAY	2.39895e-14	REACTOME_CDK_MEDIATED_PHOSPHORYLATION_AND_REMOVAL_OF_CDC6	2.07065e-14	BIOCARTA_RHO_PATHWAY	1.5436e-11	REACTOME_THE_ROLE_OF_NEF_IN_HIV1_REPLICATION_AND_DISEASE_PATHOGENESIS	1.21487e-13	REACTOME_GROWTH_HORMONE_RECEPTOR_SIGNALING	5.01896e-14	REACTOME_G1_S_TRANSITION	1.01908e-15	PROTEIN_KINASE_CASCADE	2.36607e-12	BIOCARTA_BCR_PATHWAY	1.02312e-16	REACTOME_SCF_BETA_TRCP_MEDIATED_DEGRADATION_OF_EMI1	9.93498e-15	KEGG_TOLL_LIKE_RECEPTOR_SIGNALING_PATHWAY	1.30168e-13	PROGRAMMED_CELL_DEATH	6.36916e-15	PID_NFAT_TFPATHWAY	3.8719e-17
CELL_ACTIVATION	8.3196e-14	PID_EPOPATHWAY	2.74776e-13	BIOCARTA_IL2RB_PATHWAY	2.44647e-12	LYMPHOCYTE_ACTIVATION	4.32124e-12	REACTOME_IL_RECEPTOR_SHC_SIGNALING	1.5413e-14	KEGG_MAPK_SIGNALING_PATHWAY	9.68196e-17	KEGG_CELL_ADHESION_MOLECULES_CAMS	3.13849e-12	CELL_ACTIVATION	6.58968e-12	PID_EPOPATHWAY	4.66552e-13	BIOCARTA_TCYTOTOXIC_PATHWAY	6.58719e-13	PID_IL4_2PATHWAY	9.49037e-13	BIOCARTA_CTLA4_PATHWAY	4.7307e-16	REACTOME_REGULATION_OF_APOPTOSIS	2.8539e-14	SA_B_CELL_RECEPTOR_COMPLEXES	2.39895e-14	KEGG_SYSTEMIC_LUPUS_ERYTHEMATOSUS	2.44469e-14	PID_FCER1PATHWAY	2.09715e-11	REACTOME_MHC_CLASS_II_ANTIGEN_PRESENTATION	1.60142e-13	REACTOME_INNATE_IMMUNE_SYSTEM	6.03498e-14	PID_CD8TCRDOWNSTREAMPATHWAY	1.39008e-15	SNF5_DN.V1_UP	2.85462e-12	APOPTOSIS_GO	1.02312e-16	DEFENSE_RESPONSE	1.07174e-14	BIOCARTA_BCR_PATHWAY	1.30168e-13	KEGG_MAPK_SIGNALING_PATHWAY	6.68382e-15	PID_FCER1PATHWAY	5.1771e-17
REACTOME_TRANSLATION	8.36427e-14	REACTOME_VIF_MEDIATED_DEGRADATION_OF_APOBEC3G	3.57581e-13	POSITIVE_REGULATION_OF_IMMUNE_SYSTEM_PROCESS	6.18102e-12	HEMOPOIESIS	4.56365e-12	BIOCARTA_TCRA_PATHWAY	2.95482e-14	KEGG_ACUTE_MYELOID_LEUKEMIA	1.25693e-16	BIOCARTA_GLEEVEC_PATHWAY	4.49035e-12	HEMOPOIETIC_OR_LYMPHOID_ORGAN_DEVELOPMENT	6.58968e-12	REACTOME_APOPTOSIS	4.66552e-13	BIOCARTA_THELPER_PATHWAY	6.58719e-13	REACTOME_CD28_CO_STIMULATION	9.49037e-13	REACTOME_DOWNSTREAM_SIGNALING_EVENTS_OF_B_CELL_RECEPTOR_BCR	5.4877e-16	REACTOME_ORC1_REMOVAL_FROM_CHROMATIN	3.28035e-14	KEGG_TOLL_LIKE_RECEPTOR_SIGNALING_PATHWAY	2.67161e-14	PID_FCER1PATHWAY	2.7732e-14	LYMPHOCYTE_ACTIVATION	2.09715e-11	BIOCARTA_CSK_PATHWAY	1.91415e-13	JAK_STAT_CASCADE	6.03898e-14	KEGG_PATHWAYS_IN_CANCER	1.55973e-15	BIOCARTA_ASBCELL_PATHWAY	3.89148e-12	PROGRAMMED_CELL_DEATH	1.11631e-16	REACTOME_ORC1_REMOVAL_FROM_CHROMATIN	1.17838e-14	SNF5_DN.V1_UP	1.30168e-13	REACTOME_SIGNALLING_BY_NGF	8.47134e-15	REACTOME_PLATELET_ACTIVATION_SIGNALING_AND_AGGREGATION	6.84629e-17
PID_SHP2_PATHWAY	1.03589e-13	REGULATION_OF_APOPTOSIS	6.1023e-13	PID_EPOPATHWAY	1.41577e-11	BIOCARTA_TH1TH2_PATHWAY	6.56411e-12	PID_EPOPATHWAY	2.96953e-14	PID_REG_GR_PATHWAY	1.25839e-16	KEGG_ERBB_SIGNALING_PATHWAY	4.57127e-12	SNF5_DN.V1_UP	8.1452e-12	PID_IL2_1PATHWAY	5.49208e-13	LEUKOCYTE_ACTIVATION	6.72805e-13	KEGG_NEUROTROPHIN_SIGNALING_PATHWAY	1.13793e-12	REACTOME_IL_3_5_AND_GM_CSF_SIGNALING	6.18045e-16	PID_PDGFRBPATHWAY	4.00433e-14	KEGG_ASTHMA	2.7437e-14	PID_IL6_7PATHWAY	3.14282e-14	PID_EPOPATHWAY	3.4808e-11	REACTOME_REGULATION_OF_IFNG_SIGNALING	2.03765e-13	PID_VEGFR1_2_PATHWAY	6.31972e-14	KEGG_SYSTEMIC_LUPUS_ERYTHEMATOSUS	1.86917e-15	T_CELL_ACTIVATION	4.07457e-12	BIOCARTA_NKCELLS_PATHWAY	1.12483e-16	REACTOME_VIF_MEDIATED_DEGRADATION_OF_APOBEC3G	1.45902e-14	PID_ANGIOPOIETINRECEPTOR_PATHWAY	1.51285e-13	KEGG_FC_GAMMA_R_MEDIATED_PHAGOCYTOSIS	9.24503e-15	REACTOME_IL_2_SIGNALING	7.92581e-17
REGULATION_OF_APOPTOSIS	1.43325e-13	REGULATION_OF_PROGRAMMED_CELL_DEATH	6.60494e-13	PROTEIN_KINASE_CASCADE	2.65852e-11	CELL_ACTIVATION	6.83384e-12	KEGG_ACUTE_MYELOID_LEUKEMIA	4.48104e-14	REACTOME_DEVELOPMENTAL_BIOLOGY	1.48569e-16	REACTOME_DOWNSTREAM_TCR_SIGNALING	6.62532e-12	REACTOME_THE_ROLE_OF_NEF_IN_HIV1_REPLICATION_AND_DISEASE_PATHOGENESIS	1.33877e-11	DEFENSE_RESPONSE	1.21302e-12	BIOCARTA_IL10_PATHWAY	8.9126e-13	PID_TXA2PATHWAY	1.56372e-12	BIOCARTA_TCRA_PATHWAY	1.32885e-15	REACTOME_SCF_BETA_TRCP_MEDIATED_DEGRADATION_OF_EMI1	4.00433e-14	BIOCARTA_MET_PATHWAY	3.34963e-14	REACTOME_IL_2_SIGNALING	3.94835e-14	CELL_ACTIVATION	3.74252e-11	BIOCARTA_NKT_PATHWAY	3.75635e-13	KEGG_TOLL_LIKE_RECEPTOR_SIGNALING_PATHWAY	8.31557e-14	REACTOME_CELL_CYCLE_CHECKPOINTS	2.87537e-15	BIOCARTA_IL2_PATHWAY	4.32935e-12	PID_IFNGPATHWAY	1.12483e-16	REACTOME_IL_3_5_AND_GM_CSF_SIGNALING	1.4694e-14	PID_REG_GR_PATHWAY	1.90422e-13	PID_ANGIOPOIETINRECEPTOR_PATHWAY	9.73096e-15	PID_IL2_1PATHWAY	9.29891e-17
KEGG_ASTHMA	1.43665e-13	PID_FCER1PATHWAY	6.70076e-13	BIOCARTA_KERATINOCYTE_PATHWAY	3.79867e-11	HEMOPOIETIC_OR_LYMPHOID_ORGAN_DEVELOPMENT	6.83384e-12	BIOCARTA_NKT_PATHWAY	5.41631e-14	KEGG_CHRONIC_MYELOID_LEUKEMIA	1.78621e-16	REACTOME_GROWTH_HORMONE_RECEPTOR_SIGNALING	8.39892e-12	IMMUNE_SYSTEM_DEVELOPMENT	1.48266e-11	KEGG_ASTHMA	1.27822e-12	JAK_STAT_CASCADE	9.07162e-13	REACTOME_CD28_DEPENDENT_VAV1_PATHWAY	1.58731e-12	TRANSLATION	1.62116e-15	KEGG_ASTHMA	8.92547e-14	PID_GMCSF_PATHWAY	3.34963e-14	KEGG_LEUKOCYTE_TRANSENDOTHELIAL_MIGRATION	4.16485e-14	KEGG_TOLL_LIKE_RECEPTOR_SIGNALING_PATHWAY	3.79463e-11	PID_KITPATHWAY	3.76354e-13	ST_T_CELL_SIGNAL_TRANSDUCTION	1.06475e-13	KEGG_CYTOKINE_CYTOKINE_RECEPTOR_INTERACTION	3.32981e-15	PID_GMCSF_PATHWAY	6.79676e-12	PID_IL6_7PATHWAY	1.55315e-16	NEGATIVE_REGULATION_OF_APOPTOSIS	1.73198e-14	LYMPHOCYTE_ACTIVATION	2.77448e-13	BIOCARTA_MET_PATHWAY	1.30825e-14	BIOCARTA_TCRA_PATHWAY	9.61263e-17
PID_IL2_STAT5PATHWAY	1.43665e-13	LYMPHOCYTE_ACTIVATION	6.70076e-13	REACTOME_ANTIGEN_ACTIVATES_B_CELL_RECEPTOR_LEADING_TO_GENERATION_OF_SECOND_MESSENGERS	5.13226e-11	CELL_PROLIFERATION_GO_0008283	6.83384e-12	PID_SHP2_PATHWAY	6.19837e-14	REACTOME_SIGNALING_BY_PDGF	1.94957e-16	REACTOME_TOLL_RECEPTOR_CASCADES	8.39892e-12	RESPONSE_TO_OTHER_ORGANISM	1.48266e-11	REACTOME_DESTABILIZATION_OF_MRNA_BY_AUF1_HNRNP_D0	1.35691e-12	PID_FCER1PATHWAY	2.06809e-12	PROTEIN_KINASE_CASCADE	1.65491e-12	REACTOME_FORMATION_OF_THE_TERNARY_COMPLEX_AND_SUBSEQUENTLY_THE_43S_COMPLEX	1.70667e-15	KEGG_PROTEASOME	1.132e-13	REACTOME_DOWNSTREAM_SIGNAL_TRANSDUCTION	3.34963e-14	NEGATIVE_REGULATION_OF_APOPTOSIS	4.25192e-14	REACTOME_IL_RECEPTOR_SHC_SIGNALING	4.54982e-11	PROTEIN_KINASE_CASCADE	3.97056e-13	REACTOME_ANTIGEN_PRESENTATION_FOLDING_ASSEMBLY_AND_PEPTIDE_LOADING_OF_CLASS_I_MHC	1.06475e-13	BIOCARTA_TCRA_PATHWAY	4.5558e-15	LEUKOCYTE_DIFFERENTIATION	6.79676e-12	BIOCARTA_TCRA_PATHWAY	1.68331e-16	NEGATIVE_REGULATION_OF_PROGRAMMED_CELL_DEATH	2.05325e-14	KEGG_ENDOCYTOSIS	5.10753e-13	PID_IL23PATHWAY	1.30825e-14	KEGG_CYTOKINE_CYTOKINE_RECEPTOR_INTERACTION	1.57749e-16
LEUKOCYTE_ACTIVATION	1.48424e-13	REACTOME_RESPONSE_TO_ELEVATED_PLATELET_CYTOSOLIC_CA2_	8.01594e-13	PID_SHP2_PATHWAY	5.46743e-11	REGULATION_OF_IMMUNE_SYSTEM_PROCESS	1.10737e-11	BIOCARTA_TH1TH2_PATHWAY	6.82817e-14	REACTOME_ANTIGEN_PRESENTATION_FOLDING_ASSEMBLY_AND_PEPTIDE_LOADING_OF_CLASS_I_MHC	3.03408e-16	PID_ERBB2ERBB3PATHWAY	8.53102e-12	LEUKOCYTE_ACTIVATION	2.08278e-11	REACTOME_VIF_MEDIATED_DEGRADATION_OF_APOBEC3G	1.35691e-12	APOPTOSIS_GO	2.06809e-12	REACTOME_ANTIGEN_PRESENTATION_FOLDING_ASSEMBLY_AND_PEPTIDE_LOADING_OF_CLASS_I_MHC	1.90839e-12	KEGG_CYTOKINE_CYTOKINE_RECEPTOR_INTERACTION	1.92447e-15	REACTOME_SYNTHESIS_OF_DNA	1.44069e-13	REACTOME_DEVELOPMENTAL_BIOLOGY	3.62163e-14	REACTOME_P53_INDEPENDENT_G1_S_DNA_DAMAGE_CHECKPOINT	4.66348e-14	REACTOME_THE_ROLE_OF_NEF_IN_HIV1_REPLICATION_AND_DISEASE_PATHOGENESIS	4.54982e-11	HEMOPOIESIS	6.04798e-13	BIOCARTA_ASBCELL_PATHWAY	1.11201e-13	DEFENSE_RESPONSE	5.14545e-15	BIOCARTA_KERATINOCYTE_PATHWAY	7.72235e-12	KEGG_LEUKOCYTE_TRANSENDOTHELIAL_MIGRATION	2.02732e-16	REACTOME_NONSENSE_MEDIATED_DECAY_ENHANCED_BY_THE_EXON_JUNCTION_COMPLEX	2.05849e-14	KEGG_ASTHMA	5.17366e-13	PID_IL27PATHWAY	1.76397e-14	KEGG_TOLL_LIKE_RECEPTOR_SIGNALING_PATHWAY	2.08252e-16
KEGG_REGULATION_OF_ACTIN_CYTOSKELETON	1.50627e-13	REACTOME_CYCLIN_E_ASSOCIATED_EVENTS_DURING_G1_S_TRANSITION_	8.82996e-13	CELL_PROLIFERATION_GO_0008283	8.39195e-11	KEGG_PROTEASOME	1.266e-11	REACTOME_PLATELET_ACTIVATION_SIGNALING_AND_AGGREGATION	8.72711e-14	PID_EPOPATHWAY	3.20916e-16	PID_IL2_STAT5PATHWAY	8.53102e-12	BIOCARTA_IL12_PATHWAY	2.1712e-11	PID_TCPTP_PATHWAY	1.44988e-12	HEMOPOIESIS	2.10192e-12	PID_MET_PATHWAY	2.66609e-12	KEGG_CHRONIC_MYELOID_LEUKEMIA	1.93545e-15	MACROMOLECULE_BIOSYNTHETIC_PROCESS	1.45001e-13	REACTOME_ANTIGEN_PROCESSING_CROSS_PRESENTATION	5.1213e-14	NEGATIVE_REGULATION_OF_PROGRAMMED_CELL_DEATH	5.01066e-14	T_CELL_ACTIVATION	5.1047e-11	JAK_STAT_CASCADE	6.20551e-13	BIOCARTA_FCER1_PATHWAY	1.20903e-13	KEGG_ASTHMA	7.8486e-15	SIG_BCR_SIGNALING_PATHWAY	7.72235e-12	KEGG_FC_EPSILON_RI_SIGNALING_PATHWAY	2.51379e-16	KEGG_PROTEASOME	2.20604e-14	CELL_ACTIVATION	7.70278e-13	PROTEIN_KINASE_CASCADE	1.7835e-14	REACTOME_INNATE_IMMUNE_SYSTEM	2.43e-16
REGULATION_OF_PROGRAMMED_CELL_DEATH	1.50627e-13	REACTOME_CDT1_ASSOCIATION_WITH_THE_CDC6_ORC_ORIGIN_COMPLEX	1.29412e-12	REGULATION_OF_MULTICELLULAR_ORGANISMAL_PROCESS	9.15686e-11	IMMUNE_SYSTEM_DEVELOPMENT	1.55636e-11	DEFENSE_RESPONSE	1.51042e-13	BIOCARTA_TCRA_PATHWAY	3.67725e-16	KEGG_VIRAL_MYOCARDITIS	8.78597e-12	KEGG_ENDOCYTOSIS	2.49434e-11	KEGG_REGULATION_OF_ACTIN_CYTOSKELETON	1.74439e-12	PROGRAMMED_CELL_DEATH	2.15299e-12	PID_EPOPATHWAY	3.62085e-12	REACTOME_MITOTIC_PROMETAPHASE	1.99147e-15	BIOCARTA_NKCELLS_PATHWAY	1.4888e-13	BIOCARTA_IL2RB_PATHWAY	5.20406e-14	REACTOME_SCF_BETA_TRCP_MEDIATED_DEGRADATION_OF_EMI1	6.99487e-14	BIOCARTA_IL12_PATHWAY	6.77535e-11	KEGG_SYSTEMIC_LUPUS_ERYTHEMATOSUS	6.44723e-13	BIOCARTA_KERATINOCYTE_PATHWAY	1.52375e-13	REACTOME_MITOTIC_G1_G1_S_PHASES	1.1306e-14	PID_IL2_STAT5PATHWAY	8.78298e-12	BIOCARTA_NO2IL12_PATHWAY	2.55414e-16	BIOCARTA_TCR_PATHWAY	2.20604e-14	PID_AVB3_OPN_PATHWAY	8.5335e-13	BIOCARTA_FCER1_PATHWAY	2.12984e-14	BIOCARTA_TCR_PATHWAY	3.49833e-16
T_CELL_ACTIVATION	1.87688e-13	SIG_BCR_SIGNALING_PATHWAY	1.59429e-12	KEGG_APOPTOSIS	1.0178e-10	REACTOME_DOWNSTREAM_SIGNALING_EVENTS_OF_B_CELL_RECEPTOR_BCR	1.6979e-11	BIOCARTA_ASBCELL_PATHWAY	1.58312e-13	KEGG_PRIMARY_IMMUNODEFICIENCY	5.93162e-16	BIOCARTA_TID_PATHWAY	9.14541e-12	REACTOME_ANTIGEN_ACTIVATES_B_CELL_RECEPTOR_LEADING_TO_GENERATION_OF_SECOND_MESSENGERS	3.21347e-11	BIOCARTA_CDC42RAC_PATHWAY	1.87163e-12	REACTOME_SIGNALING_BY_SCF_KIT	3.19464e-12	PID_IL8CXCR1_PATHWAY	3.62085e-12	SNF5_DN.V1_UP	2.62458e-15	BIOCARTA_IL2RB_PATHWAY	1.85763e-13	BIOCARTA_ACTINY_PATHWAY	5.20406e-14	PID_GMCSF_PATHWAY	1.12966e-13	RESPONSE_TO_OTHER_ORGANISM	8.17756e-11	REACTOME_GROWTH_HORMONE_RECEPTOR_SIGNALING	7.01398e-13	SIG_BCR_SIGNALING_PATHWAY	1.52375e-13	PID_NFAT_TFPATHWAY	1.65206e-14	JAK_STAT_CASCADE	8.78298e-12	BIOCARTA_BIOPEPTIDES_PATHWAY	3.10014e-16	REACTOME_PEPTIDE_CHAIN_ELONGATION	2.2279e-14	PID_TXA2PATHWAY	1.41707e-12	PID_VEGFR1_2_PATHWAY	2.56942e-14	BIOCARTA_IL2RB_PATHWAY	4.31852e-16
PID_IL23PATHWAY	1.91436e-13	PID_NFAT_TFPATHWAY	1.59429e-12	HEMOPOIESIS	1.04858e-10	LEUKOCYTE_ACTIVATION	2.15439e-11	PID_IL27PATHWAY	2.8863e-13	PID_IL2_STAT5PATHWAY	7.29053e-16	BIOCARTA_CTLA4_PATHWAY	9.14541e-12	BIOCARTA_CSK_PATHWAY	3.78894e-11	KEGG_LEUKOCYTE_TRANSENDOTHELIAL_MIGRATION	2.02552e-12	HEMOPOIETIC_OR_LYMPHOID_ORGAN_DEVELOPMENT	3.19464e-12	REACTOME_IL_RECEPTOR_SHC_SIGNALING	3.62085e-12	PID_FOXM1PATHWAY	2.64204e-15	REACTOME_CYCLIN_E_ASSOCIATED_EVENTS_DURING_G1_S_TRANSITION_	1.91961e-13	PID_RAC1_PATHWAY	5.7162e-14	BIOCARTA_TCRA_PATHWAY	2.13949e-13	KEGG_PATHOGENIC_ESCHERICHIA_COLI_INFECTION	8.68845e-11	SIG_BCR_SIGNALING_PATHWAY	8.95304e-13	KEGG_LEUKOCYTE_TRANSENDOTHELIAL_MIGRATION	1.57282e-13	REGULATION_OF_DEVELOPMENTAL_PROCESS	2.4546e-14	KEGG_ACUTE_MYELOID_LEUKEMIA	1.13692e-11	PID_IL27PATHWAY	4.89562e-16	KEGG_LEUKOCYTE_TRANSENDOTHELIAL_MIGRATION	2.41947e-14	LEUKOCYTE_ACTIVATION	1.8733e-12	REACTOME_THE_ROLE_OF_NEF_IN_HIV1_REPLICATION_AND_DISEASE_PATHOGENESIS	3.418e-14	ST_T_CELL_SIGNAL_TRANSDUCTION	5.56379e-16
REACTOME_MHC_CLASS_II_ANTIGEN_PRESENTATION	2.15027e-13	CELL_ACTIVATION	1.87765e-12	HEMOPOIETIC_OR_LYMPHOID_ORGAN_DEVELOPMENT	1.56912e-10	BIOCARTA_IL12_PATHWAY	2.19478e-11	REACTOME_THE_ROLE_OF_NEF_IN_HIV1_REPLICATION_AND_DISEASE_PATHOGENESIS	5.3724e-13	BIOCARTA_EGF_PATHWAY	1.4479e-15	PID_GMCSF_PATHWAY	9.51627e-12	JAK_STAT_CASCADE	4.88289e-11	BIOCARTA_TCR_PATHWAY	2.11911e-12	PID_KITPATHWAY	3.39701e-12	KEGG_MAPK_SIGNALING_PATHWAY	5.38638e-12	BIOCARTA_NO2IL12_PATHWAY	2.7184e-15	REACTOME_CDT1_ASSOCIATION_WITH_THE_CDC6_ORC_ORIGIN_COMPLEX	2.35528e-13	PID_ENDOTHELINPATHWAY	5.79419e-14	KEGG_CYTOKINE_CYTOKINE_RECEPTOR_INTERACTION	2.35977e-13	BIOCARTA_KERATINOCYTE_PATHWAY	9.22311e-11	BIOCARTA_FCER1_PATHWAY	8.9751e-13	KEGG_FOCAL_ADHESION	2.23767e-13	PID_IL27PATHWAY	2.78164e-14	LEUKOCYTE_ACTIVATION	1.23713e-11	PID_IL23PATHWAY	5.66367e-16	TRANSLATION	2.85704e-14	BIOCARTA_IL12_PATHWAY	3.6322e-12	REACTOME_NGF_SIGNALLING_VIA_TRKA_FROM_THE_PLASMA_MEMBRANE	5.46107e-14	REACTOME_MITOTIC_M_M_G1_PHASES	7.31827e-16
REACTOME_CD28_CO_STIMULATION	2.37067e-13	REACTOME_REGULATION_OF_APOPTOSIS	2.34132e-12	REACTOME_HOST_INTERACTIONS_OF_HIV_FACTORS	2.30289e-10	BIOCARTA_KERATINOCYTE_PATHWAY	2.22832e-11	BIOCARTA_IL7_PATHWAY	6.48667e-13	KEGG_PROSTATE_CANCER	1.7286e-15	PID_TNFPATHWAY	1.18177e-11	REGULATION_OF_APOPTOSIS	6.24905e-11	TRANSLATION	2.54065e-12	REGULATION_OF_IMMUNE_SYSTEM_PROCESS	5.34007e-12	BIOCARTA_ASBCELL_PATHWAY	5.70455e-12	MITOTIC_CELL_CYCLE	7.14362e-15	REACTOME_ASSEMBLY_OF_THE_PRE_REPLICATIVE_COMPLEX	2.56833e-13	PID_RET_PATHWAY	7.98037e-14	PID_ERBB1_DOWNSTREAM_PATHWAY	2.93055e-13	PID_REG_GR_PATHWAY	9.71685e-11	KEGG_REGULATION_OF_ACTIN_CYTOSKELETON	9.07964e-13	PID_IFNGPATHWAY	2.84298e-13	REACTOME_DNA_REPLICATION	4.37786e-14	PID_REG_GR_PATHWAY	1.36544e-11	BIOCARTA_FCER1_PATHWAY	9.87132e-16	BIOCARTA_IL2RB_PATHWAY	2.90907e-14	KEGG_REGULATION_OF_ACTIN_CYTOSKELETON	4.42558e-12	PID_IFNGPATHWAY	5.4726e-14	PID_IL12_STAT4PATHWAY	7.3704e-16
PID_IL27PATHWAY	3.99829e-13	PID_IL27PATHWAY	3.68035e-12	REACTOME_SIGNALING_BY_THE_B_CELL_RECEPTOR_BCR	2.62646e-10	PID_NFAT_TFPATHWAY	2.22832e-11	BIOCARTA_IL2_PATHWAY	7.55121e-13	BIOCARTA_IL2_PATHWAY	2.19269e-15	BIOCARTA_EGF_PATHWAY	1.34053e-11	REGULATION_OF_PROGRAMMED_CELL_DEATH	6.65301e-11	ST_T_CELL_SIGNAL_TRANSDUCTION	3.12549e-12	IMMUNE_SYSTEM_DEVELOPMENT	7.31191e-12	REACTOME_CELL_SURFACE_INTERACTIONS_AT_THE_VASCULAR_WALL	6.15132e-12	KEGG_SYSTEMIC_LUPUS_ERYTHEMATOSUS	1.22618e-14	REACTOME_CROSS_PRESENTATION_OF_SOLUBLE_EXOGENOUS_ANTIGENS_ENDOSOMES	3.48443e-13	BIOCARTA_RACCYCD_PATHWAY	8.29664e-14	REACTOME_P53_DEPENDENT_G1_DNA_DAMAGE_RESPONSE	3.28226e-13	PID_GMCSF_PATHWAY	9.72252e-11	BIOCARTA_TH1TH2_PATHWAY	9.20705e-13	DEFENSE_RESPONSE	2.9011e-13	REACTOME_IL_RECEPTOR_SHC_SIGNALING	5.0965e-14	REACTOME_SIGNALING_BY_THE_B_CELL_RECEPTOR_BCR	2.0784e-11	KEGG_SMALL_CELL_LUNG_CANCER	1.07063e-15	REACTOME_INFLUENZA_LIFE_CYCLE	4.5654e-14	BIOCARTA_ASBCELL_PATHWAY	5.41048e-12	BIOCARTA_BCR_PATHWAY	6.91541e-14	REACTOME_DNA_REPLICATION	2.45206e-15
BIOCARTA_PDGF_PATHWAY	4.02499e-13	KEGG_TOLL_LIKE_RECEPTOR_SIGNALING_PATHWAY	3.735e-12	KEGG_PATHWAYS_IN_CANCER	3.28202e-10	REACTOME_CDK_MEDIATED_PHOSPHORYLATION_AND_REMOVAL_OF_CDC6	2.22832e-11	PID_IL2_PI3KPATHWAY	7.71788e-13	BIOCARTA_PDGF_PATHWAY	2.72739e-15	PID_ERBB1_DOWNSTREAM_PATHWAY	1.82229e-11	BIOCARTA_IL10_PATHWAY	8.39715e-11	BIOCARTA_SALMONELLA_PATHWAY	4.10486e-12	KEGG_FC_GAMMA_R_MEDIATED_PHAGOCYTOSIS	7.68681e-12	T_CELL_ACTIVATION	7.61858e-12	CELL_CYCLE_PHASE	1.83226e-14	KEGG_B_CELL_RECEPTOR_SIGNALING_PATHWAY	3.97274e-13	PID_LYSOPHOSPHOLIPID_PATHWAY	1.0235e-13	BIOCARTA_KERATINOCYTE_PATHWAY	3.47454e-13	REACTOME_SIGNALING_BY_THE_B_CELL_RECEPTOR_BCR	9.72252e-11	REACTOME_SIGNALING_BY_SCF_KIT	9.20705e-13	REACTOME_THE_ROLE_OF_NEF_IN_HIV1_REPLICATION_AND_DISEASE_PATHOGENESIS	3.18869e-13	REACTOME_ANTIGEN_PROCESSING_UBIQUITINATION_PROTEASOME_DEGRADATION	5.0965e-14	BIOCARTA_TID_PATHWAY	2.57237e-11	ST_B_CELL_ANTIGEN_RECEPTOR	2.82428e-15	NEGATIVE_REGULATION_OF_DEVELOPMENTAL_PROCESS	5.91547e-14	BIOCARTA_TCYTOTOXIC_PATHWAY	5.41048e-12	KEGG_NEUROTROPHIN_SIGNALING_PATHWAY	8.74545e-14	BIOCARTA_NKCELLS_PATHWAY	3.66215e-15
PID_IL8CXCR2_PATHWAY	6.74517e-13	PID_SHP2_PATHWAY	4.16669e-12	IMMUNE_SYSTEM_DEVELOPMENT	3.28202e-10	KEGG_ACUTE_MYELOID_LEUKEMIA	2.41243e-11	KEGG_SYSTEMIC_LUPUS_ERYTHEMATOSUS	9.62457e-13	REGULATION_OF_APOPTOSIS	2.84822e-15	BIOCARTA_IL22BP_PATHWAY	3.59735e-11	REACTOME_MHC_CLASS_II_ANTIGEN_PRESENTATION	9.19241e-11	BIOCARTA_NO2IL12_PATHWAY	4.83776e-12	PID_NFAT_TFPATHWAY	1.23012e-11	BIOCARTA_NO2IL12_PATHWAY	9.55264e-12	BIOCARTA_IL2RB_PATHWAY	2.02813e-14	REACTOME_APC_C_CDC20_MEDIATED_DEGRADATION_OF_MITOTIC_PROTEINS	4.56374e-13	PID_IL4_2PATHWAY	1.0235e-13	KEGG_FOCAL_ADHESION	4.62261e-13	LEUKOCYTE_DIFFERENTIATION	9.72252e-11	HEMOPOIETIC_OR_LYMPHOID_ORGAN_DEVELOPMENT	9.20705e-13	KEGG_APOPTOSIS	3.51034e-13	BIOCARTA_CSK_PATHWAY	8.56768e-14	CELL_PROLIFERATION_GO_0008283	2.95206e-11	BIOCARTA_TPO_PATHWAY	4.49523e-15	REACTOME_SIGNALING_BY_WNT	6.01837e-14	BIOCARTA_THELPER_PATHWAY	5.41048e-12	KEGG_ACUTE_MYELOID_LEUKEMIA	1.22288e-13	REACTOME_ANTIGEN_PRESENTATION_FOLDING_ASSEMBLY_AND_PEPTIDE_LOADING_OF_CLASS_I_MHC	3.66215e-15
REACTOME_INFLUENZA_LIFE_CYCLE	6.82396e-13	LEUKOCYTE_ACTIVATION	4.2672e-12	RESPONSE_TO_OTHER_ORGANISM	3.28202e-10	PID_TXA2PATHWAY	2.41243e-11	REACTOME_GROWTH_HORMONE_RECEPTOR_SIGNALING	2.91448e-12	REGULATION_OF_PROGRAMMED_CELL_DEATH	3.15128e-15	PID_TXA2PATHWAY	3.79503e-11	PID_AMB2_NEUTROPHILS_PATHWAY	9.79964e-11	PID_RAC1_PATHWAY	5.191e-12	PID_GMCSF_PATHWAY	1.52456e-11	BIOCARTA_PML_PATHWAY	9.55264e-12	PID_IL4_2PATHWAY	2.19775e-14	REACTOME_THE_ROLE_OF_NEF_IN_HIV1_REPLICATION_AND_DISEASE_PATHOGENESIS	4.62097e-13	REACTOME_SIGNALING_BY_ERBB2	1.16951e-13	REACTOME_SIGNALING_BY_WNT	5.02085e-13	LEUKOCYTE_ACTIVATION	9.80619e-11	PID_AVB3_OPN_PATHWAY	9.43938e-13	KEGG_ACUTE_MYELOID_LEUKEMIA	3.69546e-13	BIOCARTA_PROTEASOME_PATHWAY	9.13487e-14	PID_FCER1PATHWAY	3.1532e-11	PID_ERBB1_RECEPTOR_PROXIMAL_PATHWAY	5.19648e-15	REACTOME_CDT1_ASSOCIATION_WITH_THE_CDC6_ORC_ORIGIN_COMPLEX	6.05863e-14	REACTOME_INNATE_IMMUNE_SYSTEM	5.41048e-12	BIOCARTA_BIOPEPTIDES_PATHWAY	1.32038e-13	KEGG_ASTHMA	3.87625e-15
PID_IL8CXCR1_PATHWAY	7.22237e-13	POSITIVE_REGULATION_OF_IMMUNE_SYSTEM_PROCESS	5.96405e-12	BIOCARTA_CTL_PATHWAY	3.52162e-10	PID_GMCSF_PATHWAY	2.5985e-11	PID_GMCSF_PATHWAY	3.01989e-12	KEGG_TOLL_LIKE_RECEPTOR_SIGNALING_PATHWAY	3.42668e-15	DEFENSE_RESPONSE	3.91727e-11	REACTOME_REGULATION_OF_IFNA_SIGNALING	1.03407e-10	REACTOME_RESPONSE_TO_ELEVATED_PLATELET_CYTOSOLIC_CA2_	8.44102e-12	BIOCARTA_IL2_PATHWAY	2.35377e-11	REACTOME_ANTIGEN_ACTIVATES_B_CELL_RECEPTOR_LEADING_TO_GENERATION_OF_SECOND_MESSENGERS	9.55264e-12	BIOCARTA_TID_PATHWAY	2.73102e-14	REACTOME_PLATELET_ACTIVATION_SIGNALING_AND_AGGREGATION	4.62097e-13	KEGG_SYSTEMIC_LUPUS_ERYTHEMATOSUS	1.19363e-13	REACTOME_CROSS_PRESENTATION_OF_SOLUBLE_EXOGENOUS_ANTIGENS_ENDOSOMES	5.07452e-13	PID_SHP2_PATHWAY	1.36044e-10	REACTOME_GPVI_MEDIATED_ACTIVATION_CASCADE	9.43938e-13	PID_TXA2PATHWAY	3.69546e-13	BIOCARTA_NKT_PATHWAY	1.60586e-13	MULTI_ORGANISM_PROCESS	4.30987e-11	PROTEIN_KINASE_CASCADE	5.19648e-15	BIOCARTA_TCRA_PATHWAY	6.06245e-14	BIOCARTA_GH_PATHWAY	5.57887e-12	PID_ERBB1_DOWNSTREAM_PATHWAY	1.341e-13	PID_PTP1BPATHWAY	1.07665e-14
KEGG_PATHOGENIC_ESCHERICHIA_COLI_INFECTION	7.72045e-13	BIOCARTA_IL12_PATHWAY	6.10401e-12	REACTOME_REGULATION_OF_IFNG_SIGNALING	3.52162e-10	PID_IL6_7PATHWAY	2.8554e-11	PID_IL23PATHWAY	3.01989e-12	REACTOME_SIGNALING_BY_FGFR_IN_DISEASE	4.37664e-15	KEGG_REGULATION_OF_AUTOPHAGY	5.29012e-11	REGULATION_OF_IMMUNE_SYSTEM_PROCESS	1.51848e-10	BIOCARTA_BCR_PATHWAY	9.37412e-12	REACTOME_IL_7_SIGNALING	2.46062e-11	REACTOME_APOPTOSIS	1.22442e-11	PID_IL12_STAT4PATHWAY	2.80164e-14	BIOCARTA_NO2IL12_PATHWAY	5.62674e-13	BIOCARTA_AT1R_PATHWAY	1.22105e-13	REACTOME_AUTODEGRADATION_OF_THE_E3_UBIQUITIN_LIGASE_COP1	5.07452e-13	JAK_STAT_CASCADE	1.57664e-10	KEGG_TOLL_LIKE_RECEPTOR_SIGNALING_PATHWAY	1.7191e-12	BIOCARTA_IL10_PATHWAY	3.97576e-13	REACTOME_MITOTIC_M_M_G1_PHASES	1.84069e-13	REACTOME_INNATE_IMMUNE_SYSTEM	5.57544e-11	KEGG_PATHOGENIC_ESCHERICHIA_COLI_INFECTION	6.40983e-15	KEGG_SYSTEMIC_LUPUS_ERYTHEMATOSUS	8.68303e-14	T_CELL_ACTIVATION	7.11401e-12	REACTOME_SIGNALING_BY_EGFR_IN_CANCER	1.341e-13	REGULATION_OF_DEVELOPMENTAL_PROCESS	1.62737e-14
KEGG_ACUTE_MYELOID_LEUKEMIA	1.03544e-12	REACTOME_IL_RECEPTOR_SHC_SIGNALING	6.10401e-12	KEGG_ENDOCYTOSIS	3.76014e-10	REACTOME_CROSS_PRESENTATION_OF_SOLUBLE_EXOGENOUS_ANTIGENS_ENDOSOMES	2.8554e-11	REACTOME_DOWNSTREAM_SIGNALING_EVENTS_OF_B_CELL_RECEPTOR_BCR	3.38054e-12	SIG_BCR_SIGNALING_PATHWAY	7.13596e-15	BIOCARTA_41BB_PATHWAY	8.09921e-11	PID_IL2_PI3KPATHWAY	2.20239e-10	REACTOME_P53_INDEPENDENT_G1_S_DNA_DAMAGE_CHECKPOINT	9.38134e-12	PID_IFNGPATHWAY	4.2474e-11	BIOCARTA_KERATINOCYTE_PATHWAY	1.43606e-11	KEGG_B_CELL_RECEPTOR_SIGNALING_PATHWAY	3.1898e-14	REACTOME_REGULATION_OF_MITOTIC_CELL_CYCLE	8.32939e-13	PID_IL8CXCR1_PATHWAY	1.46077e-13	BIOCARTA_BCR_PATHWAY	5.08028e-13	CELL_PROLIFERATION_GO_0008283	1.57664e-10	PID_IFNGPATHWAY	1.90428e-12	BIOCARTA_IL7_PATHWAY	3.97576e-13	APOPTOSIS_GO	2.74906e-13	NEGATIVE_REGULATION_OF_DEVELOPMENTAL_PROCESS	5.57544e-11	ST_INTEGRIN_SIGNALING_PATHWAY	7.81751e-15	KEGG_TOLL_LIKE_RECEPTOR_SIGNALING_PATHWAY	8.7468e-14	BIOCARTA_IL10_PATHWAY	8.97809e-12	REACTOME_SIGNALING_BY_PDGF	1.99512e-13	BIOCARTA_KERATINOCYTE_PATHWAY	1.93196e-14
BIOCARTA_BCR_PATHWAY	1.03544e-12	BIOCARTA_BCR_PATHWAY	6.39697e-12	BIOCARTA_TID_PATHWAY	4.12538e-10	REACTOME_AUTODEGRADATION_OF_THE_E3_UBIQUITIN_LIGASE_COP1	2.8554e-11	CELLULAR_BIOSYNTHETIC_PROCESS	3.40672e-12	PID_NFAT_TFPATHWAY	7.13596e-15	PID_HIVNEFPATHWAY	8.09921e-11	BIOCARTA_CTL_PATHWAY	2.52443e-10	NEGATIVE_REGULATION_OF_APOPTOSIS	9.54189e-12	REACTOME_GPVI_MEDIATED_ACTIVATION_CASCADE	4.33367e-11	PID_NFAT_TFPATHWAY	1.43606e-11	REACTOME_SCFSKP2_MEDIATED_DEGRADATION_OF_P27_P21	5.48852e-14	BIOCARTA_NKT_PATHWAY	1.43662e-12	REACTOME_INTEGRIN_ALPHAIIB_BETA3_SIGNALING	1.46077e-13	PID_EPOPATHWAY	5.08028e-13	BIOCARTA_IL7_PATHWAY	2.21309e-10	IMMUNE_SYSTEM_DEVELOPMENT	2.30508e-12	BIOCARTA_CSK_PATHWAY	4.47074e-13	REACTOME_INNATE_IMMUNE_SYSTEM	2.87838e-13	CELL_ACTIVATION	5.70967e-11	JAK_STAT_CASCADE	7.97977e-15	REACTOME_REGULATION_OF_ORNITHINE_DECARBOXYLASE_ODC	1.08438e-13	BIOCARTA_NKT_PATHWAY	8.97809e-12	KEGG_ASTHMA	2.05129e-13	APOPTOSIS_GO	3.17382e-14
PID_TXA2PATHWAY	1.03544e-12	KEGG_FC_GAMMA_R_MEDIATED_PHAGOCYTOSIS	7.82829e-12	PID_HIVNEFPATHWAY	4.67352e-10	REACTOME_CD28_DEPENDENT_VAV1_PATHWAY	3.4667e-11	MACROMOLECULE_BIOSYNTHETIC_PROCESS	4.47173e-12	KEGG_INSULIN_SIGNALING_PATHWAY	8.61883e-15	PID_MET_PATHWAY	9.01409e-11	PID_TXA2PATHWAY	3.86581e-10	NEGATIVE_REGULATION_OF_PROGRAMMED_CELL_DEATH	1.11122e-11	REACTOME_CD28_CO_STIMULATION	4.33367e-11	KEGG_TOLL_LIKE_RECEPTOR_SIGNALING_PATHWAY	1.47428e-11	REACTOME_PLATELET_ACTIVATION_SIGNALING_AND_AGGREGATION	6.40585e-14	REACTOME_REGULATION_OF_MRNA_STABILITY_BY_PROTEINS_THAT_BIND_AU_RICH_ELEMENTS	2.20851e-12	KEGG_ENDOCYTOSIS	1.62499e-13	REACTOME_ASSEMBLY_OF_THE_PRE_REPLICATIVE_COMPLEX	6.64459e-13	BIOCARTA_PML_PATHWAY	2.21309e-10	PID_AP1_PATHWAY	2.75697e-12	BIOCARTA_GH_PATHWAY	5.43015e-13	PROGRAMMED_CELL_DEATH	2.91096e-13	PID_RAC1_PATHWAY	7.70805e-11	PID_FAK_PATHWAY	1.31628e-14	REACTOME_REGULATION_OF_APOPTOSIS	1.19792e-13	REACTOME_ANTIGEN_ACTIVATES_B_CELL_RECEPTOR_LEADING_TO_GENERATION_OF_SECOND_MESSENGERS	8.97809e-12	JAK_STAT_CASCADE	2.05129e-13	REACTOME_CD28_DEPENDENT_VAV1_PATHWAY	3.35956e-14
PID_IL2_PI3KPATHWAY	1.03544e-12	BIOCARTA_TCYTOTOXIC_PATHWAY	8.24458e-12	REGULATION_OF_LYMPHOCYTE_ACTIVATION	4.67352e-10	REACTOME_P53_INDEPENDENT_G1_S_DNA_DAMAGE_CHECKPOINT	3.77659e-11	BIOCARTA_NKCELLS_PATHWAY	7.40643e-12	PID_ERBB1_DOWNSTREAM_PATHWAY	8.79166e-15	PID_KITPATHWAY	1.15179e-10	RESPONSE_TO_VIRUS	4.17733e-10	PID_IL4_2PATHWAY	1.14283e-11	PID_AMB2_NEUTROPHILS_PATHWAY	5.74107e-11	PID_EPHRINBREVPATHWAY	1.48567e-11	PID_FCER1PATHWAY	7.2661e-14	CELL_PROLIFERATION_GO_0008283	2.34609e-12	BIOCARTA_MPR_PATHWAY	1.91847e-13	REACTOME_MITOTIC_G1_G1_S_PHASES	7.5198e-13	REACTOME_ANTIGEN_PROCESSING_CROSS_PRESENTATION	2.22999e-10	PID_VEGFR1_2_PATHWAY	2.75697e-12	BIOCARTA_BIOPEPTIDES_PATHWAY	6.03085e-13	BIOCARTA_KERATINOCYTE_PATHWAY	3.55545e-13	BIOCARTA_IL12_PATHWAY	8.72626e-11	CELL_PROLIFERATION_GO_0008283	1.33292e-14	PID_IL4_2PATHWAY	1.49226e-13	JAK_STAT_CASCADE	1.44836e-11	REGULATION_OF_DEVELOPMENTAL_PROCESS	2.34559e-13	PROGRAMMED_CELL_DEATH	3.39727e-14
PID_EPOPATHWAY	1.03544e-12	BIOCARTA_THELPER_PATHWAY	8.24458e-12	KEGG_RIG_I_LIKE_RECEPTOR_SIGNALING_PATHWAY	5.76074e-10	REACTOME_SCF_BETA_TRCP_MEDIATED_DEGRADATION_OF_EMI1	5.00457e-11	KEGG_APOPTOSIS	7.89278e-12	KEGG_ERBB_SIGNALING_PATHWAY	1.10789e-14	BIOCARTA_NKT_PATHWAY	1.16759e-10	RESPONSE_TO_BIOTIC_STIMULUS	4.69646e-10	PID_ERBB1_DOWNSTREAM_PATHWAY	1.47192e-11	BIOCARTA_PDGF_PATHWAY	6.37446e-11	KEGG_PATHOGENIC_ESCHERICHIA_COLI_INFECTION	1.67197e-11	REACTOME_ACTIVATION_OF_NF_KAPPAB_IN_B_CELLS	1.02837e-13	KEGG_CYTOKINE_CYTOKINE_RECEPTOR_INTERACTION	2.38077e-12	PID_FAK_PATHWAY	1.91847e-13	REACTOME_REGULATION_OF_MRNA_STABILITY_BY_PROTEINS_THAT_BIND_AU_RICH_ELEMENTS	8.18499e-13	BIOCARTA_TCYTOTOXIC_PATHWAY	2.40718e-10	PID_MET_PATHWAY	2.82995e-12	REACTOME_ANTIGEN_ACTIVATES_B_CELL_RECEPTOR_LEADING_TO_GENERATION_OF_SECOND_MESSENGERS	9.43114e-13	PID_IL2_1PATHWAY	3.55545e-13	KEGG_PATHOGENIC_ESCHERICHIA_COLI_INFECTION	1.28722e-10	REACTOME_GPVI_MEDIATED_ACTIVATION_CASCADE	1.44968e-14	BIOCARTA_TID_PATHWAY	1.65186e-13	REACTOME_MHC_CLASS_II_ANTIGEN_PRESENTATION	1.54222e-11	BIOCARTA_NKCELLS_PATHWAY	3.04024e-13	KEGG_PATHWAYS_IN_CANCER	3.79363e-14
REACTOME_INFLUENZA_VIRAL_RNA_TRANSCRIPTION_AND_REPLICATION	1.42927e-12	BIOCARTA_CSK_PATHWAY	1.12727e-11	REACTOME_IL_RECEPTOR_SHC_SIGNALING	5.80942e-10	REGULATION_OF_DEVELOPMENTAL_PROCESS	6.16033e-11	REACTOME_SCF_BETA_TRCP_MEDIATED_DEGRADATION_OF_EMI1	1.3853e-11	REACTOME_INNATE_IMMUNE_SYSTEM	1.12426e-14	KEGG_FC_GAMMA_R_MEDIATED_PHAGOCYTOSIS	1.3714e-10	KEGG_LEUKOCYTE_TRANSENDOTHELIAL_MIGRATION	5.35928e-10	BIOCARTA_TID_PATHWAY	2.55187e-11	REACTOME_GROWTH_HORMONE_RECEPTOR_SIGNALING	6.4631e-11	KEGG_GAP_JUNCTION	1.93855e-11	REACTOME_M_G1_TRANSITION	1.03695e-13	REACTOME_DNA_REPLICATION	2.53702e-12	REACTOME_ER_PHAGOSOME_PATHWAY	1.91847e-13	KEGG_PATHOGENIC_ESCHERICHIA_COLI_INFECTION	8.76709e-13	BIOCARTA_THELPER_PATHWAY	2.40718e-10	BIOCARTA_IL12_PATHWAY	3.77435e-12	PID_REG_GR_PATHWAY	9.74127e-13	SNF5_DN.V1_UP	3.55545e-13	RESPONSE_TO_OTHER_ORGANISM	1.28722e-10	REACTOME_CD28_CO_STIMULATION	1.44968e-14	PID_SHP2_PATHWAY	2.33812e-13	PID_IL6_7PATHWAY	1.87319e-11	REACTOME_ANTIGEN_PRESENTATION_FOLDING_ASSEMBLY_AND_PEPTIDE_LOADING_OF_CLASS_I_MHC	3.04024e-13	DEFENSE_RESPONSE	5.69648e-14
PID_MET_PATHWAY	3.12842e-12	BIOCARTA_IL2_PATHWAY	1.12727e-11	CELLULAR_DEFENSE_RESPONSE	6.06608e-10	REACTOME_VIF_MEDIATED_DEGRADATION_OF_APOBEC3G	6.52551e-11	REACTOME_MHC_CLASS_II_ANTIGEN_PRESENTATION	1.49222e-11	REACTOME_GROWTH_HORMONE_RECEPTOR_SIGNALING	1.13064e-14	REACTOME_SIGNALING_BY_EGFR_IN_CANCER	1.47988e-10	PID_IL6_7PATHWAY	5.36324e-10	PID_GMCSF_PATHWAY	3.517e-11	POSITIVE_REGULATION_OF_MULTICELLULAR_ORGANISMAL_PROCESS	8.2396e-11	REACTOME_SIGNALLING_BY_NGF	2.48627e-11	REGULATION_OF_CELL_CYCLE	1.08066e-13	REACTOME_SIGNALING_BY_WNT	2.62461e-12	BIOCARTA_CSK_PATHWAY	2.1844e-13	REACTOME_REGULATION_OF_APOPTOSIS	8.76709e-13	PROTEIN_COMPLEX_ASSEMBLY	2.43046e-10	LYMPHOCYTE_ACTIVATION	4.90278e-12	KEGG_REGULATION_OF_ACTIN_CYTOSKELETON	1.03563e-12	PID_IL4_2PATHWAY	3.76004e-13	BIOCARTA_IL22BP_PATHWAY	1.46003e-10	BIOCARTA_CSK_PATHWAY	3.94145e-14	KEGG_ASTHMA	2.69812e-13	BIOCARTA_TPO_PATHWAY	2.08541e-11	PID_AP1_PATHWAY	3.25733e-13	KEGG_ENDOCYTOSIS	6.19346e-14
REACTOME_NONSENSE_MEDIATED_DECAY_ENHANCED_BY_THE_EXON_JUNCTION_COMPLEX	3.44768e-12	REACTOME_SIGNALING_BY_WNT	1.17229e-11	SIG_BCR_SIGNALING_PATHWAY	6.34246e-10	REACTOME_CYCLIN_E_ASSOCIATED_EVENTS_DURING_G1_S_TRANSITION_	7.60667e-11	KEGG_TOLL_LIKE_RECEPTOR_SIGNALING_PATHWAY	1.63219e-11	REACTOME_SIGNALING_BY_ERBB2	1.28793e-14	REACTOME_TRIF_MEDIATED_TLR3_SIGNALING	1.48399e-10	KEGG_APOPTOSIS	6.08932e-10	PID_FCER1PATHWAY	4.35256e-11	PID_TCPTP_PATHWAY	1.0396e-10	KEGG_RIG_I_LIKE_RECEPTOR_SIGNALING_PATHWAY	3.16732e-11	PID_IL2_STAT5PATHWAY	1.13452e-13	REACTOME_SCFSKP2_MEDIATED_DEGRADATION_OF_P27_P21	2.62461e-12	SIG_INSULIN_RECEPTOR_PATHWAY_IN_CARDIAC_MYOCYTES	2.44543e-13	SNF5_DN.V1_UP	1.07467e-12	REACTOME_SIGNALING_BY_SCF_KIT	4.00054e-10	BIOCARTA_ASBCELL_PATHWAY	5.60688e-12	T_CELL_ACTIVATION	1.29138e-12	BIOCARTA_TH1TH2_PATHWAY	4.55284e-13	REACTOME_ANTIGEN_ACTIVATES_B_CELL_RECEPTOR_LEADING_TO_GENERATION_OF_SECOND_MESSENGERS	1.46059e-10	PID_NFAT_TFPATHWAY	4.22236e-14	BIOCARTA_NKCELLS_PATHWAY	3.90975e-13	REACTOME_GROWTH_HORMONE_RECEPTOR_SIGNALING	2.08541e-11	PID_AVB3_OPN_PATHWAY	3.47895e-13	PID_TXA2PATHWAY	6.32942e-14
REACTOME_ANTIGEN_PROCESSING_CROSS_PRESENTATION	5.18647e-12	T_CELL_ACTIVATION	1.37322e-11	REACTOME_NEF_MEDIATES_DOWN_MODULATION_OF_CELL_SURFACE_RECEPTORS_BY_RECRUITING_THEM_TO_CLATHRIN_ADAPTERS	6.84746e-10	BIOCARTA_IL10_PATHWAY	7.79447e-11	REACTOME_APOPTOSIS	2.23664e-11	KEGG_FC_EPSILON_RI_SIGNALING_PATHWAY	1.39099e-14	REACTOME_PD1_SIGNALING	1.66321e-10	REACTOME_ANTIGEN_PROCESSING_CROSS_PRESENTATION	6.08932e-10	REGULATION_OF_BIOLOGICAL_QUALITY	4.80557e-11	REGULATION_OF_APOPTOSIS	1.13479e-10	REACTOME_PECAM1_INTERACTIONS	4.76153e-11	REACTOME_ASSEMBLY_OF_THE_PRE_REPLICATIVE_COMPLEX	1.40628e-13	BIOCARTA_TH1TH2_PATHWAY	3.00834e-12	KEGG_FC_EPSILON_RI_SIGNALING_PATHWAY	2.70212e-13	KEGG_ASTHMA	1.33913e-12	PID_KITPATHWAY	4.38942e-10	REACTOME_INNATE_IMMUNE_SYSTEM	7.10619e-12	BIOCARTA_TPO_PATHWAY	1.67097e-12	KEGG_TOLL_LIKE_RECEPTOR_SIGNALING_PATHWAY	5.69182e-13	BIOCARTA_CSK_PATHWAY	1.49777e-10	KEGG_RENAL_CELL_CARCINOMA	4.2367e-14	PID_AP1_PATHWAY	4.80023e-13	REACTOME_GPVI_MEDIATED_ACTIVATION_CASCADE	2.20998e-11	REACTOME_TOLL_RECEPTOR_CASCADES	5.39046e-13	BIOCARTA_NKT_PATHWAY	6.82779e-14
BIOCARTA_EGF_PATHWAY	6.05061e-12	REACTOME_SCFSKP2_MEDIATED_DEGRADATION_OF_P27_P21	1.39705e-11	REACTOME_ANTIGEN_PRESENTATION_FOLDING_ASSEMBLY_AND_PEPTIDE_LOADING_OF_CLASS_I_MHC	6.84746e-10	BIOCARTA_TCYTOTOXIC_PATHWAY	9.50621e-11	PID_REG_GR_PATHWAY	2.25729e-11	BIOCARTA_NKCELLS_PATHWAY	1.61666e-14	REACTOME_TRAF6_MEDIATED_IRF7_ACTIVATION	1.81047e-10	REACTOME_CLASS_I_MHC_MEDIATED_ANTIGEN_PROCESSING_PRESENTATION	9.31855e-10	REACTOME_P53_DEPENDENT_G1_DNA_DAMAGE_RESPONSE	4.88706e-11	PROTEIN_KINASE_CASCADE	1.19621e-10	PID_ANGIOPOIETINRECEPTOR_PATHWAY	4.78635e-11	REGULATION_OF_CELL_PROLIFERATION	2.41065e-13	PID_NFAT_TFPATHWAY	4.1975e-12	KEGG_ADHERENS_JUNCTION	2.8662e-13	REACTOME_VIF_MEDIATED_DEGRADATION_OF_APOBEC3G	1.51553e-12	SNF5_DN.V1_UP	4.7547e-10	T_CELL_ACTIVATION	7.95638e-12	REACTOME_GPVI_MEDIATED_ACTIVATION_CASCADE	2.61144e-12	REACTOME_NEF_MEDIATES_DOWN_MODULATION_OF_CELL_SURFACE_RECEPTORS_BY_RECRUITING_THEM_TO_CLATHRIN_ADAPTERS	9.64972e-13	REGULATION_OF_BIOLOGICAL_QUALITY	2.08846e-10	PID_RAC1_PATHWAY	5.10742e-14	PID_FCER1PATHWAY	6.06157e-13	KEGG_FC_EPSILON_RI_SIGNALING_PATHWAY	2.21311e-11	PID_RET_PATHWAY	7.11473e-13	BIOCARTA_TH1TH2_PATHWAY	8.20408e-14
HEMOPOIESIS	6.59274e-12	BIOCARTA_IL7_PATHWAY	1.44071e-11	BIOCARTA_INFLAM_PATHWAY	8.41393e-10	BIOCARTA_THELPER_PATHWAY	9.50621e-11	BIOCARTA_GH_PATHWAY	2.62965e-11	REACTOME_NEF_MEDIATES_DOWN_MODULATION_OF_CELL_SURFACE_RECEPTORS_BY_RECRUITING_THEM_TO_CLATHRIN_ADAPTERS	1.61666e-14	REACTOME_CD28_CO_STIMULATION	2.84927e-10	REACTOME_SIGNALING_BY_SCF_KIT	1.06044e-09	REACTOME_SIGNALING_BY_WNT	5.56903e-11	REGULATION_OF_PROGRAMMED_CELL_DEATH	1.19621e-10	PID_IL8CXCR2_PATHWAY	5.36146e-11	PID_CD8TCRDOWNSTREAMPATHWAY	2.69482e-13	REACTOME_HEMOSTASIS	5.14387e-12	PID_REG_GR_PATHWAY	3.40457e-13	BIOCARTA_ACTINY_PATHWAY	1.55448e-12	PID_ALPHASYNUCLEIN_PATHWAY	4.79833e-10	KEGG_FOCAL_ADHESION	8.19441e-12	KEGG_SYSTEMIC_LUPUS_ERYTHEMATOSUS	3.27088e-12	REACTOME_ANTIGEN_PRESENTATION_FOLDING_ASSEMBLY_AND_PEPTIDE_LOADING_OF_CLASS_I_MHC	9.64972e-13	KEGG_NEUROTROPHIN_SIGNALING_PATHWAY	2.6237e-10	REACTOME_REGULATION_OF_SIGNALING_BY_CBL	5.68981e-14	REACTOME_ASSEMBLY_OF_THE_PRE_REPLICATIVE_COMPLEX	1.12234e-12	PID_IFNGPATHWAY	3.34763e-11	REACTOME_INNATE_IMMUNE_SYSTEM	8.54591e-13	T_CELL_ACTIVATION	1.68762e-13
KEGG_FOCAL_ADHESION	6.64344e-12	REACTOME_ASSEMBLY_OF_THE_PRE_REPLICATIVE_COMPLEX	1.4829e-11	REGULATION_OF_T_CELL_ACTIVATION	8.41393e-10	KEGG_PATHWAYS_IN_CANCER	1.29786e-10	BIOCARTA_CSK_PATHWAY	2.75377e-11	KEGG_GLIOMA	3.3339e-14	PID_LYSOPHOSPHOLIPID_PATHWAY	2.9733e-10	KEGG_FOCAL_ADHESION	1.34465e-09	REACTOME_CYCLIN_E_ASSOCIATED_EVENTS_DURING_G1_S_TRANSITION_	5.56903e-11	PID_IL2_PI3KPATHWAY	1.28426e-10	LYMPHOCYTE_ACTIVATION	6.11836e-11	REACTOME_APC_C_CDC20_MEDIATED_DEGRADATION_OF_MITOTIC_PROTEINS	2.69482e-13	PID_IL4_2PATHWAY	5.94141e-12	REGULATION_OF_APOPTOSIS	3.6097e-13	BIOCARTA_IL22BP_PATHWAY	1.90945e-12	BIOCARTA_CTL_PATHWAY	5.81793e-10	CELL_ACTIVATION	1.11986e-11	REACTOME_NGF_SIGNALLING_VIA_TRKA_FROM_THE_PLASMA_MEMBRANE	3.27088e-12	REACTOME_METABOLISM_OF_MRNA	1.39926e-12	BIOCARTA_IL10_PATHWAY	2.90802e-10	KEGG_SYSTEMIC_LUPUS_ERYTHEMATOSUS	7.17796e-14	REACTOME_APC_C_CDH1_MEDIATED_DEGRADATION_OF_CDC20_AND_OTHER_APC_C_CDH1_TARGETED_PROTEINS_IN_LATE_MITOSIS_EARLY_G1	1.50631e-12	BIOCARTA_TOB1_PATHWAY	3.73352e-11	BIOCARTA_NO2IL12_PATHWAY	1.12318e-12	REGULATION_OF_APOPTOSIS	6.72325e-13
BIOCARTA_KERATINOCYTE_PATHWAY	6.74908e-12	REACTOME_APC_C_CDH1_MEDIATED_DEGRADATION_OF_CDC20_AND_OTHER_APC_C_CDH1_TARGETED_PROTEINS_IN_LATE_MITOSIS_EARLY_G1	1.91601e-11	P53_DN.V1_DN	8.60438e-10	REACTOME_P53_DEPENDENT_G1_DNA_DAMAGE_RESPONSE	1.39257e-10	LYMPHOCYTE_ACTIVATION	3.14963e-11	REACTOME_TOLL_RECEPTOR_CASCADES	4.10357e-14	PID_IL4_2PATHWAY	2.9733e-10	BIOCARTA_IL2_PATHWAY	1.34465e-09	REACTOME_RIG_I_MDA5_MEDIATED_INDUCTION_OF_IFN_ALPHA_BETA_PATHWAYS	5.56903e-11	BIOCARTA_CTL_PATHWAY	1.63523e-10	HEMOPOIESIS	7.66183e-11	REACTOME_APOPTOSIS	3.33219e-13	REACTOME_AUTODEGRADATION_OF_CDH1_BY_CDH1_APC_C	6.53443e-12	REGULATION_OF_PROGRAMMED_CELL_DEATH	3.91843e-13	PID_AVB3_OPN_PATHWAY	2.28628e-12	BIOCARTA_BCR_PATHWAY	6.83534e-10	REACTOME_DOWNSTREAM_SIGNAL_TRANSDUCTION	2.75728e-11	BIOCARTA_IL3_PATHWAY	3.69915e-12	REACTOME_CELL_CYCLE_MITOTIC	1.51132e-12	BIOCARTA_TCYTOTOXIC_PATHWAY	3.08017e-10	REACTOME_DOWNSTREAM_SIGNAL_TRANSDUCTION	7.60512e-14	REACTOME_INNATE_IMMUNE_SYSTEM	1.57866e-12	BIOCARTA_TH1TH2_PATHWAY	3.73352e-11	KEGG_LEUKOCYTE_TRANSENDOTHELIAL_MIGRATION	1.1483e-12	REACTOME_CELL_CYCLE_MITOTIC	7.18752e-13
SIG_BCR_SIGNALING_PATHWAY	6.74908e-12	PID_IL23PATHWAY	2.05912e-11	REACTOME_ANTIGEN_PROCESSING_CROSS_PRESENTATION	9.74007e-10	POSITIVE_REGULATION_OF_MULTICELLULAR_ORGANISMAL_PROCESS	1.43683e-10	REACTOME_CYCLIN_E_ASSOCIATED_EVENTS_DURING_G1_S_TRANSITION_	4.1052e-11	BIOCARTA_MET_PATHWAY	4.23711e-14	REACTOME_CLASS_I_MHC_MEDIATED_ANTIGEN_PROCESSING_PRESENTATION	2.9733e-10	REACTOME_GPVI_MEDIATED_ACTIVATION_CASCADE	1.80478e-09	REACTOME_REGULATION_OF_MRNA_STABILITY_BY_PROTEINS_THAT_BIND_AU_RICH_ELEMENTS	6.02729e-11	REACTOME_REGULATION_OF_IFNG_SIGNALING	1.63523e-10	REACTOME_ACTIVATION_OF_NF_KAPPAB_IN_B_CELLS	7.76412e-11	KEGG_P53_SIGNALING_PATHWAY	3.67786e-13	REACTOME_REGULATION_OF_ORNITHINE_DECARBOXYLASE_ODC	8.24339e-12	KEGG_LEUKOCYTE_TRANSENDOTHELIAL_MIGRATION	4.16817e-13	KEGG_PROTEASOME	2.36927e-12	BIOCARTA_TID_PATHWAY	7.32869e-10	LEUKOCYTE_ACTIVATION	2.86652e-11	REACTOME_DOWNSTREAM_SIGNAL_TRANSDUCTION	1.0931e-11	LYMPHOCYTE_ACTIVATION	1.99476e-12	BIOCARTA_THELPER_PATHWAY	3.08017e-10	BIOCARTA_GLEEVEC_PATHWAY	8.29689e-14	REACTOME_AUTODEGRADATION_OF_CDH1_BY_CDH1_APC_C	1.80689e-12	REACTOME_SIGNALING_BY_THE_B_CELL_RECEPTOR_BCR	4.61217e-11	BIOCARTA_IL2_PATHWAY	1.37857e-12	REGULATION_OF_PROGRAMMED_CELL_DEATH	7.26151e-13
REACTOME_ANTIGEN_PRESENTATION_FOLDING_ASSEMBLY_AND_PEPTIDE_LOADING_OF_CLASS_I_MHC	9.09784e-12	REACTOME_ORC1_REMOVAL_FROM_CHROMATIN	2.38241e-11	PID_FCER1PATHWAY	1.41099e-09	REACTOME_CDT1_ASSOCIATION_WITH_THE_CDC6_ORC_ORIGIN_COMPLEX	1.77191e-10	T_CELL_ACTIVATION	4.16786e-11	PID_IL23PATHWAY	4.23711e-14	REACTOME_SIGNALING_BY_FGFR_IN_DISEASE	3.10695e-10	PID_KITPATHWAY	1.81033e-09	SIG_BCR_SIGNALING_PATHWAY	6.41045e-11	KEGG_ACUTE_MYELOID_LEUKEMIA	2.05509e-10	KEGG_APOPTOSIS	9.38774e-11	KEGG_TOLL_LIKE_RECEPTOR_SIGNALING_PATHWAY	3.7079e-13	PID_PI3KCIPATHWAY	1.14912e-11	REACTOME_ANTIGEN_ACTIVATES_B_CELL_RECEPTOR_LEADING_TO_GENERATION_OF_SECOND_MESSENGERS	4.20641e-13	REACTOME_G1_S_TRANSITION	2.80138e-12	PID_IL8CXCR1_PATHWAY	1.13652e-09	REACTOME_SIGNALLING_BY_NGF	3.10031e-11	BIOCARTA_TCYTOTOXIC_PATHWAY	1.15461e-11	PID_PTP1BPATHWAY	2.51337e-12	PID_AVB3_OPN_PATHWAY	3.22845e-10	HEMOPOIESIS	9.84598e-14	KEGG_MAPK_SIGNALING_PATHWAY	1.88072e-12	REGULATION_OF_SIGNAL_TRANSDUCTION	5.7871e-11	REGULATION_OF_APOPTOSIS	1.78518e-12	PID_IL4_2PATHWAY	7.77862e-13
REGULATION_OF_IMMUNE_SYSTEM_PROCESS	1.012e-11	REACTOME_REGULATION_OF_IFNG_SIGNALING	2.38241e-11	PID_IL2_STAT5PATHWAY	1.78031e-09	BIOCARTA_CTL_PATHWAY	2.32692e-10	CELL_PROLIFERATION_GO_0008283	4.38745e-11	BIOCARTA_IL7_PATHWAY	4.4202e-14	KEGG_CYTOSOLIC_DNA_SENSING_PATHWAY	3.37178e-10	POSITIVE_REGULATION_OF_MULTICELLULAR_ORGANISMAL_PROCESS	2.01045e-09	REACTOME_CDK_MEDIATED_PHOSPHORYLATION_AND_REMOVAL_OF_CDC6	6.41045e-11	PID_TXA2PATHWAY	2.05509e-10	PID_TCPTP_PATHWAY	9.38774e-11	REGULATION_OF_MOLECULAR_FUNCTION	3.99352e-13	REACTOME_M_G1_TRANSITION	1.18854e-11	PID_KITPATHWAY	4.59121e-13	REACTOME_METABOLISM_OF_PROTEINS	3.42532e-12	KEGG_NEUROTROPHIN_SIGNALING_PATHWAY	1.14461e-09	PROTEIN_COMPLEX_ASSEMBLY	3.11462e-11	BIOCARTA_THELPER_PATHWAY	1.15461e-11	BIOCARTA_ASBCELL_PATHWAY	3.19053e-12	REACTOME_GROWTH_HORMONE_RECEPTOR_SIGNALING	4.10458e-10	REGULATION_OF_IMMUNE_SYSTEM_PROCESS	1.26211e-13	REACTOME_APC_C_CDC20_MEDIATED_DEGRADATION_OF_MITOTIC_PROTEINS	1.95947e-12	BIOCARTA_BIOPEPTIDES_PATHWAY	6.51451e-11	REGULATION_OF_PROGRAMMED_CELL_DEATH	1.94326e-12	BIOCARTA_CSK_PATHWAY	9.17397e-13
HEMOPOIETIC_OR_LYMPHOID_ORGAN_DEVELOPMENT	1.03494e-11	REACTOME_APC_C_CDC20_MEDIATED_DEGRADATION_OF_MITOTIC_PROTEINS	2.38241e-11	JAK_STAT_CASCADE	1.78031e-09	REACTOME_REGULATION_OF_MRNA_STABILITY_BY_PROTEINS_THAT_BIND_AU_RICH_ELEMENTS	2.49997e-10	PROTEIN_KINASE_CASCADE	5.14807e-11	BIOCARTA_NO2IL12_PATHWAY	4.4202e-14	BIOCARTA_PDGF_PATHWAY	4.21594e-10	REACTOME_INNATE_IMMUNE_SYSTEM	2.35177e-09	BIOCARTA_RHO_PATHWAY	6.90186e-11	CELLULAR_DEFENSE_RESPONSE	2.05509e-10	KEGG_ERBB_SIGNALING_PATHWAY	1.12283e-10	POSITIVE_REGULATION_OF_DEVELOPMENTAL_PROCESS	6.79539e-13	REACTOME_IL_2_SIGNALING	1.22355e-11	BIOCARTA_CXCR4_PATHWAY	8.00616e-13	ST_T_CELL_SIGNAL_TRANSDUCTION	3.47585e-12	REACTOME_ANTIGEN_PRESENTATION_FOLDING_ASSEMBLY_AND_PEPTIDE_LOADING_OF_CLASS_I_MHC	1.27389e-09	REACTOME_SIGNALING_BY_EGFR_IN_CANCER	3.37119e-11	REACTOME_SIGNALING_BY_EGFR_IN_CANCER	1.60566e-11	T_CELL_ACTIVATION	3.56549e-12	POSITIVE_REGULATION_OF_DEVELOPMENTAL_PROCESS	4.78664e-10	BIOCARTA_IL3_PATHWAY	1.54798e-13	REACTOME_ACTIVATION_OF_THE_MRNA_UPON_BINDING_OF_THE_CAP_BINDING_COMPLEX_AND_EIFS_AND_SUBSEQUENT_BINDING_TO_43S	2.59996e-12	REACTOME_ANTIGEN_PRESENTATION_FOLDING_ASSEMBLY_AND_PEPTIDE_LOADING_OF_CLASS_I_MHC	7.06433e-11	KEGG_ADIPOCYTOKINE_SIGNALING_PATHWAY	2.35887e-12	BIOCARTA_IL2_PATHWAY	9.17397e-13
BIOCARTA_IL22BP_PATHWAY	1.76821e-11	POSITIVE_REGULATION_OF_MULTICELLULAR_ORGANISMAL_PROCESS	2.38241e-11	BIOCARTA_DC_PATHWAY	1.82661e-09	REACTOME_REGULATION_OF_APOPTOSIS	2.84584e-10	KEGG_ENDOCYTOSIS	6.64701e-11	PID_FAK_PATHWAY	4.4202e-14	KEGG_REGULATION_OF_ACTIN_CYTOSKELETON	5.70263e-10	REACTOME_IL_7_SIGNALING	3.25954e-09	BIOCARTA_IL22BP_PATHWAY	8.59428e-11	RESPONSE_TO_VIRUS	2.30227e-10	PID_HIVNEFPATHWAY	1.12283e-10	CELLULAR_BIOSYNTHETIC_PROCESS	8.57181e-13	BIOCARTA_CSK_PATHWAY	2.41265e-11	BIOCARTA_CTLA4_PATHWAY	1.0761e-12	REACTOME_REGULATION_OF_IFNG_SIGNALING	4.11196e-12	PID_AP1_PATHWAY	1.40885e-09	BIOCARTA_PDGF_PATHWAY	3.82203e-11	LYMPHOCYTE_ACTIVATION	1.6927e-11	CELL_ACTIVATION	4.42055e-12	RESPONSE_TO_BIOTIC_STIMULUS	5.18362e-10	REACTOME_GROWTH_HORMONE_RECEPTOR_SIGNALING	1.68966e-13	REACTOME_FORMATION_OF_THE_TERNARY_COMPLEX_AND_SUBSEQUENTLY_THE_43S_COMPLEX	3.33534e-12	HEMOPOIESIS	7.11318e-11	REACTOME_SIGNALING_BY_ERBB4	2.54599e-12	KEGG_SYSTEMIC_LUPUS_ERYTHEMATOSUS	1.63721e-12
BIOCARTA_CDC42RAC_PATHWAY	1.76821e-11	PROTEIN_KINASE_CASCADE	2.78519e-11	POSITIVE_REGULATION_OF_DEVELOPMENTAL_PROCESS	1.89562e-09	REGULATION_OF_APOPTOSIS	3.09436e-10	JAK_STAT_CASCADE	6.64701e-11	PID_IL27PATHWAY	4.7361e-14	BIOCARTA_HIVNEF_PATHWAY	5.70263e-10	KEGG_RIG_I_LIKE_RECEPTOR_SIGNALING_PATHWAY	4.30501e-09	PID_IL6_7PATHWAY	8.83867e-11	KEGG_LEUKOCYTE_TRANSENDOTHELIAL_MIGRATION	2.52958e-10	CELL_ACTIVATION	1.12283e-10	KEGG_NEUROTROPHIN_SIGNALING_PATHWAY	8.67267e-13	PID_PTP1BPATHWAY	2.93494e-11	PID_AR_NONGENOMIC_PATHWAY	1.17226e-12	BIOCARTA_NO2IL12_PATHWAY	4.94544e-12	CELLULAR_DEFENSE_RESPONSE	1.40885e-09	PID_IL5_PATHWAY	4.4441e-11	HEMOPOIESIS	2.66864e-11	REGULATION_OF_APOPTOSIS	4.4695e-12	NEGATIVE_REGULATION_OF_APOPTOSIS	6.37295e-10	HEMOPOIETIC_OR_LYMPHOID_ORGAN_DEVELOPMENT	1.68966e-13	REACTOME_REGULATION_OF_MITOTIC_CELL_CYCLE	3.89155e-12	PID_IL2_PI3KPATHWAY	7.39104e-11	BIOCARTA_GLEEVEC_PATHWAY	2.69181e-12	REACTOME_ANTIGEN_ACTIVATES_B_CELL_RECEPTOR_LEADING_TO_GENERATION_OF_SECOND_MESSENGERS	2.08331e-12
BIOCARTA_IL12_PATHWAY	1.78655e-11	BIOCARTA_INTEGRIN_PATHWAY	2.91078e-11	MULTI_ORGANISM_PROCESS	2.11053e-09	REGULATION_OF_PROGRAMMED_CELL_DEATH	3.29003e-10	CELL_ACTIVATION	7.76384e-11	PID_ERBB2ERBB3PATHWAY	5.27494e-14	PID_TELOMERASEPATHWAY	5.87544e-10	CELLULAR_DEFENSE_RESPONSE	5.45492e-09	REACTOME_AUTODEGRADATION_OF_THE_E3_UBIQUITIN_LIGASE_COP1	8.83867e-11	REACTOME_ANTIGEN_PRESENTATION_FOLDING_ASSEMBLY_AND_PEPTIDE_LOADING_OF_CLASS_I_MHC	3.08238e-10	HEMOPOIETIC_OR_LYMPHOID_ORGAN_DEVELOPMENT	1.12283e-10	PID_EPOPATHWAY	1.07397e-12	REACTOME_MITOTIC_G1_G1_S_PHASES	2.98547e-11	REACTOME_CD28_CO_STIMULATION	1.17226e-12	SIG_BCR_SIGNALING_PATHWAY	5.04191e-12	KEGG_FOCAL_ADHESION	1.64451e-09	SNF5_DN.V1_UP	6.49541e-11	BIOCARTA_GLEEVEC_PATHWAY	3.18039e-11	REGULATION_OF_PROGRAMMED_CELL_DEATH	4.81522e-12	REGULATION_OF_CELL_PROLIFERATION	6.62506e-10	PID_ANGIOPOIETINRECEPTOR_PATHWAY	1.92466e-13	BIOCARTA_NKT_PATHWAY	4.15066e-12	PID_TCPTP_PATHWAY	8.84225e-11	KEGG_SYSTEMIC_LUPUS_ERYTHEMATOSUS	3.22155e-12	LYMPHOCYTE_ACTIVATION	3.40654e-12
REACTOME_ER_PHAGOSOME_PATHWAY	1.9048e-11	KEGG_PATHOGENIC_ESCHERICHIA_COLI_INFECTION	3.06872e-11	PID_AMB2_NEUTROPHILS_PATHWAY	2.74015e-09	CELLULAR_DEFENSE_RESPONSE	3.53554e-10	REGULATION_OF_IMMUNE_SYSTEM_PROCESS	8.52341e-11	BIOCARTA_INTEGRIN_PATHWAY	6.76506e-14	BIOCARTA_RACCYCD_PATHWAY	5.92778e-10	PID_HIVNEFPATHWAY	6.57279e-09	KEGG_PATHOGENIC_ESCHERICHIA_COLI_INFECTION	1.14157e-10	KEGG_APOPTOSIS	3.10028e-10	REACTOME_INNATE_IMMUNE_SYSTEM	1.6713e-10	BIOCARTA_TH1TH2_PATHWAY	1.23651e-12	REACTOME_G1_S_TRANSITION	3.27655e-11	PID_IL6_7PATHWAY	1.56007e-12	PID_RAC1_PATHWAY	5.75523e-12	BIOCARTA_INFLAM_PATHWAY	1.65001e-09	PID_IL2_PI3KPATHWAY	8.66788e-11	REACTOME_SIGNALING_BY_THE_B_CELL_RECEPTOR_BCR	3.25525e-11	MULTI_ORGANISM_PROCESS	5.68146e-12	NEGATIVE_REGULATION_OF_PROGRAMMED_CELL_DEATH	7.09775e-10	KEGG_ASTHMA	2.28516e-13	PID_TCPTP_PATHWAY	4.86899e-12	REACTOME_THE_ROLE_OF_NEF_IN_HIV1_REPLICATION_AND_DISEASE_PATHOGENESIS	9.14232e-11	PID_IL5_PATHWAY	3.33784e-12	REACTOME_METABOLISM_OF_AMINO_ACIDS_AND_DERIVATIVES	3.71266e-12
ENZYME_LINKED_RECEPTOR_PROTEIN_SIGNALING_PATHWAY	1.9048e-11	REACTOME_AUTODEGRADATION_OF_CDH1_BY_CDH1_APC_C	3.06872e-11	BIOCARTA_IL22BP_PATHWAY	2.75061e-09	REACTOME_INNATE_IMMUNE_SYSTEM	4.10301e-10	KEGG_NEUROTROPHIN_SIGNALING_PATHWAY	1.07648e-10	BIOCARTA_HER2_PATHWAY	8.92393e-14	BIOCARTA_NKCELLS_PATHWAY	5.96183e-10	REACTOME_ER_PHAGOSOME_PATHWAY	6.65126e-09	REACTOME_ORC1_REMOVAL_FROM_CHROMATIN	1.19234e-10	LEUKOCYTE_DIFFERENTIATION	3.35958e-10	BIOCARTA_IL2_PATHWAY	2.28708e-10	BIOCARTA_NKT_PATHWAY	1.53383e-12	BIOCARTA_TCR_PATHWAY	3.52911e-11	BIOCARTA_MAPK_PATHWAY	1.59967e-12	REACTOME_CDT1_ASSOCIATION_WITH_THE_CDC6_ORC_ORIGIN_COMPLEX	5.75523e-12	BIOCARTA_HIVNEF_PATHWAY	1.72433e-09	P53_DN.V1_DN	8.82077e-11	REACTOME_SIGNALLING_BY_NGF	3.39914e-11	PID_IL23PATHWAY	5.83413e-12	BIOCARTA_CTL_PATHWAY	7.34599e-10	REACTOME_INNATE_IMMUNE_SYSTEM	2.29236e-13	REACTOME_M_G1_TRANSITION	4.88701e-12	BIOCARTA_IL3_PATHWAY	9.27015e-11	KEGG_PROSTATE_CANCER	3.90155e-12	SNF5_DN.V1_UP	5.1312e-12
BIOCARTA_TCYTOTOXIC_PATHWAY	1.96379e-11	REACTOME_GROWTH_HORMONE_RECEPTOR_SIGNALING	3.32917e-11	BIOCARTA_RHO_PATHWAY	3.51104e-09	REACTOME_NEF_MEDIATES_DOWN_MODULATION_OF_CELL_SURFACE_RECEPTORS_BY_RECRUITING_THEM_TO_CLATHRIN_ADAPTERS	4.50801e-10	REACTOME_AUTODEGRADATION_OF_THE_E3_UBIQUITIN_LIGASE_COP1	1.07648e-10	KEGG_LEUKOCYTE_TRANSENDOTHELIAL_MIGRATION	9.01416e-14	REACTOME_FACTORS_INVOLVED_IN_MEGAKARYOCYTE_DEVELOPMENT_AND_PLATELET_PRODUCTION	6.38057e-10	SIG_BCR_SIGNALING_PATHWAY	6.8786e-09	REACTOME_THE_ROLE_OF_NEF_IN_HIV1_REPLICATION_AND_DISEASE_PATHOGENESIS	1.23616e-10	BIOCARTA_INFLAM_PATHWAY	3.44723e-10	PID_GMCSF_PATHWAY	2.28708e-10	REACTOME_ANTIGEN_ACTIVATES_B_CELL_RECEPTOR_LEADING_TO_GENERATION_OF_SECOND_MESSENGERS	1.53383e-12	T_CELL_ACTIVATION	3.52911e-11	REACTOME_CD28_DEPENDENT_VAV1_PATHWAY	1.68052e-12	REACTOME_IL_RECEPTOR_SHC_SIGNALING	5.75523e-12	REACTOME_ER_PHAGOSOME_PATHWAY	1.72433e-09	PID_TCPTP_PATHWAY	1.04213e-10	CELL_ACTIVATION	4.1033e-11	PID_IL2_STAT5PATHWAY	7.71332e-12	PID_TCPTP_PATHWAY	8.91713e-10	KEGG_MAPK_SIGNALING_PATHWAY	2.86643e-13	REACTOME_CELL_CYCLE_CHECKPOINTS	5.90105e-12	HEMOPOIETIC_OR_LYMPHOID_ORGAN_DEVELOPMENT	1.0614e-10	KEGG_ADHERENS_JUNCTION	3.92028e-12	HEMOPOIESIS	6.54561e-12
BIOCARTA_THELPER_PATHWAY	1.96379e-11	CELLULAR_DEFENSE_RESPONSE	4.00682e-11	WNT_UP.V1_DN	4.31737e-09	REACTOME_ANTIGEN_PRESENTATION_FOLDING_ASSEMBLY_AND_PEPTIDE_LOADING_OF_CLASS_I_MHC	4.50801e-10	REACTOME_REGULATION_OF_MITOTIC_CELL_CYCLE	1.18274e-10	KEGG_ADHERENS_JUNCTION	1.0964e-13	BIOCARTA_IL3_PATHWAY	6.54906e-10	CELL_PROLIFERATION_GO_0008283	7.06824e-09	CELLULAR_BIOSYNTHETIC_PROCESS	1.23645e-10	BIOCARTA_GH_PATHWAY	3.44723e-10	PID_IL23PATHWAY	2.28708e-10	REACTOME_RIG_I_MDA5_MEDIATED_INDUCTION_OF_IFN_ALPHA_BETA_PATHWAYS	1.594e-12	BIOSYNTHETIC_PROCESS	3.65865e-11	PID_EPHBFWDPATHWAY	2.39831e-12	PID_MET_PATHWAY	5.94612e-12	PID_IL6_7PATHWAY	1.76407e-09	PID_IL3_PATHWAY	1.04992e-10	HEMOPOIETIC_OR_LYMPHOID_ORGAN_DEVELOPMENT	4.1033e-11	PID_TXA2PATHWAY	1.03671e-11	BIOCARTA_BCR_PATHWAY	9.4594e-10	REACTOME_SIGNALING_BY_ERBB4	3.03889e-13	REACTOME_SYNTHESIS_OF_DNA	7.29034e-12	CELL_PROLIFERATION_GO_0008283	1.19253e-10	DEFENSE_RESPONSE	4.07533e-12	REACTOME_METABOLISM_OF_MRNA	6.59516e-12
PID_ANGIOPOIETINRECEPTOR_PATHWAY	2.4493e-11	KEGG_LEUKOCYTE_TRANSENDOTHELIAL_MIGRATION	4.33406e-11	POSITIVE_REGULATION_OF_LYMPHOCYTE_ACTIVATION	4.3771e-09	REACTOME_REGULATION_OF_ORNITHINE_DECARBOXYLASE_ODC	6.42961e-10	PID_TXA2PATHWAY	1.35342e-10	REACTOME_SIGNALING_BY_ERBB4	1.11646e-13	PID_CDC42_PATHWAY	7.15546e-10	PROTEIN_KINASE_CASCADE	8.15902e-09	REACTOME_SIGNALING_BY_SCF_KIT	1.3565e-10	PID_IL5_PATHWAY	3.44723e-10	LEUKOCYTE_DIFFERENTIATION	2.28708e-10	KEGG_PROSTATE_CANCER	1.75079e-12	HEMOPOIESIS	4.14673e-11	PID_IL8CXCR2_PATHWAY	2.94629e-12	BIOCARTA_IL2_PATHWAY	6.66411e-12	RESPONSE_TO_BIOTIC_STIMULUS	2.38313e-09	KEGG_APOPTOSIS	1.06172e-10	REGULATION_OF_APOPTOSIS	4.29918e-11	RESPONSE_TO_OTHER_ORGANISM	1.03671e-11	PID_IL2_PI3KPATHWAY	9.4594e-10	T_CELL_ACTIVATION	3.33104e-13	BIOCARTA_TH1TH2_PATHWAY	7.47746e-12	REGULATION_OF_IMMUNE_SYSTEM_PROCESS	1.43846e-10	T_CELL_ACTIVATION	5.02854e-12	REACTOME_NEF_MEDIATES_DOWN_MODULATION_OF_CELL_SURFACE_RECEPTORS_BY_RECRUITING_THEM_TO_CLATHRIN_ADAPTERS	8.90715e-12
IMMUNE_SYSTEM_DEVELOPMENT	2.50279e-11	BIOCARTA_TH1TH2_PATHWAY	5.78045e-11	REACTOME_TOLL_RECEPTOR_CASCADES	4.57523e-09	REACTOME_ANTIGEN_ACTIVATES_B_CELL_RECEPTOR_LEADING_TO_GENERATION_OF_SECOND_MESSENGERS	8.07322e-10	REACTOME_P53_INDEPENDENT_G1_S_DNA_DAMAGE_CHECKPOINT	1.44788e-10	KEGG_PANCREATIC_CANCER	1.46769e-13	REACTOME_ACTIVATED_TLR4_SIGNALLING	7.32264e-10	BIOCARTA_TID_PATHWAY	1.07891e-08	REACTOME_SCF_BETA_TRCP_MEDIATED_DEGRADATION_OF_EMI1	1.66299e-10	REACTOME_HOST_INTERACTIONS_OF_HIV_FACTORS	4.76193e-10	KEGG_FC_EPSILON_RI_SIGNALING_PATHWAY	2.45857e-10	PID_PI3KCIPATHWAY	2.45526e-12	REACTOME_MITOTIC_M_M_G1_PHASES	5.17735e-11	PID_ALPHASYNUCLEIN_PATHWAY	2.94629e-12	NEGATIVE_REGULATION_OF_DEVELOPMENTAL_PROCESS	6.66411e-12	KEGG_APOPTOSIS	2.65333e-09	MULTI_ORGANISM_PROCESS	1.3004e-10	REGULATION_OF_PROGRAMMED_CELL_DEATH	4.63326e-11	LEUKOCYTE_ACTIVATION	1.13508e-11	REGULATION_OF_IMMUNE_SYSTEM_PROCESS	9.51659e-10	PID_AP1_PATHWAY	3.92266e-13	REACTOME_ANTIGEN_PRESENTATION_FOLDING_ASSEMBLY_AND_PEPTIDE_LOADING_OF_CLASS_I_MHC	1.59237e-11	REACTOME_REGULATION_OF_KIT_SIGNALING	2.00927e-10	ENZYME_LINKED_RECEPTOR_PROTEIN_SIGNALING_PATHWAY	5.08169e-12	REGULATION_OF_IMMUNE_SYSTEM_PROCESS	1.01953e-11
BIOCARTA_IL10_PATHWAY	3.89879e-11	REGULATION_OF_MULTICELLULAR_ORGANISMAL_PROCESS	6.46752e-11	PID_ALPHASYNUCLEIN_PATHWAY	4.7951e-09	PID_FCER1PATHWAY	8.43404e-10	LEUKOCYTE_ACTIVATION	1.71096e-10	ST_B_CELL_ANTIGEN_RECEPTOR	1.7199e-13	PID_ANGIOPOIETINRECEPTOR_PATHWAY	7.58448e-10	BIOCARTA_TOB1_PATHWAY	1.07891e-08	BIOCARTA_CSK_PATHWAY	1.82466e-10	POSITIVE_REGULATION_OF_IMMUNE_SYSTEM_PROCESS	6.25541e-10	IMMUNE_SYSTEM_DEVELOPMENT	2.45857e-10	REACTOME_SCF_BETA_TRCP_MEDIATED_DEGRADATION_OF_EMI1	2.45526e-12	PID_IL2_STAT5PATHWAY	5.71442e-11	PID_IL12_STAT4PATHWAY	2.94629e-12	DEFENSE_RESPONSE	7.62864e-12	BIOCARTA_DC_PATHWAY	3.32353e-09	POST_TRANSLATIONAL_PROTEIN_MODIFICATION	1.42108e-10	PID_AVB3_OPN_PATHWAY	6.30237e-11	REACTOME_GPVI_MEDIATED_ACTIVATION_CASCADE	1.19488e-11	PID_ERBB1_DOWNSTREAM_PATHWAY	9.91108e-10	BIOCARTA_IL22BP_PATHWAY	4.45124e-13	HEMOPOIESIS	1.59237e-11	BIOCARTA_CSK_PATHWAY	2.14718e-10	TRANSMEMBRANE_RECEPTOR_PROTEIN_TYROSINE_KINASE_SIGNALING_PATHWAY	5.15908e-12	CELL_ACTIVATION	1.03989e-11
BIOCARTA_IL7_PATHWAY	3.89879e-11	REACTOME_DOWNSTREAM_SIGNALING_EVENTS_OF_B_CELL_RECEPTOR_BCR	6.95114e-11	BIOCARTA_IL7_PATHWAY	4.869e-09	REACTOME_SIGNALING_BY_SCF_KIT	9.90902e-10	KEGG_FC_EPSILON_RI_SIGNALING_PATHWAY	1.77757e-10	PID_IL6_7PATHWAY	1.81183e-13	TRANSMEMBRANE_RECEPTOR_PROTEIN_TYROSINE_KINASE_SIGNALING_PATHWAY	7.58448e-10	PID_GMCSF_PATHWAY	1.1316e-08	PID_SHP2_PATHWAY	1.95307e-10	KEGG_NEUROTROPHIN_SIGNALING_PATHWAY	7.93647e-10	LEUKOCYTE_ACTIVATION	2.90548e-10	KEGG_ASTHMA	2.67676e-12	HEMOPOIETIC_OR_LYMPHOID_ORGAN_DEVELOPMENT	6.47421e-11	PID_EPOPATHWAY	4.62747e-12	REACTOME_TOLL_RECEPTOR_CASCADES	8.64532e-12	BIOCARTA_IL2_PATHWAY	3.32353e-09	BIOCARTA_GH_PATHWAY	1.61723e-10	REACTOME_CD28_CO_STIMULATION	6.30237e-11	PID_FCER1PATHWAY	2.95934e-11	REGULATION_OF_PROTEIN_METABOLIC_PROCESS	1.067e-09	IMMUNE_SYSTEM_DEVELOPMENT	4.65273e-13	REACTOME_S_PHASE	1.97458e-11	SIG_BCR_SIGNALING_PATHWAY	2.14718e-10	ST_INTEGRIN_SIGNALING_PATHWAY	8.25424e-12	HEMOPOIETIC_OR_LYMPHOID_ORGAN_DEVELOPMENT	1.03989e-11
PID_KITPATHWAY	4.49211e-11	REACTOME_REGULATION_OF_MRNA_STABILITY_BY_PROTEINS_THAT_BIND_AU_RICH_ELEMENTS	6.95114e-11	REACTOME_HIV_INFECTION	6.29135e-09	REACTOME_SIGNALING_BY_WNT	1.03281e-09	REACTOME_DESTABILIZATION_OF_MRNA_BY_AUF1_HNRNP_D0	2.6171e-10	TRANSMEMBRANE_RECEPTOR_PROTEIN_TYROSINE_KINASE_SIGNALING_PATHWAY	1.98696e-13	BIOCARTA_TCRA_PATHWAY	8.31603e-10	LEUKOCYTE_DIFFERENTIATION	1.1316e-08	MULTI_ORGANISM_PROCESS	2.30806e-10	BIOCARTA_DC_PATHWAY	8.22805e-10	SNF5_DN.V1_UP	3.38957e-10	PID_E2F_PATHWAY	2.73917e-12	SNF5_DN.V1_UP	9.77291e-11	REACTOME_SIGNALING_BY_PDGF	5.34221e-12	REACTOME_APC_C_CDH1_MEDIATED_DEGRADATION_OF_CDC20_AND_OTHER_APC_C_CDH1_TARGETED_PROTEINS_IN_LATE_MITOSIS_EARLY_G1	9.69091e-12	REGULATION_OF_PROTEIN_METABOLIC_PROCESS	3.63589e-09	REACTOME_CD28_DEPENDENT_VAV1_PATHWAY	1.61723e-10	PROTEIN_KINASE_CASCADE	8.82586e-11	PID_EPOPATHWAY	4.2957e-11	PID_HIVNEFPATHWAY	1.3107e-09	LYMPHOCYTE_ACTIVATION	4.89858e-13	PID_IL6_7PATHWAY	2.03375e-11	LEUKOCYTE_DIFFERENTIATION	2.14718e-10	REACTOME_AXON_GUIDANCE	9.76326e-12	REACTOME_CELL_CYCLE	1.84634e-11
REACTOME_HIV_INFECTION	6.77506e-11	KEGG_FOCAL_ADHESION	1.13422e-10	LTE2_UP.V1_DN	6.29135e-09	POSITIVE_REGULATION_OF_IMMUNE_SYSTEM_PROCESS	1.04126e-09	BIOCARTA_IL12_PATHWAY	4.7787e-10	PROTEIN_KINASE_CASCADE	2.35558e-13	REGULATION_OF_APOPTOSIS	9.95432e-10	BIOCARTA_INFLAM_PATHWAY	1.46658e-08	KEGG_FOCAL_ADHESION	2.4473e-10	BIOCARTA_EGF_PATHWAY	1.06628e-09	PID_CDC42_PATHWAY	3.57871e-10	BIOCARTA_NKCELLS_PATHWAY	2.76872e-12	IMMUNE_SYSTEM_DEVELOPMENT	1.55561e-10	REACTOME_DOWNSTREAM_SIGNALING_EVENTS_OF_B_CELL_RECEPTOR_BCR	5.4063e-12	REACTOME_REGULATION_OF_ORNITHINE_DECARBOXYLASE_ODC	9.97252e-12	REACTOME_INNATE_IMMUNE_SYSTEM	3.66309e-09	RESPONSE_TO_BIOTIC_STIMULUS	1.61723e-10	LEUKOCYTE_ACTIVATION	9.43822e-11	BIOCARTA_NKCELLS_PATHWAY	4.30382e-11	REACTOME_NEF_MEDIATES_DOWN_MODULATION_OF_CELL_SURFACE_RECEPTORS_BY_RECRUITING_THEM_TO_CLATHRIN_ADAPTERS	1.63456e-09	REGULATION_OF_APOPTOSIS	5.90329e-13	KEGG_PATHOGENIC_ESCHERICHIA_COLI_INFECTION	2.43277e-11	POSITIVE_REGULATION_OF_DEVELOPMENTAL_PROCESS	2.14718e-10	KEGG_CHRONIC_MYELOID_LEUKEMIA	1.06564e-11	BIOCARTA_ASBCELL_PATHWAY	1.89965e-11
REACTOME_REGULATION_OF_SIGNALING_BY_CBL	8.35728e-11	SNF5_DN.V1_UP	1.33014e-10	KEGG_PATHOGENIC_ESCHERICHIA_COLI_INFECTION	6.29207e-09	JAK_STAT_CASCADE	1.14569e-09	PID_HIVNEFPATHWAY	5.15171e-10	PID_ERBB1_INTERNALIZATION_PATHWAY	2.65757e-13	REGULATION_OF_PROGRAMMED_CELL_DEATH	1.06967e-09	POSITIVE_REGULATION_OF_IMMUNE_SYSTEM_PROCESS	1.689e-08	REACTOME_REGULATION_OF_IFNG_SIGNALING	2.4473e-10	TRANSMEMBRANE_RECEPTOR_PROTEIN_TYROSINE_KINASE_SIGNALING_PATHWAY	1.30407e-09	BIOCARTA_HIVNEF_PATHWAY	3.64717e-10	REACTOME_NEF_MEDIATES_DOWN_MODULATION_OF_CELL_SURFACE_RECEPTORS_BY_RECRUITING_THEM_TO_CLATHRIN_ADAPTERS	2.76872e-12	REACTOME_NEF_MEDIATES_DOWN_MODULATION_OF_CELL_SURFACE_RECEPTORS_BY_RECRUITING_THEM_TO_CLATHRIN_ADAPTERS	2.34828e-10	PROTEIN_COMPLEX_ASSEMBLY	6.89873e-12	REACTOME_SIGNALLING_BY_NGF	1.05051e-11	BIOCARTA_IL22BP_PATHWAY	4.70919e-09	REGULATION_OF_IMMUNE_SYSTEM_PROCESS	1.69979e-10	IMMUNE_SYSTEM_DEVELOPMENT	9.51965e-11	REACTOME_METABOLISM_OF_AMINO_ACIDS_AND_DERIVATIVES	5.77286e-11	REGULATION_OF_CELLULAR_PROTEIN_METABOLIC_PROCESS	2.14712e-09	TRANSMEMBRANE_RECEPTOR_PROTEIN_TYROSINE_KINASE_SIGNALING_PATHWAY	5.90329e-13	HEMOPOIETIC_OR_LYMPHOID_ORGAN_DEVELOPMENT	2.54368e-11	IMMUNE_SYSTEM_DEVELOPMENT	2.31022e-10	REGULATION_OF_IMMUNE_SYSTEM_PROCESS	1.64141e-11	BIOCARTA_HIVNEF_PATHWAY	1.89965e-11
BIOCARTA_TPO_PATHWAY	1.06644e-10	HEMOPOIESIS	1.44799e-10	BIOCARTA_BCR_PATHWAY	6.42452e-09	BIOCARTA_IL2_PATHWAY	1.21276e-09	REACTOME_P53_DEPENDENT_G1_DNA_DAMAGE_RESPONSE	6.04018e-10	BIOCARTA_IL3_PATHWAY	3.08102e-13	ST_INTEGRIN_SIGNALING_PATHWAY	1.10509e-09	CYCLIN_D1_KE_.V1_DN	1.75629e-08	KEGG_ADHERENS_JUNCTION	3.07901e-10	BIOCARTA_BIOPEPTIDES_PATHWAY	1.43265e-09	PID_FAK_PATHWAY	3.64717e-10	POSITIVE_REGULATION_OF_CELLULAR_METABOLIC_PROCESS	2.99706e-12	REACTOME_ANTIGEN_PRESENTATION_FOLDING_ASSEMBLY_AND_PEPTIDE_LOADING_OF_CLASS_I_MHC	2.34828e-10	KEGG_PRIMARY_IMMUNODEFICIENCY	6.98448e-12	KEGG_NEUROTROPHIN_SIGNALING_PATHWAY	1.22328e-11	REACTOME_CD28_CO_STIMULATION	4.82946e-09	SIG_PIP3_SIGNALING_IN_B_LYMPHOCYTES	1.73993e-10	MULTI_ORGANISM_PROCESS	9.60603e-11	RESPONSE_TO_BIOTIC_STIMULUS	6.18315e-11	ST_PHOSPHOINOSITIDE_3_KINASE_PATHWAY	2.52056e-09	REGULATION_OF_PROGRAMMED_CELL_DEATH	6.42278e-13	BIOCARTA_ASBCELL_PATHWAY	3.13374e-11	KEGG_ACUTE_MYELOID_LEUKEMIA	2.72761e-10	KEGG_APOPTOSIS	1.99163e-11	BIOCARTA_TCYTOTOXIC_PATHWAY	1.89965e-11
REACTOME_METABOLISM_OF_PROTEINS	1.1757e-10	PID_KITPATHWAY	1.45079e-10	RESPONSE_TO_BIOTIC_STIMULUS	6.47296e-09	REACTOME_ASSEMBLY_OF_THE_PRE_REPLICATIVE_COMPLEX	1.24135e-09	REACTOME_SCFSKP2_MEDIATED_DEGRADATION_OF_P27_P21	6.04018e-10	ST_INTEGRIN_SIGNALING_PATHWAY	3.27754e-13	PID_SMAD2_3NUCLEARPATHWAY	1.10509e-09	P53_DN.V1_DN	1.75629e-08	KEGG_RIG_I_LIKE_RECEPTOR_SIGNALING_PATHWAY	3.07901e-10	REACTOME_REGULATION_OF_IFNA_SIGNALING	2.02988e-09	BIOCARTA_TCYTOTOXIC_PATHWAY	4.10451e-10	BIOCARTA_HIVNEF_PATHWAY	4.05723e-12	LYMPHOCYTE_ACTIVATION	3.31621e-10	REACTOME_SIGNALING_BY_FGFR	8.78333e-12	REACTOME_APC_C_CDC20_MEDIATED_DEGRADATION_OF_MITOTIC_PROTEINS	1.26147e-11	REACTOME_HOST_INTERACTIONS_OF_HIV_FACTORS	5.0539e-09	KEGG_LEUKOCYTE_TRANSENDOTHELIAL_MIGRATION	1.85081e-10	BIOCARTA_BAD_PATHWAY	1.5185e-10	PID_HIVNEFPATHWAY	6.21505e-11	REACTOME_CLASS_I_MHC_MEDIATED_ANTIGEN_PROCESSING_PRESENTATION	2.89788e-09	PID_TRKRPATHWAY	6.52101e-13	BIOCARTA_TCYTOTOXIC_PATHWAY	3.13374e-11	CELLULAR_DEFENSE_RESPONSE	2.72761e-10	REACTOME_SIGNALING_BY_ERBB2	1.99163e-11	BIOCARTA_THELPER_PATHWAY	1.89965e-11
POSITIVE_REGULATION_OF_MULTICELLULAR_ORGANISMAL_PROCESS	1.1757e-10	REACTOME_INTEGRIN_ALPHAIIB_BETA3_SIGNALING	1.49334e-10	KEGG_LEUKOCYTE_TRANSENDOTHELIAL_MIGRATION	7.32051e-09	REACTOME_APC_C_CDH1_MEDIATED_DEGRADATION_OF_CDC20_AND_OTHER_APC_C_CDH1_TARGETED_PROTEINS_IN_LATE_MITOSIS_EARLY_G1	1.51956e-09	BIOCARTA_INFLAM_PATHWAY	6.05712e-10	PID_ERBB1_RECEPTOR_PROXIMAL_PATHWAY	3.27754e-13	KEGG_PRIMARY_IMMUNODEFICIENCY	1.25856e-09	PID_IFNGPATHWAY	2.51753e-08	PID_VEGFR1_2_PATHWAY	3.07901e-10	REACTOME_CD28_DEPENDENT_VAV1_PATHWAY	2.16489e-09	BIOCARTA_THELPER_PATHWAY	4.10451e-10	KEGG_FC_GAMMA_R_MEDIATED_PHAGOCYTOSIS	4.3122e-12	REACTOME_INNATE_IMMUNE_SYSTEM	5.6345e-10	KEGG_CHRONIC_MYELOID_LEUKEMIA	9.70098e-12	BIOCARTA_HIVNEF_PATHWAY	1.94629e-11	PID_AMB2_NEUTROPHILS_PATHWAY	5.57189e-09	BIOCARTA_IL22BP_PATHWAY	2.1651e-10	PID_ANGIOPOIETINRECEPTOR_PATHWAY	1.5185e-10	BIOCARTA_TCR_PATHWAY	6.70996e-11	KEGG_FOCAL_ADHESION	3.12046e-09	BIOCARTA_KERATINOCYTE_PATHWAY	7.01494e-13	BIOCARTA_THELPER_PATHWAY	3.13374e-11	BIOCARTA_FCER1_PATHWAY	2.98167e-10	PID_TXA2PATHWAY	2.27137e-11	PID_SHP2_PATHWAY	1.89965e-11
REACTOME_GPVI_MEDIATED_ACTIVATION_CASCADE	1.29359e-10	KEGG_APOPTOSIS	1.83876e-10	REACTOME_RIG_I_MDA5_MEDIATED_INDUCTION_OF_IFN_ALPHA_BETA_PATHWAYS	8.91031e-09	REACTOME_GPVI_MEDIATED_ACTIVATION_CASCADE	1.60227e-09	BIOCARTA_RELA_PATHWAY	6.56078e-10	DEFENSE_RESPONSE	3.30943e-13	BIOCARTA_GH_PATHWAY	1.40268e-09	TRANSMEMBRANE_RECEPTOR_PROTEIN_TYROSINE_KINASE_SIGNALING_PATHWAY	2.56275e-08	BIOCARTA_NKT_PATHWAY	3.17197e-10	BIOCARTA_BCR_PATHWAY	2.8892e-09	REACTOME_RIG_I_MDA5_MEDIATED_INDUCTION_OF_IFN_ALPHA_BETA_PATHWAYS	5.33075e-10	PID_IL23PATHWAY	4.37674e-12	REACTOME_ANTIGEN_PROCESSING_UBIQUITINATION_PROTEASOME_DEGRADATION	6.53672e-10	REACTOME_SIGNALING_BY_FGFR_IN_DISEASE	1.0051e-11	PID_SHP2_PATHWAY	1.94629e-11	REACTOME_CD28_DEPENDENT_VAV1_PATHWAY	6.42614e-09	KEGG_FC_EPSILON_RI_SIGNALING_PATHWAY	2.78564e-10	REACTOME_IL_7_SIGNALING	3.08379e-10	REGULATION_OF_IMMUNE_SYSTEM_PROCESS	7.60392e-11	BIOCARTA_IL3_PATHWAY	3.19417e-09	PID_MYC_REPRESSPATHWAY	8.75635e-13	KEGG_ACUTE_MYELOID_LEUKEMIA	3.14964e-11	BIOCARTA_HIVNEF_PATHWAY	3.46778e-10	BIOCARTA_IL22BP_PATHWAY	2.275e-11	REACTOME_IL_RECEPTOR_SHC_SIGNALING	1.89965e-11
KEGG_ERBB_SIGNALING_PATHWAY	1.32252e-10	HEMOPOIETIC_OR_LYMPHOID_ORGAN_DEVELOPMENT	2.17935e-10	REACTOME_ER_PHAGOSOME_PATHWAY	9.34295e-09	REACTOME_CD28_CO_STIMULATION	1.60227e-09	BIOCARTA_IL22BP_PATHWAY	6.56078e-10	KEGG_ASTHMA	5.56704e-13	REACTOME_HOST_INTERACTIONS_OF_HIV_FACTORS	1.70268e-09	BIOCARTA_IL17_PATHWAY	2.78129e-08	REACTOME_TOLL_RECEPTOR_CASCADES	3.54589e-10	REACTOME_ANTIGEN_PROCESSING_CROSS_PRESENTATION	4.00201e-09	PID_EPHBFWDPATHWAY	5.9533e-10	BIOCARTA_RACCYCD_PATHWAY	6.10505e-12	CELL_ACTIVATION	6.99548e-10	KEGG_INSULIN_SIGNALING_PATHWAY	1.03071e-11	KEGG_APOPTOSIS	2.33756e-11	MULTI_ORGANISM_PROCESS	6.71956e-09	RESPONSE_TO_OTHER_ORGANISM	2.78564e-10	REACTOME_CD28_DEPENDENT_VAV1_PATHWAY	3.08379e-10	BIOCARTA_IL12_PATHWAY	7.70124e-11	POSITIVE_REGULATION_OF_CELL_PROLIFERATION	4.22492e-09	REACTOME_HIV_INFECTION	9.0143e-13	PID_TXA2PATHWAY	3.14964e-11	KEGG_MAPK_SIGNALING_PATHWAY	6.48754e-10	BIOCARTA_TFF_PATHWAY	2.38102e-11	LEUKOCYTE_ACTIVATION	2.10824e-11
PID_IL6_7PATHWAY	1.40438e-10	BIOCARTA_GH_PATHWAY	2.35242e-10	POSITIVE_REGULATION_OF_CELLULAR_PROTEIN_METABOLIC_PROCESS	1.05259e-08	REACTOME_ORC1_REMOVAL_FROM_CHROMATIN	1.8138e-09	REACTOME_INNATE_IMMUNE_SYSTEM	6.56078e-10	PID_ANGIOPOIETINRECEPTOR_PATHWAY	5.5784e-13	KEGG_B_CELL_RECEPTOR_SIGNALING_PATHWAY	2.00889e-09	PID_IL5_PATHWAY	2.78129e-08	PID_KITPATHWAY	3.95258e-10	REACTOME_REGULATION_OF_SIGNALING_BY_CBL	4.27495e-09	POSITIVE_REGULATION_OF_CELLULAR_METABOLIC_PROCESS	6.86755e-10	POSITIVE_REGULATION_OF_METABOLIC_PROCESS	6.98314e-12	BIOCARTA_IL2_PATHWAY	7.53995e-10	REACTOME_PLATELET_AGGREGATION_PLUG_FORMATION	1.03071e-11	PROTEIN_KINASE_CASCADE	2.34897e-11	POSITIVE_REGULATION_OF_DEVELOPMENTAL_PROCESS	6.96285e-09	POSITIVE_REGULATION_OF_DEVELOPMENTAL_PROCESS	2.79339e-10	BIOCARTA_IL12_PATHWAY	3.11665e-10	REACTOME_METABOLISM_OF_RNA	9.40434e-11	PID_ANGIOPOIETINRECEPTOR_PATHWAY	5.5039e-09	PID_SMAD2_3NUCLEARPATHWAY	9.40153e-13	REACTOME_THE_ROLE_OF_NEF_IN_HIV1_REPLICATION_AND_DISEASE_PATHOGENESIS	3.53351e-11	PID_AMB2_NEUTROPHILS_PATHWAY	7.97576e-10	KEGG_ERBB_SIGNALING_PATHWAY	2.39717e-11	BIOCARTA_BCR_PATHWAY	2.18206e-11
BIOCARTA_TH1TH2_PATHWAY	1.63431e-10	BIOCARTA_IL22BP_PATHWAY	2.99992e-10	BIOCARTA_TOB1_PATHWAY	1.34687e-08	REACTOME_APC_C_CDC20_MEDIATED_DEGRADATION_OF_MITOTIC_PROTEINS	1.8138e-09	BIOCARTA_DC_PATHWAY	8.06117e-10	ENZYME_LINKED_RECEPTOR_PROTEIN_SIGNALING_PATHWAY	5.63658e-13	BIOCARTA_TCYTOTOXIC_PATHWAY	2.24172e-09	REACTOME_CD28_CO_STIMULATION	3.83136e-08	REACTOME_ASPARAGINE_N_LINKED_GLYCOSYLATION	3.95258e-10	BIOCARTA_BAD_PATHWAY	4.52446e-09	PID_ER_NONGENOMIC_PATHWAY	8.11925e-10	KEGG_RIG_I_LIKE_RECEPTOR_SIGNALING_PATHWAY	9.39516e-12	REACTOME_ANTIGEN_ACTIVATES_B_CELL_RECEPTOR_LEADING_TO_GENERATION_OF_SECOND_MESSENGERS	8.53289e-10	BIOCARTA_NO2IL12_PATHWAY	1.07504e-11	SA_B_CELL_RECEPTOR_COMPLEXES	2.38568e-11	REGULATION_OF_IMMUNE_SYSTEM_PROCESS	6.99074e-09	BIOCARTA_GLEEVEC_PATHWAY	4.04706e-10	KEGG_NEUROTROPHIN_SIGNALING_PATHWAY	3.84775e-10	REACTOME_CD28_DEPENDENT_VAV1_PATHWAY	9.71476e-11	BIOCARTA_CDC42RAC_PATHWAY	6.09285e-09	REACTOME_REGULATION_OF_IFNG_SIGNALING	1.0451e-12	REACTOME_TOLL_RECEPTOR_CASCADES	5.59458e-11	PID_AVB3_INTEGRIN_PATHWAY	9.46048e-10	BIOCARTA_ASBCELL_PATHWAY	2.43542e-11	KEGG_FC_EPSILON_RI_SIGNALING_PATHWAY	2.49251e-11
REACTOME_INNATE_IMMUNE_SYSTEM	2.39619e-10	REACTOME_REGULATION_OF_MITOTIC_CELL_CYCLE	3.25897e-10	PID_IL8CXCR1_PATHWAY	1.34687e-08	KEGG_FC_EPSILON_RI_SIGNALING_PATHWAY	1.89242e-09	POSITIVE_REGULATION_OF_MULTICELLULAR_ORGANISMAL_PROCESS	9.39298e-10	KEGG_APOPTOSIS	8.82408e-13	BIOCARTA_THELPER_PATHWAY	2.24172e-09	BIOCARTA_DC_PATHWAY	3.96562e-08	KEGG_PROTEASOME	4.15211e-10	REACTOME_SIGNALING_BY_THE_B_CELL_RECEPTOR_BCR	4.72926e-09	BIOCARTA_CTL_PATHWAY	1.00748e-09	PID_NFAT_TFPATHWAY	1.1185e-11	PID_IL23PATHWAY	9.41331e-10	BIOCARTA_NKT_PATHWAY	1.15995e-11	REACTOME_REGULATION_OF_MITOTIC_CELL_CYCLE	2.67162e-11	REACTOME_CLASS_I_MHC_MEDIATED_ANTIGEN_PROCESSING_PRESENTATION	7.13742e-09	BIOCARTA_HIVNEF_PATHWAY	4.11261e-10	PID_TCRCALCIUMPATHWAY	3.88025e-10	BIOCARTA_IL2_PATHWAY	1.35362e-10	PID_IFNGPATHWAY	6.09285e-09	BIOCARTA_IL10_PATHWAY	1.124e-12	BIOCARTA_IL2_PATHWAY	5.79513e-11	BIOCARTA_CTL_PATHWAY	9.90281e-10	BIOCARTA_TCYTOTOXIC_PATHWAY	2.43542e-11	IMMUNE_SYSTEM_DEVELOPMENT	2.49251e-11
PID_VEGFR1_2_PATHWAY	2.98678e-10	BIOCARTA_NKT_PATHWAY	3.62645e-10	POSITIVE_REGULATION_OF_PROTEIN_METABOLIC_PROCESS	1.46681e-08	REACTOME_SCFSKP2_MEDIATED_DEGRADATION_OF_P27_P21	2.01979e-09	BIOCARTA_KERATINOCYTE_PATHWAY	1.1234e-09	PID_AVB3_OPN_PATHWAY	9.58227e-13	REACTOME_MEMBRANE_TRAFFICKING	2.24172e-09	T_CELL_DIFFERENTIATION	5.01658e-08	REGULATION_OF_SIGNAL_TRANSDUCTION	4.99172e-10	PID_IL6_7PATHWAY	5.0614e-09	POSITIVE_REGULATION_OF_METABOLIC_PROCESS	1.2864e-09	REACTOME_CDK_MEDIATED_PHOSPHORYLATION_AND_REMOVAL_OF_CDC6	1.1185e-11	BIOCARTA_ASBCELL_PATHWAY	1.10633e-09	KEGG_ERBB_SIGNALING_PATHWAY	1.68743e-11	INTRACELLULAR_TRANSPORT	3.47434e-11	REGULATION_OF_CELLULAR_PROTEIN_METABOLIC_PROCESS	7.27614e-09	BIOCARTA_IL10_PATHWAY	4.29981e-10	REACTOME_TOLL_RECEPTOR_CASCADES	4.18961e-10	BIOCARTA_HIVNEF_PATHWAY	1.97615e-10	BIOCARTA_EGF_PATHWAY	6.64744e-09	DEFENSE_RESPONSE	1.13013e-12	BIOCARTA_PROTEASOME_PATHWAY	5.89012e-11	PROTEIN_COMPLEX_ASSEMBLY	1.04469e-09	BIOCARTA_THELPER_PATHWAY	2.43542e-11	BIOCARTA_NO2IL12_PATHWAY	3.77301e-11
BIOCARTA_ACTINY_PATHWAY	3.09749e-10	REACTOME_M_G1_TRANSITION	3.95203e-10	LEUKOCYTE_DIFFERENTIATION	1.51507e-08	BIOCARTA_BIOPEPTIDES_PATHWAY	2.1941e-09	SIG_BCR_SIGNALING_PATHWAY	1.1234e-09	REACTOME_SIGNALING_BY_FGFR	1.27675e-12	BIOCARTA_MET_PATHWAY	2.50036e-09	PID_TCPTP_PATHWAY	5.14085e-08	PID_IL23PATHWAY	5.07126e-10	PID_IL3_PATHWAY	6.53488e-09	KEGG_FOCAL_ADHESION	1.39824e-09	TRANSCRIPTION_FROM_RNA_POLYMERASE_II_PROMOTER	1.22798e-11	BIOCARTA_TCYTOTOXIC_PATHWAY	1.10633e-09	REACTOME_REGULATION_OF_IFNG_SIGNALING	1.82766e-11	PID_IL23PATHWAY	3.52555e-11	KEGG_FC_EPSILON_RI_SIGNALING_PATHWAY	7.84263e-09	BIOCARTA_TCYTOTOXIC_PATHWAY	4.29981e-10	REACTOME_REGULATION_OF_KIT_SIGNALING	4.50824e-10	KEGG_NEUROTROPHIN_SIGNALING_PATHWAY	2.62789e-10	REACTOME_GPVI_MEDIATED_ACTIVATION_CASCADE	6.64744e-09	REACTOME_CELL_SURFACE_INTERACTIONS_AT_THE_VASCULAR_WALL	1.49726e-12	IMMUNE_SYSTEM_DEVELOPMENT	6.11203e-11	REGULATION_OF_MULTICELLULAR_ORGANISMAL_PROCESS	1.22533e-09	REACTOME_SIGNALING_BY_FGFR_IN_DISEASE	2.43542e-11	REGULATION_OF_PROTEIN_METABOLIC_PROCESS	4.08926e-11
REACTOME_NEF_MEDIATES_DOWN_MODULATION_OF_CELL_SURFACE_RECEPTORS_BY_RECRUITING_THEM_TO_CLATHRIN_ADAPTERS	3.09749e-10	PROTEIN_COMPLEX_ASSEMBLY	4.11296e-10	PROTEIN_COMPLEX_ASSEMBLY	2.001e-08	P53_DN.V1_DN	2.64832e-09	REACTOME_CDK_MEDIATED_PHOSPHORYLATION_AND_REMOVAL_OF_CDC6	1.1234e-09	KEGG_SYSTEMIC_LUPUS_ERYTHEMATOSUS	2.5521e-12	BIOCARTA_TOLL_PATHWAY	2.50036e-09	REACTOME_RIG_I_MDA5_MEDIATED_INDUCTION_OF_IFN_ALPHA_BETA_PATHWAYS	6.56222e-08	REACTOME_SCFSKP2_MEDIATED_DEGRADATION_OF_P27_P21	5.2011e-10	BIOCARTA_TID_PATHWAY	6.96362e-09	BIOCARTA_BCR_PATHWAY	1.50889e-09	BIOCARTA_CSK_PATHWAY	1.22966e-11	BIOCARTA_THELPER_PATHWAY	1.10633e-09	PROTEIN_KINASE_CASCADE	1.89651e-11	REACTOME_SCFSKP2_MEDIATED_DEGRADATION_OF_P27_P21	5.16013e-11	BIOCARTA_IL10_PATHWAY	8.06277e-09	BIOCARTA_THELPER_PATHWAY	4.29981e-10	BIOCARTA_IL6_PATHWAY	5.38583e-10	BIOCARTA_TCYTOTOXIC_PATHWAY	2.7567e-10	POSITIVE_REGULATION_OF_CELLULAR_METABOLIC_PROCESS	7.02477e-09	POSITIVE_REGULATION_OF_MULTICELLULAR_ORGANISMAL_PROCESS	1.51904e-12	ANTI_APOPTOSIS	1.09601e-10	POSITIVE_REGULATION_OF_MULTICELLULAR_ORGANISMAL_PROCESS	1.70583e-09	KEGG_INSULIN_SIGNALING_PATHWAY	3.02684e-11	REACTOME_REGULATION_OF_IFNG_SIGNALING	5.72598e-11
CELL_PROLIFERATION_GO_0008283	3.29889e-10	IMMUNE_SYSTEM_DEVELOPMENT	4.77776e-10	BIOCARTA_ACTINY_PATHWAY	2.14387e-08	REACTOME_GROWTH_HORMONE_RECEPTOR_SIGNALING	2.84656e-09	BIOCARTA_TCYTOTOXIC_PATHWAY	1.159e-09	SIG_IL4RECEPTOR_IN_B_LYPHOCYTES	2.66023e-12	POSITIVE_REGULATION_OF_CELLULAR_METABOLIC_PROCESS	2.5075e-09	REACTOME_SIGNALING_BY_THE_B_CELL_RECEPTOR_BCR	7.07011e-08	RESPONSE_TO_BIOTIC_STIMULUS	5.68131e-10	BIOCARTA_TOB1_PATHWAY	6.96362e-09	CELL_PROLIFERATION_GO_0008283	1.71004e-09	REACTOME_AUTODEGRADATION_OF_THE_E3_UBIQUITIN_LIGASE_COP1	1.60712e-11	PID_IL6_7PATHWAY	1.37084e-09	BIOCARTA_FCER1_PATHWAY	2.21356e-11	REACTOME_CYCLIN_E_ASSOCIATED_EVENTS_DURING_G1_S_TRANSITION_	6.08737e-11	PID_RAC1_PATHWAY	8.78136e-09	CYCLIN_D1_KE_.V1_DN	5.04188e-10	CELL_PROLIFERATION_GO_0008283	5.92728e-10	BIOCARTA_THELPER_PATHWAY	2.7567e-10	REACTOME_CD28_DEPENDENT_VAV1_PATHWAY	8.01095e-09	PID_ERBB1_INTERNALIZATION_PATHWAY	1.74185e-12	T_CELL_ACTIVATION	1.09601e-10	PID_ERBB1_DOWNSTREAM_PATHWAY	2.00953e-09	PID_IL2_PI3KPATHWAY	3.13924e-11	REGULATION_OF_CELLULAR_PROTEIN_METABOLIC_PROCESS	6.25193e-11
POSITIVE_REGULATION_OF_IMMUNE_SYSTEM_PROCESS	3.39892e-10	PID_IL6_7PATHWAY	5.15214e-10	ST_TUMOR_NECROSIS_FACTOR_PATHWAY	2.66591e-08	BIOCARTA_IL7_PATHWAY	3.29696e-09	BIOCARTA_THELPER_PATHWAY	1.159e-09	BIOCARTA_AT1R_PATHWAY	2.71354e-12	BIOCARTA_IL10_PATHWAY	2.60408e-09	REACTOME_GROWTH_HORMONE_RECEPTOR_SIGNALING	8.50663e-08	NEGATIVE_REGULATION_OF_DEVELOPMENTAL_PROCESS	6.62537e-10	CELL_PROLIFERATION_GO_0008283	9.17046e-09	REGULATION_OF_IMMUNE_SYSTEM_PROCESS	1.73104e-09	PID_IL2_1PATHWAY	1.87164e-11	LEUKOCYTE_ACTIVATION	1.62217e-09	KEGG_PATHOGENIC_ESCHERICHIA_COLI_INFECTION	2.32294e-11	BIOCARTA_RHO_PATHWAY	7.2576e-11	PID_IL2_PI3KPATHWAY	1.23627e-08	BIOCARTA_EGF_PATHWAY	5.36132e-10	BIOCARTA_MET_PATHWAY	6.3817e-10	REACTOME_CELL_CYCLE	2.78173e-10	PID_KITPATHWAY	8.55454e-09	CELL_ACTIVATION	1.81516e-12	REACTOME_RESPONSE_TO_ELEVATED_PLATELET_CYTOSOLIC_CA2_	1.17255e-10	PID_HIVNEFPATHWAY	2.07571e-09	KEGG_FC_EPSILON_RI_SIGNALING_PATHWAY	4.11493e-11	LEUKOCYTE_DIFFERENTIATION	7.38145e-11
BIOCARTA_IL3_PATHWAY	3.54961e-10	BIOCARTA_FCER1_PATHWAY	5.16634e-10	POSITIVE_REGULATION_OF_T_CELL_ACTIVATION	3.35437e-08	BIOCARTA_PML_PATHWAY	3.29696e-09	BIOCARTA_IL10_PATHWAY	1.2788e-09	PID_MYC_REPRESSPATHWAY	2.82869e-12	REACTOME_SIGNALING_BY_ERBB4	2.70816e-09	REACTOME_IL_6_SIGNALING	9.64525e-08	PID_MYC_REPRESSPATHWAY	6.79943e-10	REGULATION_OF_MULTICELLULAR_ORGANISMAL_PROCESS	9.17046e-09	REGULATION_OF_SIGNAL_TRANSDUCTION	1.76792e-09	PID_IL2_PI3KPATHWAY	1.98786e-11	REGULATION_OF_CELL_PROLIFERATION	1.89619e-09	KEGG_EPITHELIAL_CELL_SIGNALING_IN_HELICOBACTER_PYLORI_INFECTION	2.85389e-11	PID_IL27PATHWAY	7.62922e-11	REACTOME_REGULATION_OF_SIGNALING_BY_CBL	1.39403e-08	REACTOME_CD28_CO_STIMULATION	5.36132e-10	CELLULAR_DEFENSE_RESPONSE	9.73143e-10	REACTOME_CD28_CO_STIMULATION	2.98335e-10	BIOCARTA_PDGF_PATHWAY	9.21699e-09	REACTOME_SIGNALING_BY_PDGF	1.97057e-12	PID_ERBB1_DOWNSTREAM_PATHWAY	1.28746e-10	BIOCARTA_IL17_PATHWAY	2.16953e-09	BIOCARTA_CSK_PATHWAY	4.32626e-11	PID_IL2_STAT5PATHWAY	8.09027e-11
PROTEIN_KINASE_CASCADE	4.14374e-10	PID_TXA2PATHWAY	5.16634e-10	ST_B_CELL_ANTIGEN_RECEPTOR	3.37337e-08	RESPONSE_TO_BIOTIC_STIMULUS	3.61475e-09	PID_NFKAPPABCANONICALPATHWAY	1.31646e-09	PID_SMAD2_3NUCLEARPATHWAY	3.43144e-12	PID_FASPATHWAY	3.46098e-09	WNT_UP.V1_DN	9.80706e-08	REACTOME_CDT1_ASSOCIATION_WITH_THE_CDC6_ORC_ORIGIN_COMPLEX	6.79943e-10	REACTOME_HIV_INFECTION	9.77867e-09	PID_RAC1_PATHWAY	1.79105e-09	REACTOME_P53_INDEPENDENT_G1_S_DNA_DAMAGE_CHECKPOINT	2.28557e-11	DEFENSE_RESPONSE	2.02777e-09	PID_AVB3_OPN_PATHWAY	2.85389e-11	BIOCARTA_CDC42RAC_PATHWAY	8.46967e-11	NEGATIVE_REGULATION_OF_APOPTOSIS	1.50443e-08	CELL_PROLIFERATION_GO_0008283	6.29839e-10	REACTOME_SIGNALING_BY_PDGF	1.02448e-09	PROTEIN_KINASE_CASCADE	3.39419e-10	REACTOME_REGULATION_OF_IFNA_SIGNALING	1.04637e-08	KEGG_APOPTOSIS	2.33584e-12	CELLULAR_BIOSYNTHETIC_PROCESS	1.37885e-10	PID_FGF_PATHWAY	2.23495e-09	BIOCARTA_HER2_PATHWAY	4.32626e-11	SIG_BCR_SIGNALING_PATHWAY	1.02309e-10
BIOCARTA_BIOPEPTIDES_PATHWAY	4.25219e-10	JAK_STAT_CASCADE	5.33604e-10	BIOCARTA_IL17_PATHWAY	3.41007e-08	REACTOME_AUTODEGRADATION_OF_CDH1_BY_CDH1_APC_C	3.82405e-09	PID_IL6_7PATHWAY	1.46424e-09	REGULATION_OF_BIOLOGICAL_QUALITY	3.46598e-12	POST_TRANSLATIONAL_PROTEIN_MODIFICATION	3.62168e-09	BIOCARTA_KERATINOCYTE_PATHWAY	9.95565e-08	BIOCARTA_TH1TH2_PATHWAY	7.30708e-10	PID_ANGIOPOIETINRECEPTOR_PATHWAY	9.84228e-09	PID_ERBB1_RECEPTOR_PROXIMAL_PATHWAY	2.08164e-09	REACTOME_IL_2_SIGNALING	2.37475e-11	POSITIVE_REGULATION_OF_CELL_PROLIFERATION	2.05486e-09	REACTOME_GPVI_MEDIATED_ACTIVATION_CASCADE	2.85389e-11	REACTOME_RESPONSE_TO_ELEVATED_PLATELET_CYTOSOLIC_CA2_	8.46967e-11	PID_HIVNEFPATHWAY	1.65593e-08	SA_B_CELL_RECEPTOR_COMPLEXES	6.36101e-10	PID_MET_PATHWAY	1.15136e-09	HEMOPOIESIS	4.15788e-10	BIOCARTA_IL7_PATHWAY	1.05863e-08	BIOCARTA_PTEN_PATHWAY	2.66287e-12	PID_IL23PATHWAY	1.42606e-10	REGULATION_OF_BIOLOGICAL_QUALITY	2.76889e-09	PID_HIVNEFPATHWAY	4.73292e-11	POSITIVE_REGULATION_OF_MULTICELLULAR_ORGANISMAL_PROCESS	1.1605e-10
PID_TCPTP_PATHWAY	5.90006e-10	BIOCARTA_ASBCELL_PATHWAY	5.67065e-10	PID_REG_GR_PATHWAY	3.75116e-08	KEGG_LEUKOCYTE_TRANSENDOTHELIAL_MIGRATION	4.0663e-09	REACTOME_GPVI_MEDIATED_ACTIVATION_CASCADE	2.01033e-09	HEMOPOIESIS	3.79319e-12	KEGG_PROSTATE_CANCER	3.85215e-09	LEF1_UP.V1_UP	1.01816e-07	HEMOPOIESIS	7.33687e-10	REACTOME_NEF_MEDIATES_DOWN_MODULATION_OF_CELL_SURFACE_RECEPTORS_BY_RECRUITING_THEM_TO_CLATHRIN_ADAPTERS	1.10357e-08	CELLULAR_DEFENSE_RESPONSE	3.65808e-09	REACTOME_G2_M_CHECKPOINTS	2.37475e-11	KEGG_PATHWAYS_IN_CANCER	2.73876e-09	PID_SHP2_PATHWAY	3.95663e-11	PROTEIN_COMPLEX_ASSEMBLY	8.85957e-11	NEGATIVE_REGULATION_OF_PROGRAMMED_CELL_DEATH	1.65593e-08	ST_B_CELL_ANTIGEN_RECEPTOR	6.36101e-10	REACTOME_REGULATION_OF_IFNA_SIGNALING	1.49466e-09	KEGG_ENDOCYTOSIS	4.17223e-10	POSITIVE_REGULATION_OF_MULTICELLULAR_ORGANISMAL_PROCESS	1.05863e-08	POSITIVE_REGULATION_OF_IMMUNE_SYSTEM_PROCESS	2.83543e-12	LEUKOCYTE_DIFFERENTIATION	1.42606e-10	KEGG_PATHOGENIC_ESCHERICHIA_COLI_INFECTION	2.81062e-09	BIOCARTA_IL10_PATHWAY	4.91777e-11	REACTOME_GPVI_MEDIATED_ACTIVATION_CASCADE	1.25242e-10
KEGG_ENDOCYTOSIS	6.08192e-10	BIOCARTA_IL10_PATHWAY	5.78114e-10	REACTOME_GPVI_MEDIATED_ACTIVATION_CASCADE	5.00384e-08	PID_IL2_PI3KPATHWAY	4.11064e-09	NEGATIVE_REGULATION_OF_DEVELOPMENTAL_PROCESS	2.10136e-09	BIOCARTA_GPCR_PATHWAY	4.30417e-12	CELLULAR_DEFENSE_RESPONSE	4.40694e-09	REGULATION_OF_MULTICELLULAR_ORGANISMAL_PROCESS	1.22342e-07	REACTOME_APC_C_CDH1_MEDIATED_DEGRADATION_OF_CDC20_AND_OTHER_APC_C_CDH1_TARGETED_PROTEINS_IN_LATE_MITOSIS_EARLY_G1	8.57892e-10	KEGG_FC_EPSILON_RI_SIGNALING_PATHWAY	1.21226e-08	PID_CMYB_PATHWAY	5.91467e-09	REACTOME_APC_C_CDH1_MEDIATED_DEGRADATION_OF_CDC20_AND_OTHER_APC_C_CDH1_TARGETED_PROTEINS_IN_LATE_MITOSIS_EARLY_G1	2.38539e-11	REACTOME_RIG_I_MDA5_MEDIATED_INDUCTION_OF_IFN_ALPHA_BETA_PATHWAYS	3.00274e-09	KEGG_LONG_TERM_POTENTIATION	4.38388e-11	REACTOME_THE_ROLE_OF_NEF_IN_HIV1_REPLICATION_AND_DISEASE_PATHOGENESIS	1.29631e-10	P53_DN.V1_DN	1.70379e-08	PID_ANGIOPOIETINRECEPTOR_PATHWAY	7.192e-10	REACTOME_RESPONSE_TO_ELEVATED_PLATELET_CYTOSOLIC_CA2_	1.67667e-09	POSITIVE_REGULATION_OF_DEVELOPMENTAL_PROCESS	5.00675e-10	POSITIVE_REGULATION_OF_METABOLIC_PROCESS	1.20845e-08	BIOCARTA_NKT_PATHWAY	3.21976e-12	ST_T_CELL_SIGNAL_TRANSDUCTION	1.48712e-10	PID_AP1_PATHWAY	3.75879e-09	LYMPHOCYTE_ACTIVATION	6.44657e-11	REACTOME_CD28_CO_STIMULATION	1.25242e-10
NEGATIVE_REGULATION_OF_DEVELOPMENTAL_PROCESS	6.40883e-10	REACTOME_S_PHASE	5.89149e-10	BIOCARTA_IL2_PATHWAY	5.00698e-08	REACTOME_RIG_I_MDA5_MEDIATED_INDUCTION_OF_IFN_ALPHA_BETA_PATHWAYS	5.32576e-09	KEGG_RIG_I_LIKE_RECEPTOR_SIGNALING_PATHWAY	2.15677e-09	PID_IL2_PI3KPATHWAY	4.30417e-12	RESPONSE_TO_BIOTIC_STIMULUS	4.55304e-09	LYMPHOCYTE_DIFFERENTIATION	1.67623e-07	REACTOME_SIGNALLING_BY_NGF	8.68446e-10	PID_REG_GR_PATHWAY	1.41418e-08	PROTEIN_COMPLEX_ASSEMBLY	6.90495e-09	KEGG_PATHOGENIC_ESCHERICHIA_COLI_INFECTION	2.49881e-11	POSITIVE_REGULATION_OF_DEVELOPMENTAL_PROCESS	3.07815e-09	BIOCARTA_TID_PATHWAY	4.38388e-11	REACTOME_SIGNALING_BY_SCF_KIT	1.58084e-10	SIG_BCR_SIGNALING_PATHWAY	1.9096e-08	REACTOME_REGULATION_OF_SIGNALING_BY_CBL	7.88734e-10	ST_B_CELL_ANTIGEN_RECEPTOR	1.70903e-09	KEGG_LEUKOCYTE_TRANSENDOTHELIAL_MIGRATION	5.94395e-10	PROTEIN_COMPLEX_ASSEMBLY	1.79349e-08	PID_IL5_PATHWAY	3.28115e-12	REACTOME_G1_S_TRANSITION	1.49402e-10	PID_VEGFR1_2_PATHWAY	3.75879e-09	BIOCARTA_NKT_PATHWAY	7.02056e-11	BIOCARTA_TID_PATHWAY	1.58019e-10
BIOCARTA_INFLAM_PATHWAY	7.25615e-10	BIOCARTA_PDGF_PATHWAY	1.15752e-09	T_CELL_DIFFERENTIATION	6.115e-08	PID_HIVNEFPATHWAY	5.58104e-09	BIOSYNTHETIC_PROCESS	2.19605e-09	PROTEIN_COMPLEX_ASSEMBLY	4.38926e-12	PID_NEPHRIN_NEPH1_PATHWAY	4.56867e-09	REACTOME_CD28_DEPENDENT_VAV1_PATHWAY	2.0039e-07	REACTOME_CROSS_PRESENTATION_OF_SOLUBLE_EXOGENOUS_ANTIGENS_ENDOSOMES	1.03903e-09	POSITIVE_REGULATION_OF_DEVELOPMENTAL_PROCESS	1.42025e-08	REACTOME_REGULATION_OF_KIT_SIGNALING	8.70206e-09	PROTEIN_KINASE_CASCADE	2.85444e-11	PID_FCER1PATHWAY	3.70828e-09	BIOCARTA_PDGF_PATHWAY	4.38388e-11	KEGG_ACUTE_MYELOID_LEUKEMIA	1.6639e-10	ANTI_APOPTOSIS	1.9553e-08	BIOCARTA_CTL_PATHWAY	1.02986e-09	REACTOME_REGULATION_OF_SIGNALING_BY_CBL	1.70903e-09	HEMOPOIETIC_OR_LYMPHOID_ORGAN_DEVELOPMENT	6.09226e-10	REGULATION_OF_SIGNAL_TRANSDUCTION	1.85907e-08	REACTOME_HOST_INTERACTIONS_OF_HIV_FACTORS	3.30702e-12	CELL_PROLIFERATION_GO_0008283	1.62257e-10	KEGG_NEUROTROPHIN_SIGNALING_PATHWAY	3.95156e-09	REACTOME_REGULATION_OF_IFNG_SIGNALING	7.20019e-11	BIOCARTA_TOB1_PATHWAY	1.58019e-10
REACTOME_REGULATION_OF_KIT_SIGNALING	7.55017e-10	BIOCARTA_RHO_PATHWAY	1.15752e-09	REGULATION_OF_IMMUNE_RESPONSE	6.7037e-08	KEGG_APOPTOSIS	5.59657e-09	NEGATIVE_REGULATION_OF_APOPTOSIS	2.28074e-09	BIOCARTA_PYK2_PATHWAY	4.54281e-12	BIOCARTA_TPO_PATHWAY	4.58062e-09	KEGG_FC_EPSILON_RI_SIGNALING_PATHWAY	2.13516e-07	REACTOME_APC_C_CDC20_MEDIATED_DEGRADATION_OF_MITOTIC_PROTEINS	1.08272e-09	ST_B_CELL_ANTIGEN_RECEPTOR	1.50403e-08	BIOCARTA_MAPK_PATHWAY	9.65992e-09	PID_HIVNEFPATHWAY	3.06121e-11	BIOCARTA_TOB1_PATHWAY	4.12802e-09	ST_B_CELL_ANTIGEN_RECEPTOR	4.38388e-11	PID_TXA2PATHWAY	1.6639e-10	REACTOME_HIV_INFECTION	1.99848e-08	PID_ALPHASYNUCLEIN_PATHWAY	1.11978e-09	REACTOME_SIGNALING_BY_FGFR_IN_DISEASE	1.77819e-09	BIOCARTA_CTL_PATHWAY	6.57119e-10	REACTOME_RESPONSE_TO_ELEVATED_PLATELET_CYTOSOLIC_CA2_	2.01463e-08	LEUKOCYTE_ACTIVATION	3.34992e-12	PID_RAC1_PATHWAY	1.64733e-10	REACTOME_RESPONSE_TO_ELEVATED_PLATELET_CYTOSOLIC_CA2_	3.95762e-09	REACTOME_DEVELOPMENTAL_BIOLOGY	7.5106e-11	KEGG_NEUROTROPHIN_SIGNALING_PATHWAY	1.61988e-10
KEGG_APOPTOSIS	9.54361e-10	REGULATION_OF_IMMUNE_RESPONSE	1.15752e-09	BIOCARTA_NFKB_PATHWAY	7.3933e-08	SIG_BCR_SIGNALING_PATHWAY	5.88501e-09	REACTOME_G1_S_TRANSITION	2.31331e-09	PID_TXA2PATHWAY	5.78158e-12	POSITIVE_REGULATION_OF_METABOLIC_PROCESS	4.62569e-09	PID_ANGIOPOIETINRECEPTOR_PATHWAY	2.24887e-07	HEMOPOIETIC_OR_LYMPHOID_ORGAN_DEVELOPMENT	1.11511e-09	BIOCARTA_IL17_PATHWAY	1.88068e-08	BIOCARTA_NFKB_PATHWAY	1.03926e-08	REACTOME_INNATE_IMMUNE_SYSTEM	3.29998e-11	PID_IL27PATHWAY	5.0317e-09	PID_MTOR_4PATHWAY	4.38388e-11	BIOCARTA_CSK_PATHWAY	1.88931e-10	LTE2_UP.V1_DN	1.99848e-08	REACTOME_SIGNALING_BY_PDGF	1.88956e-09	SNF5_DN.V1_UP	1.94991e-09	REACTOME_REGULATION_OF_IFNG_SIGNALING	6.57119e-10	REACTOME_TOLL_RECEPTOR_CASCADES	2.01463e-08	KEGG_RIG_I_LIKE_RECEPTOR_SIGNALING_PATHWAY	4.38237e-12	PID_AVB3_OPN_PATHWAY	2.30706e-10	MULTI_ORGANISM_PROCESS	4.17542e-09	PID_TRKRPATHWAY	8.2437e-11	PID_IL27PATHWAY	2.87864e-10
BIOCARTA_DC_PATHWAY	9.54361e-10	PID_AMB2_NEUTROPHILS_PATHWAY	1.33539e-09	PID_IL8CXCR2_PATHWAY	8.93526e-08	MULTI_ORGANISM_PROCESS	7.21884e-09	REACTOME_S_PHASE	2.31331e-09	BIOCARTA_GLEEVEC_PATHWAY	6.16465e-12	BIOCARTA_CTL_PATHWAY	5.16788e-09	PID_IL3_PATHWAY	2.28101e-07	CELL_PROLIFERATION_GO_0008283	1.11511e-09	KEGG_ENDOCYTOSIS	2.38345e-08	PID_AMB2_NEUTROPHILS_PATHWAY	1.31312e-08	KEGG_ACUTE_MYELOID_LEUKEMIA	3.35781e-11	BIOCARTA_BCR_PATHWAY	5.59574e-09	PID_EPHA2_FWDPATHWAY	4.38388e-11	BIOCARTA_PROTEASOME_PATHWAY	2.12932e-10	BIOCARTA_TOB1_PATHWAY	2.22594e-08	POSITIVE_REGULATION_OF_MULTICELLULAR_ORGANISMAL_PROCESS	1.91856e-09	BIOCARTA_CTL_PATHWAY	2.02996e-09	PID_IL2_PI3KPATHWAY	8.92821e-10	PID_TNFPATHWAY	2.18399e-08	KEGG_PANCREATIC_CANCER	5.70448e-12	KEGG_APOPTOSIS	2.56712e-10	REACTOME_TOLL_RECEPTOR_CASCADES	5.27034e-09	BIOCARTA_PTEN_PATHWAY	1.0361e-10	PID_ALPHASYNUCLEIN_PATHWAY	2.89444e-10
PID_RAC1_PATHWAY	9.87314e-10	BIOCARTA_CTL_PATHWAY	1.37715e-09	REGULATION_OF_CELLULAR_PROTEIN_METABOLIC_PROCESS	9.43758e-08	SIG_PIP3_SIGNALING_IN_B_LYMPHOCYTES	7.4011e-09	NEGATIVE_REGULATION_OF_PROGRAMMED_CELL_DEATH	2.54084e-09	BIOCARTA_IGF1R_PATHWAY	6.16465e-12	MULTI_ORGANISM_PROCESS	5.29571e-09	BIOCARTA_GH_PATHWAY	3.09823e-07	REACTOME_REGULATION_OF_APOPTOSIS	1.12647e-09	KEGG_RIG_I_LIKE_RECEPTOR_SIGNALING_PATHWAY	2.72054e-08	PID_ERBB1_INTERNALIZATION_PATHWAY	1.31312e-08	REACTOME_CD28_DEPENDENT_VAV1_PATHWAY	3.55714e-11	REACTOME_IL_RECEPTOR_SHC_SIGNALING	7.69564e-09	KEGG_MAPK_SIGNALING_PATHWAY	5.73991e-11	BIOCARTA_SALMONELLA_PATHWAY	2.48059e-10	POSITIVE_REGULATION_OF_CELLULAR_PROTEIN_METABOLIC_PROCESS	2.34827e-08	REACTOME_NGF_SIGNALLING_VIA_TRKA_FROM_THE_PLASMA_MEMBRANE	2.07902e-09	REACTOME_CLASS_I_MHC_MEDIATED_ANTIGEN_PROCESSING_PRESENTATION	2.1785e-09	REGULATION_OF_PROTEIN_METABOLIC_PROCESS	1.13655e-09	PID_VEGFR1_2_PATHWAY	2.18734e-08	BIOCARTA_TH1TH2_PATHWAY	5.84309e-12	PROTEIN_COMPLEX_ASSEMBLY	2.70256e-10	REACTOME_CELL_SURFACE_INTERACTIONS_AT_THE_VASCULAR_WALL	5.52533e-09	PID_MYC_REPRESSPATHWAY	1.05812e-10	KEGG_RIG_I_LIKE_RECEPTOR_SIGNALING_PATHWAY	2.93346e-10
BIOCARTA_NKT_PATHWAY	1.1035e-09	BIOCARTA_BIOPEPTIDES_PATHWAY	1.80416e-09	REACTOME_GROWTH_HORMONE_RECEPTOR_SIGNALING	1.06172e-07	BIOCARTA_TID_PATHWAY	9.15528e-09	BIOCARTA_CTL_PATHWAY	2.70074e-09	HEMOPOIETIC_OR_LYMPHOID_ORGAN_DEVELOPMENT	6.16465e-12	KEGG_ADHERENS_JUNCTION	6.19063e-09	REGULATION_OF_T_CELL_ACTIVATION	3.09823e-07	REACTOME_AUTODEGRADATION_OF_CDH1_BY_CDH1_APC_C	1.12647e-09	REACTOME_INNATE_IMMUNE_SYSTEM	2.81895e-08	REACTOME_CELL_CYCLE	1.34212e-08	NEGATIVE_REGULATION_OF_APOPTOSIS	4.02956e-11	REGULATION_OF_IMMUNE_SYSTEM_PROCESS	8.80943e-09	PID_IL27PATHWAY	7.10307e-11	BIOCARTA_NKT_PATHWAY	3.45525e-10	REACTOME_REGULATION_OF_IFNG_SIGNALING	2.7894e-08	PID_HIVNEFPATHWAY	2.25174e-09	PID_AMB2_NEUTROPHILS_PATHWAY	2.28474e-09	KEGG_FC_EPSILON_RI_SIGNALING_PATHWAY	1.27646e-09	PID_ERBB1_RECEPTOR_PROXIMAL_PATHWAY	2.29568e-08	PID_REG_GR_PATHWAY	5.92204e-12	REACTOME_MITOTIC_M_M_G1_PHASES	3.06498e-10	REACTOME_CELL_CELL_COMMUNICATION	5.9953e-09	HEMOPOIESIS	1.05812e-10	PID_MET_PATHWAY	3.05358e-10
LEUKOCYTE_DIFFERENTIATION	1.25495e-09	KEGG_REGULATION_OF_ACTIN_CYTOSKELETON	2.20088e-09	REACTOME_REGULATION_OF_IFNA_SIGNALING	1.06172e-07	BIOCARTA_TOB1_PATHWAY	9.15528e-09	REACTOME_REGULATION_OF_IFNG_SIGNALING	2.70074e-09	PID_HIVNEFPATHWAY	6.66187e-12	PID_IFNGPATHWAY	6.29962e-09	ST_B_CELL_ANTIGEN_RECEPTOR	3.91051e-07	KEGG_APOPTOSIS	1.24259e-09	REGULATION_OF_IMMUNE_RESPONSE	3.23674e-08	P53_DN.V1_DN	1.39618e-08	REACTOME_SIGNALING_BY_SCF_KIT	4.21639e-11	BIOCARTA_PROTEASOME_PATHWAY	1.15296e-08	REACTOME_RECYCLING_PATHWAY_OF_L1	7.10307e-11	REACTOME_ANTIGEN_ACTIVATES_B_CELL_RECEPTOR_LEADING_TO_GENERATION_OF_SECOND_MESSENGERS	3.45525e-10	POSITIVE_REGULATION_OF_PROTEIN_METABOLIC_PROCESS	3.29048e-08	PID_ERBB1_DOWNSTREAM_PATHWAY	2.31046e-09	PID_ALPHASYNUCLEIN_PATHWAY	2.75158e-09	IMMUNE_SYSTEM_DEVELOPMENT	1.27646e-09	REGULATION_OF_MULTICELLULAR_ORGANISMAL_PROCESS	2.33705e-08	BIOCARTA_MET_PATHWAY	6.15092e-12	PID_INTEGRIN_A4B1_PATHWAY	3.50166e-10	KEGG_APOPTOSIS	7.68574e-09	BIOCARTA_TPO_PATHWAY	1.35132e-10	POSITIVE_REGULATION_OF_IMMUNE_SYSTEM_PROCESS	3.35884e-10
BIOCARTA_ASBCELL_PATHWAY	1.3212e-09	REACTOME_INNATE_IMMUNE_SYSTEM	2.23582e-09	BIOCARTA_HIVNEF_PATHWAY	1.11658e-07	REACTOME_S_PHASE	9.5992e-09	BIOCARTA_PDGF_PATHWAY	2.80268e-09	BIOCARTA_HIVNEF_PATHWAY	7.69642e-12	PID_PI3KCIPATHWAY	6.38096e-09	PROTEIN_COMPLEX_ASSEMBLY	4.56854e-07	PID_IL27PATHWAY	1.42996e-09	BIOCARTA_IL3_PATHWAY	3.33925e-08	BIOCARTA_RHO_PATHWAY	1.44757e-08	PID_SHP2_PATHWAY	4.48215e-11	BIOCARTA_IL12_PATHWAY	1.20287e-08	REACTOME_L1CAM_INTERACTIONS	7.59811e-11	KEGG_ADHERENS_JUNCTION	3.58593e-10	PID_TCRCALCIUMPATHWAY	3.33754e-08	REACTOME_NEF_MEDIATES_DOWN_MODULATION_OF_CELL_SURFACE_RECEPTORS_BY_RECRUITING_THEM_TO_CLATHRIN_ADAPTERS	2.46239e-09	BIOCARTA_EPO_PATHWAY	3.01052e-09	SIG_BCR_SIGNALING_PATHWAY	1.94815e-09	PID_TXA2PATHWAY	2.40154e-08	REACTOME_CD28_DEPENDENT_VAV1_PATHWAY	6.65103e-12	POSITIVE_REGULATION_OF_SIGNAL_TRANSDUCTION	3.68237e-10	KEGG_CHRONIC_MYELOID_LEUKEMIA	7.83525e-09	SIG_BCR_SIGNALING_PATHWAY	1.45433e-10	CELL_PROLIFERATION_GO_0008283	3.5521e-10
JAK_STAT_CASCADE	1.66647e-09	RESPONSE_TO_BIOTIC_STIMULUS	2.23582e-09	POSITIVE_REGULATION_OF_CELLULAR_METABOLIC_PROCESS	1.31287e-07	LEUKOCYTE_DIFFERENTIATION	9.71988e-09	REACTOME_RIG_I_MDA5_MEDIATED_INDUCTION_OF_IFN_ALPHA_BETA_PATHWAYS	3.12727e-09	REACTOME_DOWNSTREAM_SIGNALING_OF_ACTIVATED_FGFR	9.74134e-12	PHOSPHORYLATION	6.54148e-09	REACTOME_NEF_MEDIATES_DOWN_MODULATION_OF_CELL_SURFACE_RECEPTORS_BY_RECRUITING_THEM_TO_CLATHRIN_ADAPTERS	4.88612e-07	PID_TXA2PATHWAY	1.45567e-09	T_CELL_DIFFERENTIATION	3.33925e-08	PID_ERBB1_DOWNSTREAM_PATHWAY	1.62352e-08	NEGATIVE_REGULATION_OF_PROGRAMMED_CELL_DEATH	4.63709e-11	SIG_BCR_SIGNALING_PATHWAY	1.38527e-08	PID_EPHA_FWDPATHWAY	9.59326e-11	POSITIVE_REGULATION_OF_SIGNAL_TRANSDUCTION	4.65659e-10	REACTOME_NEF_MEDIATES_DOWN_MODULATION_OF_CELL_SURFACE_RECEPTORS_BY_RECRUITING_THEM_TO_CLATHRIN_ADAPTERS	3.52517e-08	REACTOME_ANTIGEN_PRESENTATION_FOLDING_ASSEMBLY_AND_PEPTIDE_LOADING_OF_CLASS_I_MHC	2.46239e-09	BIOCARTA_TOB1_PATHWAY	3.01052e-09	CELLULAR_DEFENSE_RESPONSE	2.0435e-09	CELLULAR_DEFENSE_RESPONSE	2.40154e-08	KEGG_ENDOCYTOSIS	7.59215e-12	PROTEIN_KINASE_CASCADE	3.74174e-10	POSITIVE_REGULATION_OF_IMMUNE_SYSTEM_PROCESS	8.66519e-09	BIOCARTA_INTEGRIN_PATHWAY	1.48347e-10	PID_EPOPATHWAY	4.22448e-10
PID_AVB3_OPN_PATHWAY	2.5015e-09	KEGG_ENDOCYTOSIS	2.32739e-09	RESPONSE_TO_VIRUS	1.32922e-07	BIOCARTA_GH_PATHWAY	1.24771e-08	REACTOME_VIF_MEDIATED_DEGRADATION_OF_APOBEC3G	3.13457e-09	BIOCARTA_MAPK_PATHWAY	1.03698e-11	KEGG_PANCREATIC_CANCER	7.43493e-09	REACTOME_TRAF6_MEDIATED_IRF7_ACTIVATION	5.49424e-07	REACTOME_CD28_DEPENDENT_VAV1_PATHWAY	1.5813e-09	BIOCARTA_GLEEVEC_PATHWAY	3.78378e-08	REACTOME_SIGNALING_BY_EGFR_IN_CANCER	1.62352e-08	PID_TCPTP_PATHWAY	4.89853e-11	PID_GMCSF_PATHWAY	1.48548e-08	REACTOME_DOWNSTREAM_SIGNALING_OF_ACTIVATED_FGFR	1.03188e-10	PID_IL2_STAT5PATHWAY	5.47985e-10	PID_ERBB1_DOWNSTREAM_PATHWAY	3.69963e-08	REACTOME_SIGNALING_BY_FGFR_IN_DISEASE	3.1658e-09	REACTOME_AXON_GUIDANCE	3.04159e-09	KEGG_RIG_I_LIKE_RECEPTOR_SIGNALING_PATHWAY	2.10404e-09	BIOCARTA_TOB1_PATHWAY	2.92655e-08	PID_INSULIN_PATHWAY	7.6087e-12	MACROMOLECULAR_COMPLEX_ASSEMBLY	4.02513e-10	WNT_UP.V1_DN	8.66519e-09	CELL_ACTIVATION	1.63277e-10	PROTEIN_KINASE_CASCADE	4.34342e-10
SA_B_CELL_RECEPTOR_COMPLEXES	2.62213e-09	PID_IL2_PI3KPATHWAY	2.33212e-09	BIOCARTA_IL10_PATHWAY	1.6631e-07	BIOCARTA_PROTEASOME_PATHWAY	1.24771e-08	POSITIVE_REGULATION_OF_IMMUNE_SYSTEM_PROCESS	3.13457e-09	BIOCARTA_TPO_PATHWAY	1.15366e-11	REACTOME_NFKB_AND_MAP_KINASES_ACTIVATION_MEDIATED_BY_TLR4_SIGNALING_REPERTOIRE	7.43493e-09	KEGG_REGULATION_OF_ACTIN_CYTOSKELETON	6.44692e-07	BIOCARTA_HIVNEF_PATHWAY	1.88153e-09	PID_IL8CXCR2_PATHWAY	4.26982e-08	REACTOME_P53_DEPENDENT_G1_DNA_DAMAGE_RESPONSE	1.8167e-08	REACTOME_SIGNALING_BY_EGFR_IN_CANCER	4.89853e-11	LEUKOCYTE_DIFFERENTIATION	1.48548e-08	REACTOME_ACTIVATION_OF_NF_KAPPAB_IN_B_CELLS	1.041e-10	REACTOME_GROWTH_HORMONE_RECEPTOR_SIGNALING	5.97608e-10	REACTOME_APOPTOSIS	4.54804e-08	TRANSMEMBRANE_RECEPTOR_PROTEIN_TYROSINE_KINASE_SIGNALING_PATHWAY	3.20037e-09	BIOCARTA_VIP_PATHWAY	3.53092e-09	REGULATION_OF_CELLULAR_PROTEIN_METABOLIC_PROCESS	2.2286e-09	BIOCARTA_HIVNEF_PATHWAY	2.93036e-08	PID_AVB3_OPN_PATHWAY	8.58944e-12	CELLULAR_COMPONENT_ASSEMBLY	4.04271e-10	BIOCARTA_GLEEVEC_PATHWAY	9.70273e-09	HEMOPOIETIC_OR_LYMPHOID_ORGAN_DEVELOPMENT	1.63277e-10	REACTOME_RIG_I_MDA5_MEDIATED_INDUCTION_OF_IFN_ALPHA_BETA_PATHWAYS	4.49147e-10
KEGG_RIG_I_LIKE_RECEPTOR_SIGNALING_PATHWAY	2.91871e-09	PID_TCPTP_PATHWAY	2.35718e-09	BIOCARTA_PML_PATHWAY	1.6631e-07	REACTOME_REGULATION_OF_IFNG_SIGNALING	1.24771e-08	REACTOME_ANTIGEN_PROCESSING_UBIQUITINATION_PROTEASOME_DEGRADATION	3.63195e-09	SA_B_CELL_RECEPTOR_COMPLEXES	1.15366e-11	CELLULAR_LOCALIZATION	8.13633e-09	LTE2_UP.V1_DN	6.57073e-07	PROTEIN_COMPLEX_ASSEMBLY	1.91095e-09	BIOCARTA_HIVNEF_PATHWAY	4.74141e-08	PID_LYSOPHOSPHOLIPID_PATHWAY	1.87618e-08	SA_G1_AND_S_PHASES	5.52556e-11	PROTEIN_KINASE_CASCADE	1.54361e-08	BIOCARTA_IL3_PATHWAY	1.06739e-10	PID_TNFPATHWAY	6.56124e-10	REACTOME_AXON_GUIDANCE	4.55775e-08	PID_TCRCALCIUMPATHWAY	3.5543e-09	ST_INTERLEUKIN_4_PATHWAY	3.53092e-09	PID_SHP2_PATHWAY	2.53291e-09	SIG_PIP3_SIGNALING_IN_B_LYMPHOCYTES	3.00107e-08	PID_LYMPHANGIOGENESIS_PATHWAY	9.11028e-12	REACTOME_MHC_CLASS_II_ANTIGEN_PRESENTATION	4.47231e-10	REACTOME_CD28_CO_STIMULATION	9.72226e-09	BIOCARTA_TOB1_PATHWAY	2.01426e-10	REACTOME_METABOLISM_OF_RNA	4.94004e-10
PID_CDC42_PATHWAY	2.91871e-09	BIOCARTA_IL17_PATHWAY	2.98929e-09	REACTOME_SIGNALING_BY_SCF_KIT	1.68231e-07	REGULATION_OF_CELL_PROLIFERATION	1.37617e-08	PID_ALPHASYNUCLEIN_PATHWAY	3.97657e-09	BIOCARTA_EPO_PATHWAY	1.22644e-11	BIOCARTA_EPO_PATHWAY	8.20267e-09	KEGG_ACUTE_MYELOID_LEUKEMIA	7.85718e-07	REACTOME_IL_2_SIGNALING	1.92768e-09	REACTOME_ER_PHAGOSOME_PATHWAY	4.74141e-08	POSITIVE_REGULATION_OF_MULTICELLULAR_ORGANISMAL_PROCESS	1.87618e-08	T_CELL_ACTIVATION	7.09302e-11	PID_TXA2PATHWAY	1.63631e-08	PID_ERBB1_RECEPTOR_PROXIMAL_PATHWAY	1.39273e-10	REGULATION_OF_SIGNAL_TRANSDUCTION	6.90781e-10	POSITIVE_REGULATION_OF_SIGNAL_TRANSDUCTION	4.85089e-08	KEGG_ACUTE_MYELOID_LEUKEMIA	3.87241e-09	PID_IL2_PI3KPATHWAY	3.8275e-09	REACTOME_ANTIGEN_ACTIVATES_B_CELL_RECEPTOR_LEADING_TO_GENERATION_OF_SECOND_MESSENGERS	3.06385e-09	KEGG_LEUKOCYTE_TRANSENDOTHELIAL_MIGRATION	3.13056e-08	BIOCARTA_INTEGRIN_PATHWAY	9.13535e-12	REACTOME_IL_2_SIGNALING	5.7501e-10	REACTOME_IL_7_SIGNALING	1.01692e-08	BIOCARTA_TH1TH2_PATHWAY	2.01426e-10	POSITIVE_REGULATION_OF_CELLULAR_PROTEIN_METABOLIC_PROCESS	5.55965e-10
REGULATION_OF_MULTICELLULAR_ORGANISMAL_PROCESS	3.08119e-09	REACTOME_SYNTHESIS_OF_DNA	3.23541e-09	SIG_PIP3_SIGNALING_IN_B_LYMPHOCYTES	1.9413e-07	REACTOME_REGULATION_OF_MITOTIC_CELL_CYCLE	1.38932e-08	BIOCARTA_TID_PATHWAY	4.07295e-09	BIOCARTA_TOB1_PATHWAY	1.22644e-11	BIOCARTA_TH1TH2_PATHWAY	8.20267e-09	POSITIVE_REGULATION_OF_CELL_PROLIFERATION	8.39384e-07	POSITIVE_REGULATION_OF_SIGNAL_TRANSDUCTION	2.14118e-09	WNT_UP.V1_DN	4.7908e-08	RESPONSE_TO_OTHER_ORGANISM	2.29475e-08	REGULATION_OF_CATALYTIC_ACTIVITY	7.34126e-11	BIOCARTA_IL22BP_PATHWAY	2.26052e-08	PID_ERBB2ERBB3PATHWAY	1.61974e-10	RESPONSE_TO_BIOTIC_STIMULUS	7.18622e-10	BIOCARTA_IL17_PATHWAY	5.20812e-08	CELLULAR_DEFENSE_RESPONSE	3.87241e-09	BIOCARTA_IL17_PATHWAY	4.32169e-09	REACTOME_RIG_I_MDA5_MEDIATED_INDUCTION_OF_IFN_ALPHA_BETA_PATHWAYS	3.06385e-09	PID_IL3_PATHWAY	3.13056e-08	KEGG_NON_SMALL_CELL_LUNG_CANCER	9.85351e-12	REACTOME_DNA_REPLICATION	5.85875e-10	REACTOME_CD28_DEPENDENT_VAV1_PATHWAY	1.01692e-08	PID_INTEGRIN_A4B1_PATHWAY	2.58261e-10	TRANSCRIPTION_FROM_RNA_POLYMERASE_II_PROMOTER	7.05348e-10
BIOCARTA_SALMONELLA_PATHWAY	3.20807e-09	PID_HIVNEFPATHWAY	3.2448e-09	LYMPHOCYTE_DIFFERENTIATION	2.07084e-07	BIOCARTA_ACTINY_PATHWAY	1.42804e-08	BIOCARTA_TOB1_PATHWAY	4.07295e-09	JAK_STAT_CASCADE	1.26416e-11	REACTOME_NEPHRIN_INTERACTIONS	8.20267e-09	BIOCARTA_HIVNEF_PATHWAY	9.14042e-07	BIOCARTA_IL12_PATHWAY	2.34473e-09	BIOCARTA_TPO_PATHWAY	5.41519e-08	POSITIVE_REGULATION_OF_SIGNAL_TRANSDUCTION	2.52317e-08	BIOCARTA_ATM_PATHWAY	8.71142e-11	REACTOME_CD28_DEPENDENT_VAV1_PATHWAY	2.56071e-08	BIOCARTA_GH_PATHWAY	1.79672e-10	KEGG_MAPK_SIGNALING_PATHWAY	7.72148e-10	KEGG_MAPK_SIGNALING_PATHWAY	5.53924e-08	LEUKOCYTE_DIFFERENTIATION	4.1794e-09	PID_IL5_PATHWAY	4.32169e-09	PROTEIN_COMPLEX_ASSEMBLY	3.06385e-09	PID_IL8CXCR1_PATHWAY	3.13056e-08	REACTOME_SIGNALING_BY_EGFR_IN_CANCER	1.19025e-11	RESPONSE_TO_BIOTIC_STIMULUS	6.37326e-10	PID_MYC_REPRESSPATHWAY	1.20272e-08	ST_B_CELL_ANTIGEN_RECEPTOR	3.01301e-10	KEGG_REGULATION_OF_ACTIN_CYTOSKELETON	8.18203e-10
BIOCARTA_RHO_PATHWAY	3.58304e-09	REACTOME_NEF_MEDIATES_DOWN_MODULATION_OF_CELL_SURFACE_RECEPTORS_BY_RECRUITING_THEM_TO_CLATHRIN_ADAPTERS	3.35367e-09	POSITIVE_REGULATION_OF_METABOLIC_PROCESS	2.08597e-07	REACTOME_M_G1_TRANSITION	1.60939e-08	BIOCARTA_BIOPEPTIDES_PATHWAY	4.51873e-09	PID_AP1_PATHWAY	1.38336e-11	INTRACELLULAR_TRANSPORT	1.00418e-08	BIOCARTA_PDGF_PATHWAY	9.14042e-07	IMMUNE_SYSTEM_DEVELOPMENT	2.47221e-09	REACTOME_REGULATION_OF_KIT_SIGNALING	5.59611e-08	BIOCARTA_TNFR2_PATHWAY	2.58167e-08	MACROMOLECULAR_COMPLEX_ASSEMBLY	9.9321e-11	BIOCARTA_IL10_PATHWAY	4.11482e-08	ACTIN_FILAMENT_BASED_PROCESS	1.86856e-10	BIOCARTA_TH1TH2_PATHWAY	7.9015e-10	PID_IFNGPATHWAY	6.17674e-08	BIOCARTA_IL3_PATHWAY	4.49051e-09	REACTOME_NEF_MEDIATES_DOWN_MODULATION_OF_CELL_SURFACE_RECEPTORS_BY_RECRUITING_THEM_TO_CLATHRIN_ADAPTERS	5.12216e-09	KEGG_APOPTOSIS	4.22353e-09	ANTI_APOPTOSIS	3.13056e-08	REACTOME_SIGNALLING_BY_NGF	1.28343e-11	PID_REG_GR_PATHWAY	6.73189e-10	BIOCARTA_PML_PATHWAY	1.43294e-08	LEUKOCYTE_ACTIVATION	3.48537e-10	POSITIVE_REGULATION_OF_PROTEIN_METABOLIC_PROCESS	8.47342e-10
BIOCARTA_IL17_PATHWAY	7.16556e-09	REACTOME_INTEGRIN_CELL_SURFACE_INTERACTIONS	3.67119e-09	REGULATION_OF_BIOLOGICAL_QUALITY	2.09519e-07	REGULATION_OF_MULTICELLULAR_ORGANISMAL_PROCESS	1.60939e-08	HEMOPOIESIS	4.51873e-09	T_CELL_ACTIVATION	1.42972e-11	LYMPHOCYTE_ACTIVATION	1.03441e-08	REGULATION_OF_IMMUNE_RESPONSE	9.14042e-07	I_KAPPAB_KINASE_NF_KAPPAB_CASCADE	2.5423e-09	LTE2_UP.V1_DN	5.69616e-08	BIOCARTA_MPR_PATHWAY	2.64303e-08	PID_TNFPATHWAY	1.0052e-10	KEGG_ENDOCYTOSIS	5.41941e-08	BIOCARTA_FMLP_PATHWAY	1.9826e-10	BIOCARTA_EGF_PATHWAY	8.12132e-10	REGULATION_OF_BIOLOGICAL_QUALITY	6.94289e-08	REACTOME_TOLL_RECEPTOR_CASCADES	6.11741e-09	KEGG_MAPK_SIGNALING_PATHWAY	5.13602e-09	POSITIVE_REGULATION_OF_IMMUNE_SYSTEM_PROCESS	5.29692e-09	PID_IL6_7PATHWAY	3.3226e-08	REACTOME_ANTIVIRAL_MECHANISM_BY_IFN_STIMULATED_GENES	1.33452e-11	MACROMOLECULE_BIOSYNTHETIC_PROCESS	6.95401e-10	PID_NFKAPPABATYPICALPATHWAY	1.43294e-08	KEGG_GAP_JUNCTION	3.6543e-10	PID_TNFPATHWAY	1.06319e-09
PID_IL5_PATHWAY	7.16556e-09	RESPONSE_TO_OTHER_ORGANISM	4.40319e-09	REACTOME_CD28_DEPENDENT_VAV1_PATHWAY	2.28159e-07	ST_TUMOR_NECROSIS_FACTOR_PATHWAY	1.70536e-08	REACTOME_SIGNALING_BY_WNT	4.64257e-09	IMMUNE_SYSTEM_DEVELOPMENT	1.56045e-11	BIOCARTA_RANKL_PATHWAY	1.07763e-08	PID_IL8CXCR2_PATHWAY	1.17168e-06	REACTOME_SYNTHESIS_OF_DNA	2.5588e-09	BIOCARTA_KERATINOCYTE_PATHWAY	5.92858e-08	PID_REG_GR_PATHWAY	2.64303e-08	LYMPHOCYTE_ACTIVATION	1.03888e-10	KEGG_TOLL_LIKE_RECEPTOR_SIGNALING_PATHWAY	5.58181e-08	REACTOME_SIGNALLING_TO_ERKS	1.9826e-10	BIOCARTA_INTEGRIN_PATHWAY	8.12132e-10	POSITIVE_REGULATION_OF_MULTICELLULAR_ORGANISMAL_PROCESS	7.091e-08	KEGG_SMALL_CELL_LUNG_CANCER	6.2753e-09	PID_IL3_PATHWAY	5.25193e-09	ST_B_CELL_ANTIGEN_RECEPTOR	5.84563e-09	BIOCARTA_SALMONELLA_PATHWAY	3.41521e-08	PID_CMYB_PATHWAY	1.40809e-11	PID_IL2_PI3KPATHWAY	7.53292e-10	ENZYME_LINKED_RECEPTOR_PROTEIN_SIGNALING_PATHWAY	1.61077e-08	REACTOME_NEF_MEDIATES_DOWN_MODULATION_OF_CELL_SURFACE_RECEPTORS_BY_RECRUITING_THEM_TO_CLATHRIN_ADAPTERS	3.78512e-10	BIOCARTA_MAPK_PATHWAY	1.1552e-09
PID_IL3_PATHWAY	9.95024e-09	REACTOME_PLATELET_AGGREGATION_PLUG_FORMATION	4.46039e-09	REACTOME_CLASS_I_MHC_MEDIATED_ANTIGEN_PROCESSING_PRESENTATION	2.34591e-07	RESPONSE_TO_OTHER_ORGANISM	1.87094e-08	P53_DN.V1_DN	5.0277e-09	KEGG_RENAL_CELL_CARCINOMA	1.77688e-11	BIOCARTA_BIOPEPTIDES_PATHWAY	1.09863e-08	PID_ALPHASYNUCLEIN_PATHWAY	1.17168e-06	PID_REG_GR_PATHWAY	2.99261e-09	PID_HIVNEFPATHWAY	7.16624e-08	PID_EPHA_FWDPATHWAY	2.64303e-08	CELLULAR_COMPONENT_ASSEMBLY	1.24657e-10	REACTOME_SIGNALING_BY_SCF_KIT	5.83709e-08	KEGG_GNRH_SIGNALING_PATHWAY	1.98557e-10	REACTOME_TRANSLATION	8.12132e-10	WNT_UP.V1_DN	7.4308e-08	BIOCARTA_AKT_PATHWAY	6.5723e-09	PID_IL8CXCR1_PATHWAY	5.25193e-09	REACTOME_SIGNALING_BY_SCF_KIT	6.38449e-09	KEGG_APOPTOSIS	3.44759e-08	KEGG_GLIOMA	1.73819e-11	LYMPHOCYTE_ACTIVATION	9.98968e-10	PID_IL8CXCR2_PATHWAY	1.85298e-08	IMMUNE_SYSTEM_DEVELOPMENT	3.78512e-10	REACTOME_TOLL_RECEPTOR_CASCADES	1.17269e-09
REGULATION_OF_LYMPHOCYTE_ACTIVATION	1.04719e-08	REACTOME_G1_S_TRANSITION	4.56251e-09	REGULATION_OF_PROTEIN_METABOLIC_PROCESS	2.34591e-07	REACTOME_TOLL_RECEPTOR_CASCADES	1.94797e-08	PID_KITPATHWAY	5.0582e-09	PID_AR_NONGENOMIC_PATHWAY	2.0412e-11	KEGG_SMALL_CELL_LUNG_CANCER	1.1777e-08	REGULATION_OF_CELL_PROLIFERATION	1.28121e-06	BIOCARTA_PROTEASOME_PATHWAY	3.48079e-09	REGULATION_OF_LYMPHOCYTE_ACTIVATION	7.16624e-08	KEGG_PROTEASOME	2.7279e-08	BIOCARTA_ASBCELL_PATHWAY	1.25752e-10	PID_ALPHASYNUCLEIN_PATHWAY	6.63797e-08	BIOCARTA_RELA_PATHWAY	2.26177e-10	REACTOME_GPVI_MEDIATED_ACTIVATION_CASCADE	8.12132e-10	POSITIVE_REGULATION_OF_CELLULAR_METABOLIC_PROCESS	8.42484e-08	REACTOME_ANTIGEN_PROCESSING_CROSS_PRESENTATION	7.31587e-09	REGULATION_OF_IMMUNE_SYSTEM_PROCESS	5.44596e-09	PID_KITPATHWAY	8.48758e-09	REACTOME_ANTIGEN_PROCESSING_CROSS_PRESENTATION	3.44759e-08	BIOCARTA_CDC42RAC_PATHWAY	2.18605e-11	BIOCARTA_RELA_PATHWAY	1.15021e-09	PID_ALPHASYNUCLEIN_PATHWAY	1.85298e-08	PID_ER_NONGENOMIC_PATHWAY	4.17137e-10	PID_GMCSF_PATHWAY	1.22931e-09
PID_TNFPATHWAY	1.4529e-08	POSITIVE_REGULATION_OF_IMMUNE_RESPONSE	4.95488e-09	PID_GMCSF_PATHWAY	2.41784e-07	ST_B_CELL_ANTIGEN_RECEPTOR	2.08925e-08	BIOCARTA_BCR_PATHWAY	5.46995e-09	REACTOME_CD28_CO_STIMULATION	2.0412e-11	PID_IL2_PI3KPATHWAY	1.25227e-08	BIOCARTA_IL3_PATHWAY	1.79088e-06	BIOCARTA_IL2_PATHWAY	4.02608e-09	BIOCARTA_PML_PATHWAY	9.08588e-08	POSITIVE_REGULATION_OF_DEVELOPMENTAL_PROCESS	3.22367e-08	NEGATIVE_REGULATION_OF_DEVELOPMENTAL_PROCESS	1.30212e-10	CELLULAR_COMPONENT_ASSEMBLY	6.74676e-08	BIOCARTA_CDMAC_PATHWAY	2.26177e-10	REACTOME_CD28_CO_STIMULATION	8.12132e-10	POST_TRANSLATIONAL_PROTEIN_MODIFICATION	8.53104e-08	BIOCARTA_CDC42RAC_PATHWAY	8.53233e-09	PROTEIN_COMPLEX_ASSEMBLY	5.53246e-09	BIOCARTA_IL10_PATHWAY	1.01786e-08	BIOCARTA_INFLAM_PATHWAY	4.33643e-08	REACTOME_REGULATION_OF_KIT_SIGNALING	2.18605e-11	BIOCARTA_CDC42RAC_PATHWAY	1.15021e-09	PID_RAC1_PATHWAY	2.10312e-08	BIOCARTA_IL3_PATHWAY	4.22888e-10	PID_IL23PATHWAY	1.22931e-09
TRANSLATION	1.4529e-08	BIOCARTA_KERATINOCYTE_PATHWAY	5.26339e-09	KEGG_FC_EPSILON_RI_SIGNALING_PATHWAY	2.90869e-07	PID_REG_GR_PATHWAY	2.13337e-08	PID_IL5_PATHWAY	5.62037e-09	KEGG_COLORECTAL_CANCER	2.33704e-11	PID_EPOPATHWAY	1.25227e-08	REGULATION_OF_LYMPHOCYTE_ACTIVATION	1.88447e-06	BIOCARTA_ASBCELL_PATHWAY	4.23861e-09	ST_INTERLEUKIN_4_PATHWAY	1.06169e-07	PID_TNFPATHWAY	3.49228e-08	PID_IL27PATHWAY	1.33374e-10	MACROMOLECULAR_COMPLEX_ASSEMBLY	8.09618e-08	KEGG_PROSTATE_CANCER	2.27091e-10	ANTI_APOPTOSIS	8.12132e-10	SA_MMP_CYTOKINE_CONNECTION	9.08549e-08	POSITIVE_REGULATION_OF_IMMUNE_SYSTEM_PROCESS	9.57058e-09	PID_RHOA_PATHWAY	6.86489e-09	BIOCARTA_IL7_PATHWAY	1.01786e-08	BIOCARTA_GH_PATHWAY	4.33643e-08	POSITIVE_REGULATION_OF_DEVELOPMENTAL_PROCESS	2.24468e-11	BIOCARTA_CSK_PATHWAY	1.53852e-09	RESPONSE_TO_OTHER_ORGANISM	2.13084e-08	REACTOME_ACTIVATED_TLR4_SIGNALLING	4.30924e-10	BIOCARTA_IL7_PATHWAY	1.44618e-09
PID_TCRCALCIUMPATHWAY	1.46572e-08	PID_GMCSF_PATHWAY	6.0285e-09	REGULATION_OF_SIGNAL_TRANSDUCTION	3.61666e-07	PID_KITPATHWAY	2.13337e-08	PID_TCPTP_PATHWAY	5.90483e-09	PID_TRKRPATHWAY	2.33704e-11	REACTOME_SIGNALING_BY_ERBB2	1.32705e-08	HOMEOSTATIC_PROCESS	1.97128e-06	BIOCARTA_TCYTOTOXIC_PATHWAY	4.23861e-09	LYMPHOCYTE_DIFFERENTIATION	1.06169e-07	ST_INTEGRIN_SIGNALING_PATHWAY	3.58556e-08	BIOCARTA_IL22BP_PATHWAY	1.3366e-10	POSITIVE_REGULATION_OF_MULTICELLULAR_ORGANISMAL_PROCESS	8.48037e-08	BIOCARTA_IL2_PATHWAY	2.52883e-10	HEMOPOIESIS	8.59192e-10	T_CELL_DIFFERENTIATION	9.08549e-08	REACTOME_IL_7_SIGNALING	1.07187e-08	REACTOME_IL_6_SIGNALING	7.35584e-09	POSITIVE_REGULATION_OF_MULTICELLULAR_ORGANISMAL_PROCESS	1.06836e-08	REACTOME_HOST_INTERACTIONS_OF_HIV_FACTORS	5.58825e-08	BIOCARTA_ASBCELL_PATHWAY	2.30358e-11	BIOSYNTHETIC_PROCESS	1.86766e-09	POSITIVE_REGULATION_OF_SIGNAL_TRANSDUCTION	2.33269e-08	POSITIVE_REGULATION_OF_IMMUNE_SYSTEM_PROCESS	4.67385e-10	BIOCARTA_41BB_PATHWAY	1.44618e-09
REGULATION_OF_T_CELL_ACTIVATION	1.46572e-08	LEUKOCYTE_DIFFERENTIATION	6.0285e-09	REGULATION_OF_MOLECULAR_FUNCTION	3.70585e-07	REACTOME_MITOTIC_G1_G1_S_PHASES	2.13337e-08	REACTOME_SIGNALING_BY_SCF_KIT	6.42067e-09	REACTOME_ACTIVATED_TLR4_SIGNALLING	2.33704e-11	PID_MYC_REPRESSPATHWAY	1.56268e-08	PID_REG_GR_PATHWAY	2.1212e-06	BIOCARTA_THELPER_PATHWAY	4.23861e-09	KEGG_FOCAL_ADHESION	1.2244e-07	REGULATION_OF_CELL_PROLIFERATION	3.58556e-08	BIOCARTA_KERATINOCYTE_PATHWAY	1.38623e-10	PID_IL2_PI3KPATHWAY	8.91474e-08	BIOCARTA_IL6_PATHWAY	2.52883e-10	REACTOME_ANTIVIRAL_MECHANISM_BY_IFN_STIMULATED_GENES	9.90132e-10	MACROMOLECULAR_COMPLEX_ASSEMBLY	9.16637e-08	PID_AMB2_NEUTROPHILS_PATHWAY	1.34205e-08	PID_ERBB1_DOWNSTREAM_PATHWAY	7.93037e-09	PID_IL8CXCR2_PATHWAY	1.23616e-08	REACTOME_SIGNALING_BY_SCF_KIT	5.65719e-08	BIOCARTA_IL12_PATHWAY	2.30358e-11	CELL_ACTIVATION	2.23255e-09	PID_MET_PATHWAY	2.48505e-08	KEGG_PANCREATIC_CANCER	5.32453e-10	BIOCARTA_NFKB_PATHWAY	1.53493e-09
KEGG_FC_EPSILON_RI_SIGNALING_PATHWAY	1.98953e-08	ST_TUMOR_NECROSIS_FACTOR_PATHWAY	7.22482e-09	BIOCARTA_GH_PATHWAY	3.70766e-07	BIOCARTA_IL17_PATHWAY	2.26069e-08	HEMOPOIETIC_OR_LYMPHOID_ORGAN_DEVELOPMENT	6.42067e-09	PID_ENDOTHELINPATHWAY	3.0827e-11	PID_PI3KCIAKTPATHWAY	1.74711e-08	REACTOME_REGULATION_OF_KIT_SIGNALING	2.75203e-06	REACTOME_ANTIGEN_ACTIVATES_B_CELL_RECEPTOR_LEADING_TO_GENERATION_OF_SECOND_MESSENGERS	5.28709e-09	PID_IL8CXCR1_PATHWAY	1.46678e-07	PID_AP1_PATHWAY	3.77627e-08	REGULATION_OF_RNA_METABOLIC_PROCESS	1.42551e-10	PID_EPOPATHWAY	8.91474e-08	BIOCARTA_HER2_PATHWAY	2.52883e-10	ESTABLISHMENT_OF_CELLULAR_LOCALIZATION	1.1063e-09	REACTOME_RESPONSE_TO_ELEVATED_PLATELET_CYTOSOLIC_CA2_	1.07734e-07	PID_MYC_REPRESSPATHWAY	1.36132e-08	RESPONSE_TO_OTHER_ORGANISM	8.1578e-09	REGULATION_OF_BIOLOGICAL_QUALITY	1.43487e-08	POST_TRANSLATIONAL_PROTEIN_MODIFICATION	5.75981e-08	BIOCARTA_TCYTOTOXIC_PATHWAY	2.30358e-11	BIOCARTA_NO2IL12_PATHWAY	2.32427e-09	TRANSMEMBRANE_RECEPTOR_PROTEIN_TYROSINE_KINASE_SIGNALING_PATHWAY	2.48505e-08	BIOCARTA_EPONFKB_PATHWAY	5.51785e-10	KEGG_ACUTE_MYELOID_LEUKEMIA	2.05494e-09
RESPONSE_TO_OTHER_ORGANISM	1.98953e-08	PID_FAK_PATHWAY	7.37926e-09	PID_TCRCALCIUMPATHWAY	3.70766e-07	PID_IL5_PATHWAY	2.26069e-08	REACTOME_NEF_MEDIATES_DOWN_MODULATION_OF_CELL_SURFACE_RECEPTORS_BY_RECRUITING_THEM_TO_CLATHRIN_ADAPTERS	6.74162e-09	PID_INTEGRIN_A4B1_PATHWAY	3.24482e-11	REGULATION_OF_PROTEIN_METABOLIC_PROCESS	1.896e-08	REACTOME_HOST_INTERACTIONS_OF_HIV_FACTORS	3.00701e-06	REACTOME_S_PHASE	5.47079e-09	BIOCARTA_FCER1_PATHWAY	1.52021e-07	BIOCARTA_TOB1_PATHWAY	4.11999e-08	DEFENSE_RESPONSE	1.4858e-10	PID_RAC1_PATHWAY	9.05374e-08	PID_IGF1_PATHWAY	2.65638e-10	CELLULAR_LOCALIZATION	1.11642e-09	POSITIVE_REGULATION_OF_METABOLIC_PROCESS	1.3806e-07	BIOCARTA_RHO_PATHWAY	1.47457e-08	TRANSMEMBRANE_RECEPTOR_PROTEIN_TYROSINE_KINASE_SIGNALING_PATHWAY	9.74684e-09	PID_REG_GR_PATHWAY	1.48751e-08	BIOCARTA_IL17_PATHWAY	6.32228e-08	BIOCARTA_THELPER_PATHWAY	2.30358e-11	BIOCARTA_NFKB_PATHWAY	2.58888e-09	REGULATION_OF_TRANSCRIPTIONDNA_DEPENDENT	2.60472e-08	REACTOME_MYD88_MAL_CASCADE_INITIATED_ON_PLASMA_MEMBRANE	5.51785e-10	CELLULAR_DEFENSE_RESPONSE	2.05494e-09
POSITIVE_REGULATION_OF_CELL_PROLIFERATION	2.0391e-08	KEGG_NEUROTROPHIN_SIGNALING_PATHWAY	8.07121e-09	POSITIVE_REGULATION_OF_IMMUNE_RESPONSE	3.70766e-07	PROTEIN_KINASE_CASCADE	3.33663e-08	REACTOME_ANTIGEN_PRESENTATION_FOLDING_ASSEMBLY_AND_PEPTIDE_LOADING_OF_CLASS_I_MHC	6.74162e-09	PID_RET_PATHWAY	3.42326e-11	T_CELL_ACTIVATION	1.89615e-08	ST_INTERLEUKIN_4_PATHWAY	3.33144e-06	BIOCARTA_IL10_PATHWAY	5.47656e-09	POSITIVE_REGULATION_OF_IMMUNE_RESPONSE	1.9857e-07	I_KAPPAB_KINASE_NF_KAPPAB_CASCADE	4.37944e-08	PID_ATR_PATHWAY	1.50233e-10	BIOCARTA_CTL_PATHWAY	1.17569e-07	SIG_BCR_SIGNALING_PATHWAY	2.80027e-10	BIOCARTA_PDGF_PATHWAY	1.2178e-09	PID_IL8CXCR2_PATHWAY	1.51017e-07	BIOCARTA_TPO_PATHWAY	1.57944e-08	LEUKOCYTE_DIFFERENTIATION	9.81324e-09	PID_AP1_PATHWAY	2.26233e-08	SIG_INSULIN_RECEPTOR_PATHWAY_IN_CARDIAC_MYOCYTES	6.32228e-08	BIOCARTA_TFF_PATHWAY	2.30358e-11	PID_IL2_STAT5PATHWAY	2.84248e-09	BIOCARTA_BAD_PATHWAY	3.16706e-08	SIG_IL4RECEPTOR_IN_B_LYPHOCYTES	5.75827e-10	KEGG_LEUKOCYTE_TRANSENDOTHELIAL_MIGRATION	2.08905e-09
NEGATIVE_REGULATION_OF_APOPTOSIS	2.0391e-08	BIOCARTA_DC_PATHWAY	8.85742e-09	POSITIVE_REGULATION_OF_RESPONSE_TO_STIMULUS	3.81736e-07	REACTOME_CELL_SURFACE_INTERACTIONS_AT_THE_VASCULAR_WALL	3.86201e-08	REACTOME_APC_C_CDH1_MEDIATED_DEGRADATION_OF_CDC20_AND_OTHER_APC_C_CDH1_TARGETED_PROTEINS_IN_LATE_MITOSIS_EARLY_G1	6.86685e-09	BIOCARTA_VIP_PATHWAY	3.52232e-11	BIOCARTA_MAPK_PATHWAY	1.92439e-08	REACTOME_HIV_INFECTION	3.33144e-06	REACTOME_ASSEMBLY_OF_THE_PRE_REPLICATIVE_COMPLEX	6.01361e-09	REGULATION_OF_T_CELL_ACTIVATION	1.9857e-07	PID_PI3KPLCTRKPATHWAY	4.65122e-08	MITOSIS	1.6155e-10	REACTOME_REGULATION_OF_IFNG_SIGNALING	1.17569e-07	PID_NFAT_TFPATHWAY	2.80027e-10	REACTOME_AUTODEGRADATION_OF_CDH1_BY_CDH1_APC_C	1.3085e-09	BIOCARTA_CDC42RAC_PATHWAY	1.53136e-07	BIOCARTA_BIOPEPTIDES_PATHWAY	1.73936e-08	PID_AP1_PATHWAY	1.19831e-08	CELL_PROLIFERATION_GO_0008283	2.32202e-08	POSITIVE_REGULATION_OF_IMMUNE_SYSTEM_PROCESS	6.32228e-08	PID_TXA2PATHWAY	2.30358e-11	SNF5_DN.V1_UP	3.08052e-09	KEGG_ADHERENS_JUNCTION	3.59965e-08	PID_IL3_PATHWAY	5.75827e-10	RESPONSE_TO_OTHER_ORGANISM	2.22936e-09
NEGATIVE_REGULATION_OF_PROGRAMMED_CELL_DEATH	2.27071e-08	REACTOME_CELL_CYCLE_CHECKPOINTS	9.03529e-09	REGULATION_OF_CELL_PROLIFERATION	5.34247e-07	KEGG_RIG_I_LIKE_RECEPTOR_SIGNALING_PATHWAY	3.96181e-08	KEGG_PROTEASOME	7.65761e-09	BIOCARTA_BAD_PATHWAY	3.52232e-11	PID_BCR_5PATHWAY	2.33523e-08	REGULATION_OF_MOLECULAR_FUNCTION	3.33144e-06	INTRACELLULAR_TRANSPORT	6.23909e-09	PROTEIN_COMPLEX_ASSEMBLY	2.3061e-07	REACTOME_INTEGRIN_ALPHAIIB_BETA3_SIGNALING	4.68418e-08	BIOCARTA_IL12_PATHWAY	1.63412e-10	P53_DN.V1_DN	1.21458e-07	ACTIN_CYTOSKELETON_ORGANIZATION_AND_BIOGENESIS	3.12109e-10	HEMOPOIETIC_OR_LYMPHOID_ORGAN_DEVELOPMENT	1.31122e-09	REACTOME_REGULATION_OF_KIT_SIGNALING	1.53136e-07	KEGG_MAPK_SIGNALING_PATHWAY	1.75758e-08	BIOCARTA_HIVNEF_PATHWAY	1.29642e-08	REGULATION_OF_MULTICELLULAR_ORGANISMAL_PROCESS	2.54264e-08	TRANSCRIPTION_FROM_RNA_POLYMERASE_II_PROMOTER	6.44961e-08	SIG_IL4RECEPTOR_IN_B_LYPHOCYTES	2.57264e-11	I_KAPPAB_KINASE_NF_KAPPAB_CASCADE	3.24953e-09	KEGG_RIG_I_LIKE_RECEPTOR_SIGNALING_PATHWAY	3.59965e-08	REGULATION_OF_SIGNAL_TRANSDUCTION	6.5633e-10	PID_AVB3_OPN_PATHWAY	2.37537e-09
CELLULAR_DEFENSE_RESPONSE	2.27071e-08	MULTI_ORGANISM_PROCESS	9.155e-09	PROTEIN_AMINO_ACID_PHOSPHORYLATION	5.78182e-07	BIOCARTA_IL3_PATHWAY	4.0514e-08	REACTOME_CDT1_ASSOCIATION_WITH_THE_CDC6_ORC_ORIGIN_COMPLEX	7.93794e-09	REACTOME_L1CAM_INTERACTIONS	3.75102e-11	PID_TCRCALCIUMPATHWAY	2.33523e-08	REACTOME_CELL_SURFACE_INTERACTIONS_AT_THE_VASCULAR_WALL	3.39066e-06	PID_TNFPATHWAY	6.41633e-09	REACTOME_CELL_SURFACE_INTERACTIONS_AT_THE_VASCULAR_WALL	2.34228e-07	BIOCARTA_SALMONELLA_PATHWAY	4.69037e-08	PID_MYC_REPRESSPATHWAY	1.71522e-10	PID_REG_GR_PATHWAY	1.30325e-07	PID_RETINOIC_ACID_PATHWAY	4.01036e-10	ST_INTERLEUKIN_4_PATHWAY	1.55832e-09	NEGATIVE_REGULATION_OF_DEVELOPMENTAL_PROCESS	1.55236e-07	PHOSPHORYLATION	1.89641e-08	CYCLIN_D1_KE_.V1_DN	1.29996e-08	BIOCARTA_TOB1_PATHWAY	2.90229e-08	POSITIVE_REGULATION_OF_SIGNAL_TRANSDUCTION	7.67974e-08	PID_IL3_PATHWAY	2.57264e-11	KEGG_PROSTATE_CANCER	3.62953e-09	REGULATION_OF_RNA_METABOLIC_PROCESS	4.32359e-08	BIOCARTA_IL12_PATHWAY	6.61298e-10	SA_B_CELL_RECEPTOR_COMPLEXES	2.46641e-09
BIOCARTA_IL6_PATHWAY	2.36782e-08	POSITIVE_REGULATION_OF_RESPONSE_TO_STIMULUS	1.08579e-08	PID_EPHRINBREVPATHWAY	6.58398e-07	T_CELL_DIFFERENTIATION	4.0514e-08	REACTOME_ORC1_REMOVAL_FROM_CHROMATIN	8.35126e-09	CYTOSKELETON_ORGANIZATION_AND_BIOGENESIS	3.84295e-11	REGULATION_OF_CELLULAR_PROTEIN_METABOLIC_PROCESS	2.98825e-08	POSITIVE_REGULATION_OF_DEVELOPMENTAL_PROCESS	3.92485e-06	LEUKOCYTE_DIFFERENTIATION	6.66306e-09	P53_DN.V1_DN	2.80975e-07	REACTOME_CROSS_PRESENTATION_OF_SOLUBLE_EXOGENOUS_ANTIGENS_ENDOSOMES	5.42764e-08	REACTOME_SIGNALLING_BY_NGF	1.96204e-10	KEGG_PATHOGENIC_ESCHERICHIA_COLI_INFECTION	1.36408e-07	PID_ECADHERIN_NASCENTAJ_PATHWAY	5.37806e-10	ST_B_CELL_ANTIGEN_RECEPTOR	1.56774e-09	REACTOME_GROWTH_HORMONE_RECEPTOR_SIGNALING	1.67451e-07	PID_LYSOPHOSPHOLIPID_PATHWAY	1.97693e-08	PID_FASPATHWAY	1.31889e-08	SIG_PIP3_SIGNALING_IN_B_LYMPHOCYTES	3.06717e-08	ST_B_CELL_ANTIGEN_RECEPTOR	8.26748e-08	REACTOME_INTEGRIN_ALPHAIIB_BETA3_SIGNALING	2.57264e-11	POSITIVE_REGULATION_OF_DEVELOPMENTAL_PROCESS	3.64483e-09	PID_IL3_PATHWAY	4.52283e-08	REGULATION_OF_MULTICELLULAR_ORGANISMAL_PROCESS	8.515e-10	REACTOME_REGULATION_OF_IFNA_SIGNALING	2.46641e-09
BIOCARTA_FCER1_PATHWAY	2.61362e-08	REACTOME_CD28_DEPENDENT_VAV1_PATHWAY	1.34504e-08	BMI1_DN.V1_UP	6.6316e-07	KEGG_ENDOCYTOSIS	4.15857e-08	REACTOME_APC_C_CDC20_MEDIATED_DEGRADATION_OF_MITOTIC_PROTEINS	8.35126e-09	REACTOME_REGULATION_OF_KIT_SIGNALING	4.25188e-11	PROTEIN_AMINO_ACID_PHOSPHORYLATION	3.06921e-08	BIOCARTA_PML_PATHWAY	4.02098e-06	JAK_STAT_CASCADE	7.79184e-09	KEGG_REGULATION_OF_ACTIN_CYTOSKELETON	3.10083e-07	REACTOME_AUTODEGRADATION_OF_THE_E3_UBIQUITIN_LIGASE_COP1	5.42764e-08	CSR_LATE_UP.V1_UP	2.13797e-10	PID_IL8CXCR1_PATHWAY	1.43685e-07	KEGG_RENAL_CELL_CARCINOMA	5.9706e-10	REACTOME_CD28_DEPENDENT_VAV1_PATHWAY	1.6359e-09	KEGG_ACUTE_MYELOID_LEUKEMIA	1.75866e-07	PID_RAC1_PATHWAY	2.34219e-08	BIOCARTA_IL4_PATHWAY	1.87855e-08	PID_GMCSF_PATHWAY	4.07195e-08	KEGG_MAPK_SIGNALING_PATHWAY	1.04855e-07	REACTOME_THE_ROLE_OF_NEF_IN_HIV1_REPLICATION_AND_DISEASE_PATHOGENESIS	2.57264e-11	REGULATION_OF_PROTEIN_METABOLIC_PROCESS	3.82123e-09	PID_IL8CXCR1_PATHWAY	4.52283e-08	REACTOME_REGULATION_OF_KIT_SIGNALING	8.85149e-10	PID_IL8CXCR2_PATHWAY	5.07009e-09
KEGG_ADHERENS_JUNCTION	2.69932e-08	PID_ANGIOPOIETINRECEPTOR_PATHWAY	1.40953e-08	POST_TRANSLATIONAL_PROTEIN_MODIFICATION	7.13155e-07	BIOCARTA_PDGF_PATHWAY	4.16544e-08	KEGG_LEUKOCYTE_TRANSENDOTHELIAL_MIGRATION	8.86806e-09	BIOCARTA_ASBCELL_PATHWAY	4.28435e-11	ESTABLISHMENT_OF_CELLULAR_LOCALIZATION	3.16828e-08	PID_IL8CXCR1_PATHWAY	4.30953e-06	CELLULAR_LOCALIZATION	8.45805e-09	REACTOME_CD28_DEPENDENT_PI3K_AKT_SIGNALING	4.74977e-07	RESPONSE_TO_BIOTIC_STIMULUS	5.48486e-08	POSITIVE_REGULATION_OF_CELL_PROLIFERATION	2.18551e-10	BIOCARTA_KERATINOCYTE_PATHWAY	1.63254e-07	BIOCARTA_EGF_PATHWAY	5.97806e-10	CELL_PROLIFERATION_GO_0008283	1.78219e-09	PID_RHOA_PATHWAY	1.90351e-07	NEGATIVE_REGULATION_OF_DEVELOPMENTAL_PROCESS	2.92954e-08	REACTOME_ANTIGEN_PROCESSING_CROSS_PRESENTATION	2.09675e-08	LEUKOCYTE_DIFFERENTIATION	4.07195e-08	SA_MMP_CYTOKINE_CONNECTION	1.11803e-07	SIG_PIP3_SIGNALING_IN_CARDIAC_MYOCTES	2.74826e-11	KEGG_ADIPOCYTOKINE_SIGNALING_PATHWAY	3.84167e-09	REACTOME_REGULATION_OF_IFNG_SIGNALING	4.54653e-08	PID_CMYB_PATHWAY	9.69739e-10	PID_IL8CXCR1_PATHWAY	9.65225e-09
PID_AP1_PATHWAY	2.69932e-08	BIOCARTA_EGF_PATHWAY	1.43155e-08	BIOCARTA_SALMONELLA_PATHWAY	7.39301e-07	REACTOME_ANTIGEN_PROCESSING_UBIQUITINATION_PROTEASOME_DEGRADATION	4.25745e-08	REACTOME_MITOTIC_G1_G1_S_PHASES	9.62922e-09	BIOCARTA_TCYTOTOXIC_PATHWAY	4.28435e-11	KEGG_TYPE_II_DIABETES_MELLITUS	3.18868e-08	CELLULAR_CATION_HOMEOSTASIS	4.74155e-06	ESTABLISHMENT_OF_CELLULAR_LOCALIZATION	8.75102e-09	REGULATION_OF_BIOLOGICAL_QUALITY	6.01154e-07	KEGG_LEUKOCYTE_TRANSENDOTHELIAL_MIGRATION	6.19285e-08	REGULATION_OF_TRANSCRIPTIONDNA_DEPENDENT	2.23802e-10	KEGG_ACUTE_MYELOID_LEUKEMIA	1.6495e-07	ST_INTEGRIN_SIGNALING_PATHWAY	5.98058e-10	REACTOME_P75_NTR_RECEPTOR_MEDIATED_SIGNALLING	2.45833e-09	PID_TNFPATHWAY	1.90351e-07	KEGG_PATHOGENIC_ESCHERICHIA_COLI_INFECTION	3.60915e-08	BIOCARTA_PML_PATHWAY	2.92323e-08	BIOCARTA_INFLAM_PATHWAY	4.5694e-08	REACTOME_CD28_CO_STIMULATION	1.11803e-07	KEGG_INSULIN_SIGNALING_PATHWAY	3.46964e-11	CELLULAR_DEFENSE_RESPONSE	4.0116e-09	BIOCARTA_MET_PATHWAY	5.914e-08	REACTOME_CELL_SURFACE_INTERACTIONS_AT_THE_VASCULAR_WALL	9.69739e-10	REACTOME_SIGNALING_BY_SCF_KIT	9.65225e-09
BIOCARTA_HIVNEF_PATHWAY	2.76182e-08	ST_B_CELL_ANTIGEN_RECEPTOR	1.43155e-08	REACTOME_EXTRINSIC_PATHWAY_FOR_APOPTOSIS	7.39301e-07	KEGG_PATHOGENIC_ESCHERICHIA_COLI_INFECTION	4.57336e-08	KEGG_REGULATION_OF_ACTIN_CYTOSKELETON	1.04392e-08	BIOCARTA_THELPER_PATHWAY	4.28435e-11	LEUKOCYTE_DIFFERENTIATION	3.21004e-08	REGULATION_OF_BIOLOGICAL_QUALITY	4.78248e-06	BIOCARTA_INTEGRIN_PATHWAY	9.24541e-09	REGULATION_OF_CELL_PROLIFERATION	6.01154e-07	REACTOME_NEF_MEDIATES_DOWN_MODULATION_OF_CELL_SURFACE_RECEPTORS_BY_RECRUITING_THEM_TO_CLATHRIN_ADAPTERS	6.39754e-08	MACROMOLECULE_BIOSYNTHETIC_PROCESS	2.70389e-10	CELLULAR_DEFENSE_RESPONSE	1.6495e-07	PID_FOXOPATHWAY	6.4984e-10	BIOCARTA_IL12_PATHWAY	2.54916e-09	PID_EPHA_FWDPATHWAY	1.92817e-07	PID_RHOA_PATHWAY	3.69697e-08	RESPONSE_TO_BIOTIC_STIMULUS	3.12571e-08	REACTOME_SIGNALLING_BY_NGF	4.97858e-08	T_CELL_DIFFERENTIATION	1.11803e-07	PID_TELOMERASEPATHWAY	3.52798e-11	REACTOME_GPVI_MEDIATED_ACTIVATION_CASCADE	4.10437e-09	TRANSCRIPTION_FROM_RNA_POLYMERASE_II_PROMOTER	5.93174e-08	BIOCARTA_INSULIN_PATHWAY	1.14279e-09	PID_HIVNEFPATHWAY	1.02093e-08
PID_FAK_PATHWAY	2.76182e-08	PID_AVB3_OPN_PATHWAY	1.43155e-08	EGFR_UP.V1_UP	7.39301e-07	SA_B_CELL_RECEPTOR_COMPLEXES	6.90707e-08	BIOCARTA_IL3_PATHWAY	1.0877e-08	PID_CMYB_PATHWAY	4.55847e-11	PID_IGF1_PATHWAY	3.34875e-08	ST_INTERFERON_GAMMA_PATHWAY	5.02379e-06	BIOCARTA_CTL_PATHWAY	1.00121e-08	PROTEIN_AMINO_ACID_PHOSPHORYLATION	7.07617e-07	PID_CERAMIDE_PATHWAY	6.70871e-08	REGULATION_OF_IMMUNE_SYSTEM_PROCESS	2.86693e-10	REGULATION_OF_TRANSCRIPTIONDNA_DEPENDENT	1.83228e-07	BIOCARTA_TPO_PATHWAY	6.90225e-10	PID_IL2_PI3KPATHWAY	2.64707e-09	REGULATION_OF_SIGNAL_TRANSDUCTION	2.18869e-07	PID_TNFPATHWAY	3.69697e-08	PID_ERBB1_INTERNALIZATION_PATHWAY	3.13519e-08	KEGG_REGULATION_OF_ACTIN_CYTOSKELETON	5.3848e-08	PID_MET_PATHWAY	1.18413e-07	REACTOME_TOLL_RECEPTOR_CASCADES	3.91866e-11	REGULATION_OF_BIOLOGICAL_QUALITY	4.27999e-09	REACTOME_ANTIGEN_PROCESSING_CROSS_PRESENTATION	5.95905e-08	PID_PDGFRAPATHWAY	1.14279e-09	PID_RAC1_PATHWAY	1.14385e-08
REGULATION_OF_SIGNAL_TRANSDUCTION	3.71484e-08	REACTOME_GPVI_MEDIATED_ACTIVATION_CASCADE	1.43155e-08	KEGG_CYTOSOLIC_DNA_SENSING_PATHWAY	8.25596e-07	BIOCARTA_BCR_PATHWAY	7.36047e-08	REACTOME_REGULATION_OF_APOPTOSIS	1.2337e-08	BIOCARTA_TFF_PATHWAY	4.74402e-11	KEGG_EPITHELIAL_CELL_SIGNALING_IN_HELICOBACTER_PYLORI_INFECTION	3.41786e-08	REACTOME_PECAM1_INTERACTIONS	5.02379e-06	REACTOME_GROWTH_HORMONE_RECEPTOR_SIGNALING	1.05233e-08	PID_ALPHASYNUCLEIN_PATHWAY	7.76533e-07	REACTOME_P53_INDEPENDENT_G1_S_DNA_DAMAGE_CHECKPOINT	6.70871e-08	BIOCARTA_PML_PATHWAY	2.90949e-10	CAMP_UP.V1_UP	1.84717e-07	BIOCARTA_PTEN_PATHWAY	8.32503e-10	IMMUNE_SYSTEM_DEVELOPMENT	2.98905e-09	RESPONSE_TO_VIRUS	2.34701e-07	REACTOME_CLASS_I_MHC_MEDIATED_ANTIGEN_PROCESSING_PRESENTATION	4.14394e-08	BIOCARTA_ECM_PATHWAY	3.20315e-08	ST_TUMOR_NECROSIS_FACTOR_PATHWAY	6.38602e-08	TRANSMEMBRANE_RECEPTOR_PROTEIN_TYROSINE_KINASE_SIGNALING_PATHWAY	1.18413e-07	ENZYME_LINKED_RECEPTOR_PROTEIN_SIGNALING_PATHWAY	3.99451e-11	BIOCARTA_CTL_PATHWAY	4.53047e-09	BIOCARTA_INFLAM_PATHWAY	6.31717e-08	PID_AVB3_INTEGRIN_PATHWAY	1.20894e-09	MULTI_ORGANISM_PROCESS	1.14385e-08
POSITIVE_REGULATION_OF_SIGNAL_TRANSDUCTION	3.97375e-08	REACTOME_MITOTIC_G1_G1_S_PHASES	1.6412e-08	REGULATION_OF_RESPONSE_TO_STIMULUS	8.25596e-07	REACTOME_G1_S_TRANSITION	7.45705e-08	REACTOME_AUTODEGRADATION_OF_CDH1_BY_CDH1_APC_C	1.2337e-08	POST_TRANSLATIONAL_PROTEIN_MODIFICATION	5.6998e-11	BIOCARTA_CSK_PATHWAY	3.54328e-08	POSITIVE_REGULATION_OF_IMMUNE_RESPONSE	5.49805e-06	BIOCARTA_MAPK_PATHWAY	1.05714e-08	PHOSPHORYLATION	9.64386e-07	BIOCARTA_INTEGRIN_PATHWAY	7.84846e-08	KEGG_SMALL_CELL_LUNG_CANCER	3.01001e-10	PID_SHP2_PATHWAY	1.99674e-07	BIOCARTA_UCALPAIN_PATHWAY	8.32503e-10	PID_CDC42_PATHWAY	3.07813e-09	CELLULAR_COMPONENT_ASSEMBLY	2.58143e-07	BIOCARTA_TID_PATHWAY	4.22802e-08	SA_B_CELL_RECEPTOR_COMPLEXES	3.20315e-08	BIOCARTA_IL17_PATHWAY	6.58407e-08	WNT_UP.V1_DN	1.22774e-07	BIOCARTA_AKT_PATHWAY	4.09438e-11	BIOCARTA_SALMONELLA_PATHWAY	4.53047e-09	PID_TCRCALCIUMPATHWAY	6.31717e-08	PID_RHOA_PATHWAY	1.40648e-09	BIOCARTA_INFLAM_PATHWAY	1.42481e-08
PID_P38ALPHABETAPATHWAY	4.22582e-08	WNT_UP.V1_DN	1.87227e-08	REACTOME_CD28_CO_STIMULATION	8.351e-07	REACTOME_SYNTHESIS_OF_DNA	8.60595e-08	IMMUNE_SYSTEM_DEVELOPMENT	1.27377e-08	PID_ER_NONGENOMIC_PATHWAY	7.06947e-11	BIOCARTA_AKT_PATHWAY	3.54328e-08	BIOCARTA_TNFR2_PATHWAY	5.68089e-06	REACTOME_SIGNALING_BY_ERBB4	1.05714e-08	HOXA9_DN.V1_UP	1.0203e-06	BIOCARTA_IL17_PATHWAY	8.74856e-08	M_PHASE_OF_MITOTIC_CELL_CYCLE	3.01001e-10	KEGG_REGULATION_OF_ACTIN_CYTOSKELETON	2.15908e-07	REACTOME_REGULATION_OF_SIGNALING_BY_CBL	8.32503e-10	I_KAPPAB_KINASE_NF_KAPPAB_CASCADE	3.19137e-09	REGULATION_OF_MOLECULAR_FUNCTION	3.23732e-07	BIOCARTA_GCR_PATHWAY	4.22802e-08	PID_ENDOTHELINPATHWAY	3.61364e-08	JAK_STAT_CASCADE	8.84069e-08	EGFR_UP.V1_UP	1.28572e-07	BIOCARTA_IL6_PATHWAY	4.09438e-11	REACTOME_REGULATION_OF_IFNG_SIGNALING	4.53047e-09	P53_DN.V1_DN	6.48218e-08	BIOCARTA_TOLL_PATHWAY	1.61191e-09	REGULATION_OF_T_CELL_ACTIVATION	1.42481e-08
KEGG_NEUROTROPHIN_SIGNALING_PATHWAY	4.4547e-08	CELL_PROLIFERATION_GO_0008283	1.96585e-08	POSITIVE_REGULATION_OF_SIGNAL_TRANSDUCTION	8.37778e-07	KEGG_REGULATION_OF_ACTIN_CYTOSKELETON	1.06669e-07	CELLULAR_DEFENSE_RESPONSE	1.54244e-08	BIOCARTA_IL6_PATHWAY	9.02156e-11	BIOCARTA_IL6_PATHWAY	3.54328e-08	REACTOME_REGULATION_OF_SIGNALING_BY_CBL	5.68089e-06	PID_AVB3_OPN_PATHWAY	1.12305e-08	ENZYME_LINKED_RECEPTOR_PROTEIN_SIGNALING_PATHWAY	1.098e-06	ST_TUMOR_NECROSIS_FACTOR_PATHWAY	9.03659e-08	CELL_ACTIVATION	3.47298e-10	BIOCARTA_IL17_PATHWAY	2.15908e-07	CYTOSKELETON_ORGANIZATION_AND_BIOGENESIS	8.53056e-10	PID_REG_GR_PATHWAY	3.60425e-09	BIOCARTA_BAD_PATHWAY	3.24272e-07	BIOCARTA_TOB1_PATHWAY	4.22802e-08	PID_IL8CXCR2_PATHWAY	4.44174e-08	T_CELL_DIFFERENTIATION	1.19629e-07	BIOCARTA_BIOPEPTIDES_PATHWAY	1.31313e-07	BIOCARTA_HER2_PATHWAY	4.09438e-11	LEUKOCYTE_ACTIVATION	4.62229e-09	PID_P53DOWNSTREAMPATHWAY	7.01053e-08	KEGG_GLIOMA	1.6995e-09	REACTOME_SIGNALLING_BY_NGF	1.77095e-08
REACTOME_CELL_SURFACE_INTERACTIONS_AT_THE_VASCULAR_WALL	4.4547e-08	REACTOME_REGULATION_OF_IFNA_SIGNALING	2.0747e-08	TRANSCRIPTION_FROM_RNA_POLYMERASE_II_PROMOTER	8.97797e-07	POSITIVE_REGULATION_OF_CELL_PROLIFERATION	1.13917e-07	REACTOME_CROSS_PRESENTATION_OF_SOLUBLE_EXOGENOUS_ANTIGENS_ENDOSOMES	1.65081e-08	BIOCARTA_INSULIN_PATHWAY	9.02156e-11	VESICLE_MEDIATED_TRANSPORT	3.72581e-08	ION_HOMEOSTASIS	5.78854e-06	REACTOME_CELL_CYCLE_CHECKPOINTS	1.13104e-08	REACTOME_GRB2_SOS_PROVIDES_LINKAGE_TO_MAPK_SIGNALING_FOR_INTERGRINS_	1.26336e-06	BIOCARTA_IL12_PATHWAY	9.74881e-08	PID_FOXOPATHWAY	3.52726e-10	REGULATION_OF_RNA_METABOLIC_PROCESS	3.00151e-07	PID_INTEGRIN_A4B1_PATHWAY	8.53822e-10	REACTOME_ASPARAGINE_N_LINKED_GLYCOSYLATION	3.60425e-09	LYMPHOCYTE_DIFFERENTIATION	3.24272e-07	REACTOME_SIGNALING_BY_ERBB2	4.34474e-08	BIOCARTA_GPCR_PATHWAY	6.10995e-08	PID_AVB3_OPN_PATHWAY	1.20733e-07	BIOCARTA_NFKB_PATHWAY	1.43997e-07	PID_PDGFRAPATHWAY	4.09438e-11	REGULATION_OF_SIGNAL_TRANSDUCTION	5.14941e-09	KEGG_ERBB_SIGNALING_PATHWAY	7.02814e-08	PID_LYSOPHOSPHOLIPID_PATHWAY	1.6995e-09	PROTEIN_COMPLEX_ASSEMBLY	1.77095e-08
ST_B_CELL_ANTIGEN_RECEPTOR	4.52389e-08	REACTOME_AXON_GUIDANCE	2.40735e-08	KEGG_REGULATION_OF_ACTIN_CYTOSKELETON	9.70945e-07	ST_INTERLEUKIN_4_PATHWAY	1.36562e-07	REACTOME_REGULATION_OF_MRNA_STABILITY_BY_PROTEINS_THAT_BIND_AU_RICH_ELEMENTS	1.80186e-08	REGULATION_OF_MULTICELLULAR_ORGANISMAL_PROCESS	1.13007e-10	BIOCARTA_RELA_PATHWAY	3.83593e-08	CATION_HOMEOSTASIS	6.14351e-06	REACTOME_REGULATION_OF_MITOTIC_CELL_CYCLE	1.26221e-08	POSITIVE_REGULATION_OF_LYMPHOCYTE_ACTIVATION	1.28179e-06	REACTOME_CTLA4_INHIBITORY_SIGNALING	9.74881e-08	KEGG_APOPTOSIS	4.58674e-10	KEGG_CHRONIC_MYELOID_LEUKEMIA	3.29481e-07	REACTOME_APOPTOSIS	9.58562e-10	PID_HIVNEFPATHWAY	3.78494e-09	E2F1_UP.V1_DN	3.27857e-07	REGULATION_OF_BIOLOGICAL_QUALITY	4.74504e-08	LYMPHOCYTE_DIFFERENTIATION	7.14224e-08	BIOCARTA_IL22BP_PATHWAY	2.06111e-07	BIOCARTA_RHO_PATHWAY	1.43997e-07	PID_CDC42_PATHWAY	4.39265e-11	KEGG_ADHERENS_JUNCTION	5.66742e-09	BIOCARTA_INTEGRIN_PATHWAY	7.45611e-08	POSITIVE_REGULATION_OF_MULTICELLULAR_ORGANISMAL_PROCESS	1.6995e-09	KEGG_EPITHELIAL_CELL_SIGNALING_IN_HELICOBACTER_PYLORI_INFECTION	1.8507e-08
PID_NFKAPPABATYPICALPATHWAY	4.68333e-08	PID_ALPHASYNUCLEIN_PATHWAY	2.76574e-08	BIOCARTA_AKT_PATHWAY	1.12059e-06	LYMPHOCYTE_DIFFERENTIATION	1.36562e-07	BIOCARTA_HIVNEF_PATHWAY	1.90912e-08	REACTOME_REGULATION_OF_IFNG_SIGNALING	1.29668e-10	REACTOME_IL_7_SIGNALING	4.01922e-08	KEGG_CYTOSOLIC_DNA_SENSING_PATHWAY	6.67602e-06	WNT_UP.V1_DN	1.3038e-08	RPS14_DN.V1_UP	1.34686e-06	POSITIVE_REGULATION_OF_IMMUNE_SYSTEM_PROCESS	1.02929e-07	PID_ANGIOPOIETINRECEPTOR_PATHWAY	4.80082e-10	WNT_UP.V1_DN	3.76141e-07	PID_AMB2_NEUTROPHILS_PATHWAY	9.74522e-10	PID_TCPTP_PATHWAY	4.07587e-09	REGULATION_OF_MULTICELLULAR_ORGANISMAL_PROCESS	4.6938e-07	PID_IL8CXCR1_PATHWAY	4.8417e-08	REACTOME_HIV_INFECTION	8.02175e-08	KEGG_PATHOGENIC_ESCHERICHIA_COLI_INFECTION	2.35201e-07	PID_NFKAPPABCANONICALPATHWAY	1.43997e-07	BIOCARTA_PML_PATHWAY	4.56471e-11	REGULATION_OF_CELLULAR_PROTEIN_METABOLIC_PROCESS	5.66742e-09	PID_ERBB4_PATHWAY	7.45611e-08	PID_FGF_PATHWAY	1.70429e-09	ST_TUMOR_NECROSIS_FACTOR_PATHWAY	2.07556e-08
REACTOME_AXON_GUIDANCE	4.7245e-08	KEGG_MAPK_SIGNALING_PATHWAY	3.59848e-08	POSITIVE_REGULATION_OF_CELL_PROLIFERATION	1.1783e-06	PID_ANGIOPOIETINRECEPTOR_PATHWAY	1.87478e-07	MACROMOLECULAR_COMPLEX_ASSEMBLY	1.93125e-08	KEGG_GAP_JUNCTION	1.59243e-10	LEUKOCYTE_ACTIVATION	4.04006e-08	ST_TUMOR_NECROSIS_FACTOR_PATHWAY	6.90429e-06	KEGG_ACUTE_MYELOID_LEUKEMIA	1.35072e-08	REACTOME_APOPTOSIS	1.53595e-06	REGULATION_OF_MOLECULAR_FUNCTION	1.13011e-07	REACTOME_DESTABILIZATION_OF_MRNA_BY_AUF1_HNRNP_D0	4.80082e-10	SA_MMP_CYTOKINE_CONNECTION	3.81484e-07	REACTOME_TOLL_RECEPTOR_CASCADES	1.02833e-09	BIOCARTA_ASBCELL_PATHWAY	4.42329e-09	POSITIVE_REGULATION_OF_CELL_PROLIFERATION	5.13428e-07	REACTOME_INTEGRIN_ALPHAIIB_BETA3_SIGNALING	4.8417e-08	BIOCARTA_TID_PATHWAY	8.18083e-08	BIOCARTA_BCR_PATHWAY	2.90461e-07	PID_INTEGRIN_A4B1_PATHWAY	1.43997e-07	PID_NFKAPPABATYPICALPATHWAY	4.56471e-11	BIOCARTA_RHO_PATHWAY	5.80729e-09	POSITIVE_REGULATION_OF_CELLULAR_METABOLIC_PROCESS	7.45611e-08	BIOCARTA_41BB_PATHWAY	1.71975e-09	BIOCARTA_DC_PATHWAY	2.32059e-08
POSITIVE_REGULATION_OF_LYMPHOCYTE_ACTIVATION	5.49241e-08	KEGG_ADIPOCYTOKINE_SIGNALING_PATHWAY	4.36321e-08	PID_IL5_PATHWAY	1.21262e-06	PID_IL3_PATHWAY	1.87783e-07	REACTOME_REGULATION_OF_KIT_SIGNALING	2.02502e-08	BIOCARTA_NKT_PATHWAY	1.59243e-10	BIOCARTA_INTEGRIN_PATHWAY	4.15399e-08	BIOCARTA_BIOPEPTIDES_PATHWAY	7.38461e-06	KEGG_NEUROTROPHIN_SIGNALING_PATHWAY	1.3651e-08	SIG_PIP3_SIGNALING_IN_B_LYMPHOCYTES	1.53612e-06	NEGATIVE_REGULATION_OF_DEVELOPMENTAL_PROCESS	1.21571e-07	BIOCARTA_CELLCYCLE_PATHWAY	5.3894e-10	JAK_STAT_CASCADE	3.81484e-07	HEMOPOIESIS	1.05077e-09	BIOCARTA_TCYTOTOXIC_PATHWAY	4.42329e-09	BIOCARTA_FCER1_PATHWAY	5.2299e-07	REACTOME_CELL_SURFACE_INTERACTIONS_AT_THE_VASCULAR_WALL	5.21532e-08	PID_HIVNEFPATHWAY	8.18083e-08	PID_TNFPATHWAY	2.96325e-07	I_KAPPAB_KINASE_NF_KAPPAB_CASCADE	1.43997e-07	KEGG_ENDOMETRIAL_CANCER	6.72803e-11	REACTOME_MITOTIC_G1_G1_S_PHASES	5.93346e-09	LTE2_UP.V1_DN	7.5364e-08	BIOCARTA_NTHI_PATHWAY	1.86954e-09	PID_REG_GR_PATHWAY	2.32341e-08
MULTI_ORGANISM_PROCESS	5.80125e-08	PID_REG_GR_PATHWAY	4.45542e-08	PID_TNFPATHWAY	1.30097e-06	PID_IL8CXCR1_PATHWAY	1.87783e-07	REACTOME_IL_7_SIGNALING	2.26897e-08	BIOCARTA_NTHI_PATHWAY	1.63659e-10	PID_ERBB4_PATHWAY	4.15399e-08	CHEMICAL_HOMEOSTASIS	7.78429e-06	RESPONSE_TO_EXTERNAL_STIMULUS	1.3651e-08	CYCLIN_D1_KE_.V1_DN	1.53612e-06	MULTI_ORGANISM_PROCESS	1.39334e-07	LEUKOCYTE_ACTIVATION	5.93535e-10	T_CELL_DIFFERENTIATION	3.81484e-07	REACTOME_SIGNALING_BY_ERBB4	1.42438e-09	BIOCARTA_THELPER_PATHWAY	4.42329e-09	POSITIVE_REGULATION_OF_IMMUNE_SYSTEM_PROCESS	5.2299e-07	EGFR_UP.V1_UP	6.68991e-08	KEGG_PATHOGENIC_ESCHERICHIA_COLI_INFECTION	8.98641e-08	RESPONSE_TO_VIRUS	3.68926e-07	P53_DN.V1_DN	1.47674e-07	SIG_PIP3_SIGNALING_IN_B_LYMPHOCYTES	6.85295e-11	KEGG_PANCREATIC_CANCER	6.90154e-09	PID_P73PATHWAY	1.11778e-07	BIOCARTA_NFKB_PATHWAY	1.86954e-09	BIOCARTA_FCER1_PATHWAY	2.57286e-08
PID_AMB2_NEUTROPHILS_PATHWAY	5.8743e-08	REGULATION_OF_LYMPHOCYTE_ACTIVATION	5.13335e-08	NEGATIVE_REGULATION_OF_DEVELOPMENTAL_PROCESS	1.37497e-06	BIOCARTA_INFLAM_PATHWAY	2.55706e-07	REACTOME_CD28_DEPENDENT_VAV1_PATHWAY	2.26897e-08	BIOCARTA_FMLP_PATHWAY	1.71711e-10	REGULATION_OF_CELL_PROLIFERATION	4.42271e-08	PID_EPHRINBREVPATHWAY	8.71526e-06	REACTOME_REGULATION_OF_ORNITHINE_DECARBOXYLASE_ODC	1.41641e-08	REGULATION_OF_MOLECULAR_FUNCTION	1.55827e-06	REACTOME_ANTIVIRAL_MECHANISM_BY_IFN_STIMULATED_GENES	1.43701e-07	REACTOME_MITOTIC_G2_G2_M_PHASES	6.74891e-10	POSITIVE_REGULATION_OF_IMMUNE_SYSTEM_PROCESS	3.84728e-07	BIOCARTA_EPO_PATHWAY	1.47699e-09	REACTOME_RIG_I_MDA5_MEDIATED_INDUCTION_OF_IFN_ALPHA_BETA_PATHWAYS	4.62411e-09	BIOCARTA_STATHMIN_PATHWAY	5.78389e-07	BIOCARTA_INFLAM_PATHWAY	6.87415e-08	SIG_IL4RECEPTOR_IN_B_LYPHOCYTES	1.01957e-07	REGULATION_OF_LYMPHOCYTE_ACTIVATION	3.77162e-07	BIOCARTA_RELA_PATHWAY	1.83049e-07	PID_PI3KPLCTRKPATHWAY	6.85295e-11	PID_ANGIOPOIETINRECEPTOR_PATHWAY	7.50852e-09	NEGATIVE_REGULATION_OF_DEVELOPMENTAL_PROCESS	1.16139e-07	REACTOME_CELL_CELL_COMMUNICATION	2.02852e-09	BIOCARTA_CDC42RAC_PATHWAY	2.60373e-08
RESPONSE_TO_BIOTIC_STIMULUS	7.7532e-08	REGULATION_OF_RESPONSE_TO_STIMULUS	5.22695e-08	PID_NFKAPPABCANONICALPATHWAY	1.54224e-06	REGULATION_OF_T_CELL_ACTIVATION	2.55706e-07	BIOCARTA_NFKB_PATHWAY	2.72417e-08	REGULATION_OF_SIGNAL_TRANSDUCTION	1.81018e-10	PID_AP1_PATHWAY	4.83434e-08	HOXA9_DN.V1_UP	9.2201e-06	REACTOME_M_G1_TRANSITION	1.49462e-08	KEGG_MAPK_SIGNALING_PATHWAY	1.76687e-06	REACTOME_APC_C_CDH1_MEDIATED_DEGRADATION_OF_CDC20_AND_OTHER_APC_C_CDH1_TARGETED_PROTEINS_IN_LATE_MITOSIS_EARLY_G1	1.43701e-07	PID_AP1_PATHWAY	7.54409e-10	REACTOME_CD28_CO_STIMULATION	5.14691e-07	BIOCARTA_TH1TH2_PATHWAY	1.47699e-09	REACTOME_SRP_DEPENDENT_COTRANSLATIONAL_PROTEIN_TARGETING_TO_MEMBRANE	4.67596e-09	RESPONSE_TO_EXTERNAL_STIMULUS	6.09056e-07	KEGG_ERBB_SIGNALING_PATHWAY	8.15533e-08	SIG_PIP3_SIGNALING_IN_B_LYMPHOCYTES	1.08912e-07	REACTOME_IL_7_SIGNALING	4.2022e-07	KEGG_RIG_I_LIKE_RECEPTOR_SIGNALING_PATHWAY	1.8863e-07	SNF5_DN.V1_UP	6.85295e-11	BIOCARTA_IL17_PATHWAY	9.82364e-09	ST_B_CELL_ANTIGEN_RECEPTOR	1.24828e-07	REGULATION_OF_BIOLOGICAL_QUALITY	2.16058e-09	JAK_STAT_CASCADE	2.9579e-08
PID_ALPHASYNUCLEIN_PATHWAY	7.95965e-08	REACTOME_METABOLISM_OF_AMINO_ACIDS_AND_DERIVATIVES	5.36562e-08	PID_IL6_7PATHWAY	1.89979e-06	PROTEIN_AMINO_ACID_PHOSPHORYLATION	2.96181e-07	BIOCARTA_EGF_PATHWAY	3.0509e-08	LYMPHOCYTE_ACTIVATION	1.92816e-10	PID_CERAMIDE_PATHWAY	5.00586e-08	BIOCARTA_EGF_PATHWAY	1.08648e-05	MACROMOLECULAR_COMPLEX_ASSEMBLY	1.50536e-08	PID_ERBB4_PATHWAY	2.36425e-06	BIOCARTA_IL3_PATHWAY	1.51071e-07	KEGG_PROTEASOME	8.64775e-10	REGULATION_OF_PROTEIN_METABOLIC_PROCESS	5.87641e-07	HEMOPOIETIC_OR_LYMPHOID_ORGAN_DEVELOPMENT	1.54319e-09	REACTOME_INFLUENZA_LIFE_CYCLE	4.70325e-09	TRANSMEMBRANE_RECEPTOR_PROTEIN_TYROSINE_KINASE_SIGNALING_PATHWAY	6.68009e-07	REACTOME_SIGNALING_BY_ERBB4	8.15533e-08	RESPONSE_TO_VIRUS	1.09754e-07	PHOSPHORYLATION	4.5591e-07	PID_IL8CXCR2_PATHWAY	1.89281e-07	BIOCARTA_CTCF_PATHWAY	7.33367e-11	BIOCARTA_BCR_PATHWAY	1.18845e-08	POSITIVE_REGULATION_OF_METABOLIC_PROCESS	1.24828e-07	REACTOME_GPVI_MEDIATED_ACTIVATION_CASCADE	2.99491e-09	CELLULAR_COMPONENT_ASSEMBLY	3.31549e-08
POST_TRANSLATIONAL_PROTEIN_MODIFICATION	8.48482e-08	NEGATIVE_REGULATION_OF_DEVELOPMENTAL_PROCESS	5.36562e-08	SA_MMP_CYTOKINE_CONNECTION	1.93537e-06	KEGG_ADIPOCYTOKINE_SIGNALING_PATHWAY	2.99632e-07	PID_CD40_PATHWAY	3.0509e-08	BIOCARTA_PTEN_PATHWAY	1.98633e-10	REACTOME_MYD88_MAL_CASCADE_INITIATED_ON_PLASMA_MEMBRANE	5.03013e-08	PID_CD40_PATHWAY	1.08648e-05	CELLULAR_COMPONENT_ASSEMBLY	1.55188e-08	POSITIVE_REGULATION_OF_CELL_PROLIFERATION	2.69912e-06	SA_MMP_CYTOKINE_CONNECTION	1.51071e-07	BIOCARTA_G2_PATHWAY	9.38793e-10	BIOCARTA_CDC42RAC_PATHWAY	6.48348e-07	PID_MAPKTRKPATHWAY	1.72039e-09	BIOCARTA_IL10_PATHWAY	5.79984e-09	BIOCARTA_SALMONELLA_PATHWAY	1.08241e-06	BIOCARTA_IL17_PATHWAY	9.04595e-08	PID_FAK_PATHWAY	1.34054e-07	BIOCARTA_BAD_PATHWAY	4.64689e-07	BIOCARTA_TPO_PATHWAY	2.05367e-07	LEUKOCYTE_DIFFERENTIATION	1.01782e-10	BIOCARTA_ACTINY_PATHWAY	1.29033e-08	BIOCARTA_DC_PATHWAY	1.40902e-07	REACTOME_CD28_CO_STIMULATION	2.99491e-09	MACROMOLECULAR_COMPLEX_ASSEMBLY	3.78561e-08
KEGG_LEUKOCYTE_TRANSENDOTHELIAL_MIGRATION	8.72388e-08	BIOCARTA_TID_PATHWAY	5.43146e-08	MEL18_DN.V1_UP	2.4897e-06	REGULATION_OF_CELLULAR_PROTEIN_METABOLIC_PROCESS	2.99632e-07	REACTOME_CD28_CO_STIMULATION	3.0509e-08	REACTOME_REGULATION_OF_SIGNALING_BY_CBL	1.98633e-10	BIOCARTA_NFKB_PATHWAY	5.35948e-08	ENZYME_LINKED_RECEPTOR_PROTEIN_SIGNALING_PATHWAY	1.08648e-05	PID_INTEGRIN_A4B1_PATHWAY	1.57069e-08	POSITIVE_REGULATION_OF_RESPONSE_TO_STIMULUS	2.89583e-06	T_CELL_DIFFERENTIATION	1.51071e-07	KEGG_PANCREATIC_CANCER	9.49867e-10	BIOCARTA_RHO_PATHWAY	6.88106e-07	REACTOME_SIGNAL_TRANSDUCTION_BY_L1	1.72039e-09	CELLULAR_COMPONENT_ASSEMBLY	6.24722e-09	PID_CMYB_PATHWAY	1.14624e-06	PID_AVB3_INTEGRIN_PATHWAY	9.3216e-08	BIOCARTA_INFLAM_PATHWAY	1.43081e-07	LYMPHOCYTE_DIFFERENTIATION	4.64689e-07	SA_B_CELL_RECEPTOR_COMPLEXES	2.05367e-07	BIOCARTA_ECM_PATHWAY	1.29797e-10	REACTOME_NEF_MEDIATES_DOWN_MODULATION_OF_CELL_SURFACE_RECEPTORS_BY_RECRUITING_THEM_TO_CLATHRIN_ADAPTERS	1.29033e-08	BIOCARTA_IL6_PATHWAY	1.40902e-07	REACTOME_REGULATION_OF_SIGNALING_BY_CBL	3.23333e-09	ST_B_CELL_ANTIGEN_RECEPTOR	4.57696e-08
PID_HDAC_CLASSII_PATHWAY	1.07744e-07	BIOCARTA_TOB1_PATHWAY	5.43146e-08	RESPONSE_TO_EXTERNAL_STIMULUS	2.84081e-06	PID_IFNGPATHWAY	3.19854e-07	ST_B_CELL_ANTIGEN_RECEPTOR	3.22738e-08	REACTOME_MYD88_MAL_CASCADE_INITIATED_ON_PLASMA_MEMBRANE	2.12575e-10	PID_CD40_PATHWAY	6.47402e-08	EGFR_UP.V1_UP	1.18009e-05	ST_B_CELL_ANTIGEN_RECEPTOR	1.64659e-08	SIG_IL4RECEPTOR_IN_B_LYPHOCYTES	2.95921e-06	PID_CD40_PATHWAY	1.62947e-07	M_PHASE	1.09088e-09	RESPONSE_TO_OTHER_ORGANISM	8.2555e-07	CELLULAR_COMPONENT_ASSEMBLY	1.93351e-09	REGULATION_OF_PROTEIN_METABOLIC_PROCESS	6.25547e-09	KEGG_ADHERENS_JUNCTION	1.23146e-06	REACTOME_HOST_INTERACTIONS_OF_HIV_FACTORS	1.24858e-07	REGULATION_OF_T_CELL_ACTIVATION	1.43081e-07	KEGG_FOCAL_ADHESION	4.79657e-07	REACTOME_ER_PHAGOSOME_PATHWAY	2.87339e-07	SA_B_CELL_RECEPTOR_COMPLEXES	1.29797e-10	PID_MYC_REPRESSPATHWAY	1.50809e-08	SA_MMP_CYTOKINE_CONNECTION	1.47402e-07	BIOCARTA_HIVNEF_PATHWAY	3.50304e-09	BIOCARTA_IL10_PATHWAY	4.65195e-08
PID_EPHA_FWDPATHWAY	1.07744e-07	ST_INTEGRIN_SIGNALING_PATHWAY	5.99392e-08	BIOCARTA_RELA_PATHWAY	2.9671e-06	REACTOME_METABOLISM_OF_MRNA	3.41444e-07	MULTI_ORGANISM_PROCESS	3.51985e-08	REACTOME_CLASS_I_MHC_MEDIATED_ANTIGEN_PROCESSING_PRESENTATION	2.20679e-10	BIOCARTA_PML_PATHWAY	6.67443e-08	RPS14_DN.V1_UP	1.18009e-05	RESPONSE_TO_OTHER_ORGANISM	1.76562e-08	REACTOME_INTEGRIN_ALPHAIIB_BETA3_SIGNALING	2.95921e-06	PID_P38ALPHABETAPATHWAY	1.62947e-07	REACTOME_SIGNALING_BY_WNT	1.26313e-09	REACTOME_SIGNALLING_BY_NGF	8.58946e-07	PID_NECTIN_PATHWAY	2.53192e-09	BIOCARTA_NFKB_PATHWAY	7.09179e-09	KEGG_RIG_I_LIKE_RECEPTOR_SIGNALING_PATHWAY	1.23146e-06	PID_EPHRINBREVPATHWAY	1.32254e-07	REACTOME_CELL_SURFACE_INTERACTIONS_AT_THE_VASCULAR_WALL	1.50566e-07	REACTOME_REGULATION_OF_SIGNALING_BY_CBL	5.20473e-07	RESPONSE_TO_EXTERNAL_STIMULUS	2.89493e-07	PID_AVB3_INTEGRIN_PATHWAY	1.39604e-10	KEGG_NEUROTROPHIN_SIGNALING_PATHWAY	1.65603e-08	T_CELL_DIFFERENTIATION	1.47402e-07	BIOCARTA_CTL_PATHWAY	3.53081e-09	BIOCARTA_PML_PATHWAY	4.65195e-08
PID_LYSOPHOSPHOLIPID_PATHWAY	1.09515e-07	KEGG_RIG_I_LIKE_RECEPTOR_SIGNALING_PATHWAY	6.07324e-08	BIOCARTA_CDC42RAC_PATHWAY	2.9671e-06	REGULATION_OF_BIOLOGICAL_QUALITY	3.41444e-07	BIOCARTA_41BB_PATHWAY	3.56793e-08	BIOCARTA_NFAT_PATHWAY	2.43796e-10	REACTOME_DEVELOPMENTAL_BIOLOGY	6.87976e-08	MEK_UP.V1_DN	1.2553e-05	SNF5_DN.V1_UP	1.76562e-08	REACTOME_RIG_I_MDA5_MEDIATED_INDUCTION_OF_IFN_ALPHA_BETA_PATHWAYS	3.64144e-06	REGULATION_OF_I_KAPPAB_KINASE_NF_KAPPAB_CASCADE	1.62947e-07	REACTOME_CD28_CO_STIMULATION	1.39644e-09	PID_IL8CXCR2_PATHWAY	9.09362e-07	REACTOME_SIGNALLING_TO_RAS	2.53192e-09	LEUKOCYTE_DIFFERENTIATION	7.43898e-09	BIOCARTA_BIOPEPTIDES_PATHWAY	1.27033e-06	PROTEIN_AMINO_ACID_PHOSPHORYLATION	1.47551e-07	REACTOME_RIG_I_MDA5_MEDIATED_INDUCTION_OF_IFN_ALPHA_BETA_PATHWAYS	1.53372e-07	POSITIVE_REGULATION_OF_SIGNAL_TRANSDUCTION	5.73735e-07	BIOCARTA_PML_PATHWAY	2.94521e-07	REGULATION_OF_CELL_PROLIFERATION	1.42755e-10	RESPONSE_TO_STRESS	1.76484e-08	PID_LYSOPHOSPHOLIPID_PATHWAY	1.63533e-07	CYTOSKELETON_ORGANIZATION_AND_BIOGENESIS	3.7595e-09	PID_ANGIOPOIETINRECEPTOR_PATHWAY	4.82943e-08
LYMPHOCYTE_DIFFERENTIATION	1.18628e-07	REACTOME_TOLL_RECEPTOR_CASCADES	6.96698e-08	REACTOME_REGULATION_OF_KIT_SIGNALING	2.9671e-06	BMI1_DN.V1_UP	3.80332e-07	REGULATION_OF_CELLULAR_PROTEIN_METABOLIC_PROCESS	3.88958e-08	PID_NFAT_3PATHWAY	2.43796e-10	BIOCARTA_ASBCELL_PATHWAY	8.84516e-08	REACTOME_CD28_DEPENDENT_PI3K_AKT_SIGNALING	1.4475e-05	REACTOME_ACTIVATED_TLR4_SIGNALLING	2.00808e-08	ST_INTERFERON_GAMMA_PATHWAY	3.71529e-06	REACTOME_AXON_GUIDANCE	1.9751e-07	REACTOME_CDT1_ASSOCIATION_WITH_THE_CDC6_ORC_ORIGIN_COMPLEX	1.5316e-09	MULTI_ORGANISM_PROCESS	9.50374e-07	REACTOME_INTEGRIN_CELL_SURFACE_INTERACTIONS	2.68228e-09	REGULATION_OF_CELLULAR_PROTEIN_METABOLIC_PROCESS	8.64598e-09	PID_AVB3_OPN_PATHWAY	1.38285e-06	BIOCARTA_DC_PATHWAY	1.5531e-07	POSITIVE_REGULATION_OF_DEVELOPMENTAL_PROCESS	1.63202e-07	PID_IL8CXCR1_PATHWAY	6.34217e-07	RESPONSE_TO_VIRUS	3.10865e-07	PID_FASPATHWAY	1.4692e-10	PID_TCRCALCIUMPATHWAY	2.22706e-08	RESPONSE_TO_EXTERNAL_STIMULUS	1.87508e-07	PID_NETRIN_PATHWAY	4.33586e-09	BIOCARTA_PDGF_PATHWAY	5.79785e-08
REGULATION_OF_TRANSCRIPTIONDNA_DEPENDENT	1.19666e-07	BIOCARTA_HIVNEF_PATHWAY	7.66828e-08	BMI1_DN_MEL18_DN.V1_UP	3.17193e-06	PID_AMB2_NEUTROPHILS_PATHWAY	3.94937e-07	BIOCARTA_RHO_PATHWAY	4.18407e-08	PID_RHOA_PATHWAY	2.73338e-10	PID_ERBB1_INTERNALIZATION_PATHWAY	9.56782e-08	REACTOME_CTLA4_INHIBITORY_SIGNALING	1.4475e-05	BIOCARTA_IL17_PATHWAY	2.04974e-08	REACTOME_PECAM1_INTERACTIONS	3.71529e-06	RAS_PROTEIN_SIGNAL_TRANSDUCTION	1.98346e-07	REGULATION_OF_PROTEIN_KINASE_ACTIVITY	1.79612e-09	BIOCARTA_IL7_PATHWAY	1.0391e-06	IMMUNE_SYSTEM_DEVELOPMENT	3.22115e-09	MACROMOLECULE_LOCALIZATION	9.90226e-09	HOMEOSTATIC_PROCESS	1.68821e-06	T_CELL_DIFFERENTIATION	1.6113e-07	BIOCARTA_INTEGRIN_PATHWAY	1.85597e-07	BIOCARTA_TID_PATHWAY	7.91587e-07	REGULATION_OF_LYMPHOCYTE_ACTIVATION	3.21384e-07	REGULATION_OF_MULTICELLULAR_ORGANISMAL_PROCESS	1.61242e-10	ACTIN_FILAMENT_BASED_PROCESS	2.35605e-08	BIOCARTA_NTHI_PATHWAY	2.06331e-07	PID_LYMPHANGIOGENESIS_PATHWAY	4.81945e-09	REGULATION_OF_IMMUNE_RESPONSE	5.79785e-08
PID_ERBB2ERBB3PATHWAY	1.25654e-07	REACTOME_CELL_SURFACE_INTERACTIONS_AT_THE_VASCULAR_WALL	8.1069e-08	PHOSPHORYLATION	3.24752e-06	PHOSPHORYLATION	4.30308e-07	PID_AMB2_NEUTROPHILS_PATHWAY	4.18407e-08	BIOCARTA_CXCR4_PATHWAY	2.754e-10	HEMOPOIESIS	9.92355e-08	POSITIVE_REGULATION_OF_T_CELL_ACTIVATION	1.4475e-05	TRANSMEMBRANE_RECEPTOR_PROTEIN_TYROSINE_KINASE_SIGNALING_PATHWAY	2.11047e-08	REACTOME_IL_6_SIGNALING	3.71529e-06	REACTOME_CELL_CYCLE_CHECKPOINTS	2.19048e-07	ST_FAS_SIGNALING_PATHWAY	2.07279e-09	REGULATION_OF_CELLULAR_PROTEIN_METABOLIC_PROCESS	1.0391e-06	SNF5_DN.V1_UP	3.28328e-09	BIOCARTA_FCER1_PATHWAY	1.03886e-08	REGULATION_OF_CELL_PROLIFERATION	1.7158e-06	POSITIVE_REGULATION_OF_SIGNAL_TRANSDUCTION	1.73353e-07	REACTOME_DEVELOPMENTAL_BIOLOGY	2.02035e-07	BIOCARTA_STATHMIN_PATHWAY	7.91587e-07	PHOSPHORYLATION	3.4091e-07	PID_AR_NONGENOMIC_PATHWAY	1.64935e-10	MULTI_ORGANISM_PROCESS	2.71783e-08	BIOCARTA_RHO_PATHWAY	2.12863e-07	PROTEIN_COMPLEX_ASSEMBLY	4.98697e-09	KEGG_APOPTOSIS	6.15535e-08
BIOCARTA_TID_PATHWAY	1.26992e-07	BIOCARTA_ACTINY_PATHWAY	8.59454e-08	KEGG_ADIPOCYTOKINE_SIGNALING_PATHWAY	4.25592e-06	WNT_UP.V1_DN	4.84757e-07	REGULATION_OF_IMMUNE_RESPONSE	4.18407e-08	BIOCARTA_ECM_PATHWAY	2.754e-10	LTE2_UP.V1_DN	1.14947e-07	PID_SMAD2_3NUCLEARPATHWAY	1.96515e-05	REACTOME_ANTIGEN_PROCESSING_UBIQUITINATION_PROTEASOME_DEGRADATION	2.30062e-08	REACTOME_SIGNALING_BY_FGFR1_FUSION_MUTANTS	4.09535e-06	KEGG_EPITHELIAL_CELL_SIGNALING_IN_HELICOBACTER_PYLORI_INFECTION	2.34174e-07	ANTI_APOPTOSIS	2.08972e-09	REACTOME_RESPONSE_TO_ELEVATED_PLATELET_CYTOSOLIC_CA2_	1.25799e-06	SIG_PIP3_SIGNALING_IN_CARDIAC_MYOCTES	3.30431e-09	BIOCARTA_CTL_PATHWAY	1.05147e-08	PROTEIN_AMINO_ACID_PHOSPHORYLATION	1.77532e-06	REACTOME_SIGNALING_BY_FGFR	1.77517e-07	KEGG_CHRONIC_MYELOID_LEUKEMIA	2.1287e-07	WNT_UP.V1_DN	7.93432e-07	KEGG_CHRONIC_MYELOID_LEUKEMIA	3.45209e-07	REACTOME_NGF_SIGNALLING_VIA_TRKA_FROM_THE_PLASMA_MEMBRANE	1.67212e-10	BIOCARTA_TOLL_PATHWAY	3.08659e-08	REGULATION_OF_IMMUNE_RESPONSE	2.12863e-07	PID_SMAD2_3NUCLEARPATHWAY	5.42873e-09	PID_KITPATHWAY	7.64571e-08
BIOCARTA_CTL_PATHWAY	1.26992e-07	REACTOME_ANTIGEN_PROCESSING_UBIQUITINATION_PROTEASOME_DEGRADATION	8.80103e-08	ACTIVATION_OF_IMMUNE_RESPONSE	4.41692e-06	BIOCARTA_SALMONELLA_PATHWAY	5.36947e-07	REACTOME_SIGNALLING_BY_NGF	4.27255e-08	REACTOME_EGFR_DOWNREGULATION	2.754e-10	REACTOME_CELL_CELL_COMMUNICATION	1.19486e-07	CELLULAR_HOMEOSTASIS	1.96515e-05	PID_ANGIOPOIETINRECEPTOR_PATHWAY	2.31291e-08	REGULATION_OF_RESPONSE_TO_STIMULUS	4.40308e-06	REACTOME_TOLL_RECEPTOR_CASCADES	2.45161e-07	REGULATION_OF_KINASE_ACTIVITY	2.33544e-09	REACTOME_TOLL_RECEPTOR_CASCADES	1.33337e-06	BIOCARTA_AGR_PATHWAY	3.32166e-09	PID_LYSOPHOSPHOLIPID_PATHWAY	1.07846e-08	EGFR_UP.V1_UP	1.92459e-06	REACTOME_IL_6_SIGNALING	2.56404e-07	POSITIVE_REGULATION_OF_CELL_PROLIFERATION	2.16258e-07	POST_TRANSLATIONAL_PROTEIN_MODIFICATION	8.01227e-07	BIOCARTA_EPONFKB_PATHWAY	3.65859e-07	TRANSCRIPTION_FROM_RNA_POLYMERASE_II_PROMOTER	1.84068e-10	SIG_BCR_SIGNALING_PATHWAY	3.08659e-08	REACTOME_IL_6_SIGNALING	2.34443e-07	REACTOME_RESPONSE_TO_ELEVATED_PLATELET_CYTOSOLIC_CA2_	5.42873e-09	BIOCARTA_TNFR2_PATHWAY	7.92691e-08
BIOCARTA_EPO_PATHWAY	1.26992e-07	BIOCARTA_INFLAM_PATHWAY	9.01886e-08	PID_KITPATHWAY	4.43834e-06	REACTOME_EXTRINSIC_PATHWAY_FOR_APOPTOSIS	5.36947e-07	RESPONSE_TO_BIOTIC_STIMULUS	4.86458e-08	SNF5_DN.V1_UP	3.06531e-10	BIOCARTA_STRESS_PATHWAY	1.21489e-07	BIOCARTA_BCR_PATHWAY	2.0056e-05	BIOSYNTHETIC_PROCESS	2.57863e-08	CYTOKINE_PRODUCTION	4.60443e-06	BIOCARTA_RELA_PATHWAY	2.50502e-07	KEGG_GLIOMA	2.59266e-09	PID_TNFPATHWAY	1.37668e-06	BIOCARTA_IL12_PATHWAY	4.23697e-09	KEGG_ENDOCYTOSIS	1.53767e-08	CYTOKINE_PRODUCTION	2.14699e-06	REACTOME_REGULATION_OF_KIT_SIGNALING	2.74898e-07	REGULATION_OF_CELL_PROLIFERATION	2.25944e-07	REGULATION_OF_T_CELL_ACTIVATION	8.49095e-07	BIOCARTA_IL4_PATHWAY	3.65859e-07	PROTEIN_COMPLEX_ASSEMBLY	1.8704e-10	PID_GMCSF_PATHWAY	3.08659e-08	BIOCARTA_CDC42RAC_PATHWAY	2.47968e-07	PID_AMB2_NEUTROPHILS_PATHWAY	5.56496e-09	RESPONSE_TO_BIOTIC_STIMULUS	7.9285e-08
BIOCARTA_TOB1_PATHWAY	1.26992e-07	BIOCARTA_PROTEASOME_PATHWAY	9.01886e-08	REACTOME_PECAM1_INTERACTIONS	5.41852e-06	KEGG_CYTOSOLIC_DNA_SENSING_PATHWAY	5.38161e-07	REACTOME_ASSEMBLY_OF_THE_PRE_REPLICATIVE_COMPLEX	5.11719e-08	KEGG_TYPE_II_DIABETES_MELLITUS	3.72601e-10	REGULATION_OF_BIOLOGICAL_QUALITY	1.27362e-07	PID_EPHA_FWDPATHWAY	2.0056e-05	BIOCARTA_NKCELLS_PATHWAY	2.89197e-08	REACTOME_TOLL_RECEPTOR_CASCADES	4.87088e-06	BIOCARTA_CDC42RAC_PATHWAY	2.50502e-07	PID_RB_1PATHWAY	2.59266e-09	LYMPHOCYTE_DIFFERENTIATION	1.66721e-06	DEFENSE_RESPONSE	5.03397e-09	PID_AJDISS_2PATHWAY	1.68572e-08	LEF1_UP.V1_UP	2.21942e-06	PID_FGF_PATHWAY	3.08596e-07	POSITIVE_REGULATION_OF_IMMUNE_SYSTEM_PROCESS	2.63323e-07	REACTOME_TOLL_RECEPTOR_CASCADES	1.0188e-06	ST_INTERLEUKIN_4_PATHWAY	3.95357e-07	BIOCARTA_TID_PATHWAY	1.87602e-10	REGULATION_OF_TRANSLATION	3.08659e-08	PID_SMAD2_3NUCLEARPATHWAY	2.65218e-07	BIOCARTA_GCR_PATHWAY	5.67475e-09	KEGG_MAPK_SIGNALING_PATHWAY	8.22723e-08
PID_ERBB1_RECEPTOR_PROXIMAL_PATHWAY	1.40195e-07	REGULATION_OF_T_CELL_ACTIVATION	9.01886e-08	KEGG_MAPK_SIGNALING_PATHWAY	5.48519e-06	LTE2_UP.V1_DN	5.44758e-07	ANTI_APOPTOSIS	5.50755e-08	REACTOME_GPVI_MEDIATED_ACTIVATION_CASCADE	3.75977e-10	CELL_PROLIFERATION_GO_0008283	1.27362e-07	NEGATIVE_REGULATION_OF_DEVELOPMENTAL_PROCESS	2.02591e-05	REACTOME_NEF_MEDIATES_DOWN_MODULATION_OF_CELL_SURFACE_RECEPTORS_BY_RECRUITING_THEM_TO_CLATHRIN_ADAPTERS	2.89197e-08	HOMEOSTATIC_PROCESS	4.87088e-06	WNT_UP.V1_DN	2.5293e-07	REACTOME_REGULATION_OF_APOPTOSIS	2.59266e-09	RESPONSE_TO_VIRUS	1.69962e-06	REACTOME_RESPONSE_TO_ELEVATED_PLATELET_CYTOSOLIC_CA2_	5.40785e-09	BIOCARTA_STRESS_PATHWAY	1.82408e-08	PHOSPHORYLATION	2.75868e-06	PID_TELOMERASEPATHWAY	3.12726e-07	T_CELL_DIFFERENTIATION	2.86092e-07	REGULATION_OF_CELL_PROLIFERATION	1.02677e-06	LYMPHOCYTE_DIFFERENTIATION	3.95357e-07	BIOCARTA_EPO_PATHWAY	1.87602e-10	ST_TUMOR_NECROSIS_FACTOR_PATHWAY	3.19926e-08	I_KAPPAB_KINASE_NF_KAPPAB_CASCADE	2.65218e-07	BIOCARTA_EPO_PATHWAY	5.67475e-09	REGULATION_OF_MULTICELLULAR_ORGANISMAL_PROCESS	9.97797e-08
PID_HIVNEFPATHWAY	1.40195e-07	P53_DN.V1_DN	1.42742e-07	PID_AP1_PATHWAY	5.4955e-06	BIOCARTA_EGF_PATHWAY	5.72765e-07	CELLULAR_COMPONENT_ASSEMBLY	6.36713e-08	BIOCARTA_GCR_PATHWAY	3.82777e-10	PID_ENDOTHELINPATHWAY	1.29547e-07	REACTOME_EXTRINSIC_PATHWAY_FOR_APOPTOSIS	2.14078e-05	REACTOME_G1_S_TRANSITION	3.17913e-08	POST_TRANSLATIONAL_PROTEIN_MODIFICATION	5.60256e-06	PID_ALPHASYNUCLEIN_PATHWAY	2.84975e-07	POSITIVE_REGULATION_OF_MULTICELLULAR_ORGANISMAL_PROCESS	2.59266e-09	RESPONSE_TO_BIOTIC_STIMULUS	1.85444e-06	BIOCARTA_HIVNEF_PATHWAY	5.53997e-09	PID_IFNGPATHWAY	1.95834e-08	BIOCARTA_IL3_PATHWAY	2.85147e-06	REGULATION_OF_MULTICELLULAR_ORGANISMAL_PROCESS	3.12726e-07	KEGG_VEGF_SIGNALING_PATHWAY	2.9077e-07	LTE2_UP.V1_DN	1.06267e-06	PEPTIDYL_TYROSINE_PHOSPHORYLATION	3.95357e-07	REACTOME_SIGNALING_BY_FGFR_IN_DISEASE	1.87602e-10	REACTOME_ACTIVATED_TLR4_SIGNALLING	3.59556e-08	RPS14_DN.V1_UP	2.65218e-07	BIOCARTA_BAD_PATHWAY	7.37684e-09	PID_IL2_PI3KPATHWAY	1.08233e-07
SIG_PIP3_SIGNALING_IN_B_LYMPHOCYTES	1.87405e-07	REACTOME_SIGNALING_BY_SCF_KIT	1.65328e-07	PID_RAC1_PATHWAY	6.07032e-06	POSITIVE_REGULATION_OF_DEVELOPMENTAL_PROCESS	6.99443e-07	POSITIVE_REGULATION_OF_DEVELOPMENTAL_PROCESS	6.50967e-08	BIOCARTA_TH1TH2_PATHWAY	3.82777e-10	REACTOME_TRAF6_MEDIATED_INDUCTION_OF_NFKB_AND_MAP_KINASES_UPON_TLR7_8_OR_9_ACTIVATION	1.36657e-07	PROTEIN_AMINO_ACID_PHOSPHORYLATION	2.20867e-05	REACTOME_TRIF_MEDIATED_TLR3_SIGNALING	3.60122e-08	BIOCARTA_STATHMIN_PATHWAY	5.72241e-06	NEGATIVE_REGULATION_OF_APOPTOSIS	2.85847e-07	BIOSYNTHETIC_PROCESS	2.67165e-09	SIG_PIP3_SIGNALING_IN_B_LYMPHOCYTES	1.96417e-06	KEGG_PANCREATIC_CANCER	5.92676e-09	MACROMOLECULAR_COMPLEX_ASSEMBLY	2.21408e-08	SA_B_CELL_RECEPTOR_COMPLEXES	3.29979e-06	ST_INTEGRIN_SIGNALING_PATHWAY	3.13137e-07	BIOCARTA_AKT_PATHWAY	2.90888e-07	PID_MET_PATHWAY	1.10169e-06	MYELOID_CELL_DIFFERENTIATION	4.03989e-07	BIOCARTA_MAPK_PATHWAY	2.15764e-10	ACTIN_CYTOSKELETON_ORGANIZATION_AND_BIOGENESIS	3.67998e-08	POSITIVE_REGULATION_OF_CELL_PROLIFERATION	2.77104e-07	BIOCARTA_IL17_PATHWAY	7.61358e-09	POSITIVE_REGULATION_OF_CELL_PROLIFERATION	1.10026e-07
PID_PI3KPLCTRKPATHWAY	1.87405e-07	PID_IFNGPATHWAY	1.92917e-07	PID_IFNGPATHWAY	6.0785e-06	REGULATION_OF_PROTEIN_METABOLIC_PROCESS	7.09156e-07	REACTOME_SYNTHESIS_OF_DNA	7.23511e-08	PID_FGF_PATHWAY	4.17547e-10	CELL_ACTIVATION	1.36657e-07	RESPONSE_TO_EXTERNAL_STIMULUS	2.35585e-05	REACTOME_IL_RECEPTOR_SHC_SIGNALING	3.60122e-08	REGULATION_OF_CELLULAR_PROTEIN_METABOLIC_PROCESS	5.96851e-06	NEGATIVE_REGULATION_OF_PROGRAMMED_CELL_DEATH	3.14303e-07	REGULATION_OF_MITOSIS	2.8363e-09	BIOCARTA_TID_PATHWAY	2.45515e-06	BIOCARTA_SPPA_PATHWAY	6.84755e-09	ACTIN_FILAMENT_BASED_PROCESS	2.21408e-08	REACTOME_REGULATION_OF_IFNA_SIGNALING	3.29979e-06	PID_IL8CXCR2_PATHWAY	3.15235e-07	BIOCARTA_DC_PATHWAY	2.90888e-07	PID_IFNGPATHWAY	1.20687e-06	BMI1_DN.V1_UP	4.03989e-07	REACTOME_AXON_GUIDANCE	2.72849e-10	REACTOME_CD28_DEPENDENT_VAV1_PATHWAY	3.8388e-08	BIOCARTA_ECM_PATHWAY	2.89021e-07	KEGG_SMALL_CELL_LUNG_CANCER	7.65804e-09	NEGATIVE_REGULATION_OF_APOPTOSIS	1.10026e-07
REGULATION_OF_RNA_METABOLIC_PROCESS	1.94816e-07	CELLULAR_COMPONENT_ASSEMBLY	1.92917e-07	REACTOME_REGULATION_OF_SIGNALING_BY_CBL	6.29698e-06	REGULATION_OF_IMMUNE_RESPONSE	7.39996e-07	REACTOME_M_G1_TRANSITION	8.54886e-08	PID_LYMPHANGIOGENESIS_PATHWAY	4.62208e-10	HEMOPOIETIC_OR_LYMPHOID_ORGAN_DEVELOPMENT	1.36657e-07	BIOCARTA_GLEEVEC_PATHWAY	2.49242e-05	BIOCARTA_IL3_PATHWAY	4.0588e-08	PID_EPHRINBREVPATHWAY	6.03824e-06	REACTOME_REGULATION_OF_APOPTOSIS	3.22244e-07	PID_TXA2PATHWAY	3.35745e-09	BIOCARTA_MAPK_PATHWAY	2.45515e-06	REACTOME_REGULATION_OF_KIT_SIGNALING	8.70078e-09	KEGG_FC_EPSILON_RI_SIGNALING_PATHWAY	2.21415e-08	TRANSCRIPTION_FROM_RNA_POLYMERASE_II_PROMOTER	3.54952e-06	REACTOME_REGULATION_OF_IFNA_SIGNALING	3.2457e-07	BIOCARTA_HER2_PATHWAY	2.90888e-07	RAS_PROTEIN_SIGNAL_TRANSDUCTION	1.23221e-06	BIOCARTA_TNFR2_PATHWAY	4.46277e-07	REACTOME_MHC_CLASS_II_ANTIGEN_PRESENTATION	3.19043e-10	TRANSMEMBRANE_RECEPTOR_PROTEIN_TYROSINE_KINASE_SIGNALING_PATHWAY	4.38355e-08	SA_B_CELL_RECEPTOR_COMPLEXES	2.89021e-07	CELL_PROLIFERATION_GO_0008283	8.29531e-09	PID_LYSOPHOSPHOLIPID_PATHWAY	1.10424e-07
REGULATION_OF_MOLECULAR_FUNCTION	1.96106e-07	BIOCARTA_AKT_PATHWAY	1.98457e-07	BIOCARTA_BIOPEPTIDES_PATHWAY	8.91013e-06	BIOCARTA_HIVNEF_PATHWAY	7.40528e-07	ST_INTERLEUKIN_4_PATHWAY	8.8243e-08	MULTI_ORGANISM_PROCESS	4.75174e-10	BIOCARTA_TOB1_PATHWAY	1.83961e-07	PHOSPHORYLATION	2.68234e-05	TRANSCRIPTION_FROM_RNA_POLYMERASE_II_PROMOTER	4.0588e-08	REACTOME_TRAF6_MEDIATED_IRF7_ACTIVATION	6.03824e-06	BIOCARTA_IL7_PATHWAY	3.99841e-07	REGULATION_OF_TRANSFERASE_ACTIVITY	3.85923e-09	BIOCARTA_INFLAM_PATHWAY	3.05459e-06	LYMPHOCYTE_ACTIVATION	1.05707e-08	TRANSCRIPTION_FROM_RNA_POLYMERASE_II_PROMOTER	2.21415e-08	SIG_REGULATION_OF_THE_ACTIN_CYTOSKELETON_BY_RHO_GTPASES	3.58644e-06	POSITIVE_REGULATION_OF_CELL_PROLIFERATION	3.3915e-07	P53_DN.V1_DN	3.06899e-07	REACTOME_RESPONSE_TO_ELEVATED_PLATELET_CYTOSOLIC_CA2_	1.43322e-06	REACTOME_ACTIVATED_TLR4_SIGNALLING	4.96539e-07	REACTOME_INTEGRIN_CELL_SURFACE_INTERACTIONS	3.20447e-10	POSITIVE_REGULATION_OF_CELL_PROLIFERATION	4.63135e-08	PID_CDC42_PATHWAY	3.06451e-07	SNF5_DN.V1_UP	9.55157e-09	BIOCARTA_RACCYCD_PATHWAY	1.17076e-07
PID_A6B1_A6B4_INTEGRIN_PATHWAY	1.97226e-07	BIOCARTA_IL3_PATHWAY	1.98457e-07	CYTOKINE_PRODUCTION	9.12067e-06	BIOCARTA_DC_PATHWAY	7.89833e-07	SNF5_DN.V1_UP	9.4339e-08	PID_LYSOPHOSPHOLIPID_PATHWAY	4.98448e-10	PID_RAC1_PATHWAY	1.91244e-07	SIG_PIP3_SIGNALING_IN_B_LYMPHOCYTES	2.90896e-05	PID_HIVNEFPATHWAY	4.2789e-08	BIOCARTA_IL4_PATHWAY	6.36421e-06	BIOCARTA_41BB_PATHWAY	3.99841e-07	PID_IL8CXCR1_PATHWAY	4.05925e-09	REGULATION_OF_T_CELL_ACTIVATION	3.05459e-06	BIOCARTA_EPONFKB_PATHWAY	1.06416e-08	PROTEIN_LOCALIZATION	2.39791e-08	REGULATION_OF_LYMPHOCYTE_ACTIVATION	3.58644e-06	PID_CDC42_PATHWAY	3.61941e-07	PID_AR_NONGENOMIC_PATHWAY	3.60247e-07	PID_AMB2_NEUTROPHILS_PATHWAY	1.49368e-06	BIOCARTA_FCER1_PATHWAY	6.59577e-07	BIOCARTA_RACCYCD_PATHWAY	3.51248e-10	BIOCARTA_HIVNEF_PATHWAY	4.84902e-08	CYCLIN_D1_KE_.V1_DN	3.06451e-07	EGFR_UP.V1_UP	1.107e-08	LYMPHOCYTE_DIFFERENTIATION	1.17076e-07
BIOCARTA_GH_PATHWAY	2.33291e-07	BIOCARTA_IL6_PATHWAY	1.98457e-07	REACTOME_ACTIVATED_TLR4_SIGNALLING	9.21394e-06	PID_TNFPATHWAY	8.76267e-07	RESPONSE_TO_OTHER_ORGANISM	9.99597e-08	REGULATION_OF_IMMUNE_SYSTEM_PROCESS	4.98448e-10	ACTIN_CYTOSKELETON_ORGANIZATION_AND_BIOGENESIS	2.21512e-07	BIOCARTA_RANKL_PATHWAY	3.18328e-05	KEGG_ENDOCYTOSIS	5.032e-08	REACTOME_CLASS_I_MHC_MEDIATED_ANTIGEN_PROCESSING_PRESENTATION	6.69125e-06	PID_NFKAPPABATYPICALPATHWAY	3.99841e-07	REACTOME_IL_RECEPTOR_SHC_SIGNALING	4.05925e-09	BIOCARTA_FCER1_PATHWAY	3.16177e-06	BIOCARTA_CCR3_PATHWAY	1.07011e-08	KEGG_RIG_I_LIKE_RECEPTOR_SIGNALING_PATHWAY	2.46449e-08	SIG_PIP3_SIGNALING_IN_B_LYMPHOCYTES	4.49985e-06	CELLULAR_COMPONENT_ASSEMBLY	3.73472e-07	REACTOME_HOST_INTERACTIONS_OF_HIV_FACTORS	3.8555e-07	KEGG_RENAL_CELL_CARCINOMA	2.25218e-06	PID_TCRCALCIUMPATHWAY	7.27738e-07	ST_INTERLEUKIN_4_PATHWAY	3.51248e-10	KEGG_RIG_I_LIKE_RECEPTOR_SIGNALING_PATHWAY	4.88366e-08	LEF1_UP.V1_UP	3.06451e-07	REACTOME_TRAF6_MEDIATED_INDUCTION_OF_NFKB_AND_MAP_KINASES_UPON_TLR7_8_OR_9_ACTIVATION	1.25247e-08	POSITIVE_REGULATION_OF_DEVELOPMENTAL_PROCESS	1.17289e-07
REACTOME_DEVELOPMENTAL_BIOLOGY	2.34392e-07	SA_MMP_CYTOKINE_CONNECTION	1.98457e-07	BIOCARTA_EPONFKB_PATHWAY	9.35963e-06	REACTOME_CELL_CYCLE_CHECKPOINTS	9.36399e-07	REGULATION_OF_PROTEIN_METABOLIC_PROCESS	1.14337e-07	CELL_ACTIVATION	5.06732e-10	PID_IL3_PATHWAY	2.52031e-07	BIOCARTA_TPO_PATHWAY	3.19213e-05	T_CELL_ACTIVATION	5.05879e-08	BIOCARTA_CYTOKINE_PATHWAY	7.82147e-06	REACTOME_SIGNALING_BY_CONSTITUTIVELY_ACTIVE_EGFR	3.99841e-07	KEGG_ERBB_SIGNALING_PATHWAY	4.07094e-09	TRANSCRIPTION_FROM_RNA_POLYMERASE_II_PROMOTER	3.29064e-06	BIOCARTA_NTHI_PATHWAY	1.07011e-08	PID_AP1_PATHWAY	2.46449e-08	MEL18_DN.V1_UP	5.63868e-06	PID_EPHA_FWDPATHWAY	4.09935e-07	REACTOME_ACTIVATED_TLR4_SIGNALLING	3.95447e-07	PID_TCPTP_PATHWAY	2.28472e-06	REGULATION_OF_T_CELL_ACTIVATION	7.27738e-07	REACTOME_DEVELOPMENTAL_BIOLOGY	3.72697e-10	WNT_UP.V1_DN	5.58949e-08	RESPONSE_TO_BIOTIC_STIMULUS	3.24256e-07	STK33_NOMO_UP	1.25247e-08	WNT_UP.V1_DN	1.19131e-07
POSITIVE_REGULATION_OF_T_CELL_ACTIVATION	3.09223e-07	REACTOME_CD28_CO_STIMULATION	2.35754e-07	REACTOME_TRAF6_MEDIATED_IRF7_ACTIVATION	1.01039e-05	PID_IL8CXCR2_PATHWAY	9.38252e-07	PID_TNFPATHWAY	1.14361e-07	REACTOME_HOST_INTERACTIONS_OF_HIV_FACTORS	5.9359e-10	PID_ILK_PATHWAY	2.55978e-07	POSITIVE_REGULATION_OF_LYMPHOCYTE_ACTIVATION	3.19213e-05	SIG_PIP3_SIGNALING_IN_B_LYMPHOCYTES	5.89626e-08	REACTOME_INTEGRIN_CELL_SURFACE_INTERACTIONS	8.15069e-06	BIOCARTA_STRESS_PATHWAY	4.13392e-07	MULTI_ORGANISM_PROCESS	4.32502e-09	REACTOME_SIGNALING_BY_EGFR_IN_CANCER	3.4746e-06	BIOCARTA_RAS_PATHWAY	1.07011e-08	PID_VEGFR1_2_PATHWAY	2.46449e-08	REACTOME_SEMAPHORIN_INTERACTIONS	5.99976e-06	BIOCARTA_CCR5_PATHWAY	4.30842e-07	BIOCARTA_IGF1R_PATHWAY	4.2373e-07	PID_IL5_PATHWAY	2.29138e-06	PEPTIDYL_TYROSINE_MODIFICATION	7.27738e-07	PID_ER_NONGENOMIC_PATHWAY	4.08978e-10	BIOCARTA_EGF_PATHWAY	6.43447e-08	PID_CMYB_PATHWAY	3.42133e-07	BIOCARTA_MAPK_PATHWAY	1.27548e-08	NEGATIVE_REGULATION_OF_PROGRAMMED_CELL_DEATH	1.1961e-07
REGULATION_OF_CELLULAR_PROTEIN_METABOLIC_PROCESS	3.13786e-07	MACROMOLECULAR_COMPLEX_ASSEMBLY	2.48979e-07	I_KAPPAB_KINASE_NF_KAPPAB_CASCADE	1.17412e-05	RESPONSE_TO_VIRUS	1.05604e-06	KEGG_PATHOGENIC_ESCHERICHIA_COLI_INFECTION	1.21331e-07	KEGG_ADIPOCYTOKINE_SIGNALING_PATHWAY	8.04021e-10	TRANSCRIPTION_FROM_RNA_POLYMERASE_II_PROMOTER	2.55978e-07	PID_AP1_PATHWAY	3.46004e-05	BIOCARTA_RELA_PATHWAY	7.67636e-08	PID_TNFPATHWAY	8.3124e-06	SIG_BCR_SIGNALING_PATHWAY	4.78325e-07	BIOCARTA_RELA_PATHWAY	4.40523e-09	BIOCARTA_ACTINY_PATHWAY	3.58535e-06	PID_P38ALPHABETAPATHWAY	1.1178e-08	REACTOME_ACTIVATED_TLR4_SIGNALLING	2.50321e-08	PID_SMAD2_3NUCLEARPATHWAY	6.69225e-06	BIOCARTA_PML_PATHWAY	4.30842e-07	BIOCARTA_RAS_PATHWAY	4.2373e-07	REACTOME_EARLY_PHASE_OF_HIV_LIFE_CYCLE	2.29138e-06	KEGG_FC_EPSILON_RI_SIGNALING_PATHWAY	7.97034e-07	KEGG_ADHERENS_JUNCTION	4.40918e-10	BIOCARTA_IL10_PATHWAY	6.51122e-08	PID_EPHA_FWDPATHWAY	3.57401e-07	PID_ERBB2ERBB3PATHWAY	1.29773e-08	BIOCARTA_CTL_PATHWAY	1.24898e-07
REACTOME_SIGNALLING_BY_NGF	3.14409e-07	BIOCARTA_NFKB_PATHWAY	2.91417e-07	BIOCARTA_CYTOKINE_PATHWAY	1.22792e-05	BIOCARTA_GLEEVEC_PATHWAY	1.09076e-06	PID_IL3_PATHWAY	1.25094e-07	REACTOME_CD28_DEPENDENT_VAV1_PATHWAY	9.10581e-10	IMMUNE_SYSTEM_DEVELOPMENT	2.6236e-07	POST_TRANSLATIONAL_PROTEIN_MODIFICATION	3.5539e-05	RESPONSE_TO_STRESS	8.12889e-08	PID_INTEGRIN_A4B1_PATHWAY	9.39439e-06	REACTOME_CDK_MEDIATED_PHOSPHORYLATION_AND_REMOVAL_OF_CDC6	4.78325e-07	BIOCARTA_BCR_PATHWAY	4.49981e-09	BIOCARTA_SALMONELLA_PATHWAY	3.68654e-06	PID_AVB3_INTEGRIN_PATHWAY	1.22614e-08	ACTIN_CYTOSKELETON_ORGANIZATION_AND_BIOGENESIS	3.03321e-08	BIOCARTA_INTEGRIN_PATHWAY	6.86478e-06	BIOCARTA_41BB_PATHWAY	4.30842e-07	KEGG_GLIOMA	4.57226e-07	KEGG_CYTOSOLIC_DNA_SENSING_PATHWAY	2.30199e-06	REACTOME_SIGNALLING_BY_NGF	8.83808e-07	REACTOME_IL_7_SIGNALING	5.07856e-10	BIOCARTA_PML_PATHWAY	6.51122e-08	PID_TNFPATHWAY	3.76642e-07	CYCLIN_D1_KE_.V1_DN	1.33565e-08	BIOCARTA_SALMONELLA_PATHWAY	1.24898e-07
PID_ERBB4_PATHWAY	3.17802e-07	PID_INTEGRIN_A4B1_PATHWAY	3.16278e-07	REACTOME_CTLA4_INHIBITORY_SIGNALING	1.68016e-05	BIOCARTA_MPR_PATHWAY	1.18946e-06	REACTOME_INTEGRIN_ALPHAIIB_BETA3_SIGNALING	1.25094e-07	PID_TELOMERASEPATHWAY	1.00747e-09	RESPONSE_TO_OTHER_ORGANISM	2.6236e-07	SA_MMP_CYTOKINE_CONNECTION	4.54784e-05	MACROMOLECULE_BIOSYNTHETIC_PROCESS	8.9853e-08	REACTOME_SIGNAL_REGULATORY_PROTEIN_SIRP_FAMILY_INTERACTIONS	1.0443e-05	RESPONSE_TO_VIRUS	4.78325e-07	KEGG_FOCAL_ADHESION	4.68457e-09	ST_TUMOR_NECROSIS_FACTOR_PATHWAY	4.00516e-06	KEGG_VEGF_SIGNALING_PATHWAY	1.46715e-08	REACTOME_ANTIGEN_PROCESSING_UBIQUITINATION_PROTEASOME_DEGRADATION	3.1898e-08	REACTOME_PECAM1_INTERACTIONS	7.42214e-06	PID_INSULIN_PATHWAY	4.31423e-07	POSITIVE_REGULATION_OF_MULTICELLULAR_ORGANISMAL_PROCESS	4.57226e-07	BIOCARTA_AKT_PATHWAY	2.30718e-06	ST_TUMOR_NECROSIS_FACTOR_PATHWAY	9.71373e-07	REACTOME_CLASS_I_MHC_MEDIATED_ANTIGEN_PROCESSING_PRESENTATION	8.84213e-10	RESPONSE_TO_EXTERNAL_STIMULUS	7.32273e-08	REACTOME_SIGNALLING_BY_NGF	4.14538e-07	BIOCARTA_IGF1_PATHWAY	1.62041e-08	RAS_PROTEIN_SIGNAL_TRANSDUCTION	1.29273e-07
ST_TUMOR_NECROSIS_FACTOR_PATHWAY	3.20937e-07	REACTOME_REGULATION_OF_KIT_SIGNALING	3.37181e-07	CYCLIN_D1_KE_.V1_DN	1.95831e-05	REACTOME_CELL_CYCLE_MITOTIC	1.32204e-06	POSITIVE_REGULATION_OF_SIGNAL_TRANSDUCTION	1.43613e-07	LEUKOCYTE_ACTIVATION	1.00747e-09	PID_P75NTRPATHWAY	2.6671e-07	REACTOME_P130CAS_LINKAGE_TO_MAPK_SIGNALING_FOR_INTEGRINS	4.54784e-05	PID_IL2_STAT5PATHWAY	1.11883e-07	REACTOME_CTLA4_INHIBITORY_SIGNALING	1.04842e-05	POSITIVE_REGULATION_OF_CELLULAR_PROTEIN_METABOLIC_PROCESS	4.97955e-07	INTERPHASE	5.03236e-09	NEGATIVE_REGULATION_OF_DEVELOPMENTAL_PROCESS	4.03523e-06	BIOCARTA_HCMV_PATHWAY	1.5165e-08	REACTOME_NEF_MEDIATES_DOWN_MODULATION_OF_CELL_SURFACE_RECEPTORS_BY_RECRUITING_THEM_TO_CLATHRIN_ADAPTERS	3.24965e-08	REACTOME_IL_6_SIGNALING	7.42214e-06	REGULATION_OF_PROTEIN_METABOLIC_PROCESS	4.57149e-07	BIOCARTA_CDMAC_PATHWAY	4.66127e-07	BIOCARTA_DC_PATHWAY	2.30718e-06	BIOCARTA_ACTINY_PATHWAY	1.00181e-06	REGULATION_OF_TRANSCRIPTIONDNA_DEPENDENT	1.07493e-09	REACTOME_ANTIGEN_PROCESSING_UBIQUITINATION_PROTEASOME_DEGRADATION	7.34438e-08	PID_FAK_PATHWAY	4.41437e-07	PID_TCRCALCIUMPATHWAY	1.63611e-08	REGULATION_OF_LYMPHOCYTE_ACTIVATION	1.39879e-07
PID_RET_PATHWAY	4.12792e-07	PID_MET_PATHWAY	3.46158e-07	PID_MET_PATHWAY	2.04265e-05	SA_MMP_CYTOKINE_CONNECTION	1.406e-06	PID_AP1_PATHWAY	1.51859e-07	CELL_PROLIFERATION_GO_0008283	1.02734e-09	PID_PI3KPLCTRKPATHWAY	2.89716e-07	REACTOME_GRB2_SOS_PROVIDES_LINKAGE_TO_MAPK_SIGNALING_FOR_INTERGRINS_	4.54784e-05	REGULATION_OF_RNA_METABOLIC_PROCESS	1.1296e-07	POSITIVE_REGULATION_OF_T_CELL_ACTIVATION	1.04842e-05	POSITIVE_REGULATION_OF_I_KAPPAB_KINASE_NF_KAPPAB_CASCADE	5.25635e-07	REACTOME_VIF_MEDIATED_DEGRADATION_OF_APOBEC3G	5.08055e-09	ST_B_CELL_ANTIGEN_RECEPTOR	4.86895e-06	BIOCARTA_IL7_PATHWAY	1.5165e-08	POSITIVE_REGULATION_OF_DEVELOPMENTAL_PROCESS	3.4315e-08	PID_IL3_PATHWAY	7.59277e-06	MACROMOLECULAR_COMPLEX_ASSEMBLY	5.03893e-07	BIOCARTA_GATA3_PATHWAY	4.66127e-07	CELLULAR_COMPONENT_ASSEMBLY	2.30718e-06	RAS_PROTEIN_SIGNAL_TRANSDUCTION	1.02918e-06	PID_ERBB2ERBB3PATHWAY	1.08563e-09	REACTOME_TRIF_MEDIATED_TLR3_SIGNALING	8.42644e-08	REACTOME_ER_PHAGOSOME_PATHWAY	4.41437e-07	REACTOME_GAB1_SIGNALOSOME	1.64687e-08	KEGG_CYTOSOLIC_DNA_SENSING_PATHWAY	1.70301e-07
PROTEIN_COMPLEX_ASSEMBLY	4.14217e-07	TRANSMEMBRANE_RECEPTOR_PROTEIN_TYROSINE_KINASE_SIGNALING_PATHWAY	3.46158e-07	TRANSMEMBRANE_RECEPTOR_PROTEIN_TYROSINE_KINASE_SIGNALING_PATHWAY	2.04265e-05	MEL18_DN.V1_UP	1.47124e-06	BIOCARTA_ACTINY_PATHWAY	1.54283e-07	KEGG_GNRH_SIGNALING_PATHWAY	1.11766e-09	BIOCARTA_IL17_PATHWAY	3.26776e-07	E2F1_UP.V1_DN	4.64114e-05	BIOCARTA_NFKB_PATHWAY	1.20002e-07	NEGATIVE_REGULATION_OF_DEVELOPMENTAL_PROCESS	1.155e-05	BIOCARTA_RACCYCD_PATHWAY	5.64085e-07	POSITIVE_REGULATION_OF_IMMUNE_SYSTEM_PROCESS	5.08055e-09	PID_FOXM1PATHWAY	4.86895e-06	BIOCARTA_CCR5_PATHWAY	1.5165e-08	REGULATION_OF_I_KAPPAB_KINASE_NF_KAPPAB_CASCADE	3.45493e-08	REACTOME_DEVELOPMENTAL_BIOLOGY	7.63218e-06	BIOCARTA_IL4_PATHWAY	5.0702e-07	BIOCARTA_RHO_PATHWAY	4.68077e-07	BIOCARTA_RHO_PATHWAY	2.43645e-06	NEGATIVE_REGULATION_OF_METABOLIC_PROCESS	1.09081e-06	BIOCARTA_INSULIN_PATHWAY	1.13344e-09	PID_AMB2_NEUTROPHILS_PATHWAY	9.5047e-08	REGULATION_OF_LYMPHOCYTE_ACTIVATION	4.60511e-07	PID_TGFBRPATHWAY	1.77535e-08	KEGG_PATHOGENIC_ESCHERICHIA_COLI_INFECTION	1.70301e-07
SA_MMP_CYTOKINE_CONNECTION	4.17053e-07	PID_RAC1_PATHWAY	3.49788e-07	BIOCARTA_MPR_PATHWAY	2.3947e-05	BIOCARTA_TPO_PATHWAY	1.47374e-06	REACTOME_CELL_CYCLE_CHECKPOINTS	1.81863e-07	KEGG_MELANOGENESIS	1.11766e-09	REACTOME_TRANSLOCATION_OF_ZAP_70_TO_IMMUNOLOGICAL_SYNAPSE	3.26776e-07	REACTOME_TOLL_RECEPTOR_CASCADES	4.64204e-05	P53_DN.V1_DN	1.23463e-07	RESPONSE_TO_EXTERNAL_STIMULUS	1.2371e-05	PID_IL27PATHWAY	5.64085e-07	BIOCARTA_TCYTOTOXIC_PATHWAY	6.21614e-09	REACTOME_NEGATIVE_REGULATORS_OF_RIG_I_MDA5_SIGNALING	5.234e-06	BIOCARTA_PML_PATHWAY	1.5165e-08	ST_INTEGRIN_SIGNALING_PATHWAY	3.69561e-08	REACTOME_CELL_SURFACE_INTERACTIONS_AT_THE_VASCULAR_WALL	8.31127e-06	PID_FAK_PATHWAY	5.0702e-07	PID_INTEGRIN_A4B1_PATHWAY	4.68077e-07	REGULATION_OF_IMMUNE_RESPONSE	2.43645e-06	KEGG_ADIPOCYTOKINE_SIGNALING_PATHWAY	1.19065e-06	REACTOME_PLATELET_AGGREGATION_PLUG_FORMATION	1.15964e-09	KEGG_CHRONIC_MYELOID_LEUKEMIA	1.00403e-07	PID_DELTANP63PATHWAY	4.60714e-07	KEGG_TYPE_II_DIABETES_MELLITUS	2.20985e-08	REGULATION_OF_RESPONSE_TO_STIMULUS	1.70301e-07
T_CELL_DIFFERENTIATION	4.17053e-07	BIOCARTA_TPO_PATHWAY	4.10812e-07	PID_IL2_PI3KPATHWAY	2.3947e-05	REACTOME_REGULATION_OF_IFNA_SIGNALING	1.47374e-06	LEUKOCYTE_DIFFERENTIATION	1.81863e-07	RESPONSE_TO_OTHER_ORGANISM	1.1662e-09	REACTOME_TRANS_GOLGI_NETWORK_VESICLE_BUDDING	3.46114e-07	POSITIVE_REGULATION_OF_CELLULAR_PROTEIN_METABOLIC_PROCESS	4.7801e-05	ANTI_APOPTOSIS	1.27289e-07	REGULATION_OF_PROTEIN_METABOLIC_PROCESS	1.23761e-05	LYMPHOCYTE_DIFFERENTIATION	5.64085e-07	BIOCARTA_THELPER_PATHWAY	6.21614e-09	PID_KITPATHWAY	5.26007e-06	PID_NFKAPPABATYPICALPATHWAY	1.5165e-08	PID_SMAD2_3NUCLEARPATHWAY	3.69561e-08	MEK_UP.V1_DN	9.54995e-06	REACTOME_ER_PHAGOSOME_PATHWAY	5.0702e-07	POST_TRANSLATIONAL_PROTEIN_MODIFICATION	5.01551e-07	SMALL_GTPASE_MEDIATED_SIGNAL_TRANSDUCTION	2.62134e-06	KEGG_EPITHELIAL_CELL_SIGNALING_IN_HELICOBACTER_PYLORI_INFECTION	1.19065e-06	BIOCARTA_TOLL_PATHWAY	1.66256e-09	P53_DN.V1_DN	1.00403e-07	REGULATION_OF_CELL_PROLIFERATION	4.77362e-07	LEUKOCYTE_DIFFERENTIATION	2.25183e-08	REACTOME_ASPARAGINE_N_LINKED_GLYCOSYLATION	1.71083e-07
PID_EPHRINBREVPATHWAY	4.37145e-07	PID_IL8CXCR2_PATHWAY	4.10812e-07	POSITIVE_REGULATION_OF_T_CELL_PROLIFERATION	2.40502e-05	REGULATION_OF_LYMPHOCYTE_ACTIVATION	1.47587e-06	BIOCARTA_IL17_PATHWAY	1.87826e-07	SIG_INSULIN_RECEPTOR_PATHWAY_IN_CARDIAC_MYOCYTES	1.18262e-09	ENZYME_LINKED_RECEPTOR_PROTEIN_SIGNALING_PATHWAY	3.46916e-07	POSITIVE_REGULATION_OF_RESPONSE_TO_STIMULUS	4.81781e-05	BIOCARTA_PML_PATHWAY	1.35227e-07	PID_SMAD2_3NUCLEARPATHWAY	1.24003e-05	REACTOME_PLATELET_AGGREGATION_PLUG_FORMATION	6.04001e-07	PID_ERBB1_RECEPTOR_PROXIMAL_PATHWAY	6.39802e-09	KEGG_FC_EPSILON_RI_SIGNALING_PATHWAY	5.56281e-06	PID_NETRIN_PATHWAY	1.53473e-08	PID_IL3_PATHWAY	4.06474e-08	REGULATION_OF_T_CELL_ACTIVATION	9.75384e-06	PID_ERBB1_RECEPTOR_PROXIMAL_PATHWAY	5.14439e-07	BIOCARTA_41BB_PATHWAY	7.60081e-07	KEGG_ACUTE_MYELOID_LEUKEMIA	2.65203e-06	PID_AMB2_NEUTROPHILS_PATHWAY	1.26381e-06	BIOCARTA_HCMV_PATHWAY	1.71719e-09	BIOCARTA_CARDIACEGF_PATHWAY	1.10583e-07	POST_TRANSLATIONAL_PROTEIN_MODIFICATION	5.19822e-07	BIOCARTA_AKT_PATHWAY	2.58947e-08	SIG_PIP3_SIGNALING_IN_B_LYMPHOCYTES	1.84645e-07
PID_PDGFRAPATHWAY	4.53262e-07	REACTOME_SMOOTH_MUSCLE_CONTRACTION	4.10812e-07	ST_FAS_SIGNALING_PATHWAY	2.42633e-05	HOMEOSTATIC_PROCESS	1.59921e-06	REGULATION_OF_BIOLOGICAL_QUALITY	2.03555e-07	PID_IL3_PATHWAY	1.18262e-09	REGULATION_OF_SIGNAL_TRANSDUCTION	3.60269e-07	TRANSCRIPTION_FROM_RNA_POLYMERASE_II_PROMOTER	4.81781e-05	PID_NFKAPPABATYPICALPATHWAY	1.35227e-07	REACTOME_RESPONSE_TO_ELEVATED_PLATELET_CYTOSOLIC_CA2_	1.24003e-05	BIOCARTA_ERK5_PATHWAY	6.07492e-07	REACTOME_G1_PHASE	6.39802e-09	PROTEIN_COMPLEX_ASSEMBLY	6.0671e-06	REACTOME_GROWTH_HORMONE_RECEPTOR_SIGNALING	1.59532e-08	REACTOME_INTEGRIN_ALPHAIIB_BETA3_SIGNALING	4.06474e-08	ST_B_CELL_ANTIGEN_RECEPTOR	1.00203e-05	REGULATION_OF_LYMPHOCYTE_ACTIVATION	5.14439e-07	ST_INTEGRIN_SIGNALING_PATHWAY	7.98704e-07	POSITIVE_REGULATION_OF_CELLULAR_PROTEIN_METABOLIC_PROCESS	2.86256e-06	PID_S1P_S1P1_PATHWAY	1.43421e-06	REACTOME_SIGNALING_BY_CONSTITUTIVELY_ACTIVE_EGFR	1.71719e-09	PID_AVB3_INTEGRIN_PATHWAY	1.19106e-07	LYMPHOCYTE_DIFFERENTIATION	5.50084e-07	BIOCARTA_IL6_PATHWAY	2.58947e-08	BIOCARTA_ACTINY_PATHWAY	1.9532e-07
BIOCARTA_MAPK_PATHWAY	4.72218e-07	POSITIVE_REGULATION_OF_LYMPHOCYTE_ACTIVATION	4.10812e-07	REACTOME_RESPONSE_TO_ELEVATED_PLATELET_CYTOSOLIC_CA2_	2.5041e-05	RPS14_DN.V1_UP	2.08034e-06	REACTOME_TOLL_RECEPTOR_CASCADES	2.04289e-07	PID_IL8CXCR1_PATHWAY	1.18262e-09	RESPONSE_TO_STRESS	3.71256e-07	REGULATION_OF_CELLULAR_PROTEIN_METABOLIC_PROCESS	4.83444e-05	BIOCARTA_EGF_PATHWAY	1.52836e-07	BIOCARTA_AKT_PATHWAY	1.37535e-05	REACTOME_REGULATION_OF_SIGNALING_BY_CBL	6.07492e-07	PROTEIN_COMPLEX_ASSEMBLY	6.91097e-09	BIOCARTA_DC_PATHWAY	7.18215e-06	REACTOME_EGFR_DOWNREGULATION	1.59532e-08	BIOCARTA_IL3_PATHWAY	4.43565e-08	PID_VEGFR1_2_PATHWAY	1.00352e-05	RESPONSE_TO_VIRUS	5.20885e-07	BIOCARTA_EPONFKB_PATHWAY	8.37073e-07	PID_ERBB1_DOWNSTREAM_PATHWAY	2.95704e-06	MEL18_DN.V1_UP	1.43686e-06	PID_FGF_PATHWAY	1.82655e-09	POSITIVE_REGULATION_OF_I_KAPPAB_KINASE_NF_KAPPAB_CASCADE	1.33705e-07	RESPONSE_TO_STRESS	5.66471e-07	REACTOME_SIGNALING_BY_INSULIN_RECEPTOR	2.82437e-08	REACTOME_AXON_GUIDANCE	1.9532e-07
MACROMOLECULE_BIOSYNTHETIC_PROCESS	5.26363e-07	REGULATION_OF_SIGNAL_TRANSDUCTION	4.11159e-07	REGULATION_OF_CATALYTIC_ACTIVITY	2.70243e-05	BIOCARTA_RELA_PATHWAY	2.12655e-06	REACTOME_REGULATION_OF_ORNITHINE_DECARBOXYLASE_ODC	2.24053e-07	REACTOME_INTEGRIN_ALPHAIIB_BETA3_SIGNALING	1.18262e-09	ST_GA13_PATHWAY	3.74862e-07	BIOCARTA_BAD_PATHWAY	5.00268e-05	REACTOME_GPVI_MEDIATED_ACTIVATION_CASCADE	1.52836e-07	BIOCARTA_IL6_PATHWAY	1.37535e-05	POSITIVE_REGULATION_OF_PROTEIN_METABOLIC_PROCESS	6.57879e-07	PID_PLK1_PATHWAY	7.21076e-09	REGULATION_OF_MULTICELLULAR_ORGANISMAL_PROCESS	7.85502e-06	KEGG_CYTOKINE_CYTOKINE_RECEPTOR_INTERACTION	1.60511e-08	PID_KITPATHWAY	4.44353e-08	ACTIN_CYTOSKELETON_ORGANIZATION_AND_BIOGENESIS	1.0209e-05	BIOCARTA_VIP_PATHWAY	6.04458e-07	REACTOME_SIGNALING_BY_ERBB2	8.46435e-07	HOMEOSTATIC_PROCESS	3.22468e-06	PID_CDC42_PATHWAY	1.58737e-06	BIOCARTA_NTHI_PATHWAY	1.89341e-09	REACTOME_SIGNALING_BY_SCF_KIT	1.41262e-07	REACTOME_CLASS_I_MHC_MEDIATED_ANTIGEN_PROCESSING_PRESENTATION	5.8204e-07	PID_TELOMERASEPATHWAY	2.82728e-08	RESPONSE_TO_VIRUS	1.9532e-07
REACTOME_CLASS_I_MHC_MEDIATED_ANTIGEN_PROCESSING_PRESENTATION	5.48316e-07	E2F1_UP.V1_DN	4.76862e-07	REACTOME_CELL_SURFACE_INTERACTIONS_AT_THE_VASCULAR_WALL	3.08913e-05	BIOCARTA_CDC42RAC_PATHWAY	2.12655e-06	BIOCARTA_FCER1_PATHWAY	2.33695e-07	KEGG_LONG_TERM_POTENTIATION	1.22532e-09	REACTOME_RESPONSE_TO_ELEVATED_PLATELET_CYTOSOLIC_CA2_	4.09208e-07	CYTOKINE_PRODUCTION	5.24426e-05	REACTOME_CD28_CO_STIMULATION	1.52836e-07	PID_EPHA_FWDPATHWAY	1.38421e-05	KEGG_PROSTATE_CANCER	6.68187e-07	REACTOME_DOWNSTREAM_SIGNAL_TRANSDUCTION	8.243e-09	NEGATIVE_REGULATION_OF_APOPTOSIS	8.5185e-06	KEGG_GAP_JUNCTION	1.88006e-08	PID_ERBB1_RECEPTOR_PROXIMAL_PATHWAY	4.91172e-08	POSITIVE_REGULATION_OF_I_KAPPAB_KINASE_NF_KAPPAB_CASCADE	1.15097e-05	BIOCARTA_BAD_PATHWAY	6.04458e-07	KEGG_RIG_I_LIKE_RECEPTOR_SIGNALING_PATHWAY	8.70061e-07	MACROMOLECULAR_COMPLEX_ASSEMBLY	3.31771e-06	PID_AP1_PATHWAY	1.58737e-06	BIOCARTA_NFKB_PATHWAY	1.89341e-09	ST_FAS_SIGNALING_PATHWAY	1.59586e-07	REACTOME_REGULATION_OF_SIGNALING_BY_CBL	5.9358e-07	BIOCARTA_RELA_PATHWAY	2.83098e-08	PID_CDC42_PATHWAY	2.15569e-07
PROTEIN_AMINO_ACID_PHOSPHORYLATION	5.62035e-07	PID_AP1_PATHWAY	5.16853e-07	MACROMOLECULAR_COMPLEX_ASSEMBLY	3.11414e-05	REACTOME_REGULATION_OF_KIT_SIGNALING	2.12655e-06	PID_FASPATHWAY	2.33695e-07	BIOCARTA_IGF1_PATHWAY	1.25089e-09	REACTOME_CTLA4_INHIBITORY_SIGNALING	4.33454e-07	REGULATION_OF_RESPONSE_TO_STIMULUS	5.77571e-05	REACTOME_MITOTIC_G1_G1_S_PHASES	1.52836e-07	KEGG_SMALL_CELL_LUNG_CANCER	1.52134e-05	PID_AJDISS_2PATHWAY	6.9787e-07	BIOCARTA_ARF_PATHWAY	8.52563e-09	PHOSPHORYLATION	8.5185e-06	REACTOME_SIGNALING_BY_INSULIN_RECEPTOR	2.09409e-08	KEGG_CHRONIC_MYELOID_LEUKEMIA	5.25597e-08	REACTOME_IL_7_SIGNALING	1.2779e-05	ST_INTERLEUKIN_4_PATHWAY	6.04458e-07	REACTOME_L1CAM_INTERACTIONS	9.08919e-07	POSITIVE_REGULATION_OF_CELLULAR_METABOLIC_PROCESS	3.37804e-06	RESPONSE_TO_STRESS	1.80405e-06	PID_P73PATHWAY	1.94121e-09	PID_EPOPATHWAY	1.64821e-07	BIOCARTA_TOLL_PATHWAY	7.45702e-07	REACTOME_CD28_DEPENDENT_VAV1_PATHWAY	3.00659e-08	PID_VEGFR1_2_PATHWAY	2.15569e-07
REACTOME_PECAM1_INTERACTIONS	5.65365e-07	BIOCARTA_PML_PATHWAY	5.32152e-07	KEGG_NEUROTROPHIN_SIGNALING_PATHWAY	3.16423e-05	REACTOME_SIGNALLING_BY_NGF	2.34865e-06	PROTEIN_COMPLEX_ASSEMBLY	2.58656e-07	BIOCARTA_IL12_PATHWAY	1.25089e-09	REACTOME_AXON_GUIDANCE	4.51438e-07	PID_AVB3_INTEGRIN_PATHWAY	5.79278e-05	HOMEOSTATIC_PROCESS	1.52836e-07	REACTOME_EXTRINSIC_PATHWAY_FOR_APOPTOSIS	1.58483e-05	REACTOME_REGULATION_OF_ORNITHINE_DECARBOXYLASE_ODC	6.9787e-07	REACTOME_SIGNALING_BY_CONSTITUTIVELY_ACTIVE_EGFR	8.52563e-09	BIOCARTA_PDGF_PATHWAY	8.62469e-06	REGULATION_OF_BIOLOGICAL_QUALITY	2.1667e-08	CYTOSKELETON_ORGANIZATION_AND_BIOGENESIS	5.5312e-08	REGULATION_OF_TRANSCRIPTIONDNA_DEPENDENT	1.45196e-05	LYMPHOCYTE_DIFFERENTIATION	6.04458e-07	PID_TNFPATHWAY	9.24488e-07	BIOCARTA_IL3_PATHWAY	3.50638e-06	KEGG_PANCREATIC_CANCER	1.82945e-06	REGULATION_OF_RNA_METABOLIC_PROCESS	1.94121e-09	BIOCARTA_RACCYCD_PATHWAY	1.72183e-07	SIG_IL4RECEPTOR_IN_B_LYPHOCYTES	7.45702e-07	PID_EPHRINBREVPATHWAY	3.386e-08	BIOCARTA_IL17_PATHWAY	2.30137e-07
REACTOME_IL_6_SIGNALING	5.65365e-07	ACTIVATION_OF_IMMUNE_RESPONSE	5.32152e-07	PID_ANGIOPOIETINRECEPTOR_PATHWAY	3.20707e-05	LEF1_UP.V1_UP	2.35352e-06	KEGG_CHRONIC_MYELOID_LEUKEMIA	2.92503e-07	BIOCARTA_RELA_PATHWAY	1.54458e-09	ST_TUMOR_NECROSIS_FACTOR_PATHWAY	4.73794e-07	POSITIVE_REGULATION_OF_PROTEIN_METABOLIC_PROCESS	5.79278e-05	PID_CDC42_PATHWAY	1.54649e-07	PID_ERBB1_RECEPTOR_PROXIMAL_PATHWAY	1.67992e-05	ST_PHOSPHOINOSITIDE_3_KINASE_PATHWAY	7.58143e-07	REACTOME_REGULATION_OF_MRNA_STABILITY_BY_PROTEINS_THAT_BIND_AU_RICH_ELEMENTS	9.1551e-09	POST_TRANSLATIONAL_PROTEIN_MODIFICATION	8.62469e-06	REACTOME_ACTIVATED_TLR4_SIGNALLING	2.17313e-08	PID_MYC_REPRESSPATHWAY	5.78303e-08	PID_EPHRINBREVPATHWAY	1.56455e-05	REGULATION_OF_CELL_PROLIFERATION	6.08095e-07	REGULATION_OF_BIOLOGICAL_QUALITY	9.51413e-07	SA_MMP_CYTOKINE_CONNECTION	3.50638e-06	PID_IL5_PATHWAY	1.98368e-06	PID_ERBB4_PATHWAY	2.28554e-09	PID_IL27PATHWAY	1.72183e-07	PID_GLYPICAN_1PATHWAY	7.45702e-07	KEGG_RENAL_CELL_CARCINOMA	4.11471e-08	POST_TRANSLATIONAL_PROTEIN_MODIFICATION	2.63525e-07
PID_NEPHRIN_NEPH1_PATHWAY	5.80295e-07	POSITIVE_REGULATION_OF_CELL_PROLIFERATION	5.45439e-07	NEGATIVE_REGULATION_OF_APOPTOSIS	3.29877e-05	KEGG_MAPK_SIGNALING_PATHWAY	2.95721e-06	REGULATION_OF_MULTICELLULAR_ORGANISMAL_PROCESS	3.0455e-07	BIOCARTA_IL22BP_PATHWAY	1.54458e-09	REACTOME_HIV_INFECTION	4.80022e-07	SIG_IL4RECEPTOR_IN_B_LYPHOCYTES	6.16162e-05	REGULATION_OF_I_KAPPAB_KINASE_NF_KAPPAB_CASCADE	1.75022e-07	POSITIVE_REGULATION_OF_CELLULAR_METABOLIC_PROCESS	1.72257e-05	REACTOME_SCF_BETA_TRCP_MEDIATED_DEGRADATION_OF_EMI1	8.50724e-07	KEGG_ENDOCYTOSIS	9.2758e-09	NEGATIVE_REGULATION_OF_PROGRAMMED_CELL_DEATH	9.19299e-06	REACTOME_SEMAPHORIN_INTERACTIONS	2.20371e-08	T_CELL_ACTIVATION	5.85136e-08	KEGG_CHRONIC_MYELOID_LEUKEMIA	1.65158e-05	BIOCARTA_PTEN_PATHWAY	6.43455e-07	BIOCARTA_PPARA_PATHWAY	9.71036e-07	PROTEIN_AMINO_ACID_PHOSPHORYLATION	3.66876e-06	BIOCARTA_AKT_PATHWAY	1.98421e-06	REGULATION_OF_MOLECULAR_FUNCTION	2.64314e-09	REGULATION_OF_MOLECULAR_FUNCTION	1.72183e-07	REACTOME_ACTIVATED_TLR4_SIGNALLING	8.36922e-07	REACTOME_NFKB_AND_MAP_KINASES_ACTIVATION_MEDIATED_BY_TLR4_SIGNALING_REPERTOIRE	4.11471e-08	CAMP_UP.V1_UP	2.90601e-07
PID_MYC_REPRESSPATHWAY	6.10262e-07	PID_TNFPATHWAY	5.85554e-07	REACTOME_TRAF3_DEPENDENT_IRF_ACTIVATION_PATHWAY	3.52188e-05	POST_TRANSLATIONAL_PROTEIN_MODIFICATION	3.42017e-06	POSITIVE_REGULATION_OF_CELL_PROLIFERATION	3.3676e-07	PHOSPHORYLATION	1.77422e-09	PID_AJDISS_2PATHWAY	4.88115e-07	PID_GLYPICAN_1PATHWAY	6.16162e-05	SA_B_CELL_RECEPTOR_COMPLEXES	1.77007e-07	CELLULAR_CATION_HOMEOSTASIS	1.77195e-05	REACTOME_ACTIVATED_TLR4_SIGNALLING	8.54338e-07	ST_TUMOR_NECROSIS_FACTOR_PATHWAY	9.2758e-09	BIOCARTA_IL3_PATHWAY	9.5498e-06	BIOCARTA_ASBCELL_PATHWAY	2.25232e-08	SIG_PIP3_SIGNALING_IN_B_LYMPHOCYTES	6.71428e-08	BIOCARTA_CYTOKINE_PATHWAY	1.77687e-05	PID_PI3KPLCTRKPATHWAY	6.43455e-07	REGULATION_OF_MULTICELLULAR_ORGANISMAL_PROCESS	9.71036e-07	POSITIVE_REGULATION_OF_PROTEIN_METABOLIC_PROCESS	3.67148e-06	BIOCARTA_DC_PATHWAY	1.98421e-06	BIOCARTA_CXCR4_PATHWAY	3.0926e-09	BIOCARTA_TOB1_PATHWAY	1.78897e-07	BIOCARTA_TID_PATHWAY	8.96802e-07	REACTOME_SIGNALING_BY_FGFR	4.2536e-08	POSITIVE_REGULATION_OF_CELLULAR_METABOLIC_PROCESS	2.92774e-07
BIOCARTA_GLEEVEC_PATHWAY	6.52125e-07	KEGG_ACUTE_MYELOID_LEUKEMIA	5.98166e-07	NEGATIVE_REGULATION_OF_PROGRAMMED_CELL_DEATH	3.52188e-05	POSITIVE_REGULATION_OF_RESPONSE_TO_STIMULUS	3.44577e-06	PID_ANGIOPOIETINRECEPTOR_PATHWAY	3.4206e-07	BIOCARTA_ERK_PATHWAY	1.83661e-09	SA_MMP_CYTOKINE_CONNECTION	5.66735e-07	ANTI_APOPTOSIS	6.16162e-05	BIOCARTA_PDGF_PATHWAY	2.12064e-07	ION_HOMEOSTASIS	1.91827e-05	PID_TRKRPATHWAY	8.66271e-07	PID_NFKAPPABCANONICALPATHWAY	1.09687e-08	KEGG_RIG_I_LIKE_RECEPTOR_SIGNALING_PATHWAY	9.573e-06	BIOCARTA_TCYTOTOXIC_PATHWAY	2.25232e-08	BIOCARTA_IL4_PATHWAY	7.81928e-08	BIOCARTA_ACTINY_PATHWAY	1.77687e-05	REACTOME_GAB1_SIGNALOSOME	6.43455e-07	WNT_UP.V1_DN	9.96534e-07	P53_DN.V1_DN	4.06573e-06	BIOCARTA_IL6_PATHWAY	1.98421e-06	PID_RET_PATHWAY	3.17231e-09	POSITIVE_REGULATION_OF_CELLULAR_METABOLIC_PROCESS	1.82699e-07	BIOCARTA_EPO_PATHWAY	8.96802e-07	PID_AR_NONGENOMIC_PATHWAY	4.78529e-08	BIOCARTA_IL12_PATHWAY	2.96222e-07
ACTIN_CYTOSKELETON_ORGANIZATION_AND_BIOGENESIS	6.77968e-07	BIOCARTA_IL4_PATHWAY	6.06846e-07	BIOCARTA_TOLL_PATHWAY	4.12355e-05	BIOCARTA_MAPK_PATHWAY	3.83671e-06	BIOCARTA_AKT_PATHWAY	3.51002e-07	REACTOME_RESPONSE_TO_ELEVATED_PLATELET_CYTOSOLIC_CA2_	2.05833e-09	PID_FOXOPATHWAY	6.05227e-07	PID_P73PATHWAY	7.08994e-05	BIOCARTA_STRESS_PATHWAY	2.64946e-07	REACTOME_PLATELET_AGGREGATION_PLUG_FORMATION	2.01677e-05	REACTOME_CYCLIN_E_ASSOCIATED_EVENTS_DURING_G1_S_TRANSITION_	8.66271e-07	PID_GMCSF_PATHWAY	1.27469e-08	PID_AP1_PATHWAY	9.573e-06	BIOCARTA_THELPER_PATHWAY	2.25232e-08	BIOCARTA_RELA_PATHWAY	8.28161e-08	REGULATION_OF_RNA_METABOLIC_PROCESS	2.08826e-05	REACTOME_PLATELET_AGGREGATION_PLUG_FORMATION	6.43455e-07	PID_ERBB1_RECEPTOR_PROXIMAL_PATHWAY	1.03298e-06	SA_B_CELL_RECEPTOR_COMPLEXES	4.16297e-06	REACTOME_RIG_I_MDA5_MEDIATED_INDUCTION_OF_IFN_ALPHA_BETA_PATHWAYS	2.07732e-06	BIOCARTA_NGF_PATHWAY	3.17853e-09	PID_LYSOPHOSPHOLIPID_PATHWAY	1.87745e-07	PID_FASPATHWAY	9.38708e-07	REACTOME_SIGNALING_BY_CONSTITUTIVELY_ACTIVE_EGFR	5.05565e-08	POSITIVE_REGULATION_OF_T_CELL_ACTIVATION	2.96222e-07
REGULATION_OF_CELL_PROLIFERATION	7.14669e-07	RESPONSE_TO_VIRUS	7.22186e-07	BIOCARTA_FCER1_PATHWAY	4.92199e-05	REACTOME_PECAM1_INTERACTIONS	3.98841e-06	POST_TRANSLATIONAL_PROTEIN_MODIFICATION	3.66462e-07	REACTOME_TRIF_MEDIATED_TLR3_SIGNALING	2.33445e-09	REACTOME_ANTIGEN_PROCESSING_CROSS_PRESENTATION	6.05227e-07	BIOCARTA_41BB_PATHWAY	8.38685e-05	LYMPHOCYTE_ACTIVATION	2.64946e-07	CHEMICAL_HOMEOSTASIS	2.27698e-05	BIOCARTA_FCER1_PATHWAY	9.52114e-07	PID_AURORA_A_PATHWAY	1.39516e-08	BIOCARTA_CTCF_PATHWAY	9.65806e-06	REACTOME_SIGNAL_REGULATORY_PROTEIN_SIRP_FAMILY_INTERACTIONS	2.25232e-08	BIOCARTA_IL6_PATHWAY	8.41499e-08	REGULATION_OF_I_KAPPAB_KINASE_NF_KAPPAB_CASCADE	2.15195e-05	PID_CERAMIDE_PATHWAY	7.66993e-07	REGULATION_OF_LYMPHOCYTE_ACTIVATION	1.03298e-06	REACTOME_GROWTH_HORMONE_RECEPTOR_SIGNALING	4.16297e-06	SMALL_GTPASE_MEDIATED_SIGNAL_TRANSDUCTION	2.15049e-06	BIOCARTA_ERK5_PATHWAY	3.17853e-09	REGULATION_OF_IMMUNE_SYSTEM_PROCESS	1.87745e-07	POSITIVE_REGULATION_OF_IMMUNE_RESPONSE	9.96525e-07	PID_EPHBFWDPATHWAY	5.3182e-08	NEGATIVE_REGULATION_OF_DEVELOPMENTAL_PROCESS	3.41615e-07
REGULATION_OF_IMMUNE_RESPONSE	7.70678e-07	LTE2_UP.V1_DN	7.63418e-07	PID_FASPATHWAY	4.92199e-05	REACTOME_IL_6_SIGNALING	3.98841e-06	PID_IFNGPATHWAY	3.85476e-07	BIOCARTA_HDAC_PATHWAY	2.83751e-09	PID_RET_PATHWAY	6.18904e-07	PID_NFKAPPABATYPICALPATHWAY	8.38685e-05	PROTEIN_LOCALIZATION	2.80591e-07	SA_B_CELL_RECEPTOR_COMPLEXES	2.28232e-05	REACTOME_REGULATION_OF_MITOTIC_CELL_CYCLE	9.901e-07	HEMOPOIESIS	1.41822e-08	PID_CMYB_PATHWAY	1.02599e-05	BIOCARTA_SPRY_PATHWAY	2.51644e-08	BIOCARTA_MAPK_PATHWAY	8.43601e-08	I_KAPPAB_KINASE_NF_KAPPAB_CASCADE	2.34308e-05	SIG_IL4RECEPTOR_IN_B_LYPHOCYTES	8.16238e-07	RESPONSE_TO_EXTERNAL_STIMULUS	1.11238e-06	REACTOME_REGULATION_OF_IFNA_SIGNALING	4.16297e-06	ACTIN_CYTOSKELETON_ORGANIZATION_AND_BIOGENESIS	2.16916e-06	REACTOME_SIGNALING_BY_FGFR1_FUSION_MUTANTS	3.17853e-09	PID_HIVNEFPATHWAY	2.17179e-07	REGULATION_OF_T_CELL_ACTIVATION	9.96525e-07	CELLULAR_LOCALIZATION	5.33781e-08	BIOCARTA_IL3_PATHWAY	4.05122e-07
REACTOME_DOWNSTREAM_SIGNAL_TRANSDUCTION	8.00198e-07	REACTOME_DEVELOPMENTAL_BIOLOGY	7.79905e-07	BIOCARTA_IL3_PATHWAY	5.10209e-05	PID_RAC1_PATHWAY	4.03033e-06	REACTOME_PECAM1_INTERACTIONS	4.63978e-07	KEGG_SMALL_CELL_LUNG_CANCER	3.01034e-09	PID_ECADHERIN_NASCENTAJ_PATHWAY	6.18904e-07	ACTIVATION_OF_IMMUNE_RESPONSE	8.38685e-05	ENZYME_LINKED_RECEPTOR_PROTEIN_SIGNALING_PATHWAY	3.05147e-07	ADAPTIVE_IMMUNE_RESPONSE_GO_0002460	2.28232e-05	BIOCARTA_INFLAM_PATHWAY	9.95129e-07	BIOCARTA_CTL_PATHWAY	1.45677e-08	POSITIVE_REGULATION_OF_CELLULAR_METABOLIC_PROCESS	1.04167e-05	T_CELL_ACTIVATION	3.03268e-08	POSITIVE_REGULATION_OF_I_KAPPAB_KINASE_NF_KAPPAB_CASCADE	8.43601e-08	BIOCARTA_PDGF_PATHWAY	2.36752e-05	BIOCARTA_MET_PATHWAY	8.18223e-07	KEGG_TYPE_II_DIABETES_MELLITUS	1.11573e-06	POSITIVE_REGULATION_OF_LYMPHOCYTE_ACTIVATION	4.16297e-06	REACTOME_TRIF_MEDIATED_TLR3_SIGNALING	2.36321e-06	CYCLIN_D1_KE_.V1_DN	3.28714e-09	REACTOME_DEVELOPMENTAL_BIOLOGY	2.42533e-07	CELLULAR_COMPONENT_ASSEMBLY	1.04837e-06	REACTOME_CLASS_I_MHC_MEDIATED_ANTIGEN_PROCESSING_PRESENTATION	5.65939e-08	SA_MMP_CYTOKINE_CONNECTION	4.05122e-07
REGULATION_OF_PROTEIN_METABOLIC_PROCESS	8.24707e-07	ST_INTERLEUKIN_4_PATHWAY	7.86419e-07	HOMEOSTATIC_PROCESS	5.42371e-05	BIOCARTA_P38MAPK_PATHWAY	4.1463e-06	REACTOME_NFKB_IS_ACTIVATED_AND_SIGNALS_SURVIVAL	4.63978e-07	REACTOME_CELL_SURFACE_INTERACTIONS_AT_THE_VASCULAR_WALL	3.01034e-09	PID_EPHRINBREVPATHWAY	6.37344e-07	PID_S1P_S1P3_PATHWAY	9.28227e-05	REACTOME_DNA_REPLICATION	3.55356e-07	CATION_HOMEOSTASIS	2.28232e-05	BIOCARTA_ERK_PATHWAY	9.95129e-07	SA_REG_CASCADE_OF_CYCLIN_EXPR	1.45677e-08	SA_B_CELL_RECEPTOR_COMPLEXES	1.30827e-05	PID_FGF_PATHWAY	3.11068e-08	ST_TUMOR_NECROSIS_FACTOR_PATHWAY	8.55588e-08	PID_INTEGRIN_A4B1_PATHWAY	2.36752e-05	BIOCARTA_TOLL_PATHWAY	8.18223e-07	BIOCARTA_RACCYCD_PATHWAY	1.12334e-06	PID_IL6_7PATHWAY	4.56595e-06	POSITIVE_REGULATION_OF_CELLULAR_PROTEIN_METABOLIC_PROCESS	2.36321e-06	P53_DN.V1_DN	3.28714e-09	REACTOME_IL_RECEPTOR_SHC_SIGNALING	2.4415e-07	REGULATION_OF_I_KAPPAB_KINASE_NF_KAPPAB_CASCADE	1.05429e-06	REACTOME_TRIF_MEDIATED_TLR3_SIGNALING	5.85979e-08	T_CELL_DIFFERENTIATION	4.05122e-07
REACTOME_GROWTH_HORMONE_RECEPTOR_SIGNALING	9.26413e-07	LYMPHOCYTE_DIFFERENTIATION	7.86419e-07	ST_INTERLEUKIN_4_PATHWAY	5.90301e-05	POSITIVE_REGULATION_OF_IMMUNE_RESPONSE	4.37548e-06	REACTOME_CELL_CYCLE_MITOTIC	5.3241e-07	BIOCARTA_IL10_PATHWAY	3.0595e-09	ACTIN_FILAMENT_BASED_PROCESS	7.31195e-07	REGULATION_OF_PROTEIN_METABOLIC_PROCESS	9.28227e-05	BIOCARTA_TOB1_PATHWAY	3.71656e-07	BIOCARTA_RANKL_PATHWAY	2.31732e-05	BIOCARTA_GH_PATHWAY	9.95129e-07	REACTOME_REGULATION_OF_IFNG_SIGNALING	1.45677e-08	REACTOME_REGULATION_OF_IFNA_SIGNALING	1.30827e-05	PID_PI3KCIAKTPATHWAY	3.75609e-08	PID_P73PATHWAY	8.94054e-08	REACTOME_CD28_DEPENDENT_PI3K_AKT_SIGNALING	2.36752e-05	RESPONSE_TO_EXTERNAL_STIMULUS	8.43253e-07	BIOCARTA_PTEN_PATHWAY	1.12334e-06	POSITIVE_REGULATION_OF_METABOLIC_PROCESS	5.08063e-06	PID_ALPHASYNUCLEIN_PATHWAY	2.6373e-06	PID_HES_HEYPATHWAY	3.32563e-09	PID_RHOA_PATHWAY	2.51609e-07	REACTOME_INTEGRIN_CELL_SURFACE_INTERACTIONS	1.10529e-06	REACTOME_DOWNSTREAM_SIGNALING_OF_ACTIVATED_FGFR	5.87745e-08	REGULATION_OF_BIOLOGICAL_QUALITY	4.07903e-07
REACTOME_REGULATION_OF_IFNA_SIGNALING	9.26413e-07	REGULATION_OF_MOLECULAR_FUNCTION	9.78243e-07	PEPTIDYL_TYROSINE_PHOSPHORYLATION	5.90301e-05	REACTOME_METABOLISM_OF_RNA	4.44075e-06	BIOCARTA_TPO_PATHWAY	7.46064e-07	BIOCARTA_41BB_PATHWAY	3.0595e-09	SIG_INSULIN_RECEPTOR_PATHWAY_IN_CARDIAC_MYOCYTES	7.33701e-07	PTEN_DN.V1_DN	9.83181e-05	KEGG_MAPK_SIGNALING_PATHWAY	3.82074e-07	REACTOME_PROLACTIN_RECEPTOR_SIGNALING	2.31732e-05	REACTOME_DESTABILIZATION_OF_MRNA_BY_AUF1_HNRNP_D0	9.95129e-07	DNA_METABOLIC_PROCESS	1.487e-08	BIOCARTA_HIVNEF_PATHWAY	1.38533e-05	REACTOME_REGULATION_OF_MRNA_STABILITY_BY_PROTEINS_THAT_BIND_AU_RICH_ELEMENTS	3.75609e-08	BIOCARTA_TOLL_PATHWAY	8.96588e-08	REACTOME_CTLA4_INHIBITORY_SIGNALING	2.36752e-05	REGULATION_OF_CELLULAR_PROTEIN_METABOLIC_PROCESS	8.49631e-07	BIOCARTA_TNFR2_PATHWAY	1.12334e-06	BIOCARTA_CDC42RAC_PATHWAY	5.2531e-06	RPS14_DN.V1_UP	2.82355e-06	RESPONSE_TO_OTHER_ORGANISM	3.40454e-09	PID_TNFPATHWAY	2.51609e-07	POSITIVE_REGULATION_OF_RESPONSE_TO_STIMULUS	1.16535e-06	BIOCARTA_CXCR4_PATHWAY	6.0128e-08	KEGG_CHRONIC_MYELOID_LEUKEMIA	4.12809e-07
BIOCARTA_PML_PATHWAY	1.09733e-06	PROTEIN_AMINO_ACID_PHOSPHORYLATION	1.05586e-06	LOCOMOTORY_BEHAVIOR	5.97172e-05	BIOCARTA_TNFR2_PATHWAY	4.49346e-06	REACTOME_REGULATION_OF_IFNA_SIGNALING	7.46064e-07	SA_PTEN_PATHWAY	3.0595e-09	REACTOME_GOLGI_ASSOCIATED_VESICLE_BIOGENESIS	7.33701e-07	PID_MET_PATHWAY	0.000104541	REGULATION_OF_MOLECULAR_FUNCTION	3.82074e-07	TRANSCRIPTION_FROM_RNA_POLYMERASE_II_PROMOTER	2.32997e-05	REACTOME_VIF_MEDIATED_DEGRADATION_OF_APOBEC3G	9.95129e-07	BIOCARTA_TNFR2_PATHWAY	1.57061e-08	PROTEIN_AMINO_ACID_PHOSPHORYLATION	1.48045e-05	REACTOME_MYD88_MAL_CASCADE_INITIATED_ON_PLASMA_MEMBRANE	3.75609e-08	PID_EPHRINBREVPATHWAY	1.22419e-07	CHEMICAL_HOMEOSTASIS	2.36752e-05	REGULATION_OF_SIGNAL_TRANSDUCTION	9.40828e-07	REACTOME_ER_PHAGOSOME_PATHWAY	1.12334e-06	REACTOME_REGULATION_OF_KIT_SIGNALING	5.2531e-06	PROTEIN_AMINO_ACID_PHOSPHORYLATION	2.83344e-06	MULTI_ORGANISM_PROCESS	3.67981e-09	PID_P53DOWNSTREAMPATHWAY	2.59864e-07	REACTOME_NEF_MEDIATES_DOWN_MODULATION_OF_CELL_SURFACE_RECEPTORS_BY_RECRUITING_THEM_TO_CLATHRIN_ADAPTERS	1.30686e-06	SA_B_CELL_RECEPTOR_COMPLEXES	6.0128e-08	POSITIVE_REGULATION_OF_METABOLIC_PROCESS	4.89581e-07
BIOCARTA_41BB_PATHWAY	1.09733e-06	PID_IL8CXCR1_PATHWAY	1.07896e-06	REACTOME_TRIF_MEDIATED_TLR3_SIGNALING	6.01157e-05	REACTOME_REGULATION_OF_SIGNALING_BY_CBL	4.49346e-06	PID_RAC1_PATHWAY	7.64177e-07	PID_AVB3_INTEGRIN_PATHWAY	3.49635e-09	REACTOME_IL_6_SIGNALING	7.33701e-07	REACTOME_SIGNALING_BY_FGFR1_FUSION_MUTANTS	0.000110943	PID_IL2_PI3KPATHWAY	3.90998e-07	POSITIVE_REGULATION_OF_METABOLIC_PROCESS	2.41701e-05	REGULATION_OF_T_CELL_ACTIVATION	9.95129e-07	NEGATIVE_REGULATION_OF_CELLULAR_METABOLIC_PROCESS	1.61727e-08	REACTOME_METABOLISM_OF_AMINO_ACIDS_AND_DERIVATIVES	1.56534e-05	LEUKOCYTE_ACTIVATION	3.75609e-08	JAK_STAT_CASCADE	1.22419e-07	REGULATION_OF_IMMUNE_RESPONSE	2.36752e-05	KEGG_PHOSPHATIDYLINOSITOL_SIGNALING_SYSTEM	9.5033e-07	REACTOME_SIGNALING_BY_FGFR1_FUSION_MUTANTS	1.12334e-06	ADAPTIVE_IMMUNE_RESPONSE	5.54932e-06	REGULATION_OF_TRANSCRIPTIONDNA_DEPENDENT	2.8564e-06	BIOCARTA_RHO_PATHWAY	4.36573e-09	KEGG_FC_EPSILON_RI_SIGNALING_PATHWAY	2.61993e-07	ST_TUMOR_NECROSIS_FACTOR_PATHWAY	1.31437e-06	P53_DN.V1_DN	6.18475e-08	BIOCARTA_P38MAPK_PATHWAY	5.10903e-07
POSITIVE_REGULATION_OF_CELLULAR_METABOLIC_PROCESS	1.09733e-06	BIOCARTA_TOLL_PATHWAY	1.12147e-06	CELLULAR_COMPONENT_ASSEMBLY	6.58032e-05	TRANSCRIPTION_FROM_RNA_POLYMERASE_II_PROMOTER	4.49762e-06	TRANSMEMBRANE_RECEPTOR_PROTEIN_TYROSINE_KINASE_SIGNALING_PATHWAY	8.49969e-07	LEUKOCYTE_DIFFERENTIATION	3.51292e-09	PID_EPHBFWDPATHWAY	7.839e-07	NEGATIVE_REGULATION_OF_APOPTOSIS	0.000110943	REGULATION_OF_PROTEIN_METABOLIC_PROCESS	4.40747e-07	PID_FASPATHWAY	2.84262e-05	REACTOME_INTEGRIN_CELL_SURFACE_INTERACTIONS	1.11329e-06	REACTOME_ANTIVIRAL_MECHANISM_BY_IFN_STIMULATED_GENES	1.6674e-08	POSITIVE_REGULATION_OF_METABOLIC_PROCESS	1.60682e-05	NEGATIVE_REGULATION_OF_DEVELOPMENTAL_PROCESS	3.75609e-08	KEGG_ADIPOCYTOKINE_SIGNALING_PATHWAY	1.26807e-07	IL2_UP.V1_UP	2.42447e-05	BIOCARTA_EPO_PATHWAY	9.5033e-07	BIOCARTA_FMLP_PATHWAY	1.29675e-06	MTOR_UP.N4.V1_UP	6.04164e-06	POSITIVE_REGULATION_OF_PROTEIN_METABOLIC_PROCESS	3.07431e-06	REGULATION_OF_IMMUNE_RESPONSE	4.36573e-09	RESPONSE_TO_OTHER_ORGANISM	2.61993e-07	REACTOME_SEMAPHORIN_INTERACTIONS	1.34347e-06	REGULATION_OF_IMMUNE_RESPONSE	6.508e-08	PID_IFNGPATHWAY	5.10903e-07
BIOCARTA_IL4_PATHWAY	1.14067e-06	BIOCARTA_GCR_PATHWAY	1.24387e-06	REGULATION_OF_T_CELL_PROLIFERATION	7.08486e-05	POSITIVE_REGULATION_OF_CELLULAR_PROTEIN_METABOLIC_PROCESS	5.14664e-06	KEGG_ADIPOCYTOKINE_SIGNALING_PATHWAY	8.75197e-07	REACTOME_TRAF6_MEDIATED_INDUCTION_OF_NFKB_AND_MAP_KINASES_UPON_TLR7_8_OR_9_ACTIVATION	4.28139e-09	PROTEIN_COMPLEX_ASSEMBLY	8.30853e-07	BEHAVIOR	0.000110943	CHEMICAL_HOMEOSTASIS	4.40747e-07	ADAPTIVE_IMMUNE_RESPONSE	2.88283e-05	EGFR_UP.V1_UP	1.21329e-06	KEGG_REGULATION_OF_ACTIN_CYTOSKELETON	1.69313e-08	REGULATION_OF_BIOLOGICAL_QUALITY	1.60898e-05	PID_RHOA_PATHWAY	3.81535e-08	PROTEIN_TRANSPORT	1.37702e-07	ACTIN_FILAMENT_BASED_PROCESS	2.48681e-05	PID_P73PATHWAY	9.5033e-07	PHOSPHORYLATION	1.29675e-06	NEGATIVE_REGULATION_OF_DEVELOPMENTAL_PROCESS	6.46031e-06	BIOCARTA_MPR_PATHWAY	3.31167e-06	CELLULAR_COMPONENT_ASSEMBLY	4.70656e-09	SIG_PIP3_SIGNALING_IN_B_LYMPHOCYTES	2.83321e-07	REGULATION_OF_MOLECULAR_FUNCTION	1.34347e-06	PID_ERBB1_INTERNALIZATION_PATHWAY	6.82488e-08	BIOCARTA_EGF_PATHWAY	5.74634e-07
REACTOME_IL_7_SIGNALING	1.14067e-06	REGULATION_OF_CELLULAR_PROTEIN_METABOLIC_PROCESS	1.45201e-06	PID_IL3_PATHWAY	7.25629e-05	REGULATION_OF_RESPONSE_TO_STIMULUS	5.36816e-06	BIOCARTA_IL4_PATHWAY	9.679e-07	PID_HIF1_TFPATHWAY	4.61446e-09	PID_AVB3_OPN_PATHWAY	8.49839e-07	NEGATIVE_REGULATION_OF_PROGRAMMED_CELL_DEATH	0.00011789	POSITIVE_REGULATION_OF_I_KAPPAB_KINASE_NF_KAPPAB_CASCADE	4.43612e-07	KEGG_NON_SMALL_CELL_LUNG_CANCER	3.04047e-05	CYTOSKELETON_ORGANIZATION_AND_BIOGENESIS	1.25974e-06	PROTEIN_LOCALIZATION	1.69313e-08	PID_HIVNEFPATHWAY	1.67525e-05	BIOCARTA_MAL_PATHWAY	4.09842e-08	BIOCARTA_PML_PATHWAY	1.44523e-07	HOXA9_DN.V1_UP	2.94356e-05	BIOCARTA_INTEGRIN_PATHWAY	1.01594e-06	REACTOME_INTEGRIN_ALPHAIIB_BETA3_SIGNALING	1.53638e-06	ST_INTERLEUKIN_4_PATHWAY	7.29117e-06	NEGATIVE_REGULATION_OF_CELLULAR_METABOLIC_PROCESS	3.50217e-06	MACROMOLECULAR_COMPLEX_ASSEMBLY	4.93743e-09	PID_MET_PATHWAY	3.06524e-07	NEGATIVE_REGULATION_OF_APOPTOSIS	1.3875e-06	KEGG_COLORECTAL_CANCER	7.5959e-08	PID_CD40_PATHWAY	5.74634e-07
PID_FGF_PATHWAY	1.20726e-06	REACTOME_CELL_CYCLE_MITOTIC	1.48966e-06	REACTOME_INTEGRIN_ALPHAIIB_BETA3_SIGNALING	7.25629e-05	RESPONSE_TO_EXTERNAL_STIMULUS	5.47891e-06	ADAPTIVE_IMMUNE_RESPONSE	1.04887e-06	POSITIVE_REGULATION_OF_MULTICELLULAR_ORGANISMAL_PROCESS	4.61446e-09	KEGG_LEUKOCYTE_TRANSENDOTHELIAL_MIGRATION	9.07594e-07	REACTOME_RESPONSE_TO_ELEVATED_PLATELET_CYTOSOLIC_CA2_	0.000125038	REGULATION_OF_TRANSCRIPTIONDNA_DEPENDENT	5.16057e-07	POSITIVE_REGULATION_OF_CELLULAR_PROTEIN_METABOLIC_PROCESS	3.12617e-05	BIOCARTA_ACTINY_PATHWAY	1.29528e-06	HEMOPOIETIC_OR_LYMPHOID_ORGAN_DEVELOPMENT	2.06892e-08	REGULATION_OF_LYMPHOCYTE_ACTIVATION	1.67525e-05	MACROMOLECULAR_COMPLEX_ASSEMBLY	4.27188e-08	PID_NFKAPPABATYPICALPATHWAY	1.44523e-07	REACTOME_EXTRINSIC_PATHWAY_FOR_APOPTOSIS	3.18036e-05	PID_ERBB4_PATHWAY	1.01594e-06	BIOCARTA_TOLL_PATHWAY	1.65933e-06	ST_PHOSPHOINOSITIDE_3_KINASE_PATHWAY	7.29117e-06	POSITIVE_REGULATION_OF_LYMPHOCYTE_ACTIVATION	3.66729e-06	BIOCARTA_TOB1_PATHWAY	5.62424e-09	POSITIVE_REGULATION_OF_METABOLIC_PROCESS	3.07724e-07	MACROMOLECULAR_COMPLEX_ASSEMBLY	1.4475e-06	BIOCARTA_ERK5_PATHWAY	8.41041e-08	PID_NFKAPPABCANONICALPATHWAY	6.45636e-07
PHOSPHORYLATION	1.20726e-06	POSITIVE_REGULATION_OF_SIGNAL_TRANSDUCTION	1.54362e-06	RPS14_DN.V1_UP	7.25629e-05	REACTOME_ACTIVATED_TLR4_SIGNALLING	5.73634e-06	KEGG_CYTOSOLIC_DNA_SENSING_PATHWAY	1.104e-06	NEGATIVE_REGULATION_OF_DEVELOPMENTAL_PROCESS	5.64989e-09	PID_NFKAPPABCANONICALPATHWAY	9.1569e-07	PID_MYC_REPRESSPATHWAY	0.000128867	PID_IL3_PATHWAY	5.4295e-07	MEL18_DN.V1_UP	3.12617e-05	REGULATION_OF_MULTICELLULAR_ORGANISMAL_PROCESS	1.29528e-06	NEGATIVE_REGULATION_OF_METABOLIC_PROCESS	2.08303e-08	REACTOME_NFKB_IS_ACTIVATED_AND_SIGNALS_SURVIVAL	2.00583e-05	PID_SMAD2_3NUCLEARPATHWAY	4.33535e-08	RESPONSE_TO_OTHER_ORGANISM	1.49782e-07	BIOCARTA_MPR_PATHWAY	3.53797e-05	REGULATION_OF_T_CELL_ACTIVATION	1.06991e-06	KEGG_INSULIN_SIGNALING_PATHWAY	1.6944e-06	REACTOME_ANTIVIRAL_MECHANISM_BY_IFN_STIMULATED_GENES	7.29117e-06	REACTOME_HIV_INFECTION	3.70162e-06	SIG_INSULIN_RECEPTOR_PATHWAY_IN_CARDIAC_MYOCYTES	5.62424e-09	REGULATION_OF_I_KAPPAB_KINASE_NF_KAPPAB_CASCADE	3.07724e-07	NEGATIVE_REGULATION_OF_PROGRAMMED_CELL_DEATH	1.50931e-06	REACTOME_SIGNALING_BY_FGFR1_FUSION_MUTANTS	8.41041e-08	PID_AMB2_NEUTROPHILS_PATHWAY	6.48052e-07
KEGG_CYTOSOLIC_DNA_SENSING_PATHWAY	1.4551e-06	POST_TRANSLATIONAL_PROTEIN_MODIFICATION	1.54362e-06	MEK_UP.V1_DN	7.67518e-05	BIOCARTA_STATHMIN_PATHWAY	6.30161e-06	REGULATION_OF_RESPONSE_TO_STIMULUS	1.104e-06	BIOCARTA_NDKDYNAMIN_PATHWAY	5.73465e-09	REACTOME_REGULATION_OF_KIT_SIGNALING	9.19823e-07	PID_AVB3_OPN_PATHWAY	0.000133944	REACTOME_INTEGRIN_ALPHAIIB_BETA3_SIGNALING	5.4295e-07	MEK_UP.V1_DN	3.14776e-05	BIOCARTA_TNFR1_PATHWAY	1.3052e-06	REACTOME_CROSS_PRESENTATION_OF_SOLUBLE_EXOGENOUS_ANTIGENS_ENDOSOMES	2.22185e-08	BIOCARTA_PML_PATHWAY	2.10641e-05	PID_AP1_PATHWAY	4.42389e-08	PID_CERAMIDE_PATHWAY	1.59408e-07	PID_ENDOTHELINPATHWAY	3.53797e-05	PID_ENDOTHELINPATHWAY	1.10418e-06	BIOCARTA_STATHMIN_PATHWAY	1.6944e-06	KEGG_MAPK_SIGNALING_PATHWAY	7.58732e-06	REGULATION_OF_I_KAPPAB_KINASE_NF_KAPPAB_CASCADE	4.23892e-06	PID_AMB2_NEUTROPHILS_PATHWAY	5.71309e-09	PID_TELOMERASEPATHWAY	3.13592e-07	PID_NFAT_3PATHWAY	1.694e-06	INTRACELLULAR_TRANSPORT	8.54123e-08	BIOCARTA_RELA_PATHWAY	6.71853e-07
PID_INSULIN_PATHWAY	1.56752e-06	PID_MYC_REPRESSPATHWAY	1.63107e-06	KEGG_ACUTE_MYELOID_LEUKEMIA	8.04164e-05	CHEMICAL_HOMEOSTASIS	6.37227e-06	REGULATION_OF_MOLECULAR_FUNCTION	1.30154e-06	BIOCARTA_NGF_PATHWAY	5.73465e-09	REACTOME_PHOSPHORYLATION_OF_CD3_AND_TCR_ZETA_CHAINS	9.19823e-07	BIOCARTA_STATHMIN_PATHWAY	0.000145062	REGULATION_OF_CELLULAR_PROTEIN_METABOLIC_PROCESS	6.5916e-07	SA_MMP_CYTOKINE_CONNECTION	3.28616e-05	KEGG_GLIOMA	1.33593e-06	KEGG_CYTOSOLIC_DNA_SENSING_PATHWAY	2.28927e-08	ST_INTERLEUKIN_4_PATHWAY	2.27327e-05	BIOCARTA_CTL_PATHWAY	4.51207e-08	PID_FAK_PATHWAY	1.66947e-07	PID_MET_PATHWAY	3.53797e-05	E2F1_UP.V1_DN	1.2213e-06	PID_AVB3_INTEGRIN_PATHWAY	1.75635e-06	BIOCARTA_PML_PATHWAY	7.58732e-06	REGULATION_OF_RNA_METABOLIC_PROCESS	4.24079e-06	PID_IL8CXCR2_PATHWAY	6.22372e-09	BIOCARTA_MET_PATHWAY	3.7039e-07	BIOCARTA_FAS_PATHWAY	1.69969e-06	KEGG_ENDOMETRIAL_CANCER	8.79483e-08	BIOCARTA_IL22BP_PATHWAY	6.71853e-07
POSITIVE_REGULATION_OF_METABOLIC_PROCESS	1.78103e-06	REACTOME_EXTRINSIC_PATHWAY_FOR_APOPTOSIS	2.01954e-06	LEF1_UP.V1_UP	8.08374e-05	POSITIVE_REGULATION_OF_PROTEIN_METABOLIC_PROCESS	6.50227e-06	KEGG_FOCAL_ADHESION	1.32324e-06	BIOCARTA_ERK5_PATHWAY	5.73465e-09	STK33_NOMO_UP	9.55828e-07	KEGG_SMALL_CELL_LUNG_CANCER	0.000149294	CAMP_UP.V1_UP	7.91464e-07	REACTOME_P130CAS_LINKAGE_TO_MAPK_SIGNALING_FOR_INTEGRINS	3.28616e-05	REACTOME_ORC1_REMOVAL_FROM_CHROMATIN	1.33593e-06	BIOCARTA_MAPK_PATHWAY	2.6694e-08	REACTOME_ACTIVATED_TLR4_SIGNALLING	2.27518e-05	KEGG_ACUTE_MYELOID_LEUKEMIA	4.55311e-08	ESTABLISHMENT_OF_PROTEIN_LOCALIZATION	1.92787e-07	POSITIVE_REGULATION_OF_TRANSLATION	3.53797e-05	REACTOME_INTEGRIN_CELL_SURFACE_INTERACTIONS	1.24289e-06	KEGG_PROSTATE_CANCER	1.91327e-06	BIOCARTA_41BB_PATHWAY	7.58732e-06	REGULATION_OF_PHOSPHORYLATION	4.69153e-06	REACTOME_RIG_I_MDA5_MEDIATED_INDUCTION_OF_IFN_ALPHA_BETA_PATHWAYS	6.22423e-09	PID_CDC42_PATHWAY	3.72998e-07	PID_EPHRINBREVPATHWAY	1.69969e-06	BIOCARTA_AT1R_PATHWAY	8.79483e-08	REGULATION_OF_MOLECULAR_FUNCTION	6.862e-07
ST_INTERLEUKIN_4_PATHWAY	1.78257e-06	KEGG_FC_EPSILON_RI_SIGNALING_PATHWAY	2.17487e-06	ANTI_APOPTOSIS	8.23652e-05	BIOCARTA_IL4_PATHWAY	6.77108e-06	PID_ERBB1_RECEPTOR_PROXIMAL_PATHWAY	1.33419e-06	BIOCARTA_CTL_PATHWAY	5.79742e-09	PID_AMB2_NEUTROPHILS_PATHWAY	9.77902e-07	PID_LYSOPHOSPHOLIPID_PATHWAY	0.000158281	KEGG_ADIPOCYTOKINE_SIGNALING_PATHWAY	8.00043e-07	KEGG_CHRONIC_MYELOID_LEUKEMIA	3.43968e-05	REACTOME_APC_C_CDC20_MEDIATED_DEGRADATION_OF_MITOTIC_PROTEINS	1.33593e-06	REACTOME_HIV_LIFE_CYCLE	2.74703e-08	PID_P73PATHWAY	2.35853e-05	BIOCARTA_PPARA_PATHWAY	4.55311e-08	BIOCARTA_TPO_PATHWAY	1.94334e-07	NEGATIVE_REGULATION_OF_METABOLIC_PROCESS	3.71516e-05	PID_RET_PATHWAY	1.26702e-06	PID_TRAIL_PATHWAY	2.05105e-06	PID_NFKAPPABATYPICALPATHWAY	7.58732e-06	BIOCARTA_STRESS_PATHWAY	4.89339e-06	BIOCARTA_IL17_PATHWAY	7.37063e-09	PID_FAK_PATHWAY	4.14664e-07	BIOCARTA_TFF_PATHWAY	1.83052e-06	PID_ALPHASYNUCLEIN_PATHWAY	8.79483e-08	BIOCARTA_RHO_PATHWAY	7.58084e-07
POSITIVE_REGULATION_OF_DEVELOPMENTAL_PROCESS	1.78257e-06	BIOCARTA_TFF_PATHWAY	2.64666e-06	PEPTIDYL_TYROSINE_MODIFICATION	8.85003e-05	PID_EPHRINBREVPATHWAY	6.87455e-06	REGULATION_OF_LYMPHOCYTE_ACTIVATION	1.33419e-06	REACTOME_OPIOID_SIGNALLING	6.2568e-09	POSITIVE_REGULATION_OF_DEVELOPMENTAL_PROCESS	9.9259e-07	PID_INTEGRIN_A4B1_PATHWAY	0.000158281	RESPONSE_TO_VIRUS	8.24777e-07	PEPTIDYL_TYROSINE_PHOSPHORYLATION	3.57226e-05	POSITIVE_REGULATION_OF_CELL_PROLIFERATION	1.38999e-06	CELL_CYCLE_CHECKPOINT_GO_0000075	2.89167e-08	KEGG_NEUROTROPHIN_SIGNALING_PATHWAY	2.40819e-05	BIOCARTA_EDG1_PATHWAY	4.77177e-08	REACTOME_REGULATION_OF_IFNA_SIGNALING	1.94334e-07	PID_CERAMIDE_PATHWAY	3.74535e-05	BIOCARTA_ACTINY_PATHWAY	1.38629e-06	PID_ERBB4_PATHWAY	2.07359e-06	REACTOME_NGF_SIGNALLING_VIA_TRKA_FROM_THE_PLASMA_MEMBRANE	7.58732e-06	PID_FRA_PATHWAY	5.13386e-06	POST_TRANSLATIONAL_PROTEIN_MODIFICATION	8.24843e-09	BIOCARTA_IL12_PATHWAY	4.19385e-07	ST_INTEGRIN_SIGNALING_PATHWAY	1.83052e-06	REACTOME_PI3K_EVENTS_IN_ERBB2_SIGNALING	8.79483e-08	PID_INTEGRIN_A4B1_PATHWAY	7.58084e-07
PID_ATF2_PATHWAY	2.07233e-06	POSITIVE_REGULATION_OF_T_CELL_ACTIVATION	2.64666e-06	POSITIVE_REGULATION_OF_PROTEIN_MODIFICATION_PROCESS	8.85003e-05	REACTOME_TRAF6_MEDIATED_IRF7_ACTIVATION	6.87455e-06	BIOCARTA_TNFR2_PATHWAY	1.38412e-06	PROTEIN_AMINO_ACID_PHOSPHORYLATION	7.12056e-09	POSITIVE_REGULATION_OF_CELL_PROLIFERATION	1.00231e-06	REACTOME_SEMAPHORIN_INTERACTIONS	0.000158281	KEGG_FC_EPSILON_RI_SIGNALING_PATHWAY	8.3745e-07	PID_AVB3_INTEGRIN_PATHWAY	3.80658e-05	PID_KITPATHWAY	1.40575e-06	CELLULAR_DEFENSE_RESPONSE	2.89167e-08	PID_IL3_PATHWAY	2.93603e-05	SIG_IL4RECEPTOR_IN_B_LYPHOCYTES	4.77177e-08	PID_INTEGRIN_A4B1_PATHWAY	2.35735e-07	REACTOME_REGULATION_OF_MRNA_STABILITY_BY_PROTEINS_THAT_BIND_AU_RICH_ELEMENTS	3.90409e-05	ST_TUMOR_NECROSIS_FACTOR_PATHWAY	1.40815e-06	PID_TRKRPATHWAY	2.18076e-06	REACTOME_OXYGEN_DEPENDENT_PROLINE_HYDROXYLATION_OF_HYPOXIA_INDUCIBLE_FACTOR_ALPHA	7.58732e-06	PID_MYC_REPRESSPATHWAY	5.42823e-06	PID_EPHA_FWDPATHWAY	8.81479e-09	PID_S1P_S1P1_PATHWAY	4.19385e-07	PID_S1P_S1P1_PATHWAY	1.83052e-06	PID_ENDOTHELINPATHWAY	9.03417e-08	PID_ERBB1_DOWNSTREAM_PATHWAY	7.64251e-07
ACTIN_FILAMENT_BASED_PROCESS	2.11426e-06	CYTOSKELETON_ORGANIZATION_AND_BIOGENESIS	2.68404e-06	BIOCARTA_41BB_PATHWAY	9.40961e-05	PID_P73PATHWAY	8.21264e-06	REACTOME_REGULATION_OF_SIGNALING_BY_CBL	1.38412e-06	REACTOME_INTEGRIN_CELL_SURFACE_INTERACTIONS	7.5848e-09	KEGG_ENDOMETRIAL_CANCER	1.07229e-06	HUMORAL_IMMUNE_RESPONSE	0.000158281	VESICLE_MEDIATED_TRANSPORT	8.53561e-07	POSITIVE_REGULATION_OF_PROTEIN_METABOLIC_PROCESS	3.80658e-05	ST_B_CELL_ANTIGEN_RECEPTOR	1.41892e-06	MACROMOLECULE_LOCALIZATION	3.0381e-08	REACTOME_INTEGRIN_ALPHAIIB_BETA3_SIGNALING	2.93603e-05	I_KAPPAB_KINASE_NF_KAPPAB_CASCADE	5.57645e-08	TRANSLATION	2.35735e-07	ST_FAS_SIGNALING_PATHWAY	3.97482e-05	RPS14_DN.V1_UP	1.40815e-06	NEGATIVE_REGULATION_OF_DEVELOPMENTAL_PROCESS	2.20509e-06	REGULATION_OF_SIGNAL_TRANSDUCTION	7.94805e-06	ACTIN_FILAMENT_BASED_PROCESS	5.82907e-06	REACTOME_SIGNALING_BY_ERBB2	9.58168e-09	KEGG_RENAL_CELL_CARCINOMA	4.38879e-07	PID_CD40_PATHWAY	2.19906e-06	REACTOME_SIGNALING_BY_FGFR_MUTANTS	1.13276e-07	REACTOME_SIGNALING_BY_EGFR_IN_CANCER	7.64251e-07
REACTOME_RIG_I_MDA5_MEDIATED_INDUCTION_OF_IFN_ALPHA_BETA_PATHWAYS	2.17327e-06	NEGATIVE_REGULATION_OF_APOPTOSIS	2.7532e-06	PID_NFKAPPABATYPICALPATHWAY	9.40961e-05	PID_CD40_PATHWAY	8.6571e-06	ACTIVATION_OF_NF_KAPPAB_TRANSCRIPTION_FACTOR	1.38412e-06	ACTIN_FILAMENT_BASED_PROCESS	8.25813e-09	PID_NETRIN_PATHWAY	1.10294e-06	BIOCARTA_IL5_PATHWAY	0.000166797	BIOCARTA_TOLL_PATHWAY	9.01116e-07	KEGG_CYTOSOLIC_DNA_SENSING_PATHWAY	3.86159e-05	REACTOME_EXTRINSIC_PATHWAY_FOR_APOPTOSIS	1.44894e-06	ORGANELLE_ORGANIZATION_AND_BIOGENESIS	3.38681e-08	REACTOME_REGULATION_OF_SIGNALING_BY_CBL	2.99975e-05	PID_CMYB_PATHWAY	5.79948e-08	BIOCARTA_TNFR2_PATHWAY	2.42667e-07	BIOCARTA_GLEEVEC_PATHWAY	3.99752e-05	BIOCARTA_SALMONELLA_PATHWAY	1.56889e-06	KEGG_PHOSPHATIDYLINOSITOL_SIGNALING_SYSTEM	2.30341e-06	BIOCARTA_FCER1_PATHWAY	8.67468e-06	PID_P53DOWNSTREAMPATHWAY	6.31777e-06	BIOCARTA_ACTINY_PATHWAY	9.64819e-09	HOMEOSTATIC_PROCESS	4.56755e-07	PID_P38ALPHABETAPATHWAY	2.19906e-06	BIOCARTA_VIP_PATHWAY	1.28949e-07	REACTOME_ACTIVATED_TLR4_SIGNALLING	7.97166e-07
POSITIVE_REGULATION_OF_CELLULAR_PROTEIN_METABOLIC_PROCESS	2.53157e-06	I_KAPPAB_KINASE_NF_KAPPAB_CASCADE	2.842e-06	REGULATION_OF_PEPTIDYL_TYROSINE_PHOSPHORYLATION	9.40961e-05	REGULATION_OF_MOLECULAR_FUNCTION	9.92051e-06	BIOCARTA_VIP_PATHWAY	1.41646e-06	E2F1_UP.V1_DN	8.36481e-09	PID_INTEGRIN_A4B1_PATHWAY	1.10294e-06	KEGG_MAPK_SIGNALING_PATHWAY	0.000171054	LEUKOCYTE_ACTIVATION	9.41421e-07	REGULATION_OF_SIGNAL_TRANSDUCTION	4.55984e-05	REACTOME_REGULATION_OF_IFNG_SIGNALING	1.44894e-06	PID_FAK_PATHWAY	3.64503e-08	PID_ANGIOPOIETINRECEPTOR_PATHWAY	3.00176e-05	REACTOME_RIG_I_MDA5_MEDIATED_INDUCTION_OF_IFN_ALPHA_BETA_PATHWAYS	6.16357e-08	BIOCARTA_UCALPAIN_PATHWAY	2.42667e-07	REACTOME_SIGNALLING_BY_NGF	4.15257e-05	PID_EPHBFWDPATHWAY	1.56897e-06	PID_P73PATHWAY	2.30341e-06	PID_FASPATHWAY	8.67468e-06	BIOCARTA_TOLL_PATHWAY	6.31936e-06	PID_CXCR3PATHWAY	1.01481e-08	REACTOME_ANTIGEN_ACTIVATES_B_CELL_RECEPTOR_LEADING_TO_GENERATION_OF_SECOND_MESSENGERS	4.60295e-07	KEGG_SMALL_CELL_LUNG_CANCER	2.36249e-06	BIOCARTA_TID_PATHWAY	1.35602e-07	BIOCARTA_BIOPEPTIDES_PATHWAY	7.979e-07
PID_EPHA2_FWDPATHWAY	2.55732e-06	NEGATIVE_REGULATION_OF_PROGRAMMED_CELL_DEATH	2.99194e-06	REACTOME_APOPTOSIS	9.55957e-05	BMI1_DN_MEL18_DN.V1_UP	1.03582e-05	LYMPHOCYTE_DIFFERENTIATION	1.41646e-06	PID_NETRIN_PATHWAY	8.92139e-09	E2F1_UP.V1_DN	1.16607e-06	BIOCARTA_CYTOKINE_PATHWAY	0.000184328	CELLULAR_DEFENSE_RESPONSE	9.52958e-07	BIOCARTA_ACH_PATHWAY	4.57616e-05	REACTOME_CELL_CELL_COMMUNICATION	1.51298e-06	REACTOME_TOLL_RECEPTOR_CASCADES	3.65258e-08	HOMEOSTATIC_PROCESS	3.17236e-05	REACTOME_SHC1_EVENTS_IN_ERBB4_SIGNALING	6.35278e-08	PID_ANGIOPOIETINRECEPTOR_PATHWAY	2.52201e-07	PID_LYSOPHOSPHOLIPID_PATHWAY	4.47204e-05	NEGATIVE_REGULATION_OF_APOPTOSIS	1.61844e-06	SIG_INSULIN_RECEPTOR_PATHWAY_IN_CARDIAC_MYOCYTES	2.36072e-06	MEL18_DN.V1_UP	8.76507e-06	BIOCARTA_RACCYCD_PATHWAY	6.41151e-06	REACTOME_SIGNALING_BY_FGFR_MUTANTS	1.01481e-08	REACTOME_AXON_GUIDANCE	4.73659e-07	PID_IL5_PATHWAY	2.43992e-06	PID_RAC1_PATHWAY	1.35602e-07	P53_DN.V1_DN	7.979e-07
ANTI_APOPTOSIS	2.61227e-06	REACTOME_METABOLISM_OF_MRNA	3.10012e-06	REGULATION_OF_PROTEIN_MODIFICATION_PROCESS	0.000105216	PROTEIN_COMPLEX_ASSEMBLY	1.03816e-05	KEGG_SMALL_CELL_LUNG_CANCER	1.4304e-06	PID_EPHBFWDPATHWAY	9.15199e-09	REGULATION_OF_IMMUNE_SYSTEM_PROCESS	1.37147e-06	KEGG_ADIPOCYTOKINE_SIGNALING_PATHWAY	0.000193912	REACTOME_MITOTIC_M_M_G1_PHASES	9.57608e-07	KEGG_PHOSPHATIDYLINOSITOL_SIGNALING_SYSTEM	4.65541e-05	POST_TRANSLATIONAL_PROTEIN_MODIFICATION	1.54039e-06	PID_IL8CXCR2_PATHWAY	4.08454e-08	PID_MYC_ACTIVPATHWAY	3.36199e-05	REACTOME_ANTIGEN_PRESENTATION_FOLDING_ASSEMBLY_AND_PEPTIDE_LOADING_OF_CLASS_I_MHC	6.35278e-08	PID_AMB2_NEUTROPHILS_PATHWAY	2.72828e-07	BIOCARTA_RANKL_PATHWAY	4.6155e-05	LEF1_UP.V1_UP	1.62641e-06	REACTOME_SIGNALING_BY_FGFR	2.85614e-06	PID_IL3_PATHWAY	9.20924e-06	BIOCARTA_41BB_PATHWAY	6.85476e-06	PID_IL8CXCR1_PATHWAY	1.10629e-08	REACTOME_RIG_I_MDA5_MEDIATED_INDUCTION_OF_IFN_ALPHA_BETA_PATHWAYS	5.14859e-07	BIOCARTA_AKT_PATHWAY	2.56805e-06	REACTOME_NEPHRIN_INTERACTIONS	1.35602e-07	REACTOME_GROWTH_HORMONE_RECEPTOR_SIGNALING	8.94633e-07
BIOCARTA_MET_PATHWAY	2.74495e-06	ACTIN_FILAMENT_BASED_PROCESS	3.13101e-06	REGULATION_OF_PROTEIN_AMINO_ACID_PHOSPHORYLATION	0.000107106	BIOCARTA_RHO_PATHWAY	1.06844e-05	REACTOME_CELL_SURFACE_INTERACTIONS_AT_THE_VASCULAR_WALL	1.4304e-06	RESPONSE_TO_BIOTIC_STIMULUS	9.46339e-09	SNF5_DN.V1_UP	1.38582e-06	PID_TELOMERASEPATHWAY	0.000215108	PID_MET_PATHWAY	9.60287e-07	PID_P73PATHWAY	4.65541e-05	REACTOME_SCFSKP2_MEDIATED_DEGRADATION_OF_P27_P21	1.65745e-06	REACTOME_NFKB_IS_ACTIVATED_AND_SIGNALS_SURVIVAL	4.08454e-08	BIOCARTA_IL4_PATHWAY	3.42614e-05	PID_IL23PATHWAY	6.38055e-08	LYMPHOCYTE_ACTIVATION	3.04653e-07	PID_IL5_PATHWAY	4.6155e-05	NEGATIVE_REGULATION_OF_PROGRAMMED_CELL_DEATH	1.76052e-06	REACTOME_INTEGRIN_CELL_SURFACE_INTERACTIONS	3.03801e-06	REACTOME_INTEGRIN_ALPHAIIB_BETA3_SIGNALING	9.20924e-06	REGULATION_OF_PEPTIDYL_TYROSINE_PHOSPHORYLATION	6.85476e-06	REACTOME_IL_6_SIGNALING	1.13655e-08	BMI1_DN.V1_UP	5.32582e-07	PID_PDGFRAPATHWAY	2.56805e-06	REACTOME_INTEGRIN_CELL_SURFACE_INTERACTIONS	1.57539e-07	REACTOME_EGFR_DOWNREGULATION	8.94633e-07
SNF5_DN.V1_UP	3.04999e-06	PID_SMAD2_3NUCLEARPATHWAY	3.17426e-06	BIOCARTA_TNFR2_PATHWAY	0.000126004	PID_INTEGRIN_A4B1_PATHWAY	1.06844e-05	REGULATION_OF_CELL_PROLIFERATION	1.4304e-06	PID_CDC42_PATHWAY	1.06286e-08	BIOCARTA_AT1R_PATHWAY	1.435e-06	RESPONSE_TO_WOUNDING	0.000229109	POSITIVE_REGULATION_OF_CELL_PROLIFERATION	9.60287e-07	PID_FAK_PATHWAY	4.94391e-05	JAK_STAT_CASCADE	1.66403e-06	PID_MYC_ACTIVPATHWAY	4.30291e-08	PID_TCRCALCIUMPATHWAY	3.73271e-05	LEUKOCYTE_DIFFERENTIATION	6.38055e-08	REACTOME_TRIF_MEDIATED_TLR3_SIGNALING	3.09446e-07	MYELOID_CELL_DIFFERENTIATION	5.06061e-05	PID_NFAT_3PATHWAY	1.85753e-06	PID_LYSOPHOSPHOLIPID_PATHWAY	3.47834e-06	ST_INTEGRIN_SIGNALING_PATHWAY	9.32651e-06	REGULATION_OF_MOLECULAR_FUNCTION	7.13329e-06	REGULATION_OF_LYMPHOCYTE_ACTIVATION	1.21827e-08	T_CELL_DIFFERENTIATION	5.41259e-07	KEGG_PANCREATIC_CANCER	2.73004e-06	PID_HDAC_CLASSI_PATHWAY	1.58568e-07	POSITIVE_REGULATION_OF_LYMPHOCYTE_ACTIVATION	8.94633e-07
POSITIVE_REGULATION_OF_IMMUNE_RESPONSE	3.25462e-06	PID_CD40_PATHWAY	3.24999e-06	ESC_V6.5_UP_EARLY.V1_DN	0.000127819	REACTOME_SIGNAL_REGULATORY_PROTEIN_SIRP_FAMILY_INTERACTIONS	1.09823e-05	SIG_PIP3_SIGNALING_IN_B_LYMPHOCYTES	1.6709e-06	ACTIN_CYTOSKELETON_ORGANIZATION_AND_BIOGENESIS	1.1891e-08	BIOCARTA_IL7_PATHWAY	1.435e-06	PID_S1P_S1P1_PATHWAY	0.000234162	SA_MMP_CYTOKINE_CONNECTION	1.05265e-06	PEPTIDYL_TYROSINE_MODIFICATION	5.46262e-05	REGULATION_OF_PROTEIN_METABOLIC_PROCESS	1.70459e-06	IMMUNE_SYSTEM_DEVELOPMENT	4.30291e-08	I_KAPPAB_KINASE_NF_KAPPAB_CASCADE	3.88668e-05	BIOCARTA_ERK_PATHWAY	6.67034e-08	POSITIVE_REGULATION_OF_CELLULAR_PROTEIN_METABOLIC_PROCESS	3.09446e-07	BIOCARTA_TPO_PATHWAY	5.09042e-05	REACTOME_DOWNSTREAM_SIGNALING_OF_ACTIVATED_FGFR	1.87552e-06	BIOCARTA_TFF_PATHWAY	3.48178e-06	KEGG_ADIPOCYTOKINE_SIGNALING_PATHWAY	1.05444e-05	ST_INTERFERON_GAMMA_PATHWAY	7.56772e-06	BIOCARTA_LONGEVITY_PATHWAY	1.47985e-08	PID_ECADHERIN_NASCENTAJ_PATHWAY	6.11371e-07	PHOSPHORYLATION	2.73004e-06	PID_GLYPICAN_1PATHWAY	1.82336e-07	REGULATION_OF_TRANSCRIPTIONDNA_DEPENDENT	1.04942e-06
POSITIVE_REGULATION_OF_PROTEIN_METABOLIC_PROCESS	3.35754e-06	PID_IL5_PATHWAY	3.30108e-06	PTEN_DN.V1_DN	0.00013533	REACTOME_MITOTIC_M_M_G1_PHASES	1.09954e-05	REACTOME_PLATELET_AGGREGATION_PLUG_FORMATION	1.6709e-06	PID_AMB2_NEUTROPHILS_PATHWAY	1.23768e-08	BIOCARTA_IL1R_PATHWAY	1.435e-06	PID_VEGFR1_2_PATHWAY	0.000236022	PID_AP1_PATHWAY	1.10034e-06	CELLULAR_HOMEOSTASIS	5.65466e-05	KEGG_NON_SMALL_CELL_LUNG_CANCER	1.961e-06	RESPONSE_TO_OTHER_ORGANISM	4.30291e-08	KEGG_P53_SIGNALING_PATHWAY	4.21269e-05	KEGG_VASCULAR_SMOOTH_MUSCLE_CONTRACTION	6.98963e-08	REACTOME_CELL_SURFACE_INTERACTIONS_AT_THE_VASCULAR_WALL	3.32825e-07	POSITIVE_REGULATION_OF_LYMPHOCYTE_ACTIVATION	5.09042e-05	REACTOME_HIV_INFECTION	1.87552e-06	PID_S1P_S1P1_PATHWAY	3.48178e-06	KEGG_EPITHELIAL_CELL_SIGNALING_IN_HELICOBACTER_PYLORI_INFECTION	1.05444e-05	REACTOME_IL_6_SIGNALING	7.56772e-06	BIOCARTA_IGF1_PATHWAY	1.59449e-08	PID_EPHRINBREVPATHWAY	6.25525e-07	REGULATION_OF_RESPONSE_TO_STIMULUS	2.74845e-06	PID_TNFPATHWAY	1.82336e-07	RESPONSE_TO_EXTERNAL_STIMULUS	1.04942e-06
BIOCARTA_INTEGRIN_PATHWAY	3.45313e-06	REGULATION_OF_BIOLOGICAL_QUALITY	3.32338e-06	PEPTIDYL_AMINO_ACID_MODIFICATION	0.000142384	REACTOME_CTLA4_INHIBITORY_SIGNALING	1.14532e-05	POSITIVE_REGULATION_OF_CELLULAR_PROTEIN_METABOLIC_PROCESS	1.83944e-06	BIOCARTA_IL17_PATHWAY	1.25092e-08	PID_IL8CXCR2_PATHWAY	1.435e-06	MACROMOLECULAR_COMPLEX_ASSEMBLY	0.000236022	REGULATION_OF_CELL_PROLIFERATION	1.13463e-06	PTEN_DN.V1_DN	5.88678e-05	REACTOME_CDT1_ASSOCIATION_WITH_THE_CDC6_ORC_ORIGIN_COMPLEX	1.961e-06	BIOCARTA_BIOPEPTIDES_PATHWAY	5.76094e-08	BIOCARTA_P38MAPK_PATHWAY	4.51051e-05	REACTOME_TRIF_MEDIATED_TLR3_SIGNALING	7.16417e-08	RESPONSE_TO_STRESS	3.37082e-07	KEGG_SMALL_CELL_LUNG_CANCER	5.20898e-05	REACTOME_CTLA4_INHIBITORY_SIGNALING	1.95191e-06	REACTOME_CD28_DEPENDENT_PI3K_AKT_SIGNALING	3.48178e-06	SIG_PIP3_SIGNALING_IN_CARDIAC_MYOCTES	1.05444e-05	ST_INTEGRIN_SIGNALING_PATHWAY	8.05527e-06	REACTOME_CD28_DEPENDENT_PI3K_AKT_SIGNALING	1.59449e-08	REGULATION_OF_RNA_METABOLIC_PROCESS	6.67692e-07	REACTOME_DEVELOPMENTAL_BIOLOGY	2.89569e-06	PID_IL8CXCR1_PATHWAY	1.82336e-07	BIOCARTA_IL4_PATHWAY	1.10071e-06
BIOCARTA_CBL_PATHWAY	3.70246e-06	REGULATION_OF_PROTEIN_METABOLIC_PROCESS	3.47581e-06	BEHAVIOR	0.000150041	POSITIVE_REGULATION_OF_T_CELL_ACTIVATION	1.14532e-05	HOMEOSTATIC_PROCESS	2.01758e-06	PID_IL5_PATHWAY	1.25092e-08	PID_ALPHASYNUCLEIN_PATHWAY	1.435e-06	MEL18_DN.V1_UP	0.000238059	BIOCARTA_FCER1_PATHWAY	1.14721e-06	BIOCARTA_41BB_PATHWAY	6.16598e-05	REACTOME_NGF_SIGNALLING_VIA_TRKA_FROM_THE_PLASMA_MEMBRANE	2.05003e-06	REACTOME_CYCLIN_A_B1_ASSOCIATED_EVENTS_DURING_G2_M_TRANSITION	6.19344e-08	PID_IFNGPATHWAY	4.51051e-05	PID_AJDISS_2PATHWAY	7.35278e-08	POSITIVE_REGULATION_OF_CELLULAR_METABOLIC_PROCESS	3.6057e-07	KEGG_ADIPOCYTOKINE_SIGNALING_PATHWAY	5.60177e-05	PID_SMAD2_3NUCLEARPATHWAY	2.05955e-06	REACTOME_CTLA4_INHIBITORY_SIGNALING	3.48178e-06	BIOCARTA_TNFR2_PATHWAY	1.06972e-05	PID_SMAD2_3NUCLEARPATHWAY	8.05527e-06	BIOCARTA_ERK_PATHWAY	1.62573e-08	PID_IFNGPATHWAY	7.84247e-07	REACTOME_AXON_GUIDANCE	2.89569e-06	REACTOME_INTEGRIN_ALPHAIIB_BETA3_SIGNALING	1.82336e-07	TRANSMEMBRANE_RECEPTOR_PROTEIN_TYROSINE_KINASE_SIGNALING_PATHWAY	1.14679e-06
BIOCARTA_CYTOKINE_PATHWAY	3.70246e-06	PID_PDGFRAPATHWAY	3.62767e-06	PID_SMAD2_3NUCLEARPATHWAY	0.000157833	TRANSMEMBRANE_RECEPTOR_PROTEIN_TYROSINE_KINASE_SIGNALING_PATHWAY	1.26706e-05	BIOCARTA_GCR_PATHWAY	2.05171e-06	PID_IL8CXCR2_PATHWAY	1.25684e-08	REACTOME_CD28_DEPENDENT_VAV1_PATHWAY	1.435e-06	BIOCARTA_BLYMPHOCYTE_PATHWAY	0.000244251	PID_CERAMIDE_PATHWAY	1.25207e-06	REGULATION_OF_PEPTIDYL_TYROSINE_PHOSPHORYLATION	6.16598e-05	REACTOME_CELL_CYCLE_MITOTIC	2.10148e-06	POSITIVE_REGULATION_OF_CELLULAR_PROTEIN_METABOLIC_PROCESS	8.52423e-08	KEGG_LEUKOCYTE_TRANSENDOTHELIAL_MIGRATION	5.09251e-05	PID_FASPATHWAY	8.27977e-08	BIOCARTA_TOB1_PATHWAY	3.92965e-07	POSITIVE_REGULATION_OF_CYTOKINE_BIOSYNTHETIC_PROCESS	6.47035e-05	CELL_CELL_SIGNALING	2.12198e-06	POSITIVE_REGULATION_OF_T_CELL_ACTIVATION	3.48178e-06	KEGG_SMALL_CELL_LUNG_CANCER	1.16066e-05	PID_HDAC_CLASSI_PATHWAY	8.05527e-06	POSITIVE_REGULATION_OF_IMMUNE_RESPONSE	1.62573e-08	TRANSCRIPTION_FROM_RNA_POLYMERASE_II_PROMOTER	7.93848e-07	BIOCARTA_PPARA_PATHWAY	3.22569e-06	RESPONSE_TO_OTHER_ORGANISM	1.82336e-07	PHOSPHORYLATION	1.25201e-06
REACTOME_REGULATION_OF_IFNG_SIGNALING	3.70246e-06	ANTI_APOPTOSIS	3.77413e-06	PID_MYC_REPRESSPATHWAY	0.000158379	PID_ALPHASYNUCLEIN_PATHWAY	1.30327e-05	BIOCARTA_EPO_PATHWAY	2.05171e-06	PID_ALPHASYNUCLEIN_PATHWAY	1.25684e-08	NEGATIVE_REGULATION_OF_METABOLIC_PROCESS	1.47466e-06	BIOCARTA_EPONFKB_PATHWAY	0.000244251	REACTOME_NFKB_IS_ACTIVATED_AND_SIGNALS_SURVIVAL	1.25752e-06	ACTIVATION_OF_IMMUNE_RESPONSE	6.16598e-05	BIOCARTA_BIOPEPTIDES_PATHWAY	2.11852e-06	PHOSPHORYLATION	8.74471e-08	REACTOME_SIGNAL_REGULATORY_PROTEIN_SIRP_FAMILY_INTERACTIONS	5.58196e-05	REACTOME_SOS_MEDIATED_SIGNALLING	8.27977e-08	POSITIVE_REGULATION_OF_PROTEIN_METABOLIC_PROCESS	4.35683e-07	ADAPTIVE_IMMUNE_RESPONSE	6.47035e-05	PID_CD40_PATHWAY	2.35727e-06	HOXA9_DN.V1_UP	3.48178e-06	REACTOME_CELL_SURFACE_INTERACTIONS_AT_THE_VASCULAR_WALL	1.16066e-05	SIG_IL4RECEPTOR_IN_B_LYPHOCYTES	8.20188e-06	REGULATION_OF_T_CELL_ACTIVATION	1.62573e-08	REACTOME_CD28_CO_STIMULATION	8.44936e-07	REACTOME_HOST_INTERACTIONS_OF_HIV_FACTORS	3.309e-06	KEGG_PATHOGENIC_ESCHERICHIA_COLI_INFECTION	2.02822e-07	BIOCARTA_STRESS_PATHWAY	1.2538e-06
EPIDERMAL_GROWTH_FACTOR_RECEPTOR_SIGNALING_PATHWAY	3.70246e-06	REGULATION_OF_CELL_PROLIFERATION	4.07614e-06	BIOCARTA_GCR_PATHWAY	0.000161889	BIOCARTA_AKT_PATHWAY	1.52474e-05	REACTOME_CELL_CYCLE	2.1222e-06	POSITIVE_REGULATION_OF_IMMUNE_SYSTEM_PROCESS	1.25937e-08	PID_HDAC_CLASSI_PATHWAY	1.57816e-06	BIOCARTA_IL4_PATHWAY	0.000244251	ST_INTEGRIN_SIGNALING_PATHWAY	1.28239e-06	ST_TUMOR_NECROSIS_FACTOR_PATHWAY	6.60133e-05	PID_AR_NONGENOMIC_PATHWAY	2.13114e-06	INTERPHASE_OF_MITOTIC_CELL_CYCLE	8.78809e-08	REACTOME_CELL_SURFACE_INTERACTIONS_AT_THE_VASCULAR_WALL	5.89815e-05	POST_TRANSLATIONAL_PROTEIN_MODIFICATION	1.13021e-07	ORGANELLE_ORGANIZATION_AND_BIOGENESIS	4.65705e-07	PTEN_DN.V1_DN	6.49792e-05	ANTI_APOPTOSIS	2.35727e-06	BIOCARTA_NFAT_PATHWAY	4.00171e-06	BIOCARTA_GH_PATHWAY	1.16348e-05	MACROMOLECULAR_COMPLEX_ASSEMBLY	9.15169e-06	REGULATION_OF_SIGNAL_TRANSDUCTION	1.63084e-08	BIOCARTA_CDMAC_PATHWAY	9.05768e-07	BIOCARTA_MAPK_PATHWAY	3.31242e-06	ESTABLISHMENT_OF_CELLULAR_LOCALIZATION	2.05163e-07	BIOCARTA_MPR_PATHWAY	1.27264e-06
REACTOME_ACTIVATION_OF_NF_KAPPAB_IN_B_CELLS	3.94502e-06	BIOCARTA_GLEEVEC_PATHWAY	5.04016e-06	BIOCARTA_STATHMIN_PATHWAY	0.000161889	BIOCARTA_IL6_PATHWAY	1.52474e-05	PHOSPHORYLATION	2.3848e-06	REACTOME_NFKB_AND_MAP_KINASES_ACTIVATION_MEDIATED_BY_TLR4_SIGNALING_REPERTOIRE	1.27567e-08	KEGG_FC_EPSILON_RI_SIGNALING_PATHWAY	1.64024e-06	REACTOME_TRAFFICKING_AND_PROCESSING_OF_ENDOSOMAL_TLR	0.000244251	REACTOME_NEGATIVE_REGULATORS_OF_RIG_I_MDA5_SIGNALING	1.4033e-06	REACTOME_SIGNALING_BY_FGFR1_MUTANTS	6.60133e-05	REACTOME_GPVI_MEDIATED_ACTIVATION_CASCADE	2.13114e-06	REACTOME_ANTIGEN_PROCESSING_UBIQUITINATION_PROTEASOME_DEGRADATION	8.84731e-08	PID_AURORA_A_PATHWAY	5.92726e-05	REACTOME_CYCLIN_E_ASSOCIATED_EVENTS_DURING_G1_S_TRANSITION_	1.16487e-07	CELL_ACTIVATION	5.15524e-07	KEGG_AMYOTROPHIC_LATERAL_SCLEROSIS_ALS	6.50092e-05	PID_P53DOWNSTREAMPATHWAY	2.37481e-06	PID_NFAT_3PATHWAY	4.00171e-06	POSITIVE_REGULATION_OF_IMMUNE_RESPONSE	1.16348e-05	PID_CMYB_PATHWAY	1.00795e-05	REACTOME_SIGNALLING_TO_ERKS	1.6518e-08	BIOCARTA_IL22BP_PATHWAY	9.05768e-07	REACTOME_SIGNALING_BY_ERBB4	3.31242e-06	PID_PI3KPLCTRKPATHWAY	2.09511e-07	PID_MTOR_4PATHWAY	1.59242e-06
REACTOME_SIGNALING_BY_EGFR_IN_CANCER	4.23635e-06	ENZYME_LINKED_RECEPTOR_PROTEIN_SIGNALING_PATHWAY	5.14428e-06	T_CELL_PROLIFERATION	0.000161889	PID_EPHA_FWDPATHWAY	1.59488e-05	POSITIVE_REGULATION_OF_PROTEIN_METABOLIC_PROCESS	2.44456e-06	REACTOME_SIGNALING_BY_INSULIN_RECEPTOR	1.35365e-08	REACTOME_SIGNALING_BY_THE_B_CELL_RECEPTOR_BCR	1.6761e-06	REACTOME_CHEMOKINE_RECEPTORS_BIND_CHEMOKINES	0.000244251	MACROMOLECULE_LOCALIZATION	1.43636e-06	PID_MET_PATHWAY	6.82836e-05	KEGG_ADHERENS_JUNCTION	2.30897e-06	BIOCARTA_G1_PATHWAY	9.24712e-08	BIOCARTA_BIOPEPTIDES_PATHWAY	6.46495e-05	CELL_ACTIVATION	1.16889e-07	ST_FAS_SIGNALING_PATHWAY	5.35257e-07	CELLULAR_CATION_HOMEOSTASIS	6.66057e-05	BIOCARTA_RANKL_PATHWAY	2.55062e-06	E2F1_UP.V1_DN	4.00423e-06	BMI1_DN.V1_UP	1.28518e-05	REACTOME_CELL_SURFACE_INTERACTIONS_AT_THE_VASCULAR_WALL	1.00795e-05	REACTOME_GAB1_SIGNALOSOME	1.6518e-08	PID_NFKAPPABCANONICALPATHWAY	9.05768e-07	POSITIVE_REGULATION_OF_I_KAPPAB_KINASE_NF_KAPPAB_CASCADE	3.31242e-06	STK33_UP	2.18448e-07	REACTOME_REGULATION_OF_SIGNALING_BY_CBL	1.6466e-06
POSITIVE_REGULATION_OF_RESPONSE_TO_STIMULUS	4.26462e-06	POSITIVE_REGULATION_OF_DEVELOPMENTAL_PROCESS	5.1628e-06	POSITIVE_REGULATION_OF_PROTEIN_AMINO_ACID_PHOSPHORYLATION	0.000161889	REACTOME_ACTIVATION_OF_IRF3_IRF7_MEDIATED_BY_TBK1_IKK_EPSILON	1.6968e-05	PID_TCRCALCIUMPATHWAY	2.53665e-06	REGULATION_OF_MOLECULAR_FUNCTION	1.3558e-08	CYTOSKELETON_ORGANIZATION_AND_BIOGENESIS	1.75604e-06	INTERLEUKIN_2_PRODUCTION	0.000244251	REACTOME_MEMBRANE_TRAFFICKING	1.46347e-06	POSITIVE_REGULATION_OF_SIGNAL_TRANSDUCTION	6.8795e-05	PID_MTOR_4PATHWAY	2.30897e-06	BIOCARTA_INFLAM_PATHWAY	9.24712e-08	RESPONSE_TO_EXTERNAL_STIMULUS	6.65851e-05	BIOCARTA_AKT_PATHWAY	1.46381e-07	REACTOME_CELL_CELL_COMMUNICATION	5.59811e-07	PID_CDC42_PATHWAY	6.98242e-05	KEGG_RIG_I_LIKE_RECEPTOR_SIGNALING_PATHWAY	2.63883e-06	TRANSCRIPTION_FROM_RNA_POLYMERASE_II_PROMOTER	4.19542e-06	PID_VEGFR1_2_PATHWAY	1.35178e-05	KEGG_ADHERENS_JUNCTION	1.19837e-05	PID_TNFPATHWAY	1.71763e-08	BIOCARTA_PDGF_PATHWAY	1.12714e-06	BIOCARTA_NFKB_PATHWAY	3.46996e-06	BIOCARTA_RANKL_PATHWAY	2.44267e-07	REGULATION_OF_RNA_METABOLIC_PROCESS	1.64972e-06
CELLULAR_COMPONENT_ASSEMBLY	4.66196e-06	REACTOME_P130CAS_LINKAGE_TO_MAPK_SIGNALING_FOR_INTEGRINS	5.16695e-06	ACTIN_CYTOSKELETON_ORGANIZATION_AND_BIOGENESIS	0.000170665	RESPONSE_TO_CHEMICAL_STIMULUS	1.88352e-05	POSITIVE_REGULATION_OF_IMMUNE_RESPONSE	2.53665e-06	REACTOME_HIV_INFECTION	1.51847e-08	SIG_PIP3_SIGNALING_IN_CARDIAC_MYOCTES	1.83532e-06	LOCOMOTORY_BEHAVIOR	0.000259925	RESPONSE_TO_CHEMICAL_STIMULUS	1.53973e-06	PEPTIDYL_AMINO_ACID_MODIFICATION	7.8303e-05	PID_VEGFR1_2_PATHWAY	2.30897e-06	PID_CMYB_PATHWAY	1.04528e-07	KEGG_APOPTOSIS	7.28353e-05	BIOCARTA_BARRESTIN_SRC_PATHWAY	1.46381e-07	SIG_IL4RECEPTOR_IN_B_LYPHOCYTES	5.91401e-07	PID_FASPATHWAY	7.03929e-05	BIOCARTA_IL6_PATHWAY	2.71058e-06	REACTOME_MYD88_MAL_CASCADE_INITIATED_ON_PLASMA_MEMBRANE	4.40434e-06	PID_RAC1_PATHWAY	1.35806e-05	RESPONSE_TO_CHEMICAL_STIMULUS	1.23298e-05	PID_TGFBRPATHWAY	1.82981e-08	REGULATION_OF_TRANSCRIPTIONDNA_DEPENDENT	1.16728e-06	PID_ATF2_PATHWAY	3.73227e-06	PID_TCRJNKPATHWAY	2.44267e-07	KEGG_PANCREATIC_CANCER	1.85244e-06
PID_S1P_S1P1_PATHWAY	5.28535e-06	REACTOME_GRB2_SOS_PROVIDES_LINKAGE_TO_MAPK_SIGNALING_FOR_INTERGRINS_	5.16695e-06	BIOCARTA_IL5_PATHWAY	0.000180877	KEGG_NEUROTROPHIN_SIGNALING_PATHWAY	1.90597e-05	REGULATION_OF_T_CELL_ACTIVATION	2.53665e-06	REACTOME_PLC_BETA_MEDIATED_EVENTS	1.62266e-08	PID_IL1PATHWAY	1.83532e-06	BIOCARTA_AKT_PATHWAY	0.000284101	REACTOME_CELL_SURFACE_INTERACTIONS_AT_THE_VASCULAR_WALL	1.71073e-06	BIOCARTA_ERK5_PATHWAY	8.18599e-05	RESPONSE_TO_EXTERNAL_STIMULUS	2.30897e-06	REGULATION_OF_BIOLOGICAL_QUALITY	1.06964e-07	KEGG_CYTOSOLIC_DNA_SENSING_PATHWAY	7.31244e-05	PID_ARF6DOWNSTREAMPATHWAY	1.46381e-07	BIOCARTA_NKCELLS_PATHWAY	6.1902e-07	REGULATION_OF_CYTOKINE_BIOSYNTHETIC_PROCESS	7.03929e-05	PID_PDGFRAPATHWAY	2.71058e-06	KEGG_ADIPOCYTOKINE_SIGNALING_PATHWAY	4.55546e-06	BIOCARTA_EPONFKB_PATHWAY	1.39625e-05	REACTOME_IL_7_SIGNALING	1.31072e-05	RESPONSE_TO_BIOTIC_STIMULUS	1.91158e-08	SA_B_CELL_RECEPTOR_COMPLEXES	1.30099e-06	CYTOKINE_PRODUCTION	4.04156e-06	CELLULAR_DEFENSE_RESPONSE	2.44768e-07	REACTOME_CELL_SURFACE_INTERACTIONS_AT_THE_VASCULAR_WALL	1.992e-06
REACTOME_CTLA4_INHIBITORY_SIGNALING	5.28535e-06	T_CELL_DIFFERENTIATION	5.16695e-06	BIOCARTA_SODD_PATHWAY	0.000180877	PID_CMYB_PATHWAY	1.92354e-05	BIOCARTA_CYTOKINE_PATHWAY	2.99928e-06	REACTOME_IL_6_SIGNALING	1.79876e-08	PID_FGF_PATHWAY	1.83532e-06	BIOCARTA_IL6_PATHWAY	0.000284101	BIOCARTA_NTHI_PATHWAY	1.85731e-06	BIOCARTA_TNFR2_PATHWAY	8.18599e-05	KEGG_INSULIN_SIGNALING_PATHWAY	2.40319e-06	PID_FRA_PATHWAY	1.08833e-07	BIOCARTA_EGF_PATHWAY	7.31244e-05	REACTOME_SHC1_EVENTS_IN_EGFR_SIGNALING	1.46381e-07	POSITIVE_REGULATION_OF_METABOLIC_PROCESS	6.25025e-07	ESC_J1_UP_EARLY.V1_DN	7.72127e-05	PID_INTEGRIN_A4B1_PATHWAY	2.99829e-06	KEGG_NON_SMALL_CELL_LUNG_CANCER	4.70883e-06	BIOCARTA_IL4_PATHWAY	1.39625e-05	BIOCARTA_GCR_PATHWAY	1.36554e-05	BIOCARTA_VEGF_PATHWAY	2.35439e-08	PID_HIF1_TFPATHWAY	1.41404e-06	KEGG_GAP_JUNCTION	4.69209e-06	BIOCARTA_PYK2_PATHWAY	2.51133e-07	PROTEIN_AMINO_ACID_PHOSPHORYLATION	1.992e-06
TRANSCRIPTION_FROM_RNA_POLYMERASE_II_PROMOTER	5.39917e-06	POSITIVE_REGULATION_OF_CELLULAR_PROTEIN_METABOLIC_PROCESS	5.932e-06	ST_INTERFERON_GAMMA_PATHWAY	0.000180877	BIOCARTA_NFKB_PATHWAY	1.97674e-05	REACTOME_SIGNALING_BY_EGFR_IN_CANCER	2.99928e-06	REACTOME_ANTIGEN_PROCESSING_CROSS_PRESENTATION	1.88516e-08	REACTOME_SIGNALING_BY_FGFR	1.85389e-06	REGULATION_OF_SIGNAL_TRANSDUCTION	0.000284101	BIOCARTA_P38MAPK_PATHWAY	1.85731e-06	PID_ERBB1_DOWNSTREAM_PATHWAY	9.34589e-05	BIOCARTA_AKT_PATHWAY	2.45987e-06	BIOCARTA_P53_PATHWAY	1.15188e-07	REACTOME_GPVI_MEDIATED_ACTIVATION_CASCADE	7.31244e-05	REACTOME_P130CAS_LINKAGE_TO_MAPK_SIGNALING_FOR_INTEGRINS	1.46381e-07	BIOCARTA_IL17_PATHWAY	6.33626e-07	KEGG_PANCREATIC_CANCER	7.74435e-05	REGULATION_OF_IMMUNE_RESPONSE	2.99829e-06	REACTOME_DOWNSTREAM_SIGNALING_OF_ACTIVATED_FGFR	4.78557e-06	BIOCARTA_MAPK_PATHWAY	1.59719e-05	BIOCARTA_EPO_PATHWAY	1.36554e-05	NEGATIVE_REGULATION_OF_METABOLIC_PROCESS	2.39118e-08	REACTOME_SEMAPHORIN_INTERACTIONS	1.41404e-06	REACTOME_REGULATION_OF_IFNA_SIGNALING	4.69209e-06	POSITIVE_REGULATION_OF_IMMUNE_RESPONSE	2.51133e-07	PID_IL6_7PATHWAY	2.31585e-06
REACTOME_APOPTOSIS	5.90821e-06	ACTIN_CYTOSKELETON_ORGANIZATION_AND_BIOGENESIS	6.24439e-06	REACTOME_IL_6_SIGNALING	0.000180877	PID_NFKAPPABCANONICALPATHWAY	1.97674e-05	REACTOME_P75NTR_SIGNALS_VIA_NFKB	3.0583e-06	PID_P53DOWNSTREAMPATHWAY	2.02728e-08	POSITIVE_REGULATION_OF_SIGNAL_TRANSDUCTION	2.05084e-06	MYELOID_CELL_DIFFERENTIATION	0.000293586	PID_NFKAPPABCANONICALPATHWAY	1.85731e-06	PID_CD40_PATHWAY	9.61335e-05	BIOCARTA_DC_PATHWAY	2.45987e-06	BIOCARTA_CDC42RAC_PATHWAY	1.15188e-07	POSITIVE_REGULATION_OF_T_CELL_ACTIVATION	7.56022e-05	REACTOME_GRB2_SOS_PROVIDES_LINKAGE_TO_MAPK_SIGNALING_FOR_INTERGRINS_	1.46381e-07	REGULATION_OF_BIOLOGICAL_QUALITY	6.34249e-07	ION_HOMEOSTASIS	7.80079e-05	ENZYME_LINKED_RECEPTOR_PROTEIN_SIGNALING_PATHWAY	3.07899e-06	LEF1_UP.V1_UP	5.35563e-06	REACTOME_SIGNALING_BY_EGFR_IN_CANCER	1.61236e-05	BIOCARTA_MAPK_PATHWAY	1.39352e-05	REACTOME_ACTIVATED_TLR4_SIGNALLING	2.59867e-08	POSITIVE_REGULATION_OF_MULTICELLULAR_ORGANISMAL_PROCESS	1.41404e-06	HOMEOSTATIC_PROCESS	4.69209e-06	REGULATION_OF_T_CELL_ACTIVATION	2.51133e-07	REGULATION_OF_CELL_PROLIFERATION	2.47489e-06
REACTOME_DOWNSTREAM_SIGNALING_EVENTS_OF_B_CELL_RECEPTOR_BCR	6.07148e-06	PHOSPHORYLATION	6.51431e-06	BIOCARTA_PDGF_PATHWAY	0.000181838	PID_ERBB1_DOWNSTREAM_PATHWAY	2.1191e-05	ST_TUMOR_NECROSIS_FACTOR_PATHWAY	3.36766e-06	KEGG_ENDOMETRIAL_CANCER	2.05373e-08	BIOCARTA_TNFR2_PATHWAY	2.17855e-06	ATM_DN.V1_UP	0.000315424	PID_IFNGPATHWAY	1.85731e-06	PID_AVB3_OPN_PATHWAY	9.61335e-05	KEGG_CYTOSOLIC_DNA_SENSING_PATHWAY	2.65695e-06	POSITIVE_REGULATION_OF_PROTEIN_METABOLIC_PROCESS	1.21098e-07	REACTOME_P75NTR_SIGNALS_VIA_NFKB	8.50631e-05	REACTOME_SHC_MEDIATED_SIGNALLING	1.46381e-07	PID_RHOA_PATHWAY	7.2502e-07	BIOCARTA_VIP_PATHWAY	7.95743e-05	BIOCARTA_PPARA_PATHWAY	3.55423e-06	KEGG_VASCULAR_SMOOTH_MUSCLE_CONTRACTION	5.73723e-06	NEGATIVE_REGULATION_OF_METABOLIC_PROCESS	1.83278e-05	POSITIVE_REGULATION_OF_I_KAPPAB_KINASE_NF_KAPPAB_CASCADE	1.39352e-05	BIOCARTA_RELA_PATHWAY	2.72849e-08	BIOCARTA_EPONFKB_PATHWAY	1.44594e-06	POSITIVE_REGULATION_OF_LYMPHOCYTE_ACTIVATION	4.69209e-06	KEGG_RIG_I_LIKE_RECEPTOR_SIGNALING_PATHWAY	2.6103e-07	BIOCARTA_TOLL_PATHWAY	2.7027e-06
REACTOME_SEMAPHORIN_INTERACTIONS	6.22511e-06	BIOCARTA_ECM_PATHWAY	6.73474e-06	CRX_DN.V1_DN	0.000199762	KEGG_EPITHELIAL_CELL_SIGNALING_IN_HELICOBACTER_PYLORI_INFECTION	2.21515e-05	PROTEIN_AMINO_ACID_PHOSPHORYLATION	4.07778e-06	NEGATIVE_REGULATION_OF_APOPTOSIS	2.05373e-08	REACTOME_SIGNALING_BY_FGFR1_FUSION_MUTANTS	2.17855e-06	KEGG_CHRONIC_MYELOID_LEUKEMIA	0.000334465	PHOSPHORYLATION	1.95781e-06	BIOCARTA_EPO_PATHWAY	0.000107696	REACTOME_AUTODEGRADATION_OF_CDH1_BY_CDH1_APC_C	2.65695e-06	BIOCARTA_DC_PATHWAY	1.22595e-07	CSR_LATE_UP.V1_UP	8.50631e-05	REACTOME_OPIOID_SIGNALLING	1.57581e-07	MULTI_ORGANISM_PROCESS	7.38014e-07	POSITIVE_REGULATION_OF_RESPONSE_TO_STIMULUS	8.26337e-05	IL2_UP.V1_UP	3.66397e-06	REGULATION_OF_IMMUNE_RESPONSE	5.73723e-06	REACTOME_TRAF6_MEDIATED_IRF7_ACTIVATION	1.85142e-05	LTE2_UP.V1_DN	1.57122e-05	BIOCARTA_IL4_PATHWAY	2.85011e-08	BIOCARTA_IL7_PATHWAY	1.44594e-06	EGFR_UP.V1_UP	5.0943e-06	LEF1_UP.V1_UP	2.6609e-07	PID_AJDISS_2PATHWAY	2.81027e-06
PID_ER_NONGENOMIC_PATHWAY	6.50696e-06	PID_ERBB1_DOWNSTREAM_PATHWAY	6.89209e-06	BIOCARTA_IL1R_PATHWAY	0.000216659	POSITIVE_REGULATION_OF_LYMPHOCYTE_ACTIVATION	2.56209e-05	REACTOME_INTEGRIN_CELL_SURFACE_INTERACTIONS	4.22298e-06	PID_CXCR3PATHWAY	2.13963e-08	REACTOME_REGULATION_OF_SIGNALING_BY_CBL	2.17855e-06	MEL18_DN.V1_DN	0.000334465	KEGG_CHRONIC_MYELOID_LEUKEMIA	2.05318e-06	KEGG_GLIOMA	0.000108396	BIOCARTA_PDGF_PATHWAY	2.67429e-06	BIOCARTA_IL2_PATHWAY	1.22595e-07	KEGG_MAPK_SIGNALING_PATHWAY	8.60679e-05	VESICLE_MEDIATED_TRANSPORT	1.59022e-07	REACTOME_PLATELET_AGGREGATION_PLUG_FORMATION	7.51508e-07	CATION_HOMEOSTASIS	8.39198e-05	BIOCARTA_NFKB_PATHWAY	3.73135e-06	PID_THROMBIN_PAR1_PATHWAY	5.77974e-06	REACTOME_NEGATIVE_REGULATORS_OF_RIG_I_MDA5_SIGNALING	1.85142e-05	KEGG_CYTOSOLIC_DNA_SENSING_PATHWAY	1.62143e-05	REGULATION_OF_BIOLOGICAL_QUALITY	3.20309e-08	BIOCARTA_41BB_PATHWAY	1.44594e-06	PID_ERBB1_RECEPTOR_PROXIMAL_PATHWAY	5.53138e-06	ST_GA13_PATHWAY	2.69777e-07	PID_CERAMIDE_PATHWAY	2.81027e-06
BIOCARTA_AKT_PATHWAY	7.39557e-06	POSITIVE_REGULATION_OF_PROTEIN_METABOLIC_PROCESS	7.69835e-06	CHEMICAL_HOMEOSTASIS	0.000222576	NEGATIVE_REGULATION_OF_CELLULAR_METABOLIC_PROCESS	2.66241e-05	REACTOME_P75_NTR_RECEPTOR_MEDIATED_SIGNALLING	4.22298e-06	NEGATIVE_REGULATION_OF_PROGRAMMED_CELL_DEATH	2.30545e-08	PID_INSULIN_PATHWAY	2.2526e-06	REACTOME_SIGNAL_REGULATORY_PROTEIN_SIRP_FAMILY_INTERACTIONS	0.000347971	ESTABLISHMENT_OF_PROTEIN_LOCALIZATION	2.29008e-06	HUMORAL_IMMUNE_RESPONSE	0.000115114	PID_INTEGRIN_A4B1_PATHWAY	2.67429e-06	KEGG_NON_SMALL_CELL_LUNG_CANCER	1.23438e-07	REACTOME_TRIF_MEDIATED_TLR3_SIGNALING	8.63903e-05	REACTOME_MEMBRANE_TRAFFICKING	1.73349e-07	INTRACELLULAR_PROTEIN_TRANSPORT	7.90214e-07	REACTOME_RIG_I_MDA5_MEDIATED_INDUCTION_OF_IFN_ALPHA_BETA_PATHWAYS	8.54373e-05	POSITIVE_REGULATION_OF_CELLULAR_PROTEIN_METABOLIC_PROCESS	3.96447e-06	LTE2_UP.V1_DN	6.15231e-06	BIOCARTA_ACTINY_PATHWAY	2.03028e-05	KEGG_PROSTATE_CANCER	1.72556e-05	POSITIVE_REGULATION_OF_CELLULAR_METABOLIC_PROCESS	3.23704e-08	PID_NFKAPPABATYPICALPATHWAY	1.44594e-06	BIOCARTA_RELA_PATHWAY	5.71444e-06	POSITIVE_REGULATION_OF_SIGNAL_TRANSDUCTION	2.90913e-07	SMALL_GTPASE_MEDIATED_SIGNAL_TRANSDUCTION	2.94201e-06
KEGG_ADIPOCYTOKINE_SIGNALING_PATHWAY	8.3971e-06	HOXA9_DN.V1_UP	7.80555e-06	HOXA9_DN.V1_UP	0.000227273	ST_PHOSPHOINOSITIDE_3_KINASE_PATHWAY	2.78388e-05	PID_S1P_S1P1_PATHWAY	4.26899e-06	REACTOME_SHC1_EVENTS_IN_EGFR_SIGNALING	2.45871e-08	ST_G_ALPHA_I_PATHWAY	2.34581e-06	BIOCARTA_NTHI_PATHWAY	0.000348056	LTE2_UP.V1_DN	2.29008e-06	RAS_PROTEIN_SIGNAL_TRANSDUCTION	0.00012033	SMALL_GTPASE_MEDIATED_SIGNAL_TRANSDUCTION	3.2602e-06	PID_RAC1_PATHWAY	1.23438e-07	POSITIVE_REGULATION_OF_CELLULAR_PROTEIN_METABOLIC_PROCESS	8.63903e-05	PID_ER_NONGENOMIC_PATHWAY	1.7389e-07	REACTOME_INTEGRIN_CELL_SURFACE_INTERACTIONS	8.21975e-07	REGULATION_OF_TRANSCRIPTION_FACTOR_ACTIVITY	9.71678e-05	BIOCARTA_LONGEVITY_PATHWAY	3.9726e-06	KEGG_SMALL_CELL_LUNG_CANCER	6.3405e-06	REACTOME_FACTORS_INVOLVED_IN_MEGAKARYOCYTE_DEVELOPMENT_AND_PLATELET_PRODUCTION	2.06306e-05	REACTOME_SIGNAL_REGULATORY_PROTEIN_SIRP_FAMILY_INTERACTIONS	2.14001e-05	POSITIVE_REGULATION_OF_CELL_PROLIFERATION	3.32037e-08	EGFR_UP.V1_UP	1.46496e-06	BIOCARTA_CDMAC_PATHWAY	5.71444e-06	PID_S1P_S1P1_PATHWAY	3.19661e-07	BIOCARTA_GH_PATHWAY	3.15912e-06
PID_NETRIN_PATHWAY	9.24245e-06	BIOCARTA_RELA_PATHWAY	7.82871e-06	KEGG_EPITHELIAL_CELL_SIGNALING_IN_HELICOBACTER_PYLORI_INFECTION	0.000235027	PID_AP1_PATHWAY	2.79471e-05	REACTOME_TRAF6_MEDIATED_NFKB_ACTIVATION	4.26899e-06	PID_TCRCALCIUMPATHWAY	3.10631e-08	BIOCARTA_BAD_PATHWAY	2.3736e-06	BIOCARTA_NFKB_PATHWAY	0.000348056	PID_AMB2_NEUTROPHILS_PATHWAY	2.33715e-06	REGULATION_OF_CATALYTIC_ACTIVITY	0.00012033	REGULATION_OF_CELLULAR_PROTEIN_METABOLIC_PROCESS	3.297e-06	PID_P53DOWNSTREAMPATHWAY	1.25034e-07	REGULATION_OF_IMMUNE_RESPONSE	8.90284e-05	PID_ERBB1_INTERNALIZATION_PATHWAY	1.7389e-07	CAMP_UP.V1_UP	9.94133e-07	REACTOME_INTEGRIN_ALPHAIIB_BETA3_SIGNALING	9.85644e-05	SA_MMP_CYTOKINE_CONNECTION	3.9726e-06	BIOCARTA_NFKB_PATHWAY	6.60074e-06	POSITIVE_REGULATION_OF_CELL_PROLIFERATION	2.16039e-05	CELLULAR_COMPONENT_ASSEMBLY	2.14128e-05	PID_EPHRINBREVPATHWAY	3.34139e-08	MEL18_DN.V1_UP	1.53304e-06	PROTEIN_AMINO_ACID_PHOSPHORYLATION	5.71444e-06	PID_ERBB4_PATHWAY	3.52694e-07	POSITIVE_REGULATION_OF_IMMUNE_RESPONSE	3.15912e-06
REGULATION_OF_BIOLOGICAL_QUALITY	9.31117e-06	BIOCARTA_CDC42RAC_PATHWAY	7.82871e-06	POSITIVE_REGULATION_OF_I_KAPPAB_KINASE_NF_KAPPAB_CASCADE	0.00023733	NEGATIVE_REGULATION_OF_METABOLIC_PROCESS	3.06737e-05	PID_LYSOPHOSPHOLIPID_PATHWAY	4.67339e-06	POSITIVE_REGULATION_OF_CELLULAR_METABOLIC_PROCESS	3.10671e-08	BIOCARTA_PPARA_PATHWAY	2.58293e-06	BIOCARTA_FCER1_PATHWAY	0.000389316	BIOCARTA_EPONFKB_PATHWAY	2.5275e-06	PID_HES_HEYPATHWAY	0.000121277	PID_NFKAPPABCANONICALPATHWAY	3.3764e-06	KEGG_MAPK_SIGNALING_PATHWAY	1.29299e-07	REGULATION_OF_TRANSLATION	0.00010783	MULTI_ORGANISM_PROCESS	1.85966e-07	LEUKOCYTE_ACTIVATION	1.07649e-06	LOCOMOTORY_BEHAVIOR	9.86525e-05	REACTOME_GRB2_SOS_PROVIDES_LINKAGE_TO_MAPK_SIGNALING_FOR_INTERGRINS_	3.9726e-06	PID_NFKAPPABCANONICALPATHWAY	6.60074e-06	NEGATIVE_REGULATION_OF_APOPTOSIS	2.16039e-05	BIOCARTA_TFF_PATHWAY	2.53936e-05	REACTOME_DOWNSTREAM_SIGNALING_EVENTS_OF_B_CELL_RECEPTOR_BCR	3.51112e-08	BIOCARTA_STRESS_PATHWAY	1.79732e-06	PID_LYMPHANGIOGENESIS_PATHWAY	6.24458e-06	REACTOME_INSULIN_RECEPTOR_SIGNALLING_CASCADE	3.82958e-07	BIOCARTA_TNFR1_PATHWAY	4.23506e-06
ST_INTEGRIN_SIGNALING_PATHWAY	9.56157e-06	PID_ERBB1_RECEPTOR_PROXIMAL_PATHWAY	8.17528e-06	E2F1_UP.V1_DN	0.000251408	BIOCARTA_STRESS_PATHWAY	3.25513e-05	BIOCARTA_RANKL_PATHWAY	5.05838e-06	KEGG_NON_SMALL_CELL_LUNG_CANCER	3.30312e-08	PROTEIN_LOCALIZATION	2.6882e-06	PID_ERBB4_PATHWAY	0.000389316	BIOCARTA_IL4_PATHWAY	2.5275e-06	BIOCARTA_IL5_PATHWAY	0.000128595	ACTIN_CYTOSKELETON_ORGANIZATION_AND_BIOGENESIS	3.39316e-06	REACTOME_SIGNALING_BY_ERBB2	1.29989e-07	POSITIVE_REGULATION_OF_PROTEIN_METABOLIC_PROCESS	0.000108949	KEGG_GLIOMA	1.91161e-07	CELLULAR_DEFENSE_RESPONSE	1.07649e-06	REACTOME_TOLL_RECEPTOR_CASCADES	0.000106296	KEGG_CHRONIC_MYELOID_LEUKEMIA	4.50335e-06	REACTOME_GRB2_SOS_PROVIDES_LINKAGE_TO_MAPK_SIGNALING_FOR_INTERGRINS_	6.60074e-06	CYTOKINE_PRODUCTION	2.17064e-05	POSITIVE_REGULATION_OF_T_CELL_ACTIVATION	2.53936e-05	BIOCARTA_HIVNEF_PATHWAY	3.51461e-08	REGULATION_OF_CELL_PROLIFERATION	1.88035e-06	PID_TRKRPATHWAY	6.75882e-06	MULTI_ORGANISM_PROCESS	3.91172e-07	POSITIVE_REGULATION_OF_RESPONSE_TO_STIMULUS	4.26475e-06
REACTOME_SIGNALING_BY_ERBB2	9.56157e-06	REACTOME_MUSCLE_CONTRACTION	8.38905e-06	PID_EPHA_FWDPATHWAY	0.000253006	CELLULAR_COMPONENT_ASSEMBLY	3.60616e-05	REACTOME_PROLACTIN_RECEPTOR_SIGNALING	5.05838e-06	REACTOME_PLATELET_AGGREGATION_PLUG_FORMATION	3.35122e-08	REGULATION_OF_TRANSCRIPTIONDNA_DEPENDENT	2.69659e-06	REGULATION_OF_CYTOKINE_BIOSYNTHETIC_PROCESS	0.000389316	ACTIN_FILAMENT_BASED_PROCESS	2.56516e-06	RESPONSE_TO_CHEMICAL_STIMULUS	0.000135163	REACTOME_TRIF_MEDIATED_TLR3_SIGNALING	3.43741e-06	PID_AURORA_B_PATHWAY	1.43729e-07	REACTOME_DOWNSTREAM_SIGNAL_TRANSDUCTION	0.000118404	PID_HIF1_TFPATHWAY	1.91161e-07	SA_MMP_CYTOKINE_CONNECTION	1.11229e-06	KEGG_CYTOSOLIC_DNA_SENSING_PATHWAY	0.000106432	HOXA9_DN.V1_UP	4.50943e-06	PID_P53DOWNSTREAMPATHWAY	6.65662e-06	TRANSCRIPTION_FROM_RNA_POLYMERASE_II_PROMOTER	2.2206e-05	REGULATION_OF_IMMUNE_RESPONSE	2.63059e-05	PID_CERAMIDE_PATHWAY	3.64944e-08	CYTOSKELETON_ORGANIZATION_AND_BIOGENESIS	1.9228e-06	BIOCARTA_FMLP_PATHWAY	6.7929e-06	REACTOME_P130CAS_LINKAGE_TO_MAPK_SIGNALING_FOR_INTEGRINS	4.23215e-07	REACTOME_TRAF6_MEDIATED_NFKB_ACTIVATION	5.27745e-06
I_KAPPAB_KINASE_NF_KAPPAB_CASCADE	9.73568e-06	BIOCARTA_STRESS_PATHWAY	8.87098e-06	PID_TELOMERASEPATHWAY	0.000257961	LOCOMOTORY_BEHAVIOR	3.79443e-05	PID_HDAC_CLASSI_PATHWAY	5.41274e-06	PID_INSULIN_PATHWAY	3.69125e-08	RESPONSE_TO_VIRUS	2.74362e-06	KEGG_PATHOGENIC_ESCHERICHIA_COLI_INFECTION	0.000423187	BIOCARTA_TPO_PATHWAY	2.6107e-06	MACROMOLECULAR_COMPLEX_ASSEMBLY	0.000135307	CELLULAR_COMPONENT_ASSEMBLY	3.57722e-06	LEUKOCYTE_DIFFERENTIATION	1.43729e-07	REGULATION_OF_MOLECULAR_FUNCTION	0.000118404	REACTOME_ORC1_REMOVAL_FROM_CHROMATIN	1.91161e-07	PID_P53DOWNSTREAMPATHWAY	1.26736e-06	NEGATIVE_REGULATION_OF_CELLULAR_METABOLIC_PROCESS	0.000106432	POSITIVE_REGULATION_OF_LYMPHOCYTE_ACTIVATION	5.02969e-06	KEGG_PANCREATIC_CANCER	6.81851e-06	RESPONSE_TO_BACTERIUM	2.28611e-05	IL2_UP.V1_UP	3.32636e-05	PID_ECADHERIN_NASCENTAJ_PATHWAY	4.01324e-08	CHEMICAL_HOMEOSTASIS	2.02251e-06	SIG_PIP3_SIGNALING_IN_B_LYMPHOCYTES	6.7929e-06	REACTOME_GRB2_SOS_PROVIDES_LINKAGE_TO_MAPK_SIGNALING_FOR_INTERGRINS_	4.23215e-07	REACTOME_MEMBRANE_TRAFFICKING	5.39668e-06
WNT_UP.V1_DN	9.92569e-06	REACTOME_MITOTIC_M_M_G1_PHASES	8.87098e-06	REACTOME_CD28_DEPENDENT_PI3K_AKT_SIGNALING	0.000258279	REACTOME_DNA_REPLICATION	3.83094e-05	REGULATION_OF_SIGNAL_TRANSDUCTION	5.63868e-06	KEGG_PHOSPHATIDYLINOSITOL_SIGNALING_SYSTEM	3.95134e-08	KEGG_RENAL_CELL_CARCINOMA	2.86117e-06	BIOCARTA_ECM_PATHWAY	0.000423187	REACTOME_REGULATION_OF_IFNA_SIGNALING	2.6107e-06	PID_TELOMERASEPATHWAY	0.000146799	REGULATION_OF_BIOLOGICAL_QUALITY	3.60178e-06	KEGG_OOCYTE_MEIOSIS	1.48757e-07	PID_IL5_PATHWAY	0.000125105	PID_NFAT_3PATHWAY	2.03463e-07	PID_FASPATHWAY	1.2775e-06	REGULATION_OF_RESPONSE_TO_STIMULUS	0.000106432	POSITIVE_REGULATION_OF_PROTEIN_METABOLIC_PROCESS	5.12137e-06	PID_ERBB2ERBB3PATHWAY	6.90015e-06	NEGATIVE_REGULATION_OF_PROGRAMMED_CELL_DEATH	2.30371e-05	REACTOME_EXTRINSIC_PATHWAY_FOR_APOPTOSIS	3.33683e-05	PID_FOXOPATHWAY	4.67025e-08	KEGG_CYTOSOLIC_DNA_SENSING_PATHWAY	2.30106e-06	ESC_V6.5_UP_EARLY.V1_DN	7.62726e-06	T_CELL_DIFFERENTIATION	4.23215e-07	REACTOME_TRAF6_MEDIATED_IRF7_ACTIVATION	5.54968e-06
PID_NFKAPPABCANONICALPATHWAY	1.00788e-05	HOMEOSTATIC_PROCESS	9.71821e-06	BIOCARTA_BLYMPHOCYTE_PATHWAY	0.000265095	REACTOME_TRIF_MEDIATED_TLR3_SIGNALING	3.89924e-05	PID_AVB3_OPN_PATHWAY	5.6662e-06	PID_TGFBRPATHWAY	4.14284e-08	REACTOME_PI3K_AKT_ACTIVATION	2.97146e-06	ADAPTIVE_IMMUNE_RESPONSE_GO_0002460	0.000423187	BIOCARTA_41BB_PATHWAY	2.72135e-06	KEGG_PROSTATE_CANCER	0.000150977	REACTOME_GRB2_SOS_PROVIDES_LINKAGE_TO_MAPK_SIGNALING_FOR_INTERGRINS_	3.623e-06	CAMP_UP.V1_UP	1.61263e-07	BIOCARTA_GLEEVEC_PATHWAY	0.0001279	REACTOME_P53_DEPENDENT_G1_DNA_DAMAGE_RESPONSE	2.03463e-07	REACTOME_NFKB_IS_ACTIVATED_AND_SIGNALS_SURVIVAL	1.31163e-06	PID_ERBB1_INTERNALIZATION_PATHWAY	0.000111408	REGULATION_OF_MOLECULAR_FUNCTION	5.51911e-06	REACTOME_TRANS_GOLGI_NETWORK_VESICLE_BUDDING	7.52818e-06	REACTOME_ACTIVATED_TLR4_SIGNALLING	2.37364e-05	BIOCARTA_HER2_PATHWAY	3.36239e-05	PID_CD40_PATHWAY	4.70173e-08	REACTOME_CELL_CYCLE_MITOTIC	2.38316e-06	PID_ENDOTHELINPATHWAY	7.75476e-06	REACTOME_ANTIGEN_PROCESSING_CROSS_PRESENTATION	4.23965e-07	PID_IL5_PATHWAY	6.0788e-06
RESPONSE_TO_EXTERNAL_STIMULUS	1.05011e-05	PID_CERAMIDE_PATHWAY	9.95345e-06	REACTOME_IL_7_SIGNALING	0.000265095	EGFR_UP.V1_UP	4.3016e-05	REACTOME_MITOTIC_M_M_G1_PHASES	5.74914e-06	POSITIVE_REGULATION_OF_DEVELOPMENTAL_PROCESS	4.45815e-08	REACTOME_ER_PHAGOSOME_PATHWAY	3.039e-06	KEGG_PHOSPHATIDYLINOSITOL_SIGNALING_SYSTEM	0.000429997	REACTOME_OXYGEN_DEPENDENT_PROLINE_HYDROXYLATION_OF_HYPOXIA_INDUCIBLE_FACTOR_ALPHA	2.72135e-06	PID_AP1_PATHWAY	0.000161622	PID_INSULIN_PATHWAY	3.65198e-06	SIG_BCR_SIGNALING_PATHWAY	1.62609e-07	BIOCARTA_NFKB_PATHWAY	0.0001279	REACTOME_SCFSKP2_MEDIATED_DEGRADATION_OF_P27_P21	2.03463e-07	REACTOME_IL_6_SIGNALING	1.31163e-06	PID_ECADHERIN_STABILIZATION_PATHWAY	0.000111408	RESPONSE_TO_STRESS	5.87395e-06	PROTEIN_AMINO_ACID_PHOSPHORYLATION	7.62994e-06	REACTOME_AXON_GUIDANCE	2.50539e-05	CYTOKINE_AND_CHEMOKINE_MEDIATED_SIGNALING_PATHWAY	3.36239e-05	REACTOME_TIE2_SIGNALING	4.81201e-08	LYMPHOCYTE_DIFFERENTIATION	2.47435e-06	BIOCARTA_RACCYCD_PATHWAY	8.1644e-06	POSITIVE_REGULATION_OF_CELLULAR_METABOLIC_PROCESS	4.23965e-07	REACTOME_DEVELOPMENTAL_BIOLOGY	6.81203e-06
REGULATION_OF_RESPONSE_TO_STIMULUS	1.13873e-05	SIG_PIP3_SIGNALING_IN_B_LYMPHOCYTES	1.00645e-05	REACTOME_TRAFFICKING_AND_PROCESSING_OF_ENDOSOMAL_TLR	0.000265095	KEGG_CHRONIC_MYELOID_LEUKEMIA	4.32569e-05	BIOCARTA_IL6_PATHWAY	5.9216e-06	BIOCARTA_AKT_PATHWAY	4.49239e-08	PID_CMYB_PATHWAY	3.15464e-06	CELLULAR_COMPONENT_ASSEMBLY	0.000430659	CELL_ACTIVATION	2.72138e-06	PID_VEGFR1_2_PATHWAY	0.000161622	POSITIVE_REGULATION_OF_TRANSCRIPTION	4.31966e-06	REACTOME_SIGNALING_BY_ERBB4	1.64968e-07	BIOCARTA_MPR_PATHWAY	0.000131685	BIOCARTA_GLEEVEC_PATHWAY	2.04885e-07	REACTOME_INFLUENZA_VIRAL_RNA_TRANSCRIPTION_AND_REPLICATION	1.4286e-06	CYTOKINE_BIOSYNTHETIC_PROCESS	0.000111408	REACTOME_ACTIVATED_TLR4_SIGNALLING	5.89054e-06	ENZYME_LINKED_RECEPTOR_PROTEIN_SIGNALING_PATHWAY	8.64443e-06	REACTOME_CTLA4_INHIBITORY_SIGNALING	2.68122e-05	REACTOME_INTEGRIN_CELL_SURFACE_INTERACTIONS	3.44756e-05	E2F1_UP.V1_DN	4.93596e-08	PID_VEGFR1_2_PATHWAY	2.64158e-06	ST_INTERLEUKIN_4_PATHWAY	8.1644e-06	VESICLE_MEDIATED_TRANSPORT	4.38623e-07	PID_P38ALPHABETAPATHWAY	7.18937e-06
KEGG_MAPK_SIGNALING_PATHWAY	1.20107e-05	POSITIVE_REGULATION_OF_CELLULAR_METABOLIC_PROCESS	1.06926e-05	REGULATION_OF_TRANSCRIPTIONDNA_DEPENDENT	0.000265095	CYTOKINE_PRODUCTION	4.32569e-05	PID_PDGFRAPATHWAY	5.9216e-06	BIOCARTA_EPONFKB_PATHWAY	4.49239e-08	SIG_IL4RECEPTOR_IN_B_LYPHOCYTES	3.1623e-06	POSITIVE_REGULATION_OF_SIGNAL_TRANSDUCTION	0.000505264	POST_TRANSLATIONAL_PROTEIN_MODIFICATION	2.72138e-06	BIOCARTA_TFF_PATHWAY	0.000173691	BIOCARTA_ECM_PATHWAY	4.52388e-06	POSITIVE_REGULATION_OF_SIGNAL_TRANSDUCTION	1.78476e-07	REACTOME_HIV_LIFE_CYCLE	0.000136619	BIOCARTA_IGF1R_PATHWAY	2.04885e-07	WNT_UP.V1_DN	1.43006e-06	CYTOSKELETON_ORGANIZATION_AND_BIOGENESIS	0.000114607	REACTOME_PI_METABOLISM	5.93557e-06	BIOCARTA_CXCR4_PATHWAY	8.80474e-06	POSITIVE_REGULATION_OF_T_CELL_ACTIVATION	2.68122e-05	PID_TRKRPATHWAY	3.66872e-05	BIOCARTA_P38MAPK_PATHWAY	5.27813e-08	REACTOME_METABOLISM_OF_AMINO_ACIDS_AND_DERIVATIVES	3.0038e-06	BIOCARTA_HCMV_PATHWAY	8.29806e-06	PID_ECADHERIN_NASCENTAJ_PATHWAY	4.46368e-07	PID_AR_NONGENOMIC_PATHWAY	7.18937e-06
KEGG_SMALL_CELL_LUNG_CANCER	1.20141e-05	BIOCARTA_VIP_PATHWAY	1.14621e-05	PID_VEGFR1_2_PATHWAY	0.000280767	MEK_UP.V1_DN	4.52508e-05	RESPONSE_TO_CHEMICAL_STIMULUS	6.11387e-06	BIOCARTA_TOLL_PATHWAY	4.49239e-08	PID_NECTIN_PATHWAY	3.1623e-06	BIOCARTA_STRESS_PATHWAY	0.000507711	BIOCARTA_BIOPEPTIDES_PATHWAY	2.87639e-06	PID_S1P_S1P1_PATHWAY	0.000173691	SA_B_CELL_RECEPTOR_COMPLEXES	4.52388e-06	BIOCARTA_NFKB_PATHWAY	1.86406e-07	PROTEIN_LOCALIZATION	0.000162333	BIOCARTA_PTDINS_PATHWAY	2.04885e-07	KEGG_PANCREATIC_CANCER	1.48708e-06	PID_AVB3_INTEGRIN_PATHWAY	0.000114693	BIOCARTA_ACH_PATHWAY	6.03038e-06	REACTOME_EGFR_DOWNREGULATION	8.80474e-06	BIOCARTA_PDGF_PATHWAY	2.80424e-05	PEPTIDYL_AMINO_ACID_MODIFICATION	3.66872e-05	PID_EPHBFWDPATHWAY	5.27813e-08	PROTEIN_LOCALIZATION	3.0038e-06	BIOCARTA_CCR5_PATHWAY	8.29806e-06	POSITIVE_REGULATION_OF_RESPONSE_TO_STIMULUS	4.46368e-07	KEGG_ADIPOCYTOKINE_SIGNALING_PATHWAY	8.52797e-06
PID_CMYB_PATHWAY	1.20141e-05	BIOCARTA_CCR5_PATHWAY	1.14621e-05	REACTOME_AXON_GUIDANCE	0.000283467	BIOCARTA_CDMAC_PATHWAY	5.06124e-05	REACTOME_DNA_REPLICATION	6.32936e-06	ST_GA13_PATHWAY	4.49239e-08	I_KAPPAB_KINASE_NF_KAPPAB_CASCADE	3.1623e-06	REACTOME_INTEGRIN_CELL_SURFACE_INTERACTIONS	0.000507711	REACTOME_SEMAPHORIN_INTERACTIONS	3.74581e-06	PID_CASPASE_PATHWAY	0.000174649	MACROMOLECULAR_COMPLEX_ASSEMBLY	5.07014e-06	REACTOME_AUTODEGRADATION_OF_CDH1_BY_CDH1_APC_C	1.8917e-07	PID_CERAMIDE_PATHWAY	0.000162598	POSITIVE_REGULATION_OF_DEVELOPMENTAL_PROCESS	2.04885e-07	BIOCARTA_FAS_PATHWAY	1.52949e-06	BIOCARTA_GH_PATHWAY	0.000117718	PID_FRA_PATHWAY	7.39716e-06	POSITIVE_REGULATION_OF_LYMPHOCYTE_ACTIVATION	8.80474e-06	REGULATION_OF_MOLECULAR_FUNCTION	2.80424e-05	PID_EPHA_FWDPATHWAY	3.91363e-05	POSITIVE_REGULATION_OF_METABOLIC_PROCESS	5.69309e-08	IL2_UP.V1_UP	3.41186e-06	BIOCARTA_41BB_PATHWAY	8.29806e-06	POST_TRANSLATIONAL_PROTEIN_MODIFICATION	4.54646e-07	REGULATION_OF_SIGNAL_TRANSDUCTION	9.12294e-06
KEGG_RENAL_CELL_CARCINOMA	1.24779e-05	ST_INTERFERON_GAMMA_PATHWAY	1.14621e-05	REACTOME_CHEMOKINE_RECEPTORS_BIND_CHEMOKINES	0.000288528	REACTOME_CELL_CYCLE	5.88905e-05	E2F1_UP.V1_DN	6.32936e-06	PID_PDGFRAPATHWAY	4.49239e-08	BIOCARTA_STATHMIN_PATHWAY	3.19002e-06	POSITIVE_REGULATION_OF_CYTOKINE_BIOSYNTHETIC_PROCESS	0.000507711	POSITIVE_REGULATION_OF_MULTICELLULAR_ORGANISMAL_PROCESS	3.74581e-06	REACTOME_CHEMOKINE_RECEPTORS_BIND_CHEMOKINES	0.000174649	REACTOME_DOWNSTREAM_SIGNAL_TRANSDUCTION	5.0867e-06	WNT_UP.V1_DN	1.89246e-07	REACTOME_GROWTH_HORMONE_RECEPTOR_SIGNALING	0.000162598	REACTOME_PLC_BETA_MEDIATED_EVENTS	2.14252e-07	PID_RET_PATHWAY	1.62141e-06	POSITIVE_REGULATION_OF_IMMUNE_RESPONSE	0.000117718	MYELOID_CELL_DIFFERENTIATION	7.39716e-06	KEGG_ERBB_SIGNALING_PATHWAY	8.82951e-06	I_KAPPAB_KINASE_NF_KAPPAB_CASCADE	3.2485e-05	ENZYME_LINKED_RECEPTOR_PROTEIN_SIGNALING_PATHWAY	3.91363e-05	REACTOME_REGULATION_OF_IFNA_SIGNALING	5.86524e-08	PID_CMYB_PATHWAY	3.41643e-06	ACTIVATION_OF_IMMUNE_RESPONSE	8.29806e-06	ACTIN_FILAMENT_BASED_PROCESS	4.97991e-07	PID_THROMBIN_PAR1_PATHWAY	9.88281e-06
KEGG_PANCREATIC_CANCER	1.24779e-05	REACTOME_PECAM1_INTERACTIONS	1.14621e-05	RESPONSE_TO_WOUNDING	0.000301193	MACROMOLECULAR_COMPLEX_ASSEMBLY	6.07764e-05	WNT_UP.V1_DN	6.66701e-06	KEGG_PATHOGENIC_ESCHERICHIA_COLI_INFECTION	5.11755e-08	POSITIVE_REGULATION_OF_CELLULAR_PROTEIN_METABOLIC_PROCESS	3.80889e-06	ADAPTIVE_IMMUNE_RESPONSE	0.000507711	ACTIN_CYTOSKELETON_ORGANIZATION_AND_BIOGENESIS	4.0191e-06	REACTOME_DOWNSTREAM_SIGNAL_TRANSDUCTION	0.000175252	PID_IL6_7PATHWAY	5.26869e-06	BIOCARTA_IL10_PATHWAY	1.96671e-07	REACTOME_EGFR_DOWNREGULATION	0.000162598	REACTOME_PECAM1_INTERACTIONS	2.15254e-07	PID_ECADHERIN_NASCENTAJ_PATHWAY	1.62141e-06	POSITIVE_REGULATION_OF_PROTEIN_MODIFICATION_PROCESS	0.000117718	BIOCARTA_RACCYCD_PATHWAY	8.87222e-06	REACTOME_SIGNALING_BY_ERBB4	8.82951e-06	BIOCARTA_SALMONELLA_PATHWAY	3.4489e-05	HOXA9_DN.V1_UP	3.94034e-05	POSITIVE_REGULATION_OF_LYMPHOCYTE_ACTIVATION	5.86524e-08	REACTOME_CELL_SURFACE_INTERACTIONS_AT_THE_VASCULAR_WALL	3.41643e-06	REACTOME_PECAM1_INTERACTIONS	8.80843e-06	REACTOME_IL_6_SIGNALING	5.58523e-07	I_KAPPAB_KINASE_NF_KAPPAB_CASCADE	1.0063e-05
BIOCARTA_PPARA_PATHWAY	1.31914e-05	REACTOME_IL_6_SIGNALING	1.14621e-05	CYTOKINE_AND_CHEMOKINE_MEDIATED_SIGNALING_PATHWAY	0.000318449	BIOCARTA_41BB_PATHWAY	6.95101e-05	ST_INTEGRIN_SIGNALING_PATHWAY	6.90157e-06	POSITIVE_REGULATION_OF_METABOLIC_PROCESS	5.55258e-08	PID_HEDGEHOG_GLIPATHWAY	4.03088e-06	PID_FAK_PATHWAY	0.000514432	BIOCARTA_MPR_PATHWAY	4.1488e-06	LOCOMOTORY_BEHAVIOR	0.000175252	SIG_REGULATION_OF_THE_ACTIN_CYTOSKELETON_BY_RHO_GTPASES	5.29182e-06	BIOCARTA_41BB_PATHWAY	1.96671e-07	POSITIVE_REGULATION_OF_LYMPHOCYTE_ACTIVATION	0.000162598	REACTOME_IL_6_SIGNALING	2.15254e-07	BIOCARTA_GLEEVEC_PATHWAY	2.02159e-06	BIOCARTA_CCR5_PATHWAY	0.000118525	PID_NFKAPPABATYPICALPATHWAY	8.99446e-06	BIOCARTA_CDC42RAC_PATHWAY	9.90178e-06	PID_ALPHASYNUCLEIN_PATHWAY	3.4489e-05	HOMEOSTATIC_PROCESS	4.11727e-05	BIOCARTA_TRKA_PATHWAY	6.25811e-08	REACTOME_CELL_CYCLE	3.68941e-06	REGULATION_OF_TRANSCRIPTION_FROM_RNA_POLYMERASE_II_PROMOTER	9.02496e-06	RESPONSE_TO_BIOTIC_STIMULUS	5.59467e-07	BIOCARTA_GLEEVEC_PATHWAY	1.0144e-05
BIOCARTA_RELA_PATHWAY	1.43704e-05	PEPTIDYL_TYROSINE_PHOSPHORYLATION	1.14621e-05	POSITIVE_REGULATION_OF_CATALYTIC_ACTIVITY	0.000320331	ACTIVATION_OF_IMMUNE_RESPONSE	6.95101e-05	PID_TELOMERASEPATHWAY	7.08184e-06	P53_DN.V1_DN	5.55258e-08	NEGATIVE_REGULATION_OF_CELLULAR_METABOLIC_PROCESS	4.03841e-06	KEGG_NEUROTROPHIN_SIGNALING_PATHWAY	0.000529036	BIOCARTA_UCALPAIN_PATHWAY	4.20567e-06	KEGG_PANCREATIC_CANCER	0.000175313	REGULATION_OF_LYMPHOCYTE_ACTIVATION	5.29182e-06	PID_IL6_7PATHWAY	2.05708e-07	REACTOME_P75_NTR_RECEPTOR_MEDIATED_SIGNALLING	0.000165271	REACTOME_CLASS_I_MHC_MEDIATED_ANTIGEN_PROCESSING_PRESENTATION	2.17061e-07	PID_NFKAPPABCANONICALPATHWAY	2.02159e-06	CYTOKINE_METABOLIC_PROCESS	0.000128056	ST_GA13_PATHWAY	9.13958e-06	PID_LYMPHANGIOGENESIS_PATHWAY	1.17782e-05	REACTOME_EXTRINSIC_PATHWAY_FOR_APOPTOSIS	3.4489e-05	BIOCARTA_GLEEVEC_PATHWAY	4.31107e-05	PHOSPHORYLATION	6.25811e-08	PID_CERAMIDE_PATHWAY	4.34329e-06	REACTOME_NUCLEAR_SIGNALING_BY_ERBB4	1.01301e-05	PHOSPHORYLATION	5.83307e-07	BIOCARTA_RAS_PATHWAY	1.0144e-05
BIOCARTA_CDMAC_PATHWAY	1.43704e-05	CYCLIN_D1_KE_.V1_DN	1.14785e-05	REACTOME_PLATELET_AGGREGATION_PLUG_FORMATION	0.000336819	REACTOME_METABOLISM_OF_AMINO_ACIDS_AND_DERIVATIVES	7.07423e-05	EGFR_UP.V1_UP	7.27227e-06	PID_ERBB4_PATHWAY	6.03822e-08	REGULATION_OF_RNA_METABOLIC_PROCESS	4.13918e-06	IL2_UP.V1_UP	0.000536012	REACTOME_INTEGRIN_CELL_SURFACE_INTERACTIONS	4.21258e-06	BIOCARTA_BLYMPHOCYTE_PATHWAY	0.000187787	KEGG_AXON_GUIDANCE	5.46843e-06	I_KAPPAB_KINASE_NF_KAPPAB_CASCADE	2.19712e-07	SA_G1_AND_S_PHASES	0.000175864	ST_ERK1_ERK2_MAPK_PATHWAY	2.18226e-07	PID_EPHBFWDPATHWAY	2.07486e-06	ENZYME_LINKED_RECEPTOR_PROTEIN_SIGNALING_PATHWAY	0.000131339	ST_INTERFERON_GAMMA_PATHWAY	9.36188e-06	REACTOME_PLATELET_AGGREGATION_PLUG_FORMATION	1.39757e-05	PID_P53DOWNSTREAMPATHWAY	3.48662e-05	BIOCARTA_NTHI_PATHWAY	4.31107e-05	PID_INTEGRIN_A4B1_PATHWAY	6.43682e-08	REGULATION_OF_MULTICELLULAR_ORGANISMAL_PROCESS	4.37116e-06	REACTOME_INTEGRIN_ALPHAIIB_BETA3_SIGNALING	1.05023e-05	PID_CD40_PATHWAY	6.27531e-07	KEGG_ADHERENS_JUNCTION	1.12627e-05
BIOCARTA_MPR_PATHWAY	1.43704e-05	REACTOME_CELL_CYCLE	1.16954e-05	ACTIN_FILAMENT_BASED_PROCESS	0.000336819	NEGATIVE_REGULATION_OF_DEVELOPMENTAL_PROCESS	7.07423e-05	RPS14_DN.V1_UP	7.27227e-06	PID_FASPATHWAY	6.03822e-08	PID_TRAIL_PATHWAY	4.22338e-06	PID_ER_NONGENOMIC_PATHWAY	0.000572047	REACTOME_P75_NTR_RECEPTOR_MEDIATED_SIGNALLING	4.21258e-06	ST_STAT3_PATHWAY	0.000187787	BIOCARTA_CDMAC_PATHWAY	5.46843e-06	KEGG_GAP_JUNCTION	2.6273e-07	REACTOME_GRB2_SOS_PROVIDES_LINKAGE_TO_MAPK_SIGNALING_FOR_INTERGRINS_	0.000175864	PID_HDAC_CLASSI_PATHWAY	2.18755e-07	REACTOME_3_UTR_MEDIATED_TRANSLATIONAL_REGULATION	2.47417e-06	REGULATION_OF_BINDING	0.00013264	REACTOME_PECAM1_INTERACTIONS	9.36188e-06	PID_CERAMIDE_PATHWAY	1.42332e-05	ACTIN_FILAMENT_BASED_PROCESS	3.48662e-05	BIOCARTA_RAS_PATHWAY	4.31107e-05	NEGATIVE_REGULATION_OF_CELLULAR_METABOLIC_PROCESS	7.33911e-08	BIOCARTA_INFLAM_PATHWAY	4.47699e-06	REACTOME_MYD88_MAL_CASCADE_INITIATED_ON_PLASMA_MEMBRANE	1.05899e-05	BIOCARTA_CTCF_PATHWAY	6.87058e-07	BIOCARTA_IL1R_PATHWAY	1.16952e-05
LTE2_UP.V1_DN	1.44019e-05	REACTOME_SIGNALLING_BY_NGF	1.39962e-05	GCNP_SHH_UP_EARLY.V1_DN	0.000336819	RESPONSE_TO_STRESS	7.20342e-05	KEGG_MAPK_SIGNALING_PATHWAY	7.47791e-06	BIOCARTA_PPARA_PATHWAY	6.31178e-08	REACTOME_EXTRINSIC_PATHWAY_FOR_APOPTOSIS	4.47608e-06	CYTOKINE_BIOSYNTHETIC_PROCESS	0.000572047	PID_P53DOWNSTREAMPATHWAY	4.49653e-06	REACTOME_TRAFFICKING_AND_PROCESSING_OF_ENDOSOMAL_TLR	0.000187787	REACTOME_SIGNALING_BY_WNT	6.53513e-06	REACTOME_REGULATION_OF_ORNITHINE_DECARBOXYLASE_ODC	2.6273e-07	PID_MYC_REPRESSPATHWAY	0.000176109	TRANSMEMBRANE_RECEPTOR_PROTEIN_TYROSINE_KINASE_SIGNALING_PATHWAY	2.34467e-07	REACTOME_NONSENSE_MEDIATED_DECAY_ENHANCED_BY_THE_EXON_JUNCTION_COMPLEX	2.47417e-06	RPS14_DN.V1_UP	0.000138705	NEGATIVE_REGULATION_OF_METABOLIC_PROCESS	9.76606e-06	BIOCARTA_IL5_PATHWAY	1.42644e-05	CHEMICAL_HOMEOSTASIS	3.48662e-05	E2F1_UP.V1_DN	4.41674e-05	KEGG_COLORECTAL_CANCER	7.86265e-08	BIOCARTA_GH_PATHWAY	4.47699e-06	ANTI_APOPTOSIS	1.0881e-05	POSITIVE_REGULATION_OF_CELL_PROLIFERATION	6.93318e-07	KEGG_RENAL_CELL_CARCINOMA	1.29335e-05
REACTOME_SIGNALING_BY_PDGF	1.54866e-05	REACTOME_CELL_CELL_COMMUNICATION	1.46458e-05	RESPONSE_TO_STRESS	0.000338273	PID_TCPTP_PATHWAY	7.32541e-05	BIOCARTA_CD40_PATHWAY	7.72148e-06	CELLULAR_DEFENSE_RESPONSE	6.31178e-08	REACTOME_DCC_MEDIATED_ATTRACTIVE_SIGNALING	4.47608e-06	KRAS.600.LUNG.BREAST_UP.V1_UP	0.00059648	PID_TGFBRPATHWAY	4.74895e-06	INTERLEUKIN_2_PRODUCTION	0.000187787	BIOCARTA_FMLP_PATHWAY	6.54913e-06	RESPONSE_TO_BIOTIC_STIMULUS	2.86718e-07	REACTOME_PLATELET_AGGREGATION_PLUG_FORMATION	0.000186813	NEGATIVE_REGULATION_OF_METABOLIC_PROCESS	2.36193e-07	BIOCARTA_EPONFKB_PATHWAY	2.68836e-06	ST_TUMOR_NECROSIS_FACTOR_PATHWAY	0.000142677	SIG_INSULIN_RECEPTOR_PATHWAY_IN_CARDIAC_MYOCYTES	9.88052e-06	ST_INTERFERON_GAMMA_PATHWAY	1.42644e-05	REACTOME_INTEGRIN_CELL_SURFACE_INTERACTIONS	3.74144e-05	BMI1_DN_MEL18_DN.V1_UP	4.45665e-05	BIOCARTA_TNFR2_PATHWAY	8.10022e-08	REGULATION_OF_T_CELL_ACTIVATION	4.47699e-06	CHEMICAL_HOMEOSTASIS	1.1127e-05	NEGATIVE_REGULATION_OF_APOPTOSIS	6.93318e-07	REACTOME_TRANS_GOLGI_NETWORK_VESICLE_BUDDING	1.36218e-05
RESPONSE_TO_VIRUS	1.66372e-05	SIG_IL4RECEPTOR_IN_B_LYPHOCYTES	1.47812e-05	REGULATION_OF_RNA_METABOLIC_PROCESS	0.000347001	PTEN_DN.V1_DN	8.35694e-05	SA_MMP_CYTOKINE_CONNECTION	7.72148e-06	STK33_NOMO_UP	6.5864e-08	PID_ECADHERIN_KERATINOCYTE_PATHWAY	4.65186e-06	PEPTIDYL_TYROSINE_PHOSPHORYLATION	0.000603634	POSITIVE_REGULATION_OF_DEVELOPMENTAL_PROCESS	4.93108e-06	KEGG_ENDOMETRIAL_CANCER	0.000193323	REACTOME_SIGNALLING_TO_ERKS	6.54913e-06	REACTOME_ACTIVATED_TLR4_SIGNALLING	3.05476e-07	MYELOID_CELL_DIFFERENTIATION	0.000186813	KEGG_NON_SMALL_CELL_LUNG_CANCER	2.39324e-07	PID_WNT_NONCANONICAL_PATHWAY	2.73516e-06	REGULATION_OF_PROTEIN_MODIFICATION_PROCESS	0.000147526	PID_FASPATHWAY	1.11402e-05	REACTOME_PECAM1_INTERACTIONS	1.42644e-05	PID_HDAC_CLASSII_PATHWAY	4.15156e-05	ST_FAS_SIGNALING_PATHWAY	4.62501e-05	BIOCARTA_STRESS_PATHWAY	8.71475e-08	REACTOME_EXTRINSIC_PATHWAY_FOR_APOPTOSIS	4.69262e-06	BIOCARTA_PTEN_PATHWAY	1.17882e-05	POSITIVE_REGULATION_OF_METABOLIC_PROCESS	6.98212e-07	BIOCARTA_CXCR4_PATHWAY	1.3682e-05
REACTOME_SIGNALING_BY_ERBB4	1.68874e-05	PID_GLYPICAN_1PATHWAY	1.47812e-05	REACTOME_SIGNAL_REGULATORY_PROTEIN_SIRP_FAMILY_INTERACTIONS	0.000371789	KEGG_FOCAL_ADHESION	9.24282e-05	REACTOME_GRB2_SOS_PROVIDES_LINKAGE_TO_MAPK_SIGNALING_FOR_INTERGRINS_	7.72148e-06	BIOCARTA_NFKB_PATHWAY	6.92524e-08	REGULATION_OF_MOLECULAR_FUNCTION	4.75049e-06	BIOCARTA_STEM_PATHWAY	0.00062708	BIOCARTA_RACCYCD_PATHWAY	4.9327e-06	BMI1_DN.V1_UP	0.00020152	MACROMOLECULE_LOCALIZATION	6.60329e-06	REGULATION_OF_PROTEIN_METABOLIC_PROCESS	3.14441e-07	ST_FAS_SIGNALING_PATHWAY	0.000197919	ORGANELLE_ORGANIZATION_AND_BIOGENESIS	2.62194e-07	MEL18_DN.V1_DN	2.84859e-06	RESPONSE_TO_WOUNDING	0.000153858	KEGG_GLIOMA	1.13105e-05	BIOCARTA_CCR5_PATHWAY	1.45524e-05	PID_EPHA_FWDPATHWAY	4.15156e-05	REACTOME_MYD88_MAL_CASCADE_INITIATED_ON_PLASMA_MEMBRANE	4.63553e-05	REACTOME_CELL_CELL_COMMUNICATION	8.76896e-08	BIOCARTA_ATM_PATHWAY	4.91255e-06	BIOCARTA_ERK5_PATHWAY	1.17882e-05	WNT_UP.V1_DN	7.29651e-07	BIOCARTA_ECM_PATHWAY	1.3682e-05
BIOCARTA_STRESS_PATHWAY	1.76871e-05	PID_IL3_PATHWAY	1.47812e-05	TYROSINE_PHOSPHORYLATION_OF_STAT_PROTEIN	0.000371789	BIOCARTA_ERK5_PATHWAY	9.24282e-05	T_CELL_DIFFERENTIATION	7.72148e-06	PID_CERAMIDE_PATHWAY	7.71118e-08	POSITIVE_REGULATION_OF_PROTEIN_METABOLIC_PROCESS	5.00276e-06	REACTOME_TRAF3_DEPENDENT_IRF_ACTIVATION_PATHWAY	0.00062708	ST_INTERLEUKIN_4_PATHWAY	4.9327e-06	BIOCARTA_HER2_PATHWAY	0.000212098	PROTEIN_LOCALIZATION	7.12943e-06	PID_MET_PATHWAY	3.28931e-07	ST_PHOSPHOINOSITIDE_3_KINASE_PATHWAY	0.000222985	PID_CXCR3PATHWAY	2.63321e-07	LTE2_UP.V1_DN	2.92486e-06	CYCLIN_D1_KE_.V1_DN	0.000153858	KEGG_VASCULAR_SMOOTH_MUSCLE_CONTRACTION	1.14799e-05	PID_NFKAPPABATYPICALPATHWAY	1.45524e-05	BIOCARTA_CTCF_PATHWAY	4.56684e-05	BIOCARTA_RANKL_PATHWAY	4.79284e-05	KEGG_VEGF_SIGNALING_PATHWAY	1.02144e-07	PID_FASPATHWAY	4.96348e-06	REACTOME_SIGNALING_BY_FGFR1_FUSION_MUTANTS	1.17882e-05	NEGATIVE_REGULATION_OF_PROGRAMMED_CELL_DEATH	7.60395e-07	PROTEOLYSIS	1.42294e-05
SIG_REGULATION_OF_THE_ACTIN_CYTOSKELETON_BY_RHO_GTPASES	1.76871e-05	POSITIVE_REGULATION_OF_METABOLIC_PROCESS	1.58316e-05	REGULATION_OF_I_KAPPAB_KINASE_NF_KAPPAB_CASCADE	0.000371789	REACTOME_NEGATIVE_REGULATORS_OF_RIG_I_MDA5_SIGNALING	9.31511e-05	BIOCARTA_GLEEVEC_PATHWAY	7.90483e-06	BIOCARTA_HCMV_PATHWAY	7.93276e-08	EGFR_UP.V1_UP	5.16611e-06	REGULATION_OF_CATALYTIC_ACTIVITY	0.00063732	KEGG_EPITHELIAL_CELL_SIGNALING_IN_HELICOBACTER_PYLORI_INFECTION	5.0629e-06	MYELOID_CELL_DIFFERENTIATION	0.000212098	REACTOME_P75_NTR_RECEPTOR_MEDIATED_SIGNALLING	7.26587e-06	PID_REG_GR_PATHWAY	3.28931e-07	REACTOME_MYD88_MAL_CASCADE_INITIATED_ON_PLASMA_MEMBRANE	0.000222985	PID_THROMBIN_PAR1_PATHWAY	2.63321e-07	BIOCARTA_IL7_PATHWAY	2.94713e-06	BIOCARTA_TEL_PATHWAY	0.000155761	REACTOME_MYD88_MAL_CASCADE_INITIATED_ON_PLASMA_MEMBRANE	1.1992e-05	REACTOME_RECYCLING_PATHWAY_OF_L1	1.53291e-05	PID_NFKAPPABCANONICALPATHWAY	4.56684e-05	MYELOID_LEUKOCYTE_DIFFERENTIATION	4.79284e-05	BIOCARTA_CTL_PATHWAY	1.27608e-07	KEGG_ERBB_SIGNALING_PATHWAY	4.97903e-06	MEL18_DN.V1_UP	1.17906e-05	KEGG_PHOSPHATIDYLINOSITOL_SIGNALING_SYSTEM	7.782e-07	REACTOME_REGULATION_OF_KIT_SIGNALING	1.45486e-05
ADAPTIVE_IMMUNE_RESPONSE	1.76871e-05	PID_LYSOPHOSPHOLIPID_PATHWAY	1.58565e-05	POSITIVE_REGULATION_OF_PEPTIDYL_TYROSINE_PHOSPHORYLATION	0.000371789	POSITIVE_REGULATION_OF_SIGNAL_TRANSDUCTION	9.33136e-05	BIOCARTA_NTHI_PATHWAY	7.90483e-06	BIOCARTA_CCR5_PATHWAY	7.93276e-08	KEGG_COLORECTAL_CANCER	5.7339e-06	CYTOKINE_METABOLIC_PROCESS	0.00064317	PID_ERBB1_RECEPTOR_PROXIMAL_PATHWAY	5.24471e-06	IMMUNE_EFFECTOR_PROCESS	0.000212098	REACTOME_ASSEMBLY_OF_THE_PRE_REPLICATIVE_COMPLEX	7.45545e-06	BIOCARTA_RHO_PATHWAY	3.53739e-07	CHEMICAL_HOMEOSTASIS	0.000223616	PID_S1P_S1P2_PATHWAY	2.87983e-07	BIOCARTA_41BB_PATHWAY	2.94713e-06	ACTIVATION_OF_NF_KAPPAB_TRANSCRIPTION_FACTOR	0.000155761	BIOCARTA_TNFR2_PATHWAY	1.27758e-05	REGULATION_OF_TRANSCRIPTIONDNA_DEPENDENT	1.54865e-05	PID_CERAMIDE_PATHWAY	4.56684e-05	KEGG_GLIOMA	5.19153e-05	BIOCARTA_SALMONELLA_PATHWAY	1.27608e-07	POSITIVE_REGULATION_OF_IMMUNE_SYSTEM_PROCESS	6.26971e-06	KEGG_ADIPOCYTOKINE_SIGNALING_PATHWAY	1.30014e-05	E2F1_UP.V1_DN	7.93158e-07	POSITIVE_REGULATION_OF_TRANSLATION	1.45674e-05
PROTEIN_LOCALIZATION	1.80293e-05	REACTOME_SEMAPHORIN_INTERACTIONS	1.58565e-05	BIOCARTA_NTHI_PATHWAY	0.000384354	NEGATIVE_REGULATION_OF_APOPTOSIS	9.35198e-05	PID_VEGFR1_2_PATHWAY	7.9556e-06	BIOCARTA_PML_PATHWAY	7.93276e-08	PEPTIDYL_AMINO_ACID_MODIFICATION	5.7339e-06	REACTOME_AXON_GUIDANCE	0.000653823	REACTOME_MYD88_MAL_CASCADE_INITIATED_ON_PLASMA_MEMBRANE	6.37825e-06	NEGATIVE_REGULATION_OF_CELLULAR_METABOLIC_PROCESS	0.000218619	REACTOME_MITOTIC_G1_G1_S_PHASES	7.71332e-06	BIOCARTA_STRESS_PATHWAY	4.15278e-07	BIOCARTA_RELA_PATHWAY	0.000242353	KEGG_RIG_I_LIKE_RECEPTOR_SIGNALING_PATHWAY	3.56519e-07	REACTOME_SIGNALING_BY_ERBB4	3.01162e-06	REACTOME_INTEGRIN_CELL_SURFACE_INTERACTIONS	0.000166477	PID_HDAC_CLASSI_PATHWAY	1.28323e-05	CELLULAR_COMPONENT_ASSEMBLY	1.68352e-05	NEGATIVE_REGULATION_OF_PROTEIN_METABOLIC_PROCESS	4.56684e-05	REGULATION_OF_TRANSCRIPTION_FROM_RNA_POLYMERASE_II_PROMOTER	5.26609e-05	BIOCARTA_BAD_PATHWAY	1.27608e-07	KEGG_VEGF_SIGNALING_PATHWAY	6.27656e-06	BIOCARTA_PYK2_PATHWAY	1.33096e-05	ACTIN_CYTOSKELETON_ORGANIZATION_AND_BIOGENESIS	8.47914e-07	REACTOME_TRIF_MEDIATED_TLR3_SIGNALING	1.67652e-05
KEGG_CHRONIC_MYELOID_LEUKEMIA	1.81864e-05	BIOCARTA_PTEN_PATHWAY	1.58608e-05	REACTOME_LYSOSOME_VESICLE_BIOGENESIS	0.000384354	BEHAVIOR	9.35198e-05	CYCLIN_D1_KE_.V1_DN	8.23356e-06	SA_TRKA_RECEPTOR	7.93276e-08	POSITIVE_REGULATION_OF_IMMUNE_SYSTEM_PROCESS	5.76615e-06	RESPONSE_TO_CHEMICAL_STIMULUS	0.000687577	REACTOME_PLATELET_AGGREGATION_PLUG_FORMATION	6.7389e-06	KEGG_LYSOSOME	0.000227079	ST_INTERLEUKIN_4_PATHWAY	7.81349e-06	REACTOME_SIGNALING_BY_PDGF	4.19109e-07	REACTOME_REGULATION_OF_KIT_SIGNALING	0.000242353	PHOSPHORYLATION	3.62207e-07	REGULATION_OF_RNA_METABOLIC_PROCESS	3.19444e-06	BMI1_DN.V1_UP	0.000168392	REACTOME_AXON_GUIDANCE	1.28323e-05	ST_PHOSPHOINOSITIDE_3_KINASE_PATHWAY	1.68541e-05	TRANSMEMBRANE_RECEPTOR_PROTEIN_TYROSINE_KINASE_SIGNALING_PATHWAY	4.59089e-05	RESPONSE_TO_WOUNDING	5.53883e-05	BIOCARTA_GCR_PATHWAY	1.331e-07	PID_EPHBFWDPATHWAY	7.77742e-06	PID_TELOMERASEPATHWAY	1.48194e-05	BIOCARTA_ECM_PATHWAY	9.71562e-07	MEL18_DN.V1_UP	1.76544e-05
MACROMOLECULAR_COMPLEX_ASSEMBLY	1.81864e-05	BIOCARTA_TNFR2_PATHWAY	1.58608e-05	CAMP_UP.V1_DN	0.00041495	NEGATIVE_REGULATION_OF_PROGRAMMED_CELL_DEATH	9.96148e-05	BIOCARTA_IL1R_PATHWAY	8.82745e-06	PID_ECADHERIN_NASCENTAJ_PATHWAY	7.93276e-08	P53_DN.V1_DN	5.9895e-06	PID_NECTIN_PATHWAY	0.00070954	RESPONSE_TO_WOUNDING	7.14617e-06	REGULATION_OF_TRANSCRIPTIONDNA_DEPENDENT	0.000231711	BIOCARTA_IL10_PATHWAY	7.933e-06	KEGG_BLADDER_CANCER	4.3133e-07	PID_SMAD2_3NUCLEARPATHWAY	0.000244546	NEGATIVE_REGULATION_OF_APOPTOSIS	3.68155e-07	REACTOME_AXON_GUIDANCE	3.29854e-06	BIOCARTA_EGF_PATHWAY	0.000205208	REACTOME_RESPONSE_TO_ELEVATED_PLATELET_CYTOSOLIC_CA2_	1.33762e-05	REACTOME_GOLGI_ASSOCIATED_VESICLE_BIOGENESIS	1.96172e-05	RESPONSE_TO_CHEMICAL_STIMULUS	4.7238e-05	CYCLIN_D1_KE_.V1_DN	5.53883e-05	PID_LYSOPHOSPHOLIPID_PATHWAY	1.39069e-07	ENZYME_LINKED_RECEPTOR_PROTEIN_SIGNALING_PATHWAY	7.84658e-06	REGULATION_OF_CELLULAR_PROTEIN_METABOLIC_PROCESS	1.48415e-05	REACTOME_REGULATION_OF_IFNA_SIGNALING	9.71562e-07	ADAPTIVE_IMMUNE_RESPONSE	1.81614e-05
PID_AVB3_INTEGRIN_PATHWAY	2.07032e-05	REACTOME_REGULATION_OF_SIGNALING_BY_CBL	1.58608e-05	REGULATION_OF_CYTOKINE_BIOSYNTHETIC_PROCESS	0.000444588	PID_SMAD2_3NUCLEARPATHWAY	0.00010434	RESPONSE_TO_STRESS	8.82745e-06	REACTOME_SHC_RELATED_EVENTS	7.93276e-08	REACTOME_CD28_DEPENDENT_PI3K_AKT_SIGNALING	6.59773e-06	REACTOME_INTEGRIN_ALPHAIIB_BETA3_SIGNALING	0.00070954	PID_SMAD2_3NUCLEARPATHWAY	7.28284e-06	PID_RAC1_PATHWAY	0.000241167	BIOCARTA_MET_PATHWAY	7.933e-06	BIOCARTA_SALMONELLA_PATHWAY	4.41596e-07	PID_HDAC_CLASSI_PATHWAY	0.00024664	BIOCARTA_IL10_PATHWAY	3.76547e-07	KEGG_RIBOSOME	3.43893e-06	PID_CD40_PATHWAY	0.000205208	POSITIVE_REGULATION_OF_IMMUNE_RESPONSE	1.45568e-05	BIOCARTA_CREB_PATHWAY	1.98793e-05	ST_FAS_SIGNALING_PATHWAY	5.02224e-05	REACTOME_MEMBRANE_TRAFFICKING	6.37707e-05	KEGG_GAP_JUNCTION	1.51007e-07	LTE2_UP.V1_DN	7.92572e-06	BIOCARTA_EPONFKB_PATHWAY	1.50091e-05	REACTOME_HOST_INTERACTIONS_OF_HIV_FACTORS	1.08747e-06	CYTOKINE_PRODUCTION	1.90498e-05
BIOCARTA_BAD_PATHWAY	2.32114e-05	RESPONSE_TO_EXTERNAL_STIMULUS	1.73301e-05	BIOCARTA_TPO_PATHWAY	0.000469196	REACTOME_RESPONSE_TO_ELEVATED_PLATELET_CYTOSOLIC_CA2_	0.00010434	ADAPTIVE_IMMUNE_RESPONSE_GO_0002460	1.0644e-05	RESPONSE_TO_STRESS	7.93276e-08	REACTOME_TRAF6_MEDIATED_NFKB_ACTIVATION	6.59773e-06	PID_INTEGRIN3_PATHWAY	0.000722849	PROTEIN_AMINO_ACID_PHOSPHORYLATION	7.49707e-06	BIOCARTA_MET_PATHWAY	0.000244934	BIOCARTA_TOLL_PATHWAY	7.933e-06	BIOCARTA_RB_PATHWAY	4.41596e-07	RAS_PROTEIN_SIGNAL_TRANSDUCTION	0.00024664	REACTOME_ARMS_MEDIATED_ACTIVATION	3.76547e-07	BIOCARTA_IL1R_PATHWAY	3.53164e-06	PID_P38ALPHABETAPATHWAY	0.000205208	BIOCARTA_EPONFKB_PATHWAY	1.61558e-05	BIOCARTA_CALCINEURIN_PATHWAY	2.07074e-05	NEGATIVE_REGULATION_OF_CELLULAR_METABOLIC_PROCESS	5.26757e-05	SIG_PIP3_SIGNALING_IN_CARDIAC_MYOCTES	6.55801e-05	PID_HIVNEFPATHWAY	1.61792e-07	PID_KITPATHWAY	8.99298e-06	BIOCARTA_IL4_PATHWAY	1.50091e-05	BIOCARTA_IL1R_PATHWAY	1.08774e-06	ENZYME_LINKED_RECEPTOR_PROTEIN_SIGNALING_PATHWAY	1.91348e-05
PID_P73PATHWAY	2.6762e-05	PID_RET_PATHWAY	1.77818e-05	SA_B_CELL_RECEPTOR_COMPLEXES	0.000469196	TRANSLATION	0.000109301	POSITIVE_REGULATION_OF_TRANSCRIPTION_FACTOR_ACTIVITY	1.0644e-05	PID_MTOR_4PATHWAY	8.11846e-08	REACTOME_SIGNALING_BY_INSULIN_RECEPTOR	6.733e-06	PEPTIDYL_AMINO_ACID_MODIFICATION	0.000744786	KEGG_PANCREATIC_CANCER	7.96043e-06	NEGATIVE_REGULATION_OF_METABOLIC_PROCESS	0.000244934	REACTOME_TIE2_SIGNALING	7.933e-06	REACTOME_EXTRINSIC_PATHWAY_FOR_APOPTOSIS	4.41596e-07	POSITIVE_REGULATION_OF_RESPONSE_TO_STIMULUS	0.000309208	REACTOME_SHC_RELATED_EVENTS	3.76547e-07	PID_NCADHERINPATHWAY	3.53164e-06	RESPONSE_TO_BACTERIUM	0.000205208	PID_CMYB_PATHWAY	1.6815e-05	BIOCARTA_NGF_PATHWAY	2.07074e-05	EGFR_UP.V1_UP	5.66163e-05	PID_LYMPHANGIOGENESIS_PATHWAY	6.91849e-05	PID_NECTIN_PATHWAY	1.83305e-07	REACTOME_INTEGRIN_CELL_SURFACE_INTERACTIONS	9.45521e-06	HOXA9_DN.V1_UP	1.58162e-05	PID_IL8CXCR2_PATHWAY	1.08774e-06	BIOCARTA_IL5_PATHWAY	1.95662e-05
ST_PHOSPHOINOSITIDE_3_KINASE_PATHWAY	2.69154e-05	CAMP_UP.V1_DN	1.7902e-05	ADAPTIVE_IMMUNE_RESPONSE_GO_0002460	0.000469196	PID_AVB3_OPN_PATHWAY	0.000110309	POSITIVE_REGULATION_OF_LYMPHOCYTE_ACTIVATION	1.0644e-05	REACTOME_RIG_I_MDA5_MEDIATED_INDUCTION_OF_IFN_ALPHA_BETA_PATHWAYS	1.18769e-07	ESTABLISHMENT_OF_PROTEIN_LOCALIZATION	6.92848e-06	BIOCARTA_HSP27_PATHWAY	0.000816562	REACTOME_EXTRINSIC_PATHWAY_FOR_APOPTOSIS	7.96043e-06	CELLULAR_COMPONENT_ASSEMBLY	0.000250854	BIOCARTA_RNA_PATHWAY	8.35477e-06	REACTOME_P75NTR_SIGNALS_VIA_NFKB	4.41596e-07	REGULATION_OF_CATALYTIC_ACTIVITY	0.000314727	NEGATIVE_REGULATION_OF_PROGRAMMED_CELL_DEATH	4.0121e-07	KEGG_PROSTATE_CANCER	3.91888e-06	BIOCARTA_IL5_PATHWAY	0.000215925	BIOCARTA_STATHMIN_PATHWAY	1.78637e-05	BIOCARTA_ERK5_PATHWAY	2.07074e-05	REACTOME_REGULATION_OF_HYPOXIA_INDUCIBLE_FACTOR_HIF_BY_OXYGEN	5.79864e-05	POSITIVE_REGULATION_OF_PHOSPHORYLATION	6.91849e-05	REACTOME_SIGNALING_BY_INSULIN_RECEPTOR	1.88536e-07	REGULATION_OF_CELLULAR_COMPONENT_ORGANIZATION_AND_BIOGENESIS	9.65849e-06	PID_EPHA2_FWDPATHWAY	1.63335e-05	BIOCARTA_HCMV_PATHWAY	1.09358e-06	REACTOME_PECAM1_INTERACTIONS	1.95662e-05
PID_FOXOPATHWAY	2.76275e-05	BIOCARTA_PYK2_PATHWAY	1.86035e-05	REACTOME_ACTIVATION_OF_IRF3_IRF7_MEDIATED_BY_TBK1_IKK_EPSILON	0.000514119	PID_P38ALPHABETAPATHWAY	0.000110309	PID_HDAC_CLASSII_PATHWAY	1.10812e-05	ST_ERK1_ERK2_MAPK_PATHWAY	1.22182e-07	ST_B_CELL_ANTIGEN_RECEPTOR	7.08948e-06	PID_TCRCALCIUMPATHWAY	0.000835183	REACTOME_P75NTR_SIGNALS_VIA_NFKB	7.96043e-06	BIOCARTA_CTCF_PATHWAY	0.000257919	BIOCARTA_SODD_PATHWAY	8.35477e-06	ST_INTEGRIN_SIGNALING_PATHWAY	4.46732e-07	BIOCARTA_CCR5_PATHWAY	0.000325542	BIOCARTA_MCALPAIN_PATHWAY	4.02411e-07	POSITIVE_REGULATION_OF_MULTICELLULAR_ORGANISMAL_PROCESS	4.333e-06	CELLULAR_HOMEOSTASIS	0.000216495	BIOCARTA_HDAC_PATHWAY	1.85332e-05	NEGATIVE_REGULATION_OF_APOPTOSIS	2.07094e-05	ADAPTIVE_IMMUNE_RESPONSE_GO_0002460	5.79864e-05	ADAPTIVE_IMMUNE_RESPONSE	6.91849e-05	KEGG_ADIPOCYTOKINE_SIGNALING_PATHWAY	2.00242e-07	BIOCARTA_AKT_PATHWAY	9.78513e-06	REACTOME_NEPHRIN_INTERACTIONS	1.63335e-05	BIOCARTA_CCR5_PATHWAY	1.09358e-06	VESICLE_MEDIATED_TRANSPORT	1.98675e-05
BIOCARTA_ETS_PATHWAY	2.98751e-05	PEPTIDYL_TYROSINE_MODIFICATION	1.86035e-05	KEGG_FOCAL_ADHESION	0.000522844	BIOCARTA_EPO_PATHWAY	0.000118898	PID_EPHA_FWDPATHWAY	1.10812e-05	WNT_UP.V1_DN	1.27179e-07	ST_JNK_MAPK_PATHWAY	7.08948e-06	PEPTIDYL_TYROSINE_MODIFICATION	0.000835183	REACTOME_ACTIVATION_OF_IRF3_IRF7_MEDIATED_BY_TBK1_IKK_EPSILON	7.96043e-06	BIOCARTA_IGF1R_PATHWAY	0.000257919	REACTOME_NFKB_IS_ACTIVATED_AND_SIGNALS_SURVIVAL	8.35477e-06	PID_SMAD2_3NUCLEARPATHWAY	4.46732e-07	BIOCARTA_41BB_PATHWAY	0.000325542	PID_LYMPHANGIOGENESIS_PATHWAY	4.02411e-07	REACTOME_REGULATION_OF_SIGNALING_BY_CBL	4.54404e-06	PID_MYC_REPRESSPATHWAY	0.000230605	PID_ERBB1_INTERNALIZATION_PATHWAY	1.95438e-05	BEHAVIOR	2.07094e-05	REACTOME_PLATELET_AGGREGATION_PLUG_FORMATION	5.94775e-05	REACTOME_AXON_GUIDANCE	7.42451e-05	REACTOME_ANTIGEN_PRESENTATION_FOLDING_ASSEMBLY_AND_PEPTIDE_LOADING_OF_CLASS_I_MHC	2.11132e-07	BIOCARTA_DC_PATHWAY	9.78513e-06	BIOCARTA_HDAC_PATHWAY	1.66382e-05	BIOCARTA_PML_PATHWAY	1.09358e-06	ACTIN_CYTOSKELETON_ORGANIZATION_AND_BIOGENESIS	2.01414e-05
BIOCARTA_TNFR2_PATHWAY	2.98751e-05	BIOCARTA_EPONFKB_PATHWAY	1.92006e-05	BIOCARTA_STRESS_PATHWAY	0.0005635	ST_FAS_SIGNALING_PATHWAY	0.000118898	PID_FAK_PATHWAY	1.13685e-05	BIOCARTA_CALCINEURIN_PATHWAY	1.3605e-07	BIOCARTA_FAS_PATHWAY	7.11273e-06	VEGF_A_UP.V1_UP	0.000835183	REACTOME_NFKB_AND_MAP_KINASES_ACTIVATION_MEDIATED_BY_TLR4_SIGNALING_REPERTOIRE	7.96043e-06	TYROSINE_PHOSPHORYLATION_OF_STAT_PROTEIN	0.000263347	ST_FAS_SIGNALING_PATHWAY	8.37933e-06	REACTOME_RESPONSE_TO_ELEVATED_PLATELET_CYTOSOLIC_CA2_	4.46732e-07	PID_INTEGRIN5_PATHWAY	0.000325542	REACTOME_INSULIN_RECEPTOR_SIGNALLING_CASCADE	4.04127e-07	POSITIVE_REGULATION_OF_CELL_PROLIFERATION	5.01414e-06	ST_INTEGRIN_SIGNALING_PATHWAY	0.000240204	BMI1_DN.V1_UP	2.06031e-05	MACROMOLECULAR_COMPLEX_ASSEMBLY	2.22236e-05	SIG_INSULIN_RECEPTOR_PATHWAY_IN_CARDIAC_MYOCYTES	6.0574e-05	MTOR_UP.N4.V1_UP	7.83605e-05	MYELOID_CELL_DIFFERENTIATION	2.14582e-07	PID_PDGFRAPATHWAY	9.78513e-06	BIOCARTA_TNFR1_PATHWAY	1.66382e-05	SA_PTEN_PATHWAY	1.09358e-06	REACTOME_SIGNALING_BY_TGF_BETA_RECEPTOR_COMPLEX	2.09739e-05
PID_GLYPICAN_1PATHWAY	2.98751e-05	REACTOME_IL_7_SIGNALING	1.92006e-05	POSITIVE_REGULATION_OF_PHOSPHORYLATION	0.0005635	IL2_UP.V1_UP	0.000120964	REGULATION_OF_BINDING	1.13685e-05	BIOCARTA_SPRY_PATHWAY	1.3605e-07	REACTOME_MAPK_TARGETS_NUCLEAR_EVENTS_MEDIATED_BY_MAP_KINASES	7.11273e-06	PID_TNFPATHWAY	0.000914884	BIOCARTA_MET_PATHWAY	8.37249e-06	POSITIVE_REGULATION_OF_PEPTIDYL_TYROSINE_PHOSPHORYLATION	0.000263347	PHOSPHORYLATION	8.6323e-06	ESTABLISHMENT_OF_PROTEIN_LOCALIZATION	4.67701e-07	REACTOME_OXYGEN_DEPENDENT_PROLINE_HYDROXYLATION_OF_HYPOXIA_INDUCIBLE_FACTOR_ALPHA	0.000325542	REACTOME_NFKB_AND_MAP_KINASES_ACTIVATION_MEDIATED_BY_TLR4_SIGNALING_REPERTOIRE	4.07696e-07	REGULATION_OF_TRANSCRIPTIONDNA_DEPENDENT	5.13844e-06	HUMORAL_IMMUNE_RESPONSE	0.000243771	STK33_UP	2.14268e-05	NEGATIVE_REGULATION_OF_PROGRAMMED_CELL_DEATH	2.234e-05	CYCLIN_D1_KE_.V1_DN	6.32343e-05	BIOCARTA_INTEGRIN_PATHWAY	7.85349e-05	KEGG_TYPE_II_DIABETES_MELLITUS	2.38443e-07	CAMP_UP.V1_UP	9.78513e-06	PID_S1P_S1P3_PATHWAY	1.66382e-05	PID_NFKAPPABATYPICALPATHWAY	1.09358e-06	PID_NFKAPPABATYPICALPATHWAY	2.10319e-05
REACTOME_INTEGRIN_ALPHAIIB_BETA3_SIGNALING	2.98751e-05	REACTOME_TRAFFICKING_AND_PROCESSING_OF_ENDOSOMAL_TLR	1.92006e-05	POSITIVE_REGULATION_OF_CYTOKINE_BIOSYNTHETIC_PROCESS	0.0005635	ION_HOMEOSTASIS	0.000129431	KEGG_INSULIN_SIGNALING_PATHWAY	1.14801e-05	REACTOME_INSULIN_RECEPTOR_SIGNALLING_CASCADE	1.47242e-07	PID_TCRJNKPATHWAY	7.22492e-06	GCNP_SHH_UP_EARLY.V1_DN	0.000974932	ST_PHOSPHOINOSITIDE_3_KINASE_PATHWAY	8.37249e-06	PID_FGF_PATHWAY	0.000265047	ACTIN_FILAMENT_BASED_PROCESS	8.66169e-06	RB_P107_DN.V1_UP	5.10596e-07	PID_CDC42_PATHWAY	0.000341652	REACTOME_TRANS_GOLGI_NETWORK_VESICLE_BUDDING	4.09678e-07	BIOCARTA_RACCYCD_PATHWAY	5.48744e-06	REGULATION_OF_DNA_BINDING	0.00025283	HOMEOSTATIC_PROCESS	2.18008e-05	REGULATION_OF_RNA_METABOLIC_PROCESS	2.24597e-05	PID_CMYB_PATHWAY	6.86222e-05	ESC_V6.5_UP_EARLY.V1_DN	7.96112e-05	BIOCARTA_INFLAM_PATHWAY	2.57182e-07	PID_CD40_PATHWAY	9.91275e-06	STK33_UP	1.71389e-05	REACTOME_TIE2_SIGNALING	1.09358e-06	ACTIVATION_OF_IMMUNE_RESPONSE	2.10319e-05
PID_ENDOTHELINPATHWAY	3.1059e-05	CHEMICAL_HOMEOSTASIS	2.02829e-05	REGULATION_OF_CYTOKINE_PRODUCTION	0.0005635	CELLULAR_CATION_HOMEOSTASIS	0.000129661	BIOCARTA_CDC42RAC_PATHWAY	1.14948e-05	POSITIVE_REGULATION_OF_SIGNAL_TRANSDUCTION	1.68522e-07	KEGG_GLIOMA	8.93348e-06	REACTOME_SIGNALING_BY_FGFR1_MUTANTS	0.00097666	BIOCARTA_GH_PATHWAY	8.78102e-06	BIOCARTA_INTEGRIN_PATHWAY	0.000276531	TRANSMEMBRANE_RECEPTOR_PROTEIN_TYROSINE_KINASE_SIGNALING_PATHWAY	8.9691e-06	RESPONSE_TO_STRESS	5.18673e-07	REACTOME_SIGNALING_BY_FGFR_IN_DISEASE	0.000341652	PID_HIVNEFPATHWAY	4.80035e-07	SIG_REGULATION_OF_THE_ACTIN_CYTOSKELETON_BY_RHO_GTPASES	5.94365e-06	BEHAVIOR	0.000259354	POSITIVE_REGULATION_OF_CELLULAR_METABOLIC_PROCESS	2.23831e-05	BIOCARTA_PYK2_PATHWAY	2.50822e-05	ST_GA13_PATHWAY	7.07351e-05	PID_MTOR_4PATHWAY	8.13604e-05	BIOCARTA_PYK2_PATHWAY	2.57182e-07	REACTOME_SIGNALLING_BY_NGF	1.0095e-05	REACTOME_APOPTOSIS	1.71649e-05	ACTIVATION_OF_IMMUNE_RESPONSE	1.09358e-06	BIOCARTA_FMLP_PATHWAY	2.20594e-05
REGULATION_OF_I_KAPPAB_KINASE_NF_KAPPAB_CASCADE	3.21893e-05	MEL18_DN.V1_UP	2.09883e-05	ADAPTIVE_IMMUNE_RESPONSE	0.0005635	PID_LYSOPHOSPHOLIPID_PATHWAY	0.000131578	POSITIVE_REGULATION_OF_I_KAPPAB_KINASE_NF_KAPPAB_CASCADE	1.20765e-05	EGFR_UP.V1_UP	1.98709e-07	POSITIVE_REGULATION_OF_MULTICELLULAR_ORGANISMAL_PROCESS	8.93348e-06	REGULATION_OF_PROTEIN_AMINO_ACID_PHOSPHORYLATION	0.00097666	PID_TCRCALCIUMPATHWAY	8.78102e-06	REACTOME_NUCLEAR_SIGNALING_BY_ERBB4	0.000276531	POSITIVE_REGULATION_OF_NUCLEOBASENUCLEOSIDENUCLEOTIDE_AND_NUCLEIC_ACID_METABOLIC_PROCESS	9.16591e-06	REGULATION_OF_MULTICELLULAR_ORGANISMAL_PROCESS	5.26876e-07	BIOCARTA_GH_PATHWAY	0.000380017	REGULATION_OF_TRANSCRIPTIONDNA_DEPENDENT	5.04394e-07	RESPONSE_TO_CHEMICAL_STIMULUS	6.28586e-06	PID_HES_HEYPATHWAY	0.000287507	BIOCARTA_FAS_PATHWAY	2.2974e-05	REGULATION_OF_PROTEIN_METABOLIC_PROCESS	2.50822e-05	REGULATION_OF_CELLULAR_COMPONENT_ORGANIZATION_AND_BIOGENESIS	7.07351e-05	KEGG_ERBB_SIGNALING_PATHWAY	8.26993e-05	CELLULAR_DEFENSE_RESPONSE	2.58557e-07	PID_MYC_ACTIVPATHWAY	1.05818e-05	BMI1_DN.V1_UP	1.71649e-05	REACTOME_IL_7_SIGNALING	1.10518e-06	MYELOID_CELL_DIFFERENTIATION	2.20594e-05
REGULATION_OF_TRANSCRIPTION_FROM_RNA_POLYMERASE_II_PROMOTER	3.2492e-05	BIOCARTA_EPO_PATHWAY	2.18948e-05	PID_FAK_PATHWAY	0.000604664	BIOCARTA_IL5_PATHWAY	0.000136043	RESPONSE_TO_VIRUS	1.25184e-05	BIOCARTA_TID_PATHWAY	2.24654e-07	BIOCARTA_DC_PATHWAY	9.04714e-06	KEGG_TYPE_II_DIABETES_MELLITUS	0.00102107	PID_AJDISS_2PATHWAY	9.70546e-06	RESPONSE_TO_STRESS	0.000276531	REACTOME_SIGNALING_BY_ERBB2	9.25829e-06	BIOCARTA_TOB1_PATHWAY	5.28717e-07	POSITIVE_REGULATION_OF_IMMUNE_RESPONSE	0.000380017	KEGG_MELANOGENESIS	5.11363e-07	TRANSMEMBRANE_RECEPTOR_PROTEIN_TYROSINE_KINASE_SIGNALING_PATHWAY	6.59373e-06	NEGATIVE_REGULATION_OF_PROTEIN_METABOLIC_PROCESS	0.000287507	BIOCARTA_MAPK_PATHWAY	2.2974e-05	KEGG_ENDOMETRIAL_CANCER	2.6442e-05	BIOCARTA_HSP27_PATHWAY	7.1543e-05	BIOCARTA_BAD_PATHWAY	8.62214e-05	EGFR_UP.V1_UP	2.65289e-07	PID_HDAC_CLASSI_PATHWAY	1.12932e-05	PID_ER_NONGENOMIC_PATHWAY	1.71877e-05	KEGG_NON_SMALL_CELL_LUNG_CANCER	1.12124e-06	ST_INTERLEUKIN_4_PATHWAY	2.32596e-05
BIOCARTA_PYK2_PATHWAY	3.83378e-05	PID_TELOMERASEPATHWAY	2.29404e-05	REACTOME_INTEGRIN_CELL_SURFACE_INTERACTIONS	0.000606574	BIOCARTA_SODD_PATHWAY	0.000136043	CYTOKINE_PRODUCTION	1.33962e-05	BIOCARTA_TGFB_PATHWAY	2.24654e-07	BIOCARTA_INSULIN_PATHWAY	9.04714e-06	ALK_DN.V1_UP	0.00102302	PID_FASPATHWAY	1.0511e-05	REGULATION_OF_CYTOKINE_BIOSYNTHETIC_PROCESS	0.000276531	PID_GLYPICAN_1PATHWAY	9.80929e-06	REACTOME_TRIF_MEDIATED_TLR3_SIGNALING	5.42461e-07	PID_ERBB1_DOWNSTREAM_PATHWAY	0.000391047	KEGG_APOPTOSIS	5.27267e-07	KEGG_INSULIN_SIGNALING_PATHWAY	6.7636e-06	REACTOME_SIGNALING_BY_EGFR_IN_CANCER	0.000294375	REACTOME_PI3K_EVENTS_IN_ERBB2_SIGNALING	2.2974e-05	BIOCARTA_GCR_PATHWAY	2.87325e-05	PID_MYC_PATHWAY	7.29014e-05	REACTOME_NFKB_AND_MAP_KINASES_ACTIVATION_MEDIATED_BY_TLR4_SIGNALING_REPERTOIRE	9.06206e-05	REACTOME_MYD88_MAL_CASCADE_INITIATED_ON_PLASMA_MEMBRANE	2.66464e-07	SA_MMP_CYTOKINE_CONNECTION	1.21288e-05	E2F1_UP.V1_DN	1.76469e-05	BIOCARTA_STRESS_PATHWAY	1.33608e-06	REACTOME_RECYCLING_PATHWAY_OF_L1	2.32596e-05
BIOCARTA_GCR_PATHWAY	4.14612e-05	KEGG_SMALL_CELL_LUNG_CANCER	2.36434e-05	CYTOKINE_BIOSYNTHETIC_PROCESS	0.000658232	ST_INTERFERON_GAMMA_PATHWAY	0.000136043	PID_ERBB1_DOWNSTREAM_PATHWAY	1.52984e-05	PID_EPHA_FWDPATHWAY	2.25645e-07	BIOCARTA_HER2_PATHWAY	9.04714e-06	BIOCARTA_RELA_PATHWAY	0.00102809	KEGG_NOD_LIKE_RECEPTOR_SIGNALING_PATHWAY	1.08991e-05	NEGATIVE_REGULATION_OF_APOPTOSIS	0.000291493	PID_IL3_PATHWAY	9.80929e-06	ST_INTERLEUKIN_4_PATHWAY	5.84754e-07	KEGG_CELL_CYCLE	0.000392372	ST_INTERLEUKIN_4_PATHWAY	5.54393e-07	BIOCARTA_MTA3_PATHWAY	6.78438e-06	REACTOME_FACTORS_INVOLVED_IN_MEGAKARYOCYTE_DEVELOPMENT_AND_PLATELET_PRODUCTION	0.000294375	REACTOME_SYNTHESIS_OF_PIPS_AT_THE_PLASMA_MEMBRANE	2.2974e-05	PID_SMAD2_3NUCLEARPATHWAY	2.93034e-05	ACTIN_CYTOSKELETON_ORGANIZATION_AND_BIOGENESIS	7.62185e-05	PID_ECADHERIN_NASCENTAJ_PATHWAY	9.17778e-05	REACTOME_SIGNALING_BY_FGFR	2.7385e-07	REACTOME_P130CAS_LINKAGE_TO_MAPK_SIGNALING_FOR_INTEGRINS	1.21288e-05	PID_TGFBRPATHWAY	1.85639e-05	SIG_CD40PATHWAYMAP	1.38805e-06	REGULATION_OF_TRANSLATION	2.39538e-05
BIOCARTA_STATHMIN_PATHWAY	4.14612e-05	PID_ER_NONGENOMIC_PATHWAY	2.54154e-05	BIOCARTA_BAD_PATHWAY	0.000676637	HOXA9_DN.V1_UP	0.000140641	BIOCARTA_IL5_PATHWAY	1.60776e-05	PID_MAPKTRKPATHWAY	2.25645e-07	PID_PDGFRAPATHWAY	9.04714e-06	BIOCARTA_ACH_PATHWAY	0.00102809	POSITIVE_REGULATION_OF_CELLULAR_METABOLIC_PROCESS	1.11693e-05	BEHAVIOR	0.000291493	PID_CASPASE_PATHWAY	9.80929e-06	REACTOME_CELL_SURFACE_INTERACTIONS_AT_THE_VASCULAR_WALL	6.06296e-07	POSITIVE_REGULATION_OF_SIGNAL_TRANSDUCTION	0.000392372	REACTOME_NEUROTRANSMITTER_RECEPTOR_BINDING_AND_DOWNSTREAM_TRANSMISSION_IN_THE_POSTSYNAPTIC_CELL	5.58424e-07	BIOCARTA_EPO_PATHWAY	6.78438e-06	INFLAMMATORY_RESPONSE	0.000294375	POSITIVE_REGULATION_OF_I_KAPPAB_KINASE_NF_KAPPAB_CASCADE	2.2974e-05	ANTI_APOPTOSIS	3.04209e-05	PID_TELOMERASEPATHWAY	7.91491e-05	POSITIVE_REGULATION_OF_RESPONSE_TO_STIMULUS	9.17778e-05	PROTEIN_AMINO_ACID_PHOSPHORYLATION	3.07994e-07	MACROMOLECULE_LOCALIZATION	1.2214e-05	POSITIVE_REGULATION_OF_TRANSCRIPTION	1.9968e-05	PID_EPHA_FWDPATHWAY	1.38805e-06	LOCOMOTORY_BEHAVIOR	2.68002e-05
REACTOME_TOLL_RECEPTOR_CASCADES	4.14612e-05	KEGG_ADHERENS_JUNCTION	2.59798e-05	BIOCARTA_RANKL_PATHWAY	0.000679251	PID_CERAMIDE_PATHWAY	0.000142124	BIOCARTA_PML_PATHWAY	1.68572e-05	REACTOME_SIGNAL_TRANSDUCTION_BY_L1	2.25645e-07	PID_P38ALPHABETAPATHWAY	9.04963e-06	BIOCARTA_CDC42RAC_PATHWAY	0.00102809	ST_TUMOR_NECROSIS_FACTOR_PATHWAY	1.15836e-05	REGULATION_OF_RNA_METABOLIC_PROCESS	0.00029725	REACTOME_PROTEIN_FOLDING	9.80929e-06	PID_KITPATHWAY	6.30412e-07	MEK_UP.V1_DN	0.000402106	BIOCARTA_NGF_PATHWAY	5.75327e-07	PID_TELOMERASEPATHWAY	6.89882e-06	BIOCARTA_BLYMPHOCYTE_PATHWAY	0.000318741	REACTOME_RIG_I_MDA5_MEDIATED_INDUCTION_OF_IFN_ALPHA_BETA_PATHWAYS	2.38555e-05	BIOCARTA_HDAC_PATHWAY	3.15012e-05	KEGG_ERBB_SIGNALING_PATHWAY	9.14087e-05	BIOCARTA_CDMAC_PATHWAY	9.40234e-05	POSITIVE_REGULATION_OF_T_CELL_ACTIVATION	3.2185e-07	PID_WNT_NONCANONICAL_PATHWAY	1.25863e-05	REACTOME_RIG_I_MDA5_MEDIATED_INDUCTION_OF_IFN_ALPHA_BETA_PATHWAYS	2.09209e-05	REGULATION_OF_RESPONSE_TO_STIMULUS	1.63266e-06	POSITIVE_REGULATION_OF_SIGNAL_TRANSDUCTION	2.72808e-05
CELLULAR_BIOSYNTHETIC_PROCESS	4.14612e-05	PID_FGF_PATHWAY	2.85505e-05	BIOCARTA_STEM_PATHWAY	0.000679251	RAS_PROTEIN_SIGNAL_TRANSDUCTION	0.000144456	PID_NFKAPPABATYPICALPATHWAY	1.68572e-05	REACTOME_RECYCLING_PATHWAY_OF_L1	2.25645e-07	PID_AR_NONGENOMIC_PATHWAY	9.04963e-06	MTOR_UP.N4.V1_UP	0.00102809	PID_S1P_S1P1_PATHWAY	1.28025e-05	NEGATIVE_REGULATION_OF_PROGRAMMED_CELL_DEATH	0.000307611	REACTOME_REGULATION_OF_MRNA_STABILITY_BY_PROTEINS_THAT_BIND_AU_RICH_ELEMENTS	9.94227e-06	BIOCARTA_MPR_PATHWAY	6.3069e-07	PID_AMB2_NEUTROPHILS_PATHWAY	0.000411815	BIOCARTA_ERK5_PATHWAY	5.75327e-07	REACTOME_DEVELOPMENTAL_BIOLOGY	7.0987e-06	BIOCARTA_EPONFKB_PATHWAY	0.000318741	REACTOME_SIGNAL_REGULATORY_PROTEIN_SIRP_FAMILY_INTERACTIONS	2.57962e-05	ST_TUMOR_NECROSIS_FACTOR_PATHWAY	3.15012e-05	PEPTIDYL_TYROSINE_PHOSPHORYLATION	9.16841e-05	REACTOME_REGULATION_OF_KIT_SIGNALING	9.40234e-05	POSITIVE_REGULATION_OF_SIGNAL_TRANSDUCTION	3.29992e-07	KEGG_EPITHELIAL_CELL_SIGNALING_IN_HELICOBACTER_PYLORI_INFECTION	1.29471e-05	CELLULAR_CATION_HOMEOSTASIS	2.26313e-05	BIOCARTA_NGF_PATHWAY	1.69642e-06	PEPTIDYL_AMINO_ACID_MODIFICATION	2.75394e-05
CYTOSKELETON_ORGANIZATION_AND_BIOGENESIS	4.32166e-05	BMI1_DN.V1_UP	3.11452e-05	INTERFERON_GAMMA_PRODUCTION	0.000679251	SMALL_GTPASE_MEDIATED_SIGNAL_TRANSDUCTION	0.000159154	REACTOME_SIGNALING_BY_CONSTITUTIVELY_ACTIVE_EGFR	1.68572e-05	REACTOME_CELL_CELL_COMMUNICATION	2.34073e-07	REACTOME_GPVI_MEDIATED_ACTIVATION_CASCADE	9.04963e-06	PID_HDAC_CLASSI_PATHWAY	0.00104377	BIOCARTA_RANKL_PATHWAY	1.29519e-05	BIOCARTA_ECM_PATHWAY	0.000308867	ANTI_APOPTOSIS	1.02472e-05	PID_EPHA_FWDPATHWAY	6.3069e-07	CELLULAR_CATION_HOMEOSTASIS	0.000419191	BIOCARTA_TNFR2_PATHWAY	5.75327e-07	PID_FRA_PATHWAY	7.47586e-06	REACTOME_TRAFFICKING_AND_PROCESSING_OF_ENDOSOMAL_TLR	0.000318741	RAF_UP.V1_UP	2.57962e-05	PID_S1P_S1P3_PATHWAY	3.15012e-05	PTEN_DN.V1_DN	9.58219e-05	CRX_DN.V1_DN	9.72897e-05	ST_TUMOR_NECROSIS_FACTOR_PATHWAY	3.52052e-07	PID_PRLSIGNALINGEVENTSPATHWAY	1.32743e-05	NEGATIVE_REGULATION_OF_CELLULAR_METABOLIC_PROCESS	2.31744e-05	BIOCARTA_TNFR2_PATHWAY	1.69642e-06	REACTOME_METABOLISM_OF_PROTEINS	2.9758e-05
REACTOME_CELL_CELL_COMMUNICATION	4.53803e-05	REACTOME_SIGNAL_REGULATORY_PROTEIN_SIRP_FAMILY_INTERACTIONS	3.12048e-05	CYTOKINE_METABOLIC_PROCESS	0.000742691	CATION_HOMEOSTASIS	0.000160164	ACTIVATION_OF_IMMUNE_RESPONSE	1.68572e-05	KEGG_VEGF_SIGNALING_PATHWAY	2.34818e-07	REGULATION_OF_I_KAPPAB_KINASE_NF_KAPPAB_CASCADE	9.07826e-06	RAS_PROTEIN_SIGNAL_TRANSDUCTION	0.00104377	BIOCARTA_CELL2CELL_PATHWAY	1.29519e-05	REGULATION_OF_HYDROLASE_ACTIVITY	0.000345226	KEGG_P53_SIGNALING_PATHWAY	1.07739e-05	NEGATIVE_REGULATION_OF_NUCLEOBASENUCLEOSIDENUCLEOTIDE_AND_NUCLEIC_ACID_METABOLIC_PROCESS	6.46268e-07	NEGATIVE_REGULATION_OF_CELLULAR_METABOLIC_PROCESS	0.000450227	REACTOME_CROSS_PRESENTATION_OF_SOLUBLE_EXOGENOUS_ANTIGENS_ENDOSOMES	6.04663e-07	REACTOME_MYD88_MAL_CASCADE_INITIATED_ON_PLASMA_MEMBRANE	7.47586e-06	POSITIVE_REGULATION_OF_T_CELL_ACTIVATION	0.000325648	KEGG_PROSTATE_CANCER	2.81882e-05	REACTOME_SIGNALING_BY_FGFR1_MUTANTS	3.15012e-05	KEGG_PANCREATIC_CANCER	9.86688e-05	REACTOME_DEVELOPMENTAL_BIOLOGY	0.000102112	PID_IGF1_PATHWAY	3.52052e-07	REACTOME_MYD88_MAL_CASCADE_INITIATED_ON_PLASMA_MEMBRANE	1.35008e-05	RESPONSE_TO_CHEMICAL_STIMULUS	2.31961e-05	ST_DIFFERENTIATION_PATHWAY_IN_PC12_CELLS	1.69642e-06	ACTIVATION_OF_NF_KAPPAB_TRANSCRIPTION_FACTOR	2.98187e-05
PID_HDAC_CLASSI_PATHWAY	4.58835e-05	REGULATION_OF_CATALYTIC_ACTIVITY	3.12977e-05	KEGG_AXON_GUIDANCE	0.000742886	REACTOME_AXON_GUIDANCE	0.000174047	PID_CERAMIDE_PATHWAY	1.76872e-05	REACTOME_FACTORS_INVOLVED_IN_MEGAKARYOCYTE_DEVELOPMENT_AND_PLATELET_PRODUCTION	2.37728e-07	BIOCARTA_NFAT_PATHWAY	9.45544e-06	REGULATION_OF_TRANSCRIPTIONDNA_DEPENDENT	0.00104377	PID_IL5_PATHWAY	1.29519e-05	PID_LYMPHANGIOGENESIS_PATHWAY	0.000375087	REACTOME_POST_CHAPERONIN_TUBULIN_FOLDING_PATHWAY	1.10561e-05	BIOCARTA_IL17_PATHWAY	8.138e-07	REGULATION_OF_RESPONSE_TO_STIMULUS	0.000451633	SIG_PIP3_SIGNALING_IN_B_LYMPHOCYTES	6.05276e-07	RESPONSE_TO_VIRUS	7.5133e-06	RESPONSE_TO_STRESS	0.000361638	NEGATIVE_REGULATION_OF_CELLULAR_METABOLIC_PROCESS	2.84329e-05	NEGATIVE_REGULATION_OF_METABOLIC_PROCESS	3.23418e-05	POSITIVE_REGULATION_OF_RESPONSE_TO_STIMULUS	9.86688e-05	REACTOME_INTEGRIN_ALPHAIIB_BETA3_SIGNALING	0.000105694	REACTOME_SIGNALING_BY_FGFR1_MUTANTS	3.52052e-07	ST_INTEGRIN_SIGNALING_PATHWAY	1.53385e-05	REACTOME_TRIF_MEDIATED_TLR3_SIGNALING	2.3489e-05	PID_INSULIN_PATHWAY	1.69642e-06	PID_ENDOTHELINPATHWAY	3.16069e-05
RAS_PROTEIN_SIGNAL_TRANSDUCTION	4.58835e-05	RESPONSE_TO_STRESS	3.15673e-05	INFLAMMATORY_RESPONSE	0.000742886	PID_P53DOWNSTREAMPATHWAY	0.000176569	BIOCARTA_BAD_PATHWAY	1.82125e-05	ST_FAS_SIGNALING_PATHWAY	2.51732e-07	REACTOME_APOPTOSIS	9.62158e-06	I_KAPPAB_KINASE_NF_KAPPAB_CASCADE	0.00111255	PID_ECADHERIN_NASCENTAJ_PATHWAY	1.29519e-05	POSITIVE_REGULATION_OF_CYTOKINE_BIOSYNTHETIC_PROCESS	0.000375087	RESPONSE_TO_STRESS	1.17025e-05	BIOCARTA_ACTINY_PATHWAY	8.25994e-07	MACROMOLECULE_LOCALIZATION	0.000451901	REACTOME_GAB1_SIGNALOSOME	6.05276e-07	REACTOME_EXTRINSIC_PATHWAY_FOR_APOPTOSIS	8.55169e-06	PID_ANGIOPOIETINRECEPTOR_PATHWAY	0.000363749	PID_P38ALPHABETAPATHWAY	2.84556e-05	PID_TELOMERASEPATHWAY	3.3996e-05	BIOCARTA_RELA_PATHWAY	9.91842e-05	POSITIVE_REGULATION_OF_PHOSPHATE_METABOLIC_PROCESS	0.000105694	LTE2_UP.V1_DN	3.7247e-07	BIOCARTA_IL1R_PATHWAY	1.59211e-05	REACTOME_HIV_INFECTION	2.59127e-05	REGULATION_OF_LYMPHOCYTE_ACTIVATION	1.78649e-06	REACTOME_GOLGI_ASSOCIATED_VESICLE_BIOGENESIS	3.26751e-05
PID_EPHBFWDPATHWAY	4.69569e-05	KEGG_ERBB_SIGNALING_PATHWAY	3.2479e-05	ST_GAQ_PATHWAY	0.000791452	REGULATION_OF_CATALYTIC_ACTIVITY	0.000177431	POSITIVE_REGULATION_OF_DNA_BINDING	1.82125e-05	KEGG_INOSITOL_PHOSPHATE_METABOLISM	2.90013e-07	NEGATIVE_REGULATION_OF_DEVELOPMENTAL_PROCESS	9.64505e-06	REACTOME_SYNTHESIS_OF_PIPS_AT_THE_PLASMA_MEMBRANE	0.00111361	PID_AVB3_INTEGRIN_PATHWAY	1.38139e-05	REGULATION_OF_CYTOKINE_PRODUCTION	0.000375087	BIOCARTA_PYK2_PATHWAY	1.25504e-05	PID_IL3_PATHWAY	8.25994e-07	CELL_CYCLE_PHASE	0.000484929	KEGG_NOD_LIKE_RECEPTOR_SIGNALING_PATHWAY	6.83322e-07	REACTOME_P75NTR_SIGNALS_VIA_NFKB	8.55169e-06	REACTOME_DESTABILIZATION_OF_MRNA_BY_AUF1_HNRNP_D0	0.000363749	CYTOKINE_PRODUCTION	3.01646e-05	PID_RAC1_PATHWAY	3.53354e-05	KEGG_NON_SMALL_CELL_LUNG_CANCER	0.000103154	BIOCARTA_P38MAPK_PATHWAY	0.000106717	REACTOME_DOWNSTREAM_SIGNALING_OF_ACTIVATED_FGFR	3.95212e-07	REACTOME_EGFR_DOWNREGULATION	1.80123e-05	NEGATIVE_REGULATION_OF_METABOLIC_PROCESS	2.69999e-05	BIOCARTA_RACCYCD_PATHWAY	1.81546e-06	PID_FASPATHWAY	3.27348e-05
BIOCARTA_TNFR1_PATHWAY	4.77356e-05	KEGG_CYTOSOLIC_DNA_SENSING_PATHWAY	3.26548e-05	PID_GLYPICAN_1PATHWAY	0.000791452	REACTOME_CD28_DEPENDENT_PI3K_AKT_SIGNALING	0.000189848	REACTOME_DOWNSTREAM_SIGNAL_TRANSDUCTION	1.87373e-05	KEGG_VASOPRESSIN_REGULATED_WATER_REABSORPTION	2.90013e-07	MACROMOLECULE_LOCALIZATION	1.04466e-05	BMI1_DN_MEL18_DN.V1_UP	0.00111361	REGULATION_OF_MULTICELLULAR_ORGANISMAL_PROCESS	1.45954e-05	REACTOME_FACTORS_INVOLVED_IN_MEGAKARYOCYTE_DEVELOPMENT_AND_PLATELET_PRODUCTION	0.000389041	REACTOME_ANTIGEN_PROCESSING_UBIQUITINATION_PROTEASOME_DEGRADATION	1.27261e-05	REACTOME_INTEGRIN_ALPHAIIB_BETA3_SIGNALING	8.25994e-07	BIOCARTA_SODD_PATHWAY	0.000489865	PID_CERAMIDE_PATHWAY	7.35587e-07	P53_DN.V1_DN	9.00323e-06	PID_TELOMERASEPATHWAY	0.000378531	BIOCARTA_TFF_PATHWAY	3.18935e-05	KEGG_LYSOSOME	3.57834e-05	KEGG_PROSTATE_CANCER	0.00010912	KEGG_GAP_JUNCTION	0.000106912	REACTOME_INSULIN_RECEPTOR_SIGNALLING_CASCADE	4.14664e-07	E2F1_UP.V1_DN	1.89582e-05	BEHAVIOR	2.89544e-05	PID_CDC42_PATHWAY	1.81546e-06	REACTOME_IL_7_SIGNALING	3.29966e-05
REGULATION_OF_CATALYTIC_ACTIVITY	4.77356e-05	REACTOME_RIG_I_MDA5_MEDIATED_INDUCTION_OF_IFN_ALPHA_BETA_PATHWAYS	3.28965e-05	POSITIVE_REGULATION_OF_PHOSPHATE_METABOLIC_PROCESS	0.000791452	REACTOME_TRAF6_MEDIATED_NFKB_ACTIVATION	0.000189848	PID_P73PATHWAY	1.9345e-05	PID_RAC1_PATHWAY	2.90013e-07	KEGG_NON_SMALL_CELL_LUNG_CANCER	1.11584e-05	PID_CERAMIDE_PATHWAY	0.00123497	REACTOME_POST_TRANSLATIONAL_PROTEIN_MODIFICATION	1.47753e-05	PID_ER_NONGENOMIC_PATHWAY	0.000412995	REGULATION_OF_TRANSCRIPTION_FACTOR_ACTIVITY	1.3865e-05	REACTOME_ACTIVATION_OF_ATR_IN_RESPONSE_TO_REPLICATION_STRESS	8.36614e-07	REACTOME_PECAM1_INTERACTIONS	0.000489865	PID_HEDGEHOG_GLIPATHWAY	7.35587e-07	ST_PHOSPHOINOSITIDE_3_KINASE_PATHWAY	9.43446e-06	PID_ERBB1_RECEPTOR_PROXIMAL_PATHWAY	0.000391993	PID_ATF2_PATHWAY	3.18935e-05	KEGG_ADHERENS_JUNCTION	3.83511e-05	SIG_IL4RECEPTOR_IN_B_LYPHOCYTES	0.000112729	PID_FGF_PATHWAY	0.000106912	REACTOME_GRB2_SOS_PROVIDES_LINKAGE_TO_MAPK_SIGNALING_FOR_INTERGRINS_	4.16487e-07	KEGG_SMALL_CELL_LUNG_CANCER	1.95631e-05	BIOCARTA_IGF1_PATHWAY	2.92252e-05	PID_VEGFR1_PATHWAY	1.81546e-06	REACTOME_P75_NTR_RECEPTOR_MEDIATED_SIGNALLING	3.40858e-05
STK33_NOMO_UP	4.77356e-05	POSITIVE_REGULATION_OF_CATALYTIC_ACTIVITY	3.30457e-05	INDUCTION_OF_APOPTOSIS_BY_EXTRACELLULAR_SIGNALS	0.000791452	RESPONSE_TO_WOUNDING	0.000189848	BIOCARTA_TOLL_PATHWAY	2.05705e-05	MACROMOLECULAR_COMPLEX_ASSEMBLY	2.90013e-07	STK33_UP	1.13128e-05	PID_HES_HEYPATHWAY	0.00123497	KEGG_VEGF_SIGNALING_PATHWAY	1.57646e-05	CYTOKINE_BIOSYNTHETIC_PROCESS	0.000412995	KEGG_SMALL_CELL_LUNG_CANCER	1.39316e-05	REGULATION_OF_LYMPHOCYTE_ACTIVATION	8.36614e-07	NEGATIVE_REGULATION_OF_METABOLIC_PROCESS	0.00050992	REACTOME_IL_RECEPTOR_SHC_SIGNALING	7.43123e-07	BIOCARTA_GH_PATHWAY	9.71973e-06	CYTOKINE_AND_CHEMOKINE_MEDIATED_SIGNALING_PATHWAY	0.00040585	PID_ERBB2ERBB3PATHWAY	3.18935e-05	KEGG_LONG_TERM_POTENTIATION	3.83511e-05	PID_GLYPICAN_1PATHWAY	0.000112729	REGULATION_OF_RESPONSE_TO_STIMULUS	0.000121603	T_CELL_DIFFERENTIATION	4.16487e-07	REACTOME_NFKB_AND_MAP_KINASES_ACTIVATION_MEDIATED_BY_TLR4_SIGNALING_REPERTOIRE	1.95969e-05	REACTOME_CD28_DEPENDENT_PI3K_AKT_SIGNALING	2.92252e-05	LYMPHOCYTE_DIFFERENTIATION	1.81546e-06	PID_TCRCALCIUMPATHWAY	3.83365e-05
KEGG_EPITHELIAL_CELL_SIGNALING_IN_HELICOBACTER_PYLORI_INFECTION	5.14863e-05	REACTOME_DNA_REPLICATION	3.34774e-05	PID_TCPTP_PATHWAY	0.000827695	CYCLIN_D1_KE_.V1_DN	0.000189848	ST_GA13_PATHWAY	2.05705e-05	PID_GLYPICAN_1PATHWAY	3.19213e-07	PID_WNT_NONCANONICAL_PATHWAY	1.14663e-05	REACTOME_APOPTOSIS	0.00123497	REACTOME_UNFOLDED_PROTEIN_RESPONSE	1.57646e-05	BIOCARTA_VIP_PATHWAY	0.000451229	BIOCARTA_EPONFKB_PATHWAY	1.40728e-05	PROTEIN_AMINO_ACID_PHOSPHORYLATION	8.56964e-07	CATION_HOMEOSTASIS	0.000524157	NEGATIVE_REGULATION_OF_CELLULAR_METABOLIC_PROCESS	7.43123e-07	PID_TCRCALCIUMPATHWAY	9.71973e-06	REACTOME_CHEMOKINE_RECEPTORS_BIND_CHEMOKINES	0.000408479	REACTOME_CD28_DEPENDENT_PI3K_AKT_SIGNALING	3.18935e-05	BIOCARTA_CFTR_PATHWAY	3.84918e-05	REGULATION_OF_TRANSLATION	0.000119162	CYTOKINE_PRODUCTION	0.000122323	REACTOME_ANTIGEN_PROCESSING_CROSS_PRESENTATION	4.56753e-07	PID_EPHA_FWDPATHWAY	1.99559e-05	REACTOME_CTLA4_INHIBITORY_SIGNALING	2.92252e-05	NEGATIVE_REGULATION_OF_DEVELOPMENTAL_PROCESS	1.85317e-06	PID_RET_PATHWAY	3.96499e-05
SIG_PIP3_SIGNALING_IN_CARDIAC_MYOCTES	5.14863e-05	REACTOME_METABOLISM_OF_RNA	3.59701e-05	ION_HOMEOSTASIS	0.000827695	BIOCARTA_BLYMPHOCYTE_PATHWAY	0.000199777	TRANSCRIPTION_FROM_RNA_POLYMERASE_II_PROMOTER	2.08946e-05	CELLULAR_LOCALIZATION	3.19213e-07	BIOCARTA_IGF1R_PATHWAY	1.21776e-05	BMI1_DN.V1_UP	0.00123497	KEGG_PROSTATE_CANCER	1.71389e-05	CYTOKINE_METABOLIC_PROCESS	0.000470939	BIOCARTA_IL4_PATHWAY	1.40728e-05	KEGG_DNA_REPLICATION	1.1139e-06	LOCOMOTORY_BEHAVIOR	0.000540179	BIOCARTA_TOLL_PATHWAY	7.67709e-07	REGULATION_OF_T_CELL_ACTIVATION	9.71973e-06	KEGG_PROSTATE_CANCER	0.000426951	POSITIVE_REGULATION_OF_T_CELL_ACTIVATION	3.18935e-05	REACTOME_SIGNAL_REGULATORY_PROTEIN_SIRP_FAMILY_INTERACTIONS	3.84918e-05	REACTOME_TRIF_MEDIATED_TLR3_SIGNALING	0.000121306	PID_ECADHERIN_STABILIZATION_PATHWAY	0.000124215	REACTOME_TRIF_MEDIATED_TLR3_SIGNALING	4.56753e-07	RPS14_DN.V1_UP	2.17788e-05	POSITIVE_REGULATION_OF_T_CELL_ACTIVATION	2.92252e-05	BIOCARTA_PPARA_PATHWAY	1.90654e-06	BIOCARTA_MAL_PATHWAY	4.13475e-05
ESTABLISHMENT_OF_PROTEIN_LOCALIZATION	5.14863e-05	REACTOME_CTLA4_INHIBITORY_SIGNALING	3.9869e-05	PID_ERBB1_DOWNSTREAM_PATHWAY	0.00084266	BIOCARTA_EPONFKB_PATHWAY	0.000199777	PID_MYC_REPRESSPATHWAY	2.31164e-05	ORGANELLE_ORGANIZATION_AND_BIOGENESIS	3.23566e-07	REACTOME_LYSOSOME_VESICLE_BIOGENESIS	1.21776e-05	POSITIVE_REGULATION_OF_CELLULAR_METABOLIC_PROCESS	0.0012377	POSITIVE_REGULATION_OF_METABOLIC_PROCESS	1.74624e-05	ST_INTEGRIN_SIGNALING_PATHWAY	0.000477572	BIOCARTA_EPO_PATHWAY	1.53974e-05	REGULATION_OF_T_CELL_ACTIVATION	1.1603e-06	REACTOME_TRAF6_MEDIATED_IRF7_ACTIVATION	0.000543168	REGULATION_OF_RNA_METABOLIC_PROCESS	7.67709e-07	BIOCARTA_ATM_PATHWAY	9.73581e-06	PID_PI3KPLCTRKPATHWAY	0.000450554	POSITIVE_REGULATION_OF_METABOLIC_PROCESS	3.20212e-05	PID_EPHRINBREVPATHWAY	3.89445e-05	LOCOMOTORY_BEHAVIOR	0.000130333	SA_PTEN_PATHWAY	0.000125948	POSITIVE_REGULATION_OF_RESPONSE_TO_STIMULUS	4.64156e-07	RESPONSE_TO_CHEMICAL_STIMULUS	2.34308e-05	CATION_HOMEOSTASIS	2.92252e-05	REACTOME_L1CAM_INTERACTIONS	2.02598e-06	BIOCARTA_STATHMIN_PATHWAY	4.13475e-05
PID_SMAD2_3NUCLEARPATHWAY	5.16437e-05	KEGG_CHRONIC_MYELOID_LEUKEMIA	4.15362e-05	REACTOME_ACTIVATION_OF_NF_KAPPAB_IN_B_CELLS	0.000873631	REACTOME_IL_7_SIGNALING	0.000199777	REGULATION_OF_I_KAPPAB_KINASE_NF_KAPPAB_CASCADE	2.31164e-05	REACTOME_SHC1_EVENTS_IN_ERBB4_SIGNALING	3.45716e-07	PID_CXCR3PATHWAY	1.25373e-05	PID_P38ALPHABETAPATHWAY	0.00126775	PID_P73PATHWAY	1.79996e-05	BIOCARTA_STEM_PATHWAY	0.000478057	PID_EPHA2_FWDPATHWAY	1.53974e-05	NEGATIVE_REGULATION_OF_TRANSCRIPTION	1.24893e-06	BIOCARTA_MTA3_PATHWAY	0.000543329	INTRACELLULAR_TRANSPORT	8.01507e-07	BIOCARTA_TNFR1_PATHWAY	1.29331e-05	REACTOME_NGF_SIGNALLING_VIA_TRKA_FROM_THE_PLASMA_MEMBRANE	0.000450554	ESC_V6.5_UP_EARLY.V1_DN	3.64683e-05	REACTOME_SYNTHESIS_OF_PIPS_AT_THE_PLASMA_MEMBRANE	3.89445e-05	REGULATION_OF_RESPONSE_TO_STIMULUS	0.000132302	PID_NFKAPPABATYPICALPATHWAY	0.000125948	BIOCARTA_DC_PATHWAY	4.73585e-07	BIOCARTA_RNA_PATHWAY	2.36375e-05	LOCOMOTORY_BEHAVIOR	2.95006e-05	RESPONSE_TO_VIRUS	2.05522e-06	HOMEOSTATIC_PROCESS	4.21409e-05
REACTOME_RESPONSE_TO_ELEVATED_PLATELET_CYTOSOLIC_CA2_	5.16437e-05	CYTOKINE_PRODUCTION	4.15362e-05	REACTOME_P130CAS_LINKAGE_TO_MAPK_SIGNALING_FOR_INTEGRINS	0.000875415	REACTOME_TRAFFICKING_AND_PROCESSING_OF_ENDOSOMAL_TLR	0.000199777	SIG_IL4RECEPTOR_IN_B_LYPHOCYTES	2.33535e-05	EPIDERMAL_GROWTH_FACTOR_RECEPTOR_SIGNALING_PATHWAY	3.45716e-07	REGULATION_OF_PROTEIN_MODIFICATION_PROCESS	1.25373e-05	PID_INTEGRIN5_PATHWAY	0.00126775	REACTOME_NGF_SIGNALLING_VIA_TRKA_FROM_THE_PLASMA_MEMBRANE	1.85829e-05	PID_TCRJNKPATHWAY	0.000478057	KEGG_LONG_TERM_POTENTIATION	1.57463e-05	REACTOME_DNA_REPAIR	1.38075e-06	BIOCARTA_STATHMIN_PATHWAY	0.000543329	REACTOME_TRAF6_MEDIATED_INDUCTION_OF_NFKB_AND_MAP_KINASES_UPON_TLR7_8_OR_9_ACTIVATION	8.36668e-07	BIOCARTA_CELL2CELL_PATHWAY	1.40091e-05	REACTOME_SIGNAL_REGULATORY_PROTEIN_SIRP_FAMILY_INTERACTIONS	0.000450554	REACTOME_TRAF6_MEDIATED_INDUCTION_OF_NFKB_AND_MAP_KINASES_UPON_TLR7_8_OR_9_ACTIVATION	3.76115e-05	PID_FGF_PATHWAY	4.02868e-05	KEGG_CHRONIC_MYELOID_LEUKEMIA	0.000133999	BIOCARTA_ERK_PATHWAY	0.000127979	REACTOME_PECAM1_INTERACTIONS	5.46845e-07	PID_INTEGRIN_A9B1_PATHWAY	2.36375e-05	REGULATION_OF_PROTEIN_METABOLIC_PROCESS	3.04874e-05	IL2_UP.V1_UP	2.11773e-06	CYTOSKELETON_ORGANIZATION_AND_BIOGENESIS	4.48625e-05
REACTOME_SIGNAL_REGULATORY_PROTEIN_SIRP_FAMILY_INTERACTIONS	5.24278e-05	LEF1_UP.V1_UP	4.31787e-05	REACTOME_GRB2_SOS_PROVIDES_LINKAGE_TO_MAPK_SIGNALING_FOR_INTERGRINS_	0.000875415	INTERLEUKIN_2_PRODUCTION	0.000199777	PID_IL8CXCR1_PATHWAY	2.33535e-05	NEGATIVE_REGULATION_OF_METABOLIC_PROCESS	3.47013e-07	REACTOME_DOWNSTREAM_SIGNALING_OF_ACTIVATED_FGFR	1.40921e-05	PID_AR_NONGENOMIC_PATHWAY	0.00126775	PID_ECADHERIN_STABILIZATION_PATHWAY	1.95429e-05	REACTOME_TRAF3_DEPENDENT_IRF_ACTIVATION_PATHWAY	0.000478057	REACTOME_SIGNALING_BY_FGFR_IN_DISEASE	1.72764e-05	RESPONSE_TO_VIRUS	1.40516e-06	ION_HOMEOSTASIS	0.000543329	PID_ARF_3PATHWAY	8.54674e-07	PID_IL5_PATHWAY	1.40091e-05	REACTOME_PLATELET_AGGREGATION_PLUG_FORMATION	0.000450554	REACTOME_EXTRINSIC_PATHWAY_FOR_APOPTOSIS	3.94676e-05	IL2_UP.V1_UP	4.20503e-05	CSR_EARLY_UP.V1_UP	0.000133999	POSITIVE_REGULATION_OF_IMMUNE_RESPONSE	0.000127979	PID_P38ALPHABETAPATHWAY	6.47652e-07	PID_TOLL_ENDOGENOUS_PATHWAY	2.36375e-05	ION_HOMEOSTASIS	3.1065e-05	SIG_PIP3_SIGNALING_IN_B_LYMPHOCYTES	2.23928e-06	ACTIN_FILAMENT_BASED_PROCESS	5.10299e-05
ESC_V6.5_UP_EARLY.V1_DN	5.29675e-05	PID_AVB3_INTEGRIN_PATHWAY	4.66594e-05	CELLULAR_CATION_HOMEOSTASIS	0.000893723	REACTOME_CHEMOKINE_RECEPTORS_BIND_CHEMOKINES	0.00020217	BIOCARTA_INTEGRIN_PATHWAY	2.48979e-05	PID_HDAC_CLASSI_PATHWAY	3.57711e-07	HOXA9_DN.V1_UP	1.40921e-05	REGULATION_OF_PEPTIDYL_TYROSINE_PHOSPHORYLATION	0.00126775	ST_FAS_SIGNALING_PATHWAY	1.97923e-05	INTERFERON_GAMMA_PRODUCTION	0.000478057	KEGG_RENAL_CELL_CARCINOMA	1.78698e-05	BIOCARTA_IL3_PATHWAY	1.41711e-06	REACTOME_TRAF6_MEDIATED_INDUCTION_OF_NFKB_AND_MAP_KINASES_UPON_TLR7_8_OR_9_ACTIVATION	0.000610215	REACTOME_PROLONGED_ERK_ACTIVATION_EVENTS	8.54674e-07	REACTOME_CTLA4_INHIBITORY_SIGNALING	1.40091e-05	TYROSINE_PHOSPHORYLATION_OF_STAT_PROTEIN	0.000450554	REGULATION_OF_I_KAPPAB_KINASE_NF_KAPPAB_CASCADE	4.14626e-05	KEGG_RENAL_CELL_CARCINOMA	4.27964e-05	PEPTIDYL_TYROSINE_MODIFICATION	0.000137669	PID_AVB3_INTEGRIN_PATHWAY	0.000134068	PID_NEPHRIN_NEPH1_PATHWAY	6.47652e-07	REACTOME_NFKB_IS_ACTIVATED_AND_SIGNALS_SURVIVAL	2.36375e-05	PID_NETRIN_PATHWAY	3.12049e-05	REACTOME_PI3K_AKT_ACTIVATION	2.23928e-06	REACTOME_SIGNAL_REGULATORY_PROTEIN_SIRP_FAMILY_INTERACTIONS	5.36805e-05
BIOSYNTHETIC_PROCESS	5.36407e-05	BIOCARTA_SALMONELLA_PATHWAY	4.7568e-05	CYCLIN_D1_UP.V1_UP	0.000905047	PID_ERBB1_RECEPTOR_PROXIMAL_PATHWAY	0.000208385	PID_ERBB4_PATHWAY	2.48979e-05	PID_TNFPATHWAY	3.63157e-07	KEGG_VASOPRESSIN_REGULATED_WATER_REABSORPTION	1.5203e-05	REGULATION_OF_RNA_METABOLIC_PROCESS	0.00131343	REACTOME_ANTIVIRAL_MECHANISM_BY_IFN_STIMULATED_GENES	1.97923e-05	REGULATION_OF_IMMUNE_EFFECTOR_PROCESS	0.000478057	NUCLEOCYTOPLASMIC_TRANSPORT	1.92229e-05	SA_MMP_CYTOKINE_CONNECTION	1.41711e-06	MITOTIC_CELL_CYCLE	0.000644939	PID_TRKRPATHWAY	9.37839e-07	REACTOME_REPAIR_SYNTHESIS_FOR_GAP_FILLING_BY_DNA_POL_IN_TC_NER	1.40091e-05	REGULATION_OF_TRANSLATION	0.000457099	BIOCARTA_IL1R_PATHWAY	4.27031e-05	REGULATION_OF_CELLULAR_PROTEIN_METABOLIC_PROCESS	4.52643e-05	RESPONSE_TO_EXTERNAL_STIMULUS	0.000148795	BIOCARTA_PPARA_PATHWAY	0.000135397	BIOCARTA_IGF1R_PATHWAY	6.96342e-07	RESPONSE_TO_VIRUS	2.39679e-05	PID_INTEGRIN_A4B1_PATHWAY	3.12049e-05	REACTOME_PLATELET_AGGREGATION_PLUG_FORMATION	2.23928e-06	BIOCARTA_CYTOKINE_PATHWAY	5.67153e-05
PID_TELOMERASEPATHWAY	5.78112e-05	REACTOME_ACTIVATED_TLR4_SIGNALLING	4.83348e-05	RESPONSE_TO_CHEMICAL_STIMULUS	0.00095144	REACTOME_DOWNSTREAM_SIGNAL_TRANSDUCTION	0.000216232	BIOCARTA_EPONFKB_PATHWAY	2.71872e-05	BIOCARTA_RANKL_PATHWAY	3.66238e-07	PID_MTOR_4PATHWAY	1.52485e-05	KEGG_ADHERENS_JUNCTION	0.00131615	T_CELL_DIFFERENTIATION	2.01606e-05	RESPONSE_TO_WOUNDING	0.000505988	BIOCARTA_FAS_PATHWAY	1.98902e-05	T_CELL_DIFFERENTIATION	1.41711e-06	BIOCARTA_ATM_PATHWAY	0.000700334	PID_P73PATHWAY	9.60078e-07	POSITIVE_REGULATION_OF_T_CELL_ACTIVATION	1.40091e-05	CYCLIN_D1_UP.V1_UP	0.000469392	KEGG_TYPE_II_DIABETES_MELLITUS	4.39559e-05	PID_CD40_PATHWAY	4.83938e-05	HOXA9_DN.V1_UP	0.000169642	MEMBRANE_ORGANIZATION_AND_BIOGENESIS	0.00014504	BIOCARTA_RAS_PATHWAY	6.96342e-07	SIG_REGULATION_OF_THE_ACTIN_CYTOSKELETON_BY_RHO_GTPASES	2.44512e-05	KEGG_VEGF_SIGNALING_PATHWAY	3.25635e-05	PID_ATF2_PATHWAY	2.2446e-06	PID_ERBB1_INTERNALIZATION_PATHWAY	5.6941e-05
REACTOME_TRAF6_MEDIATED_IRF7_ACTIVATION	5.86699e-05	PID_RHOA_PATHWAY	4.91592e-05	CATION_HOMEOSTASIS	0.001088	CYTOKINE_AND_CHEMOKINE_MEDIATED_SIGNALING_PATHWAY	0.000234552	POSITIVE_REGULATION_OF_BINDING	3.00136e-05	REACTOME_SOS_MEDIATED_SIGNALLING	3.66238e-07	EIF4E_DN	1.56503e-05	BIOCARTA_RHO_PATHWAY	0.00146345	LOCOMOTORY_BEHAVIOR	2.14879e-05	LEF1_UP.V1_UP	0.000505988	REACTOME_TRAF6_MEDIATED_IRF7_ACTIVATION	1.98902e-05	REACTOME_P75_NTR_RECEPTOR_MEDIATED_SIGNALLING	1.42783e-06	REACTOME_SIGNALING_BY_TGF_BETA_RECEPTOR_COMPLEX	0.000704308	RESPONSE_TO_EXTERNAL_STIMULUS	1.05057e-06	SIG_INSULIN_RECEPTOR_PATHWAY_IN_CARDIAC_MYOCYTES	1.59518e-05	BIOCARTA_CTCF_PATHWAY	0.000491149	TRANSCRIPTION_FROM_RNA_POLYMERASE_II_PROMOTER	4.76407e-05	BMI1_DN.V1_UP	5.05044e-05	ANTI_APOPTOSIS	0.000196419	KEGG_VEGF_SIGNALING_PATHWAY	0.000147956	REACTOME_TRAF6_MEDIATED_INDUCTION_OF_NFKB_AND_MAP_KINASES_UPON_TLR7_8_OR_9_ACTIVATION	7.33973e-07	PID_ARF6_PATHWAY	2.44512e-05	REACTOME_TRAF6_MEDIATED_INDUCTION_OF_NFKB_AND_MAP_KINASES_UPON_TLR7_8_OR_9_ACTIVATION	3.25635e-05	I_KAPPAB_KINASE_NF_KAPPAB_CASCADE	2.26125e-06	CYTOKINE_BIOSYNTHETIC_PROCESS	5.6941e-05
MACROMOLECULE_LOCALIZATION	6.08539e-05	PID_INSULIN_PATHWAY	4.91592e-05	VEGF_A_UP.V1_UP	0.001088	MYELOID_CELL_DIFFERENTIATION	0.000243553	POSITIVE_REGULATION_OF_RESPONSE_TO_STIMULUS	3.02802e-05	SIG_PIP3_SIGNALING_IN_B_LYMPHOCYTES	3.86805e-07	POSITIVE_REGULATION_OF_LYMPHOCYTE_ACTIVATION	1.63475e-05	POSITIVE_REGULATION_OF_METABOLIC_PROCESS	0.00160138	KEGG_INSULIN_SIGNALING_PATHWAY	2.20366e-05	KEGG_COLORECTAL_CANCER	0.000520939	BIOCARTA_ATM_PATHWAY	2.10919e-05	ST_PHOSPHOINOSITIDE_3_KINASE_PATHWAY	1.43893e-06	REACTOME_LIPID_DIGESTION_MOBILIZATION_AND_TRANSPORT	0.000711215	REACTOME_GOLGI_ASSOCIATED_VESICLE_BIOGENESIS	1.06615e-06	POSITIVE_REGULATION_OF_IMMUNE_SYSTEM_PROCESS	1.59518e-05	PID_NFKAPPABCANONICALPATHWAY	0.000491149	I_KAPPAB_KINASE_NF_KAPPAB_CASCADE	4.78855e-05	BIOCARTA_IGF1_PATHWAY	5.10312e-05	RPS14_DN.V1_UP	0.000213117	CYTOSKELETON_ORGANIZATION_AND_BIOGENESIS	0.000151768	KEGG_PHOSPHATIDYLINOSITOL_SIGNALING_SYSTEM	8.58989e-07	REGULATION_OF_LYMPHOCYTE_ACTIVATION	2.44512e-05	PID_RHOA_PATHWAY	3.31147e-05	PID_NECTIN_PATHWAY	2.42933e-06	KEGG_NON_SMALL_CELL_LUNG_CANCER	5.9808e-05
PID_MTOR_4PATHWAY	6.53158e-05	BIOCARTA_INSULIN_PATHWAY	5.22035e-05	BIOCARTA_CDMAC_PATHWAY	0.00112325	ANTI_APOPTOSIS	0.000256944	PID_MET_PATHWAY	3.08194e-05	PID_PI3KPLCTRKPATHWAY	3.86805e-07	BIOCARTA_CDMAC_PATHWAY	1.67975e-05	BIOCARTA_DEATH_PATHWAY	0.00168006	REACTOME_CELL_CYCLE	2.20366e-05	PID_INTEGRIN3_PATHWAY	0.000520939	NUCLEAR_TRANSPORT	2.12517e-05	KEGG_EPITHELIAL_CELL_SIGNALING_IN_HELICOBACTER_PYLORI_INFECTION	1.49501e-06	REGULATION_OF_SIGNAL_TRANSDUCTION	0.000714028	PID_MYC_REPRESSPATHWAY	1.09802e-06	KEGG_ERBB_SIGNALING_PATHWAY	1.59997e-05	REACTOME_LYSOSOME_VESICLE_BIOGENESIS	0.000491149	BIOCARTA_MPR_PATHWAY	5.18503e-05	BIOCARTA_NOS1_PATHWAY	5.10312e-05	MEK_UP.V1_DN	0.000225059	PID_S1P_S1P3_PATHWAY	0.000154936	ST_ERK1_ERK2_MAPK_PATHWAY	8.61791e-07	RESPONSE_TO_WOUNDING	2.45435e-05	BIOCARTA_CBL_PATHWAY	3.5972e-05	HOXA9_DN.V1_UP	2.67722e-06	BIOCARTA_FAS_PATHWAY	6.01238e-05
KEGG_INSULIN_SIGNALING_PATHWAY	6.89111e-05	BIOCARTA_IL1R_PATHWAY	5.43971e-05	BIOCARTA_ACH_PATHWAY	0.00112325	BIOCARTA_MET_PATHWAY	0.000283147	I_KAPPAB_KINASE_NF_KAPPAB_CASCADE	3.20714e-05	REACTOME_SIGNALLING_TO_ERKS	3.86805e-07	NEGATIVE_REGULATION_OF_APOPTOSIS	1.71641e-05	BIOCARTA_IL1R_PATHWAY	0.00168006	REGULATION_OF_IMMUNE_SYSTEM_PROCESS	2.27816e-05	PID_TRKRPATHWAY	0.000520939	REACTOME_G1_S_TRANSITION	2.17067e-05	SIG_PIP3_SIGNALING_IN_CARDIAC_MYOCTES	1.49501e-06	BIOCARTA_BLYMPHOCYTE_PATHWAY	0.000715082	HOXA9_DN.V1_UP	1.1939e-06	PID_AVB3_INTEGRIN_PATHWAY	1.61735e-05	PID_NFAT_3PATHWAY	0.000504961	BIOCARTA_GPCR_PATHWAY	5.18503e-05	REACTOME_MEMBRANE_TRAFFICKING	5.36086e-05	KEGG_LYSOSOME	0.000227332	REGULATION_OF_PROTEIN_AMINO_ACID_PHOSPHORYLATION	0.000154936	PID_NETRIN_PATHWAY	8.61791e-07	SMALL_GTPASE_MEDIATED_SIGNAL_TRANSDUCTION	2.71552e-05	REACTOME_EXTRINSIC_PATHWAY_FOR_APOPTOSIS	3.5972e-05	NEGATIVE_REGULATION_OF_CELLULAR_METABOLIC_PROCESS	2.74154e-06	PID_EPHRINBREVPATHWAY	6.01238e-05
ORGANELLE_ORGANIZATION_AND_BIOGENESIS	6.92626e-05	ESC_V6.5_UP_EARLY.V1_DN	5.62215e-05	REACTOME_SEMAPHORIN_INTERACTIONS	0.00113729	BIOCARTA_TOLL_PATHWAY	0.000283147	BIOCARTA_STATHMIN_PATHWAY	3.316e-05	REACTOME_GAB1_SIGNALOSOME	3.86805e-07	REACTOME_CELL_SURFACE_INTERACTIONS_AT_THE_VASCULAR_WALL	1.71789e-05	BIOCARTA_GCR_PATHWAY	0.00192086	CELLULAR_CATION_HOMEOSTASIS	2.30075e-05	PID_THROMBIN_PAR1_PATHWAY	0.000520939	REACTOME_S_PHASE	2.17067e-05	BIOCARTA_TNFR1_PATHWAY	1.57257e-06	REACTOME_IL_7_SIGNALING	0.000715082	PID_S1P_S1P3_PATHWAY	1.32226e-06	REACTOME_DNA_STRAND_ELONGATION	1.66139e-05	ST_GA13_PATHWAY	0.000515346	ACTIN_FILAMENT_BASED_PROCESS	5.19069e-05	REACTOME_TRIF_MEDIATED_TLR3_SIGNALING	5.38706e-05	LEF1_UP.V1_UP	0.000236904	BIOCARTA_PTEN_PATHWAY	0.000164178	REACTOME_CELL_CYCLE	9.50076e-07	ESTABLISHMENT_OF_PROTEIN_LOCALIZATION	2.82355e-05	BIOCARTA_DEATH_PATHWAY	3.78839e-05	PROTEIN_AMINO_ACID_PHOSPHORYLATION	2.78428e-06	ANTI_APOPTOSIS	6.01238e-05
PID_CD40_PATHWAY	7.25952e-05	PID_P73PATHWAY	5.78698e-05	PID_HDAC_CLASSI_PATHWAY	0.00124543	BIOCARTA_CTCF_PATHWAY	0.000289475	RAS_PROTEIN_SIGNAL_TRANSDUCTION	3.41955e-05	VESICLE_MEDIATED_TRANSPORT	3.8759e-07	PID_RHOA_PATHWAY	1.81278e-05	BIOCARTA_EPO_PATHWAY	0.00192086	PID_WNT_NONCANONICAL_PATHWAY	2.41557e-05	REACTOME_SIGNALING_BY_FGFR_MUTANTS	0.000520939	LEF1_UP.V1_UP	2.20479e-05	REACTOME_PECAM1_INTERACTIONS	1.57257e-06	REACTOME_P75NTR_RECRUITS_SIGNALLING_COMPLEXES	0.000715082	BIOCARTA_CBL_PATHWAY	1.39117e-06	PID_TRKRPATHWAY	1.7057e-05	ST_PHOSPHOINOSITIDE_3_KINASE_PATHWAY	0.000515346	BIOCARTA_CTCF_PATHWAY	5.45293e-05	POSITIVE_REGULATION_OF_CELLULAR_PROTEIN_METABOLIC_PROCESS	5.38706e-05	BIOCARTA_IL5_PATHWAY	0.000237691	BIOCARTA_ERK5_PATHWAY	0.000164178	ACTIN_CYTOSKELETON_ORGANIZATION_AND_BIOGENESIS	9.55197e-07	MYELOID_CELL_DIFFERENTIATION	3.02352e-05	BIOCARTA_INSULIN_PATHWAY	3.78839e-05	ST_P38_MAPK_PATHWAY	2.82379e-06	REACTOME_NGF_SIGNALLING_VIA_TRKA_FROM_THE_PLASMA_MEMBRANE	6.16149e-05
PID_AR_NONGENOMIC_PATHWAY	7.25952e-05	ORGANELLE_ORGANIZATION_AND_BIOGENESIS	6.5155e-05	REACTOME_NEGATIVE_REGULATORS_OF_RIG_I_MDA5_SIGNALING	0.00126269	BIOCARTA_NTHI_PATHWAY	0.000289475	REACTOME_MYD88_MAL_CASCADE_INITIATED_ON_PLASMA_MEMBRANE	3.43858e-05	INTRACELLULAR_TRANSPORT	3.98537e-07	NEGATIVE_REGULATION_OF_PROGRAMMED_CELL_DEATH	1.85552e-05	SIG_CD40PATHWAYMAP	0.00192086	PROTEOLYSIS	2.63322e-05	PID_GLYPICAN_1PATHWAY	0.000521132	REACTOME_SIGNAL_REGULATORY_PROTEIN_SIRP_FAMILY_INTERACTIONS	2.26796e-05	REGULATION_OF_TRANSCRIPTION_FROM_RNA_POLYMERASE_II_PROMOTER	1.57257e-06	INTERLEUKIN_2_PRODUCTION	0.000715082	REACTOME_RETROGRADE_NEUROTROPHIN_SIGNALLING	1.39117e-06	REACTOME_UNFOLDED_PROTEIN_RESPONSE	1.8455e-05	KEGG_NON_SMALL_CELL_LUNG_CANCER	0.00056394	PID_NFKAPPABCANONICALPATHWAY	5.45293e-05	REACTOME_EXTRINSIC_PATHWAY_FOR_APOPTOSIS	5.86611e-05	ST_INTERFERON_GAMMA_PATHWAY	0.000237691	REACTOME_RIP_MEDIATED_NFKB_ACTIVATION_VIA_DAI	0.000164178	PID_RB_1PATHWAY	1.08297e-06	KEGG_NOD_LIKE_RECEPTOR_SIGNALING_PATHWAY	3.06159e-05	BIOCARTA_HER2_PATHWAY	3.78839e-05	PID_CERAMIDE_PATHWAY	3.01984e-06	PROTEIN_LOCALIZATION	6.37971e-05
BIOCARTA_IGF1_PATHWAY	7.2718e-05	PID_EPHA_FWDPATHWAY	6.61835e-05	ENZYME_LINKED_RECEPTOR_PROTEIN_SIGNALING_PATHWAY	0.00127266	REACTOME_SIGNALING_BY_PDGF	0.000292157	REGULATION_OF_TRANSCRIPTION_FACTOR_ACTIVITY	3.62884e-05	KEGG_EPITHELIAL_CELL_SIGNALING_IN_HELICOBACTER_PYLORI_INFECTION	4.17767e-07	RESPONSE_TO_EXTERNAL_STIMULUS	2.06272e-05	POSITIVE_REGULATION_OF_TRANSLATION	0.00192086	BIOCARTA_IL1R_PATHWAY	3.04955e-05	VEGF_A_UP.V1_UP	0.000521132	PID_CXCR3PATHWAY	2.32535e-05	KEGG_FC_EPSILON_RI_SIGNALING_PATHWAY	1.64608e-06	REACTOME_INTEGRIN_CELL_SURFACE_INTERACTIONS	0.000798811	REACTOME_SIGNAL_ATTENUATION	1.39117e-06	REACTOME_TRAF6_MEDIATED_INDUCTION_OF_NFKB_AND_MAP_KINASES_UPON_TLR7_8_OR_9_ACTIVATION	1.8455e-05	REGULATION_OF_CATALYTIC_ACTIVITY	0.000586024	PID_TCRJNKPATHWAY	5.80437e-05	PID_NETRIN_PATHWAY	5.89458e-05	REACTOME_PECAM1_INTERACTIONS	0.000237691	REACTOME_REGULATION_OF_SIGNALING_BY_CBL	0.000164178	BIOCARTA_IL1R_PATHWAY	1.12126e-06	PID_AJDISS_2PATHWAY	3.36552e-05	RESPONSE_TO_VIRUS	3.8564e-05	KEGG_MELANOGENESIS	3.17845e-06	CYTOKINE_METABOLIC_PROCESS	6.71868e-05
PID_P38_MK2PATHWAY	7.2718e-05	BIOCARTA_NTHI_PATHWAY	6.76712e-05	ALK_DN.V1_UP	0.00127266	BIOCARTA_FCER1_PATHWAY	0.000324832	REGULATION_OF_RNA_METABOLIC_PROCESS	4.13967e-05	SIG_PIP3_SIGNALING_IN_CARDIAC_MYOCTES	4.17767e-07	KEGG_GNRH_SIGNALING_PATHWAY	2.14094e-05	POSITIVE_REGULATION_OF_PROTEIN_AMINO_ACID_PHOSPHORYLATION	0.00192086	PID_IL8CXCR2_PATHWAY	3.04955e-05	PID_P53DOWNSTREAMPATHWAY	0.000569222	REACTOME_DEVELOPMENTAL_BIOLOGY	2.42224e-05	REGULATION_OF_SIGNAL_TRANSDUCTION	1.68818e-06	KEGG_INSULIN_SIGNALING_PATHWAY	0.000853178	RESPONSE_TO_OTHER_ORGANISM	1.44297e-06	REACTOME_POST_TRANSLATIONAL_PROTEIN_MODIFICATION	1.85939e-05	STK33_SKM_UP	0.000586024	REACTOME_PROLACTIN_RECEPTOR_SIGNALING	5.80437e-05	PID_SYNDECAN_4_PATHWAY	5.89458e-05	PID_INSULIN_PATHWAY	0.000239386	REGULATION_OF_PROTEIN_MODIFICATION_PROCESS	0.000164178	BIOCARTA_41BB_PATHWAY	1.12126e-06	REACTOME_TRAF6_MEDIATED_INDUCTION_OF_NFKB_AND_MAP_KINASES_UPON_TLR7_8_OR_9_ACTIVATION	3.66171e-05	POSITIVE_REGULATION_OF_NUCLEOBASENUCLEOSIDENUCLEOTIDE_AND_NUCLEIC_ACID_METABOLIC_PROCESS	3.99086e-05	REGULATION_OF_MOLECULAR_FUNCTION	3.17845e-06	KEGG_INSULIN_SIGNALING_PATHWAY	7.21335e-05
REACTOME_CD28_DEPENDENT_PI3K_AKT_SIGNALING	7.2718e-05	PID_NFKAPPABCANONICALPATHWAY	6.76712e-05	BIOCARTA_CCR5_PATHWAY	0.00141796	BIOCARTA_INTEGRIN_PATHWAY	0.000324832	PID_ER_NONGENOMIC_PATHWAY	4.37135e-05	REGULATION_OF_T_CELL_ACTIVATION	4.3485e-07	SIG_BCR_SIGNALING_PATHWAY	2.16246e-05	JNK_DN.V1_DN	0.00192086	REACTOME_REGULATION_OF_KIT_SIGNALING	3.04955e-05	PID_MYC_REPRESSPATHWAY	0.000569812	BIOCARTA_EGF_PATHWAY	2.45085e-05	REGULATION_OF_CELLULAR_PROTEIN_METABOLIC_PROCESS	1.72175e-06	ANTI_APOPTOSIS	0.000855955	REGULATION_OF_IMMUNE_SYSTEM_PROCESS	1.49515e-06	RESPONSE_TO_EXTERNAL_STIMULUS	1.86706e-05	REACTOME_G_ALPHA1213_SIGNALLING_EVENTS	0.000586901	REGULATION_OF_PHOSPHORYLATION	5.912e-05	RPS14_DN.V1_UP	6.51975e-05	NEGATIVE_REGULATION_OF_CELLULAR_PROTEIN_METABOLIC_PROCESS	0.000239386	REACTOME_P75_NTR_RECEPTOR_MEDIATED_SIGNALLING	0.000196856	BIOCARTA_ARF_PATHWAY	1.12126e-06	PROTEIN_TRANSPORT	3.66171e-05	SIG_CD40PATHWAYMAP	4.61554e-05	BIOCARTA_INFLAM_PATHWAY	3.23706e-06	PID_S1P_S1P1_PATHWAY	7.47056e-05
PROTEIN_TRANSPORT	7.49252e-05	BIOCARTA_RANKL_PATHWAY	6.97132e-05	PID_CERAMIDE_PATHWAY	0.0014396	REGULATION_OF_CYTOKINE_BIOSYNTHETIC_PROCESS	0.000324832	REACTOME_SIGNAL_REGULATORY_PROTEIN_SIRP_FAMILY_INTERACTIONS	4.40606e-05	RESPONSE_TO_VIRUS	4.48041e-07	PID_DELTANP63PATHWAY	2.16246e-05	JNK_DN.V1_UP	0.00200326	PROTEIN_TRANSPORT	3.04955e-05	POSITIVE_REGULATION_OF_CATALYTIC_ACTIVITY	0.000590011	REACTOME_SYNTHESIS_OF_DNA	2.58602e-05	PID_TELOMERASEPATHWAY	1.75351e-06	PEPTIDYL_AMINO_ACID_MODIFICATION	0.000860637	WNT_UP.V1_DN	1.54203e-06	BIOCARTA_DC_PATHWAY	1.90703e-05	BIOCARTA_ECM_PATHWAY	0.000591458	KEGG_INSULIN_SIGNALING_PATHWAY	6.1434e-05	BIOCARTA_INSULIN_PATHWAY	6.67832e-05	BIOCARTA_EGF_PATHWAY	0.000242162	LEF1_UP.V1_UP	0.00020198	SA_PTEN_PATHWAY	1.12126e-06	BIOCARTA_TNFR2_PATHWAY	3.74444e-05	PID_MAPKTRKPATHWAY	4.61554e-05	NEGATIVE_REGULATION_OF_METABOLIC_PROCESS	3.28426e-06	REACTOME_CTLA4_INHIBITORY_SIGNALING	7.47056e-05
PID_THROMBIN_PAR1_PATHWAY	7.64841e-05	BIOCARTA_CELL2CELL_PATHWAY	6.97132e-05	REGULATION_OF_PHOSPHORYLATION	0.0014396	CELLULAR_HOMEOSTASIS	0.000333074	PID_EPHRINBREVPATHWAY	4.75688e-05	POSITIVE_REGULATION_OF_CELL_PROLIFERATION	4.61464e-07	REACTOME_PECAM1_INTERACTIONS	2.17009e-05	PID_ERBB1_RECEPTOR_PROXIMAL_PATHWAY	0.00216888	CATION_HOMEOSTASIS	3.12284e-05	BIOCARTA_HSP27_PATHWAY	0.000611298	PID_S1P_S1P1_PATHWAY	2.78636e-05	BIOCARTA_AKT_PATHWAY	1.82699e-06	REACTOME_DOWNREGULATION_OF_TGF_BETA_RECEPTOR_SIGNALING	0.00086203	NEGATIVE_REGULATION_OF_TRANSCRIPTION	1.61171e-06	PID_PDGFRAPATHWAY	1.90703e-05	ADAPTIVE_IMMUNE_RESPONSE_GO_0002460	0.000591458	MEL18_DN.V1_UP	6.1434e-05	PID_PDGFRAPATHWAY	6.67832e-05	PID_CD40_PATHWAY	0.000242162	P53_DN.V1_UP	0.000213191	SA_TRKA_RECEPTOR	1.12126e-06	BIOCARTA_UCALPAIN_PATHWAY	3.74444e-05	KEGG_COLORECTAL_CANCER	4.63507e-05	REGULATION_OF_CELL_PROLIFERATION	3.46184e-06	INTRACELLULAR_TRANSPORT	7.47056e-05
REACTOME_EXTRINSIC_PATHWAY_FOR_APOPTOSIS	7.89303e-05	REACTOME_NGF_SIGNALLING_VIA_TRKA_FROM_THE_PLASMA_MEMBRANE	7.89571e-05	BIOCARTA_EGF_PATHWAY	0.00144178	ADAPTIVE_IMMUNE_RESPONSE_GO_0002460	0.00035327	PID_CMYB_PATHWAY	4.80302e-05	ST_PHOSPHOINOSITIDE_3_KINASE_PATHWAY	5.03278e-07	REGULATION_OF_LYMPHOCYTE_ACTIVATION	2.22673e-05	KEGG_INOSITOL_PHOSPHATE_METABOLISM	0.00220222	BIOCARTA_ECM_PATHWAY	3.18107e-05	BIOCARTA_LONGEVITY_PATHWAY	0.000611298	REACTOME_FORMATION_OF_TUBULIN_FOLDING_INTERMEDIATES_BY_CCT_TRIC	2.78636e-05	BIOCARTA_FCER1_PATHWAY	1.82699e-06	REACTOME_CTLA4_INHIBITORY_SIGNALING	0.00086203	REGULATION_OF_MULTICELLULAR_ORGANISMAL_PROCESS	1.63862e-06	CYTOKINE_AND_CHEMOKINE_MEDIATED_SIGNALING_PATHWAY	1.90703e-05	POSITIVE_REGULATION_OF_TRANSCRIPTION_FACTOR_ACTIVITY	0.000591458	REACTOME_SMOOTH_MUSCLE_CONTRACTION	6.97414e-05	POSITIVE_REGULATION_OF_PROTEIN_METABOLIC_PROCESS	6.7431e-05	PID_P38ALPHABETAPATHWAY	0.000242162	BIOCARTA_MTA3_PATHWAY	0.000215233	PID_ALPHASYNUCLEIN_PATHWAY	1.12126e-06	REACTOME_RIP_MEDIATED_NFKB_ACTIVATION_VIA_DAI	3.74444e-05	STK33_SKM_UP	4.73027e-05	PID_FASPATHWAY	3.53235e-06	PID_TCPTP_PATHWAY	7.93053e-05
REACTOME_ACTIVATION_OF_RAC	7.89303e-05	SA_B_CELL_RECEPTOR_COMPLEXES	8.69526e-05	PID_CD40_PATHWAY	0.00144178	ESC_J1_UP_EARLY.V1_DN	0.000382533	CHEMICAL_HOMEOSTASIS	5.0057e-05	PID_S1P_S1P1_PATHWAY	5.14063e-07	POSITIVE_REGULATION_OF_I_KAPPAB_KINASE_NF_KAPPAB_CASCADE	2.42283e-05	PID_RAC1_PATHWAY	0.00220222	REACTOME_REGULATION_OF_HYPOXIA_INDUCIBLE_FACTOR_HIF_BY_OXYGEN	3.18107e-05	PID_TRAIL_PATHWAY	0.000611298	REACTOME_TRAF6_MEDIATED_NFKB_ACTIVATION	2.78636e-05	BIOCARTA_INTEGRIN_PATHWAY	1.82699e-06	REACTOME_TRAF6_MEDIATED_NFKB_ACTIVATION	0.00086203	PID_IL2_STAT5PATHWAY	1.71418e-06	PID_CD40_PATHWAY	2.11687e-05	REACTOME_SEMA3A_PLEXIN_REPULSION_SIGNALING_BY_INHIBITING_INTEGRIN_ADHESION	0.000609156	ADAPTIVE_IMMUNE_RESPONSE_GO_0002460	6.97414e-05	MEK_UP.V1_DN	6.8871e-05	PEPTIDYL_AMINO_ACID_MODIFICATION	0.000263122	BIOCARTA_STATHMIN_PATHWAY	0.000215233	ACTIVATION_OF_IMMUNE_RESPONSE	1.12126e-06	REACTOME_REGULATION_OF_SIGNALING_BY_CBL	3.74444e-05	PID_PRLSIGNALINGEVENTSPATHWAY	4.89927e-05	PID_ARF6_TRAFFICKINGPATHWAY	3.60278e-06	REACTOME_EXTRINSIC_PATHWAY_FOR_APOPTOSIS	8.05972e-05
POSITIVE_REGULATION_OF_T_CELL_PROLIFERATION	7.89303e-05	ADAPTIVE_IMMUNE_RESPONSE_GO_0002460	8.69526e-05	PID_P38ALPHABETAPATHWAY	0.00144178	POSITIVE_REGULATION_OF_T_CELL_PROLIFERATION	0.000397152	REACTOME_CD28_DEPENDENT_PI3K_AKT_SIGNALING	6.09842e-05	REACTOME_CD28_DEPENDENT_PI3K_AKT_SIGNALING	5.14063e-07	PID_NFKAPPABATYPICALPATHWAY	2.44293e-05	REACTOME_FACTORS_INVOLVED_IN_MEGAKARYOCYTE_DEVELOPMENT_AND_PLATELET_PRODUCTION	0.00236834	REACTOME_HIV_LIFE_CYCLE	3.44227e-05	PID_TCRCALCIUMPATHWAY	0.000611298	POSITIVE_REGULATION_OF_T_CELL_ACTIVATION	2.78636e-05	RESPONSE_TO_DNA_DAMAGE_STIMULUS	1.87784e-06	REACTOME_SIGNALING_BY_PDGF	0.000977374	PID_EPHRINBREVPATHWAY	1.71418e-06	REACTOME_GRB2_SOS_PROVIDES_LINKAGE_TO_MAPK_SIGNALING_FOR_INTERGRINS_	2.16445e-05	PID_FGF_PATHWAY	0.000619615	BIOCARTA_FMLP_PATHWAY	7.44407e-05	BIOCARTA_AT1R_PATHWAY	7.16221e-05	ST_ERK1_ERK2_MAPK_PATHWAY	0.000288653	PID_INSULIN_PATHWAY	0.000216899	REGULATION_OF_PROTEIN_METABOLIC_PROCESS	1.32069e-06	ACTIVATION_OF_NF_KAPPAB_TRANSCRIPTION_FACTOR	3.74444e-05	PID_NFKAPPABCANONICALPATHWAY	4.89927e-05	REACTOME_MAP_KINASE_ACTIVATION_IN_TLR_CASCADE	3.60278e-06	REACTOME_RETROGRADE_NEUROTROPHIN_SIGNALLING	8.05972e-05
POSITIVE_REGULATION_OF_I_KAPPAB_KINASE_NF_KAPPAB_CASCADE	8.55379e-05	MYELOID_CELL_DIFFERENTIATION	9.59046e-05	RESPONSE_TO_BACTERIUM	0.00144178	POSITIVE_REGULATION_OF_CYTOKINE_BIOSYNTHETIC_PROCESS	0.000429054	REACTOME_CTLA4_INHIBITORY_SIGNALING	6.09842e-05	REGULATION_OF_TRANSCRIPTIONDNA_DEPENDENT	5.26438e-07	REACTOME_PI_METABOLISM	2.56681e-05	INFLAMMATORY_RESPONSE	0.00236834	REACTOME_CELL_CYCLE_MITOTIC	3.47834e-05	POSITIVE_REGULATION_OF_CYTOKINE_PRODUCTION	0.000611298	PID_NETRIN_PATHWAY	3.01067e-05	PID_ERBB1_DOWNSTREAM_PATHWAY	1.95143e-06	BIOCARTA_AKT_PATHWAY	0.00107887	RAS_PROTEIN_SIGNAL_TRANSDUCTION	1.72504e-06	T_CELL_DIFFERENTIATION	2.16445e-05	PID_ECADHERIN_NASCENTAJ_PATHWAY	0.000676004	REACTOME_PI3K_AKT_ACTIVATION	7.44407e-05	LOCOMOTORY_BEHAVIOR	7.16221e-05	PID_INTEGRIN_A4B1_PATHWAY	0.000288653	REACTOME_PECAM1_INTERACTIONS	0.000219943	PID_MAPKTRKPATHWAY	1.47531e-06	BMI1_DN_MEL18_DN.V1_UP	3.78698e-05	IL2_UP.V1_UP	4.97406e-05	RPS14_DN.V1_UP	3.60278e-06	REACTOME_ADVANCED_GLYCOSYLATION_ENDPRODUCT_RECEPTOR_SIGNALING	8.05972e-05
SMALL_GTPASE_MEDIATED_SIGNAL_TRANSDUCTION	8.55379e-05	BIOCARTA_LONGEVITY_PATHWAY	0.000100777	MEL18_DN.V1_DN	0.00164502	ADAPTIVE_IMMUNE_RESPONSE	0.000429054	POSITIVE_REGULATION_OF_T_CELL_ACTIVATION	6.09842e-05	REACTOME_DOWNSTREAM_SIGNALING_EVENTS_OF_B_CELL_RECEPTOR_BCR	5.27497e-07	ORGANELLE_ORGANIZATION_AND_BIOGENESIS	2.5718e-05	CTIP_DN.V1_UP	0.00236834	KEGG_CYTOSOLIC_DNA_SENSING_PATHWAY	3.69822e-05	ST_FAS_SIGNALING_PATHWAY	0.000615422	REGULATION_OF_IMMUNE_RESPONSE	3.01067e-05	PID_P53REGULATIONPATHWAY	2.01975e-06	CYTOKINE_AND_CHEMOKINE_MEDIATED_SIGNALING_PATHWAY	0.00107887	BIOCARTA_IGF1_PATHWAY	1.77237e-06	REACTOME_PEPTIDE_CHAIN_ELONGATION	2.49017e-05	RESPONSE_TO_CHEMICAL_STIMULUS	0.000693833	REACTOME_SEMAPHORIN_INTERACTIONS	7.58849e-05	CELL_CELL_SIGNALING	7.16221e-05	HUMORAL_IMMUNE_RESPONSE	0.000288653	REACTOME_NFKB_IS_ACTIVATED_AND_SIGNALS_SURVIVAL	0.000219943	KEGG_EPITHELIAL_CELL_SIGNALING_IN_HELICOBACTER_PYLORI_INFECTION	1.4848e-06	PID_NECTIN_PATHWAY	3.88676e-05	PID_CERAMIDE_PATHWAY	5.19353e-05	RESPONSE_TO_STRESS	4.03124e-06	POSITIVE_REGULATION_OF_T_CELL_PROLIFERATION	8.05972e-05
REACTOME_TRANS_GOLGI_NETWORK_VESICLE_BUDDING	8.57551e-05	ADAPTIVE_IMMUNE_RESPONSE	0.000110872	PID_INTEGRIN_A4B1_PATHWAY	0.00166382	REACTOME_INTEGRIN_CELL_SURFACE_INTERACTIONS	0.000431265	REACTOME_AXON_GUIDANCE	6.34944e-05	KEGG_RIG_I_LIKE_RECEPTOR_SIGNALING_PATHWAY	5.85217e-07	BIOCARTA_AGR_PATHWAY	2.74026e-05	PID_FGF_PATHWAY	0.00240208	PID_RHOA_PATHWAY	4.12439e-05	REACTOME_ANTIVIRAL_MECHANISM_BY_IFN_STIMULATED_GENES	0.000615422	BIOCARTA_CBL_PATHWAY	3.4792e-05	PID_VEGFR1_2_PATHWAY	2.05044e-06	CYTOSKELETON_ORGANIZATION_AND_BIOGENESIS	0.00107889	BIOCARTA_TFF_PATHWAY	1.77237e-06	CYCLIN_D1_UP.V1_UP	2.49017e-05	POSITIVE_REGULATION_OF_PHOSPHORYLATION	0.000712944	BMI1_DN_MEL18_DN.V1_UP	7.60999e-05	REACTOME_TRAF6_MEDIATED_INDUCTION_OF_NFKB_AND_MAP_KINASES_UPON_TLR7_8_OR_9_ACTIVATION	7.49107e-05	PID_MYC_REPRESSPATHWAY	0.000291924	PID_CD40_PATHWAY	0.000221051	NEGATIVE_REGULATION_OF_NUCLEOBASENUCLEOSIDENUCLEOTIDE_AND_NUCLEIC_ACID_METABOLIC_PROCESS	1.69532e-06	PID_IL8CXCR1_PATHWAY	3.88676e-05	PID_HES_HEYPATHWAY	5.19353e-05	BIOCARTA_HDAC_PATHWAY	4.2226e-06	NEGATIVE_REGULATION_OF_METABOLIC_PROCESS	8.13569e-05
[truncated: 1,002 more rows]
[truncated: 18 more columns]

## Sheet: Supplementary Data 3b
Supplemental Data 3b: Pathway enrichment analysis of the top immune-negative genes in the 34 TCGA cancer types
[truncated: 1,136 more rows]
[truncated: 18 more columns]
