# Supplementary material for: Prediction of biomarkers and therapeutic combinations for anti-PD-1 immunotherapy using the global gene network association
Source: Nat Commun. 2022 Jan 10;13:42. doi: 10.1038/s41467-021-27651-4 (PMC8748689; doi:10.1038/s41467-021-27651-4)
Supplement: Supplementary file 7 — Supplementary Data 4 [file 41467_2021_27651_MOESM7_ESM.xlsx]

## Sheet: Supplementary Data 4
Supplemental Data 4: The top immune-positive genes shared by all TCGA cancer types
Genes
CD28
CD3G
PSMB9
CD2
CD3E
LCP2
CD33
CD4
IFNG
SPI1
CCR2
HLA-F
CD247
CD86
B2M
CSF2RB
HLA-E
CD8A
PECAM1
HLA-B
FYB
HLA-H
TBX21
IL2RB
TRIM21
TYROBP
PDCD1LG2
SLAMF1
TAP2
GRAP2
NCKAP1L
GBP1
LILRB2
SAMD9L
PTPRC
CD68
PLCB2
TNF
BIN2
NFKB2
FGR
IL10
PTPN6
CD8B
TAP1
ITK
FGD2
IL12RB1
HLA-C
ADAP2
HLA-DPA1
CTLA4
CTSS
TNFRSF1B
IRF1
DOK2
CD5
LGALS9
HMOX1
