# Supplementary material for: Prediction of biomarkers and therapeutic combinations for anti-PD-1 immunotherapy using the global gene network association
Source: Nat Commun. 2022 Jan 10;13:42. doi: 10.1038/s41467-021-27651-4 (PMC8748689; doi:10.1038/s41467-021-27651-4)
Supplement: Supplementary file 8 — Supplementary Data 5 [file 41467_2021_27651_MOESM8_ESM.xlsx]

## Sheet: Supplementary Data 5
Supplemental Data 5: Target genes of 36 compounds that were used for prediction evaluation in Figure 6.
	The 36 compounds that have been in clinical trials and already used for immuno (anti-PD-1)-targeted combination therapies
	in cancer treatment were collected from several review papers (see the main text). The known target genes of these
	compounds were compiled from the DGIdb database.
Drugs	Targets	Reference
XL888	VEGFA	Akce, 2018
XL888	VEGFB	Akce, 2018
Afatinib	EGFR	Hughes, 2016
Afatinib	ERBB2	Hughes, 2016
Afatinib	ERBB4	Hughes, 2016
Afatinib	KRAS	Hughes, 2016
Alectinib	ALK	Hughes, 2016
Alectinib	MET	Hughes, 2016
Axitinib	CSF1	Hughes, 2016
Axitinib	CSF1	Hughes, 2016
Axitinib	FLT1	Hughes, 2016
Axitinib	FLT1	Hughes, 2016
Axitinib	FLT4	Hughes, 2016
Axitinib	FLT4	Hughes, 2016
Axitinib	KDR	Hughes, 2016
Axitinib	KDR	Hughes, 2016
Axitinib	KIT	Hughes, 2016
Axitinib	KIT	Hughes, 2016
Axitinib	PDGFB	Hughes, 2016
Axitinib	PDGFB	Hughes, 2016
Axitinib	PDGFRA	Hughes, 2016
Axitinib	PDGFRA	Hughes, 2016
Axitinib	PDGFRB	Hughes, 2016
Axitinib	PDGFRB	Hughes, 2016
Bevacizumab	BRAF	Hughes, 2016
Bevacizumab	BRAF	Hughes, 2016
Bevacizumab	BRAF	Hughes, 2016
Bevacizumab	C1QA	Hughes, 2016
Bevacizumab	C1QA	Hughes, 2016
Bevacizumab	C1QA	Hughes, 2016
Bevacizumab	C1QB	Hughes, 2016
Bevacizumab	C1QB	Hughes, 2016
Bevacizumab	C1QB	Hughes, 2016
Bevacizumab	C1QC	Hughes, 2016
Bevacizumab	C1QC	Hughes, 2016
Bevacizumab	C1QC	Hughes, 2016
Bevacizumab	C1R	Hughes, 2016
Bevacizumab	C1R	Hughes, 2016
Bevacizumab	C1R	Hughes, 2016
Bevacizumab	C1S	Hughes, 2016
Bevacizumab	C1S	Hughes, 2016
Bevacizumab	C1S	Hughes, 2016
Bevacizumab	EGF	Hughes, 2016
Bevacizumab	EGF	Hughes, 2016
Bevacizumab	EGF	Hughes, 2016
Bevacizumab	EGFR	Hughes, 2016
Bevacizumab	EGFR	Hughes, 2016
Bevacizumab	EGFR	Hughes, 2016
Bevacizumab	FCGR1A	Hughes, 2016
Bevacizumab	FCGR1A	Hughes, 2016
Bevacizumab	FCGR1A	Hughes, 2016
Bevacizumab	FCGR2A	Hughes, 2016
Bevacizumab	FCGR2A	Hughes, 2016
Bevacizumab	FCGR2A	Hughes, 2016
Bevacizumab	FCGR2B	Hughes, 2016
Bevacizumab	FCGR2B	Hughes, 2016
Bevacizumab	FCGR2B	Hughes, 2016
Bevacizumab	FCGR2C	Hughes, 2016
Bevacizumab	FCGR2C	Hughes, 2016
Bevacizumab	FCGR2C	Hughes, 2016
Bevacizumab	FCGR3A	Hughes, 2016
Bevacizumab	FCGR3A	Hughes, 2016
Bevacizumab	FCGR3A	Hughes, 2016
Bevacizumab	FCGR3B	Hughes, 2016
Bevacizumab	FCGR3B	Hughes, 2016
Bevacizumab	FCGR3B	Hughes, 2016
Bevacizumab	GGH	Hughes, 2016
Bevacizumab	GGH	Hughes, 2016
Bevacizumab	GGH	Hughes, 2016
Bevacizumab	HTRA1	Hughes, 2016
Bevacizumab	HTRA1	Hughes, 2016
Bevacizumab	HTRA1	Hughes, 2016
Bevacizumab	MTHFR	Hughes, 2016
Bevacizumab	MTHFR	Hughes, 2016
Bevacizumab	MTHFR	Hughes, 2016
Bevacizumab	SHMT1	Hughes, 2016
Bevacizumab	SHMT1	Hughes, 2016
Bevacizumab	SHMT1	Hughes, 2016
Bevacizumab	SLC19A1	Hughes, 2016
Bevacizumab	SLC19A1	Hughes, 2016
Bevacizumab	SLC19A1	Hughes, 2016
Bevacizumab	VEGFA	Hughes, 2016
Bevacizumab	VEGFA	Hughes, 2016
Bevacizumab	VEGFA	Hughes, 2016
Bevacizumab	VEGFB	Hughes, 2016
Bevacizumab	VEGFB	Hughes, 2016
Bevacizumab	VEGFB	Hughes, 2016
Bevacizumab	VEGFC	Hughes, 2016
Bevacizumab	VEGFC	Hughes, 2016
Bevacizumab	VEGFC	Hughes, 2016
Cabozantinib	CFLAR	Hughes, 2016
Cabozantinib	FLT3	Hughes, 2016
Cabozantinib	KDR	Hughes, 2016
Cabozantinib	KIT	Hughes, 2016
Cabozantinib	MET	Hughes, 2016
Cabozantinib	PIK3CA	Hughes, 2016
Cabozantinib	RET	Hughes, 2016
Cabozantinib	TEK	Hughes, 2016
Capmatinib	MET	Hughes, 2016
Ceritinib	ALK	Hughes, 2016
Cobimetinib	MAP2K1	Hughes, 2016
Cobimetinib	MAP2K1	Hughes, 2016
Crizotinib	ALK	Hughes, 2016
Crizotinib	ALK	Hughes, 2016
Crizotinib	ALK	Hughes, 2016
Crizotinib	AREG	Hughes, 2016
Crizotinib	AREG	Hughes, 2016
Crizotinib	AREG	Hughes, 2016
Crizotinib	EGFR	Hughes, 2016
Crizotinib	EGFR	Hughes, 2016
Crizotinib	EGFR	Hughes, 2016
Crizotinib	MET	Hughes, 2016
Crizotinib	MET	Hughes, 2016
Crizotinib	MET	Hughes, 2016
Crizotinib	ROS1	Hughes, 2016
Crizotinib	ROS1	Hughes, 2016
Crizotinib	ROS1	Hughes, 2016
Dabrafenib	BRAF	Hughes, 2016
Dabrafenib	BRAF	Hughes, 2016
Dabrafenib	BRAF	Hughes, 2016
Dabrafenib	LIMK1	Hughes, 2016
Dabrafenib	LIMK1	Hughes, 2016
Dabrafenib	LIMK1	Hughes, 2016
Dabrafenib	NEK11	Hughes, 2016
Dabrafenib	NEK11	Hughes, 2016
Dabrafenib	NEK11	Hughes, 2016
Dabrafenib	RAC1	Hughes, 2016
Dabrafenib	RAC1	Hughes, 2016
Dabrafenib	RAC1	Hughes, 2016
Dabrafenib	RAF1	Hughes, 2016
Dabrafenib	RAF1	Hughes, 2016
Dabrafenib	RAF1	Hughes, 2016
Dabrafenib	SIK1	Hughes, 2016
Dabrafenib	SIK1	Hughes, 2016
Dabrafenib	SIK1	Hughes, 2016
Erlotinib	ABCB1	Hughes, 2016
Erlotinib	ABCB1	Hughes, 2016
Erlotinib	ABCB1	Hughes, 2016
Erlotinib	ABCB1	Hughes, 2016
Erlotinib	ABCB1	Hughes, 2016
Erlotinib	ABCG2	Hughes, 2016
Erlotinib	ABCG2	Hughes, 2016
Erlotinib	ABCG2	Hughes, 2016
Erlotinib	ABCG2	Hughes, 2016
Erlotinib	ABCG2	Hughes, 2016
Erlotinib	CYP3A4	Hughes, 2016
Erlotinib	CYP3A4	Hughes, 2016
Erlotinib	CYP3A4	Hughes, 2016
Erlotinib	CYP3A4	Hughes, 2016
Erlotinib	CYP3A4	Hughes, 2016
Erlotinib	CYP3A5	Hughes, 2016
Erlotinib	CYP3A5	Hughes, 2016
Erlotinib	CYP3A5	Hughes, 2016
Erlotinib	CYP3A5	Hughes, 2016
Erlotinib	CYP3A5	Hughes, 2016
Erlotinib	DDR2	Hughes, 2016
Erlotinib	DDR2	Hughes, 2016
Erlotinib	DDR2	Hughes, 2016
Erlotinib	DDR2	Hughes, 2016
Erlotinib	DDR2	Hughes, 2016
Erlotinib	EGFR	Hughes, 2016
Erlotinib	EGFR	Hughes, 2016
Erlotinib	EGFR	Hughes, 2016
Erlotinib	EGFR	Hughes, 2016
Erlotinib	EGFR	Hughes, 2016
Erlotinib	KRAS	Hughes, 2016
Erlotinib	KRAS	Hughes, 2016
Erlotinib	KRAS	Hughes, 2016
Erlotinib	KRAS	Hughes, 2016
Erlotinib	KRAS	Hughes, 2016
Erlotinib	MAPK1	Hughes, 2016
Erlotinib	MAPK1	Hughes, 2016
Erlotinib	MAPK1	Hughes, 2016
Erlotinib	MAPK1	Hughes, 2016
Erlotinib	MAPK1	Hughes, 2016
Erlotinib	MET	Hughes, 2016
Erlotinib	MET	Hughes, 2016
Erlotinib	MET	Hughes, 2016
Erlotinib	MET	Hughes, 2016
Erlotinib	MET	Hughes, 2016
Erlotinib	NR1I2	Hughes, 2016
Erlotinib	NR1I2	Hughes, 2016
Erlotinib	NR1I2	Hughes, 2016
Erlotinib	NR1I2	Hughes, 2016
Erlotinib	NR1I2	Hughes, 2016
Erlotinib	PTEN	Hughes, 2016
Erlotinib	PTEN	Hughes, 2016
Erlotinib	PTEN	Hughes, 2016
Erlotinib	PTEN	Hughes, 2016
Erlotinib	PTEN	Hughes, 2016
Gefitinib	ABCB1	Hughes, 2016
Gefitinib	CYP2D6	Hughes, 2016
Gefitinib	EGFR	Hughes, 2016
Gefitinib	ERBB2	Hughes, 2016
Gefitinib	ERBB3	Hughes, 2016
Gefitinib	ERBB4	Hughes, 2016
Gefitinib	IGF1R	Hughes, 2016
Gefitinib	KRAS	Hughes, 2016
Gefitinib	MET	Hughes, 2016
Gefitinib	PBK	Hughes, 2016
Gefitinib	PTEN	Hughes, 2016
Levantinib	VEGFR1	Hughes, 2016
Levantinib	VEGFR2	Hughes, 2016
Levantinib	VEGFR3	Hughes, 2016
Lorlatinib	ALK	Hughes, 2016
Lorlatinib	ROS1	Hughes, 2016
Osimertinib	EGFR	Hughes, 2016
Pazopanib	FGF1	Hughes, 2016
Pazopanib	FGF1	Hughes, 2016
Pazopanib	FGFR2	Hughes, 2016
Pazopanib	FGFR2	Hughes, 2016
Pazopanib	FGFR3	Hughes, 2016
Pazopanib	FGFR3	Hughes, 2016
Pazopanib	FLT1	Hughes, 2016
Pazopanib	FLT1	Hughes, 2016
Pazopanib	FLT4	Hughes, 2016
Pazopanib	FLT4	Hughes, 2016
Pazopanib	ITK	Hughes, 2016
Pazopanib	ITK	Hughes, 2016
Pazopanib	KDR	Hughes, 2016
Pazopanib	KDR	Hughes, 2016
Pazopanib	KIT	Hughes, 2016
Pazopanib	KIT	Hughes, 2016
Pazopanib	MTOR	Hughes, 2016
Pazopanib	MTOR	Hughes, 2016
Pazopanib	PDGFRA	Hughes, 2016
Pazopanib	PDGFRA	Hughes, 2016
Pazopanib	PDGFRB	Hughes, 2016
Pazopanib	PDGFRB	Hughes, 2016
Pazopanib	SH2B3	Hughes, 2016
Pazopanib	SH2B3	Hughes, 2016
Rociletinib	EGFR	Hughes, 2016
Sunitinib	CSF1R	Hughes, 2016
Sunitinib	CYP3A5	Hughes, 2016
Sunitinib	FLT1	Hughes, 2016
Sunitinib	FLT3	Hughes, 2016
Sunitinib	FLT4	Hughes, 2016
Sunitinib	HMOX1	Hughes, 2016
Sunitinib	KDR	Hughes, 2016
Sunitinib	KIT	Hughes, 2016
Sunitinib	PDGFA	Hughes, 2016
Sunitinib	PDGFB	Hughes, 2016
Sunitinib	PDGFC	Hughes, 2016
Sunitinib	PDGFD	Hughes, 2016
Sunitinib	PDGFRA	Hughes, 2016
Sunitinib	PDGFRB	Hughes, 2016
Sunitinib	RET	Hughes, 2016
Sunitinib	SCGB3A1	Hughes, 2016
TRAMETINIB	ARAF	Hughes, 2016
TRAMETINIB	ARAF	Hughes, 2016
TRAMETINIB	ARAF	Hughes, 2016
TRAMETINIB	BRAF	Hughes, 2016
TRAMETINIB	BRAF	Hughes, 2016
TRAMETINIB	BRAF	Hughes, 2016
TRAMETINIB	KRAS	Hughes, 2016
TRAMETINIB	KRAS	Hughes, 2016
TRAMETINIB	KRAS	Hughes, 2016
TRAMETINIB	MAP2K1	Hughes, 2016
TRAMETINIB	MAP2K1	Hughes, 2016
TRAMETINIB	MAP2K1	Hughes, 2016
TRAMETINIB	MAP2K2	Hughes, 2016
TRAMETINIB	MAP2K2	Hughes, 2016
TRAMETINIB	MAP2K2	Hughes, 2016
TRAMETINIB	MAP2K3	Hughes, 2016
TRAMETINIB	MAP2K3	Hughes, 2016
TRAMETINIB	MAP2K3	Hughes, 2016
TRAMETINIB	MAP2K4	Hughes, 2016
TRAMETINIB	MAP2K4	Hughes, 2016
TRAMETINIB	MAP2K4	Hughes, 2016
TRAMETINIB	MAP2K5	Hughes, 2016
TRAMETINIB	MAP2K5	Hughes, 2016
TRAMETINIB	MAP2K5	Hughes, 2016
TRAMETINIB	MAP2K6	Hughes, 2016
TRAMETINIB	MAP2K6	Hughes, 2016
TRAMETINIB	MAP2K6	Hughes, 2016
TRAMETINIB	MAP2K7	Hughes, 2016
TRAMETINIB	MAP2K7	Hughes, 2016
TRAMETINIB	MAP2K7	Hughes, 2016
Vemurafenib	AKT1	Hughes, 2016
Vemurafenib	BRAF	Hughes, 2016
Vemurafenib	MAP2K1	Hughes, 2016
Vemurafenib	NRAS	Hughes, 2016
Vemurafenib	RAF1	Hughes, 2016
Ziv-aflibercept	PIGF	Hughes, 2016
Ziv-aflibercept	VEGFA	Hughes, 2016
Ziv-aflibercept	VEGFB	Hughes, 2016
CD40 agonist	CD40	Keller, 2017
Epacadostat	IDO1	Keller, 2017
Ribociclib	CDK4	Keller, 2017
Ribociclib	CDK6	Keller, 2017
17-DMAG	VEGFC	Pacey, 2011
SAR302503	TNFSF11	Pitroda, 2018
ibrutinib	BTK	Sagiv-Barfi, 2015
ibrutinib	ITK	Sagiv-Barfi, 2015
ibrutinib	PLCG2	Sagiv-Barfi, 2015
Ruxolitinib	CDH5	Van den Neste, 2018
Ruxolitinib	CRBN	Van den Neste, 2018
Ruxolitinib	HSP90AA1	Van den Neste, 2018
Ruxolitinib	PTGS2	Van den Neste, 2018
Ruxolitinib	TNF	Van den Neste, 2018
Bortezomib	CSF3R	Vanneman, Nature Review 2012
Bortezomib	CSF3R	Vanneman, Nature Review 2012
Bortezomib	HSP90AA1	Vanneman, Nature Review 2012
Bortezomib	HSP90AB1	Vanneman, Nature Review 2012
Bortezomib	IL7R	Vanneman, Nature Review 2012
Bortezomib	JAK1	Vanneman, Nature Review 2012
Bortezomib	JAK2	Vanneman, Nature Review 2012
Bortezomib	JAK2	Vanneman, Nature Review 2012
Bortezomib	PSMA5	Vanneman, Nature Review 2012
Bortezomib	PSMA6	Vanneman, Nature Review 2012
Bortezomib	PSMA7	Vanneman, Nature Review 2012
Bortezomib	PSMA8	Vanneman, Nature Review 2012
Bortezomib	PSMB1	Vanneman, Nature Review 2012
Bortezomib	PSMB10	Vanneman, Nature Review 2012
Bortezomib	PSMB2	Vanneman, Nature Review 2012
Bortezomib	PSMB3	Vanneman, Nature Review 2012
Bortezomib	PSMB4	Vanneman, Nature Review 2012
Bortezomib	PSMB5	Vanneman, Nature Review 2012
Bortezomib	PSMB6	Vanneman, Nature Review 2012
Bortezomib	PSMB7	Vanneman, Nature Review 2012
Bortezomib	PSMB8	Vanneman, Nature Review 2012
Bortezomib	PSMB9	Vanneman, Nature Review 2012
Bortezomib	PSMC1	Vanneman, Nature Review 2012
Bortezomib	PSMC2	Vanneman, Nature Review 2012
Bortezomib	PSMC3	Vanneman, Nature Review 2012
Bortezomib	PSMC3IP	Vanneman, Nature Review 2012
Bortezomib	PSMC4	Vanneman, Nature Review 2012
Bortezomib	PSMC5	Vanneman, Nature Review 2012
Bortezomib	PSMC6	Vanneman, Nature Review 2012
Bortezomib	PSMD1	Vanneman, Nature Review 2012
Bortezomib	PSMD10	Vanneman, Nature Review 2012
Bortezomib	PSMD11	Vanneman, Nature Review 2012
Bortezomib	PSMD12	Vanneman, Nature Review 2012
Bortezomib	PSMD13	Vanneman, Nature Review 2012
Bortezomib	PSMD14	Vanneman, Nature Review 2012
Bortezomib	PSMD2	Vanneman, Nature Review 2012
Bortezomib	PSMD3	Vanneman, Nature Review 2012
Bortezomib	PSMD4	Vanneman, Nature Review 2012
Bortezomib	PSMD5	Vanneman, Nature Review 2012
Bortezomib	PSMD6	Vanneman, Nature Review 2012
Bortezomib	PSMD7	Vanneman, Nature Review 2012
Bortezomib	PSMD8	Vanneman, Nature Review 2012
Bortezomib	PSMD9	Vanneman, Nature Review 2012
Bortezomib	PSME1	Vanneman, Nature Review 2012
Bortezomib	PSME2	Vanneman, Nature Review 2012
Bortezomib	PSME3	Vanneman, Nature Review 2012
Bortezomib	PSME4	Vanneman, Nature Review 2012
Bortezomib	PSMF1	Vanneman, Nature Review 2012
Cetuximab	BRAF	Vanneman, Nature Review 2012
Cetuximab	FCGR1A	Vanneman, Nature Review 2012
Cetuximab	FCGR2A	Vanneman, Nature Review 2012
Cetuximab	FCGR2B	Vanneman, Nature Review 2012
Cetuximab	FCGR2C	Vanneman, Nature Review 2012
Cetuximab	FCGR3A	Vanneman, Nature Review 2012
Cetuximab	FCGR3B	Vanneman, Nature Review 2012
Cetuximab	FKBP1A	Vanneman, Nature Review 2012
Cetuximab	KRAS	Vanneman, Nature Review 2012
Cetuximab	KRAS	Vanneman, Nature Review 2012
Cetuximab	MTOR	Vanneman, Nature Review 2012
Cetuximab	NF2	Vanneman, Nature Review 2012
Cetuximab	NRAS	Vanneman, Nature Review 2012
Cetuximab	PIK3CA	Vanneman, Nature Review 2012
Cetuximab	PIK3CA	Vanneman, Nature Review 2012
Cetuximab	PTEN	Vanneman, Nature Review 2012
Cetuximab	PTEN	Vanneman, Nature Review 2012
Cetuximab	RPTOR	Vanneman, Nature Review 2012
Imatinib	ABCB1	Vanneman, Nature Review 2012
Imatinib	ABCG2	Vanneman, Nature Review 2012
Lenalidomide	CDH5	Vanneman, Nature Review 2012
Lenalidomide	CRBN	Vanneman, Nature Review 2012
Lenalidomide	PTGS2	Vanneman, Nature Review 2012
Lenalidomide	TNF	Vanneman, Nature Review 2012
Lenalidomide	TNFSF11	Vanneman, Nature Review 2012
Lenalidomide	VEGFA	Vanneman, Nature Review 2012
Lenalidomide	VEGFA	Vanneman, Nature Review 2012
Lenalidomide	VEGFB	Vanneman, Nature Review 2012
Lenalidomide	VEGFC	Vanneman, Nature Review 2012
Rapamycin	PSMA3	Vanneman, Nature Review 2012
Rapamycin	PSMA4	Vanneman, Nature Review 2012
Sunitinib	CSF1R	Vanneman, Nature Review 2012
Sunitinib	CYP3A5	Vanneman, Nature Review 2012
Sunitinib	FLT1	Vanneman, Nature Review 2012
Sunitinib	FLT3	Vanneman, Nature Review 2012
Sunitinib	FLT4	Vanneman, Nature Review 2012
Sunitinib	HMOX1	Vanneman, Nature Review 2012
Sunitinib	KDR	Vanneman, Nature Review 2012
Sunitinib	KIT	Vanneman, Nature Review 2012
Sunitinib	PDGFA	Vanneman, Nature Review 2012
Sunitinib	PDGFB	Vanneman, Nature Review 2012
Sunitinib	PDGFC	Vanneman, Nature Review 2012
Sunitinib	PDGFD	Vanneman, Nature Review 2012
Sunitinib	PDGFRA	Vanneman, Nature Review 2012
Sunitinib	PDGFRB	Vanneman, Nature Review 2012
Sunitinib	RET	Vanneman, Nature Review 2012
Sunitinib	SCGB3A1	Vanneman, Nature Review 2012
Sunitinib	STAT3	Vanneman, Nature Review 2012
Temsirolimus	FGFR3	Vanneman, Nature Review 2012
Temsirolimus	FLT3	Vanneman, Nature Review 2012
Temsirolimus	MTOR	Vanneman, Nature Review 2012
Temsirolimus	NFKB1	Vanneman, Nature Review 2012
Temsirolimus	PIK3CA	Vanneman, Nature Review 2012
Temsirolimus	PIPSL	Vanneman, Nature Review 2012
Temsirolimus	PSMA1	Vanneman, Nature Review 2012
Temsirolimus	PSMA2	Vanneman, Nature Review 2012
Trastuzumab	ANXA11	Vanneman, Nature Review 2012
Trastuzumab	C1QA	Vanneman, Nature Review 2012
Trastuzumab	C1QB	Vanneman, Nature Review 2012
Trastuzumab	C1QC	Vanneman, Nature Review 2012
Trastuzumab	C1R	Vanneman, Nature Review 2012
Trastuzumab	COL18A1	Vanneman, Nature Review 2012
Trastuzumab	CXCR2	Vanneman, Nature Review 2012
Trastuzumab	DPYD	Vanneman, Nature Review 2012
Trastuzumab	FCGR1A	Vanneman, Nature Review 2012
Trastuzumab	FCGR2A	Vanneman, Nature Review 2012
Trastuzumab	FCGR2B	Vanneman, Nature Review 2012
Trastuzumab	FCGR2C	Vanneman, Nature Review 2012
Trastuzumab	FCGR3A	Vanneman, Nature Review 2012
Trastuzumab	FCGR3B	Vanneman, Nature Review 2012
Trastuzumab	PTEN	Vanneman, Nature Review 2012
