# Supplementary material for: Prediction of biomarkers and therapeutic combinations for anti-PD-1 immunotherapy using the global gene network association
Source: Nat Commun. 2022 Jan 10;13:42. doi: 10.1038/s41467-021-27651-4 (PMC8748689; doi:10.1038/s41467-021-27651-4)
Supplement: Supplementary file 9 — Supplementary Data 6 [file 41467_2021_27651_MOESM9_ESM.xlsx]

## Sheet: Supplementary Data 6
Supplemental Data 6: The top 100 immune-positve genes used for predicting SKCM patient response to anti-PD-1 therapies
Immune_positive signature
PTPN6
CD3E
CD247
LCK
CD3D
CD3G
PDCD1
HLA-DRA
HLA-DPB1
CD4
TBX21
HLA-DPA1
IRF8
HLA-DRB1
HLA-DQA1
CD8A
CIITA
PDCD1LG2
HLA-DQB1
CD8B
TYROBP
LILRB1
CTSS
CD80
HLA-B
SOCS1
HLA-DRB5
LILRB2
HLA-DQA2
CD274
CD74
HLA-DQB2
HLA-C
HLA-E
B2M
KLRD1
CXCR4
FOXP3
STAT1
HLA-F
TAP1
UBD
HLA-DMB
KLRK1
PTPRC
IRF9
ITK
ZAP70
LILRA1
TAPBP
CEBPA
HLA-DOA
HLA-DMA
HLA-A
PRKCQ
TAP2
RNF213
HLA-DOB
VAV1
CSF1
LCP2
KIR2DL3
HLA-H
FYB
FBXO6
KIR3DL1
IRF1
SOD2
HMOX1
ATP1A3
KIR2DS4
BATF2
LAT
SLC38A1
CD160
SYK
GATA3
HLA-G
VCAM1
UBC
GRAP2
STAT2
ERAP1
LGMN
KLRC4
JAK3
GRB2
LYN
MS4A1
KIR2DL1
CSK
STAT4
GLUL
CARD11
CD1B
CD1D
ARPC2
NFKB1
SLAMF1
IKBKE
