# Supplementary material for: Prediction of biomarkers and therapeutic combinations for anti-PD-1 immunotherapy using the global gene network association
Source: Nat Commun. 2022 Jan 10;13:42. doi: 10.1038/s41467-021-27651-4 (PMC8748689; doi:10.1038/s41467-021-27651-4)
Supplement: Supplementary file 10 — Supplementary Data 7 [file 41467_2021_27651_MOESM10_ESM.xlsx]

## Sheet: Supplementary Data 7
Supplemental Data 7: Patient information of the 354 pre- or on-treatment tumor samples used for evaluating predictions of anti-PD-1 therapy response
Sample.Names	Treatment	Pre-/On-treatment	New response category	Original clinical RECIST response	Source
X39.3.31.14_S15	PD1	Pre	NR	NR	Auslander.2018.PD1
MGH39_082514.1	PD1	On	NR	NR	Auslander.2018.PD1
MGH42_101714	PD1	Pre	NR	NR	Auslander.2018.PD1
MGH208_051315	PD1	On	NR	NR	Auslander.2018.PD1
X62.10.2.13_S6	PD1+CTLA4	Pre	NR	NR	Auslander.2018.PD1
MGH208_031115.2	PD1	Pre	NR	NR	Auslander.2018.PD1
MGH42_112414	PD1	On	NR	NR	Auslander.2018.PD1
X42.12.30.14_S5	PD1	On	NR	NR	Auslander.2018.PD1
MGH39_082514.4	PD1	On	NR	NR	Auslander.2018.PD1
X39.10.31.14_S17	PD1	On	NR	NR	Auslander.2018.PD1
MGH39_082514.3	PD1	On	NR	NR	Auslander.2018.PD1
MGH39_033114	PD1	Pre	NR	NR	Auslander.2018.PD1
MGH42_112414_1	PD1	On	NR	NR	Auslander.2018.PD1
MGH42_122914.1	PD1	On	NR	NR	Auslander.2018.PD1
MGH39_082514.5	PD1	On	NR	NR	Auslander.2018.PD1
MGH42_122914_1	PD1	On	NR	NR	Auslander.2018.PD1
MGH208_031115.1	PD1	Pre	NR	NR	Auslander.2018.PD1
MGH422.092815	PD1+CTLA4	Pre	R	R	Auslander.2018.PD1
MGH42_122914.2_1	PD1	On	NR	NR	Auslander.2018.PD1
X148.6.5.14_S9	PD1	Pre	R	R	Auslander.2018.PD1
X42.10.17.14_S3	PD1	Pre	NR	NR	Auslander.2018.PD1
MGH42_101714_1	PD1	Pre	NR	NR	Auslander.2018.PD1
X62.7.8.14_S8	PD1	On	NR	NR	Auslander.2018.PD1
X208.5.13.15_S14	PD1	On	NR	NR	Auslander.2018.PD1
MGH39_082514.2	PD1	On	NR	NR	Auslander.2018.PD1
X39.8.25.14_S16	PD1	On	NR	NR	Auslander.2018.PD1
MGH39_103114	PD1	On	NR	NR	Auslander.2018.PD1
MGH422.110515	PD1+CTLA4	On	R	R	Auslander.2018.PD1
X62.5.27.14_S7	PD1+CTLA4	On	NR	NR	Auslander.2018.PD1
X42.11.24.14_S4	PD1	On	NR	NR	Auslander.2018.PD1
X208.3.11.15_S13	PD1	Pre	NR	NR	Auslander.2018.PD1
Pt1_Pre	PD1	Pre	NR	PD	Riaz.2017
Pt1_On	PD1	On	NR	PD	Riaz.2017
Pt10_Pre	PD1	Pre	NR	SD	Riaz.2017
Pt10_On	PD1	On	NR	SD	Riaz.2017
Pt101_Pre	PD1	Pre	R	PR	Riaz.2017
Pt101_On	PD1	On	R	PR	Riaz.2017
Pt103_Pre	PD1	Pre	NR	PD	Riaz.2017
Pt103_On	PD1	On	NR	PD	Riaz.2017
Pt105_On	PD1	On	R	CR	Riaz.2017
Pt106_Pre	PD1	Pre	NR	PD	Riaz.2017
Pt106_On	PD1	On	NR	PD	Riaz.2017
Pt108_On	PD1	On	NR	SD	Riaz.2017
Pt109_On	PD1	On	NR	PD	Riaz.2017
Pt109_On.b	PD1	On	NR	PD	Riaz.2017
Pt11_Pre	PD1	Pre	NR	PD	Riaz.2017
Pt11_On	PD1	On	NR	PD	Riaz.2017
Pt13_On	PD1	On	NR	PD	Riaz.2017
Pt17_Pre	PD1	Pre	NR	PD	Riaz.2017
Pt17_On	PD1	On	NR	PD	Riaz.2017
Pt18_Pre	PD1	Pre	R	PR	Riaz.2017
Pt18_On	PD1	On	R	PR	Riaz.2017
Pt2_Pre	PD1	Pre	NR	SD	Riaz.2017
Pt2_On	PD1	On	NR	SD	Riaz.2017
Pt24_Pre	PD1	Pre	NR	PD	Riaz.2017
Pt26_Pre	PD1	Pre	NR	SD	Riaz.2017
Pt26_On	PD1	On	NR	SD	Riaz.2017
Pt27_Pre	PD1	Pre	NR	PD	Riaz.2017
Pt27_On	PD1	On	NR	PD	Riaz.2017
Pt28_Pre	PD1	Pre	NR	PD	Riaz.2017
Pt28_On	PD1	On	NR	PD	Riaz.2017
Pt29_Pre	PD1	Pre	NR	PD	Riaz.2017
Pt3_Pre	PD1	Pre	R	PR	Riaz.2017
Pt3_On	PD1	On	R	PR	Riaz.2017
Pt30_Pre	PD1	Pre	R	CR	Riaz.2017
Pt30_On	PD1	On	R	CR	Riaz.2017
Pt31_Pre	PD1	Pre	NR	PD	Riaz.2017
Pt31_On	PD1	On	NR	PD	Riaz.2017
Pt32_On	PD1	On	NR	PD	Riaz.2017
Pt34_Pre	PD1	Pre	R	PR	Riaz.2017
Pt34_On	PD1	On	R	PR	Riaz.2017
Pt35_On	PD1	On	R	CR	Riaz.2017
Pt36_Pre	PD1	Pre	NR	SD	Riaz.2017
Pt36_On	PD1	On	NR	SD	Riaz.2017
Pt37_Pre	PD1	Pre	NR	SD	Riaz.2017
Pt37_On	PD1	On	NR	SD	Riaz.2017
Pt38_Pre	PD1	Pre	NR	SD	Riaz.2017
Pt38_On	PD1	On	NR	SD	Riaz.2017
Pt39_Pre	PD1	Pre	NR	PD	Riaz.2017
Pt4_Pre	PD1	Pre	NR	SD	Riaz.2017
Pt4_On	PD1	On	NR	SD	Riaz.2017
Pt44_Pre	PD1	Pre	R	PR	Riaz.2017
Pt44_On	PD1	On	R	PR	Riaz.2017
Pt46_Pre	PD1	Pre	NR	PD	Riaz.2017
Pt46_On	PD1	On	NR	PD	Riaz.2017
Pt47_Pre	PD1	Pre	NR	PD	Riaz.2017
Pt47_On	PD1	On	NR	PD	Riaz.2017
Pt48_Pre	PD1	Pre	R	CR	Riaz.2017
Pt48_On	PD1	On	R	CR	Riaz.2017
Pt49_Pre	PD1	Pre	R	PR	Riaz.2017
Pt49_On	PD1	On	R	PR	Riaz.2017
Pt5_Pre	PD1	Pre	NR	PD	Riaz.2017
Pt5_On	PD1	On	NR	PD	Riaz.2017
Pt52_Pre	PD1	Pre	NR	PD	Riaz.2017
Pt52_On	PD1	On	NR	PD	Riaz.2017
Pt58_On	PD1	On	NR	SD	Riaz.2017
Pt59_Pre	PD1	Pre	NR	SD	Riaz.2017
Pt62_Pre	PD1	Pre	NR	PD	Riaz.2017
Pt62_On	PD1	On	NR	PD	Riaz.2017
Pt65_Pre	PD1	Pre	NR	SD	Riaz.2017
Pt65_On	PD1	On	NR	SD	Riaz.2017
Pt66_Pre	PD1	Pre	NR	PD	Riaz.2017
Pt67_Pre	PD1	Pre	NR	SD	Riaz.2017
Pt67_On	PD1	On	NR	SD	Riaz.2017
Pt68_On	PD1	On	R	PR	Riaz.2017
Pt69_On	PD1	On	R	CR	Riaz.2017
Pt72_Pre	PD1	Pre	R	PR	Riaz.2017
Pt77_Pre	PD1	Pre	NR	SD	Riaz.2017
Pt77_On	PD1	On	NR	SD	Riaz.2017
Pt78_Pre	PD1	Pre	NR	PD	Riaz.2017
Pt78_On	PD1	On	NR	PD	Riaz.2017
Pt79_Pre	PD1	Pre	NR	SD	Riaz.2017
Pt79_On	PD1	On	NR	SD	Riaz.2017
Pt8_Pre	PD1	Pre	NR	PD	Riaz.2017
Pt8_On	PD1	On	NR	PD	Riaz.2017
Pt80_On	PD1	On	NR	PD	Riaz.2017
Pt81_On	PD1	On	NR	PD	Riaz.2017
Pt82_Pre	PD1	Pre	NR	SD	Riaz.2017
Pt82_On	PD1	On	NR	SD	Riaz.2017
Pt84_Pre	PD1	Pre	NR	PD	Riaz.2017
Pt84_On	PD1	On	NR	PD	Riaz.2017
Pt85_Pre	PD1	Pre	NR	PD	Riaz.2017
Pt85_On	PD1	On	NR	PD	Riaz.2017
Pt87_On	PD1	On	NR	SD	Riaz.2017
Pt89_Pre	PD1	Pre	NR	SD	Riaz.2017
Pt89_On	PD1	On	NR	SD	Riaz.2017
Pt9_Pre	PD1	Pre	NR	PD	Riaz.2017
Pt9_On	PD1	On	NR	PD	Riaz.2017
Pt90_Pre	PD1	Pre	NR	PD	Riaz.2017
Pt92_Pre	PD1	Pre	NR	SD	Riaz.2017
Pt92_On	PD1	On	NR	SD	Riaz.2017
Pt93_On	PD1	On	NR	PD	Riaz.2017
Pt94_Pre	PD1	Pre	R	CR	Riaz.2017
Pt94_On	PD1	On	R	CR	Riaz.2017
Pt98_Pre	PD1	Pre	NR	SD	Riaz.2017
Pt98_On	PD1	On	NR	SD	Riaz.2017
Pt1	PD1	Pre	NR	PD	Hugo.2016
Pt10	PD1	Pre	NR	PD	Hugo.2016
Pt12	PD1	Pre	NR	PD	Hugo.2016
Pt13	PD1	Pre	R	CR	Hugo.2016
Pt14	PD1	Pre	NR	PD	Hugo.2016
Pt15	PD1	Pre	R	PR	Hugo.2016
Pt16	PD1	On	NR	PD	Hugo.2016
Pt19	PD1	Pre	R	PR	Hugo.2016
Pt2	PD1	Pre	R	PR	Hugo.2016
Pt20	PD1	Pre	NR	PD	Hugo.2016
Pt22	PD1	Pre	NR	PD	Hugo.2016
Pt23	PD1	Pre	NR	PD	Hugo.2016
Pt25	PD1	Pre	NR	PD	Hugo.2016
Pt27A	PD1	Pre	R	CR	Hugo.2016
Pt27B	PD1	Pre	R	CR	Hugo.2016
Pt28	PD1	Pre	R	PR	Hugo.2016
Pt29	PD1	Pre	NR	PD	Hugo.2016
Pt31	PD1	Pre	NR	PD	Hugo.2016
Pt32	PD1	Pre	NR	PD	Hugo.2016
Pt35	PD1	Pre	R	PR	Hugo.2016
Pt37	PD1	Pre	R	PR	Hugo.2016
Pt38	PD1	Pre	R	PR	Hugo.2016
Pt4	PD1	Pre	R	PR	Hugo.2016
Pt5	PD1	Pre	R	PR	Hugo.2016
Pt6	PD1	Pre	R	PR	Hugo.2016
Pt7	PD1	Pre	NR	PD	Hugo.2016
Pt8	PD1	Pre	R	CR	Hugo.2016
Pt9	PD1	Pre	R	CR	Hugo.2016
ERR2208889	PD1+CTLA4	Pre	NR	PD	Gide.2019
ERR2208891	PD1+CTLA4	On	R	PR	Gide.2019
ERR2208892	PD1+CTLA4	Pre	R	PR	Gide.2019
ERR2208893	PD1+CTLA4	Pre	NR	SD	Gide.2019
ERR2208894	PD1+CTLA4	Pre	NR	SD	Gide.2019
ERR2208896	PD1+CTLA4	On	NR	SD	Gide.2019
ERR2208897	PD1+CTLA4	Pre	NR	SD	Gide.2019
ERR2208902	PD1+CTLA4	Pre	R	PR	Gide.2019
ERR2208905	PD1+CTLA4	On	R	CR	Gide.2019
ERR2208906	PD1+CTLA4	Pre	R	CR	Gide.2019
ERR2208908	PD1+CTLA4	On	R	PR	Gide.2019
ERR2208909	PD1+CTLA4	Pre	R	PR	Gide.2019
ERR2208911	PD1+CTLA4	On	R	CR	Gide.2019
ERR2208912	PD1+CTLA4	Pre	R	CR	Gide.2019
ERR2208913	PD1+CTLA4	On	R	CR	Gide.2019
ERR2208914	PD1+CTLA4	Pre	R	CR	Gide.2019
ERR2208915	PD1+CTLA4	Pre	R	PR	Gide.2019
ERR2208916	PD1+CTLA4	Pre	R	CR	Gide.2019
ERR2208918	PD1+CTLA4	Pre	R	PR	Gide.2019
ERR2208921	PD1+CTLA4	Pre	R	PR	Gide.2019
ERR2208922	PD1+CTLA4	Pre	R	CR	Gide.2019
ERR2208923	PD1+CTLA4	Pre	R	PR	Gide.2019
ERR2208926	PD1+CTLA4	Pre	NR	PD	Gide.2019
ERR2208927	PD1+CTLA4	On	NR	PD	Gide.2019
ERR2208928	PD1	On	NR	PD	Gide.2019
ERR2208929	PD1	Pre	NR	PD	Gide.2019
ERR2208930	PD1	Pre	NR	PD	Gide.2019
ERR2208931	PD1	Pre	NR	SD	Gide.2019
ERR2208932	PD1	On	NR	PD	Gide.2019
ERR2208933	PD1	Pre	NR	PD	Gide.2019
ERR2208934	PD1	Pre	NR	PD	Gide.2019
ERR2208935	PD1	Pre	NR	PD	Gide.2019
ERR2208936	PD1	Pre	NR	PD	Gide.2019
ERR2208938	PD1	Pre	NR	PD	Gide.2019
ERR2208939	PD1	Pre	NR	PD	Gide.2019
ERR2208940	PD1	Pre	NR	SD	Gide.2019
ERR2208941	PD1	Pre	NR	PD	Gide.2019
ERR2208942	PD1	Pre	NR	SD	Gide.2019
ERR2208943	PD1	Pre	NR	SD	Gide.2019
ERR2208944	PD1	On	R	PR	Gide.2019
ERR2208945	PD1	Pre	R	PR	Gide.2019
ERR2208946	PD1	Pre	R	PR	Gide.2019
ERR2208947	PD1	On	NR	SD	Gide.2019
ERR2208948	PD1	Pre	NR	SD	Gide.2019
ERR2208949	PD1	Pre	NR	PD	Gide.2019
ERR2208951	PD1	Pre	R	PR	Gide.2019
ERR2208952	PD1	Pre	R	PR	Gide.2019
ERR2208953	PD1	Pre	R	PR	Gide.2019
ERR2208954	PD1	Pre	R	PR	Gide.2019
ERR2208956	PD1	Pre	R	PR	Gide.2019
ERR2208957	PD1	On	R	PR	Gide.2019
ERR2208958	PD1	Pre	R	PR	Gide.2019
ERR2208959	PD1	Pre	R	CR	Gide.2019
ERR2208960	PD1	Pre	R	PR	Gide.2019
ERR2208961	PD1	Pre	R	PR	Gide.2019
ERR2208962	PD1	Pre	R	PR	Gide.2019
ERR2208963	PD1	On	R	PR	Gide.2019
ERR2208964	PD1	Pre	R	PR	Gide.2019
ERR2208965	PD1	On	R	PR	Gide.2019
ERR2208966	PD1	Pre	R	PR	Gide.2019
ERR2208967	PD1	Pre	R	CR	Gide.2019
ERR2208968	PD1	Pre	NR	PD	Gide.2019
ERR2208969	PD1	Pre	R	CR	Gide.2019
ERR2208970	PD1	Pre	R	PR	Gide.2019
ERR2208971	PD1	Pre	R	CR	Gide.2019
ERR2208972	PD1	Pre	R	PR	Gide.2019
ERR2208973	PD1	Pre	NR	PD	Gide.2019
ERR2208974	PD1	Pre	NR	PD	Gide.2019
ERR2208977	PD1	Pre	NR	PD	Gide.2019
Patient100	PD1	Pre	R	PR	Liu.2019
Patient102	PD1	Pre	NR	MR	Liu.2019
Patient105	PD1	Pre	NR	MR	Liu.2019
Patient106	PD1	Pre	R	CR	Liu.2019
Patient107	PD1	Pre	R	PR	Liu.2019
Patient108	PD1	Pre	NR	PD	Liu.2019
Patient10	PD1	Pre	R	PR	Liu.2019
Patient112	PD1	Pre	NR	PD	Liu.2019
Patient116	PD1	Pre	NR	PD	Liu.2019
Patient117	PD1	Pre	NR	PD	Liu.2019
Patient11	PD1	Pre	NR	PD	Liu.2019
Patient121	PD1	Pre	R	PR	Liu.2019
Patient125	PD1	Pre	R	CR	Liu.2019
Patient126	PD1	Pre	R	PR	Liu.2019
Patient127	PD1	Pre	R	CR	Liu.2019
Patient130	PD1	Pre	NR	PD	Liu.2019
Patient131	PD1	Pre	R	PR	Liu.2019
Patient132	PD1	Pre	R	CR	Liu.2019
Patient133	PD1	Pre	NR	PD	Liu.2019
Patient134	PD1	Pre	NR	PD	Liu.2019
Patient135	PD1	Pre	R	CR	Liu.2019
Patient137	PD1	Pre	R	CR	Liu.2019
Patient13	PD1	Pre	NR	PD	Liu.2019
Patient140	PD1	Pre	NR	PD	Liu.2019
Patient141	PD1	Pre	R	PR	Liu.2019
Patient142	PD1	Pre	NR	SD	Liu.2019
Patient143	PD1	Pre	NR	PD	Liu.2019
Patient144	PD1	Pre	R	PR	Liu.2019
Patient145	PD1	Pre	R	CR	Liu.2019
Patient146	PD1	Pre	R	CR	Liu.2019
Patient147	PD1	Pre	R	CR	Liu.2019
Patient148	PD1	Pre	R	PR	Liu.2019
Patient149	PD1	Pre	NR	SD	Liu.2019
Patient14	PD1	Pre	NR	PD	Liu.2019
Patient150	PD1	Pre	R	PR	Liu.2019
Patient154	PD1	Pre	NR	SD	Liu.2019
Patient155	PD1	Pre	NR	PD	Liu.2019
Patient156	PD1	Pre	NR	PD	Liu.2019
Patient158	PD1	Pre	R	PR	Liu.2019
Patient159	PD1	Pre	NR	SD	Liu.2019
Patient15	PD1	Pre	R	PR	Liu.2019
Patient162	PD1	Pre	NR	PD	Liu.2019
Patient163	PD1	Pre	NR	PD	Liu.2019
Patient165	PD1	Pre	NR	PD	Liu.2019
Patient166	PD1	Pre	R	PR	Liu.2019
Patient167	PD1	Pre	NR	PD	Liu.2019
Patient168	PD1	Pre	R	PR	Liu.2019
Patient169	PD1	Pre	R	PR	Liu.2019
Patient170	PD1	Pre	NR	SD	Liu.2019
Patient172	PD1	Pre	NR	SD	Liu.2019
Patient173	PD1	Pre	NR	PD	Liu.2019
Patient179	PD1	Pre	R	PR	Liu.2019
Patient17	PD1	Pre	NR	SD	Liu.2019
Patient181	PD1	Pre	R	CR	Liu.2019
Patient183	PD1	Pre	NR	PD	Liu.2019
Patient184	PD1	Pre	R	CR	Liu.2019
Patient185	PD1	Pre	NR	SD	Liu.2019
Patient187	PD1	Pre	R	CR	Liu.2019
Patient188	PD1	Pre	NR	PD	Liu.2019
Patient18	PD1	Pre	NR	PD	Liu.2019
Patient1	PD1	Pre	NR	PD	Liu.2019
Patient20	PD1	Pre	NR	PD	Liu.2019
Patient21	PD1	Pre	R	PR	Liu.2019
Patient22	PD1	Pre	NR	PD	Liu.2019
Patient23	PD1	Pre	NR	PD	Liu.2019
Patient24	PD1	Pre	NR	PD	Liu.2019
Patient25	PD1	Pre	R	PR	Liu.2019
Patient27	PD1	Pre	NR	PD	Liu.2019
Patient30	PD1	Pre	NR	SD	Liu.2019
Patient31	PD1	Pre	NR	PD	Liu.2019
Patient32	PD1	Pre	NR	PD	Liu.2019
Patient33	PD1	Pre	R	PR	Liu.2019
Patient34	PD1	Pre	R	PR	Liu.2019
Patient35	PD1	Pre	NR	SD	Liu.2019
Patient36	PD1	Pre	NR	PD	Liu.2019
Patient37	PD1	Pre	NR	PD	Liu.2019
Patient38	PD1	Pre	NR	PD	Liu.2019
Patient40	PD1	Pre	NR	PD	Liu.2019
Patient42	PD1	Pre	R	CR	Liu.2019
Patient44	PD1	Pre	R	PR	Liu.2019
Patient45	PD1	Pre	R	PR	Liu.2019
Patient47	PD1	Pre	NR	PD	Liu.2019
Patient48	PD1	Pre	NR	PD	Liu.2019
Patient4	PD1	Pre	R	CR	Liu.2019
Patient51	PD1	Pre	R	PR	Liu.2019
Patient58	PD1	Pre	NR	PD	Liu.2019
Patient61	PD1	Pre	NR	SD	Liu.2019
Patient62	PD1	Pre	R	PR	Liu.2019
Patient63	PD1	Pre	NR	PD	Liu.2019
Patient67	PD1	Pre	NR	PD	Liu.2019
Patient6	PD1	Pre	NR	SD	Liu.2019
Patient72	PD1	Pre	NR	PD	Liu.2019
Patient73	PD1	Pre	NR	PD	Liu.2019
Patient75	PD1	Pre	R	PR	Liu.2019
Patient77	PD1	Pre	NR	PD	Liu.2019
Patient78	PD1	Pre	NR	PD	Liu.2019
Patient79	PD1	Pre	NR	PD	Liu.2019
Patient7	PD1	Pre	NR	SD	Liu.2019
Patient82	PD1	Pre	NR	PD	Liu.2019
Patient83	PD1	Pre	NR	PD	Liu.2019
Patient86	PD1	Pre	NR	SD	Liu.2019
Patient87	PD1	Pre	R	PR	Liu.2019
Patient8	PD1	Pre	NR	SD	Liu.2019
Patient94	PD1	Pre	NR	PD	Liu.2019
Patient96	PD1	Pre	R	CR	Liu.2019
Patient98	PD1	Pre	NR	PD	Liu.2019
Patient99	PD1	Pre	R	PR	Liu.2019
Patient9	PD1	Pre	NR	PD	Liu.2019
Patient56	PD1	Pre	NR	PD	Liu.2019
Patient191	PD1	Pre	R	PR	Liu.2019
Patient189	PD1	Pre	R	PR	Liu.2019
Patient200	PD1	Pre	NR	PD	Liu.2019
Patient201	PD1	Pre	NR	PD	Liu.2019
Patient203	PD1	Pre	NR	PD	Liu.2019
Patient193	PD1	Pre	NR	SD	Liu.2019
Patient195	PD1	Pre	R	PR	Liu.2019
Patient196	PD1	Pre	NR	PD	Liu.2019
Patient197	PD1	Pre	R	PR	Liu.2019
Patient204	PD1	Pre	R	CR	Liu.2019
Patient205	PD1	Pre	NR	PD	Liu.2019
Patient206	PD1	Pre	NR	PD	Liu.2019
PT0035_base	PD1	Pre	NR	PD	Abril-Rodriguez.2020
PT0079_base	PD1	Pre	NR	PD	Abril-Rodriguez.2020
PT0360_base	PD1	Pre	NR	PD	Abril-Rodriguez.2020
PT0360_tx	PD1	On	NR	PD	Abril-Rodriguez.2020
PT0364_base	PD1	Pre	NR	PD	Abril-Rodriguez.2020
PT0364_tx	PD1	On	NR	PD	Abril-Rodriguez.2020
PT0374_base	PD1	Pre	NR	PD	Abril-Rodriguez.2020
PT0375_tx	PD1	On	NR	PD	Abril-Rodriguez.2020
Pt31_base	PD1	Pre	NR	PD	Abril-Rodriguez.2020
Pt32_base	PD1	Pre	NR	PD	Abril-Rodriguez.2020
Pt35_base	PD1	Pre	R	PR	Abril-Rodriguez.2020
Pt37_base	PD1	Pre	R	PR	Abril-Rodriguez.2020
Pt38_base	PD1	Pre	R	PR	Abril-Rodriguez.2020
PT0089_tx	PD1	On	R	PR	Abril-Rodriguez.2020
PT0109_base	PD1	Pre	R	CR	Abril-Rodriguez.2020
PT0112_tx	PD1	On	NR	PD	Abril-Rodriguez.2020
PT0158_tx2	PD1	On	NR	PD	Abril-Rodriguez.2020
PT0158_tx3	PD1	On	NR	PD	Abril-Rodriguez.2020
PT0158_tx4	PD1	On	NR	PD	Abril-Rodriguez.2020
PT0179_base	PD1	Pre	NR	PD	Abril-Rodriguez.2020
PT0204_base	PD1	Pre	NR	PD	Abril-Rodriguez.2020
PT0204_tx	PD1	On	NR	PD	Abril-Rodriguez.2020
PT0247_base	PD1	Pre	NR	PD	Abril-Rodriguez.2020
PT0247_tx	PD1	On	NR	PD	Abril-Rodriguez.2020
PT0270_tx1	PD1	On	R	PR	Abril-Rodriguez.2020
PT0270_tx2	PD1	On	R	PR	Abril-Rodriguez.2020
PT0270_tx3	PD1	On	R	PR	Abril-Rodriguez.2020
PT0284_tx	PD1	On	R	CR	Abril-Rodriguez.2020
PT0294_base	PD1	Pre	NR	PD	Abril-Rodriguez.2020
PT0294_tx1	PD1	On	NR	SD	Abril-Rodriguez.2020
PT0294_tx2	PD1	On	NR	SD	Abril-Rodriguez.2020
PT0294_tx3	PD1	On	R	PR	Abril-Rodriguez.2020
PT0295_base	PD1	Pre	NR	PD	Abril-Rodriguez.2020
PT0300_tx2	PD1	On	NR	PD	Abril-Rodriguez.2020
PT0308_base	PD1	Pre	R	CR	Abril-Rodriguez.2020
PT0310_base	PD1	Pre	R	PR	Abril-Rodriguez.2020
PT0310_tx1	PD1	On	NR	PD	Abril-Rodriguez.2020
PT0310_tx2	PD1	On	R	PR	Abril-Rodriguez.2020
PT0310_tx3	PD1	On	R	PR	Abril-Rodriguez.2020
PT0319_base	PD1	Pre	NR	PD	Abril-Rodriguez.2020
PT0319_tx	PD1	On	NR	PD	Abril-Rodriguez.2020
PT0325_tx	PD1	On	R	PR	Abril-Rodriguez.2020
PT0334_base	PD1	Pre	NR	PD	Abril-Rodriguez.2020
PT0335_base	PD1	Pre	NR	PD	Abril-Rodriguez.2020
PT0343_base	PD1	Pre	R	PR	Abril-Rodriguez.2020
PT0343_tx	PD1	On	R	PR	Abril-Rodriguez.2020
PT0344_base	PD1	Pre	NR	PD	Abril-Rodriguez.2020
PT0344_tx1	PD1	On	NR	SD	Abril-Rodriguez.2020
PT0344_tx2	PD1	On	NR	PD	Abril-Rodriguez.2020
PT0345_base	PD1	Pre	R	PR	Abril-Rodriguez.2020
PT0345_tx	PD1	On	R	PR	Abril-Rodriguez.2020
PT0347_base	PD1	Pre	R	PR	Abril-Rodriguez.2020
PT0349_base	PD1	Pre	R	CR	Abril-Rodriguez.2020
PT0349_tx	PD1	On	R	CR	Abril-Rodriguez.2020
PT0350_tx	PD1	On	R	PR	Abril-Rodriguez.2020
PT0353_tx	PD1	On	NR	PD	Abril-Rodriguez.2020
PT0354_base	PD1	Pre	NR	PD	Abril-Rodriguez.2020
