# Supplementary material for: Prediction of biomarkers and therapeutic combinations for anti-PD-1 immunotherapy using the global gene network association
Source: Nat Commun. 2022 Jan 10;13:42. doi: 10.1038/s41467-021-27651-4 (PMC8748689; doi:10.1038/s41467-021-27651-4)
Supplement: Supplementary file 12 — Source Data [file 41467_2021_27651_MOESM12_ESM.xlsx]

## Sheet: Fig.2a
Fig.2a	Bechmark genes to validate the MHC-I network association prediction in Supplementary Dataset 1 (using ROC curve)
Manguso	Pan.Pmel1	Pan.OT1	Patel	Li	Lawson	Cancer.Pathway.Genes
RIPK1	JAK1	PSTPIP2	HLA-A	RAB33B	B2M	JUN
IRF1	STAT1	LRRTM4	B2M	TINAGL1	IFNGR1	STAT3
ADAR	IFNGR2	NMT2	MLANA	SIRT1	JAK2	TFG
PDIA3	IFNGR1	LAMTOR4	SOX10	RELB	SOCS1	STAT1
CALR	B2M	TERT	CD58	SETD5	TAP1	HGF
TAP2	JAK2	RCE1	TAP2	ASH1L	TAP2	BIRC5
PRMT7	LZTR1	SOCS1	TAPBP	KRAS	TAPBP	FN1
PPP1R15A	UBE2G2	ROPN1	SRP54	PRKAB2	ADAR	BIRC3
PTPN2	DUSP6	ALK	TAF3	DICER1	ATG10	IGF1
PCIF1	TAP1	MOGS	MAD2L1	ARID2	ATG101	XIAP
STUB1	TAP2	RARS2	PSMB5	NAP1L3	CFLAR	PML
BIRC2	DERL2	GPX1	RNPS1	IL12A	FITM2	JUP
TBK1	NF1	RWDD1	TAP1	MSL3	GPAA1	HHIP
TAP1	SYVN1	MED23	APLNR	CXCR4	PIGQ	IGF1R
TRAF3	MBNL1	RPL22L1	CRKL	ASH2L	IFNGR2	FZD1
ERAP1	CIC	B3GLCT	COL17A1	HLTF	IKBKG	FZD4
TAPBP	TBL1X	HSD17B10	RPL10A	PSMB8	IRF1	GSTP1
CDC7	AUP1	KCTD2	RPL23	LTBR	JAK1	FZD6
RNF31	UBE2J1	SLC33A1	KIF11	BTG3	OTUD5	FZD7
UBQLN1	INTS10	PAK2	EEF2	SMNDC1	PTPN2	FZD8
CD47	VGLL4	ATF4	SUPT6H	RB1	RBCK1	LEF1
ZC3HAV1	SPRED1	SCYL1	RIPK1	TAF8	STAT1	FZD9
PSENEN	FUS	GRAMD1B	RPL24	TADA1	STAT2	MSH6
MAEA	CBX4	RND2	PLD3	INTS12	TNFAIP3	PGF
NCSTN	PMEL	OSGEPL1	SEC61A1	APC	TNFRSF1A	CTBP2
ADRM1	FBRS	RBBP4	EQTN	SMARCB1	TRAF2	CTBP1
ADNP	NLRC5	ALG3	RPL38	TAP2	ATG12	WNT9B
RBCK1	SEL1L	RBCK1	TM4SF1	TNFSF9	ATG3	PTK2
OTULIN	XPNPEP1	YLPM1	NIPBL	TRIM28	ATG5	WNT9A
YWHAZ	MBNL2	SSU72	MIPOL1	RCOR2	BECN1	PTGS2
SCRIB	SWI5	CYLD	TAF5	STAT1	CHIC2	HIF1A
ATF4	ASUN	MC1R	AURKA	RNF40	DNTTIP1	FLT3
CR1L	USP24	ANP32B	GABPA	CBX6	EMC8	FLT3LG
CEBPG	IFNAR1	CCS	RBM18	PHC2	ERAP1	ABL1
GPAA1	CDKN1A	HSD17B12	KHDRBS1	JAK2	ERP44	WNT2B
KDM5A	IFNAR2	ANKRD46	KCNMA1	CTNNB1	FADD	JAK1
OTUB1	RFXANK	IKBKG	EPS15L1	TDRKH	HDAC1	WNT11
SETDB1	EDEM3	DDX20	DNTTIP2	SMARCA1	IST1	AKT1
TRAF6	NF2	AKT1	FAM86B1	ASF1A	MAP3K7	WNT10B
SOCS1	MED13	EXOC7	PRPF40A	CDC5L	MEN1	AKT2
SEPHS1	USP22	LARP4	BANK1	CTCF	MOGS	LAMC2
RER1	PVR	UBTD1	RTF1	BAZ2B	NDUFA13	SMO
TSC1	IPO13	BRWD3	VHL	NCOR2	NXT1	NRAS
GNG12	KDM1A	NUDCD2	ASH2L	UHRF2	OTULIN	LAMB2
TRIM28	BBX	PPCS	SLC25A51	KDM5A	PDIA3	ARNT
ZFYVE27	CHRAC1	MRPS21	ACTG1	KLRK1	PIGS	TPR
PLXNA1	CDKN2C	GNB2	CMTM6	MTA3	PIGU	LAMB3
PICALM	KIRREL	CHIC2	CASP8	SMC3	PPP2R2A	AXIN1
XRN1	LTA4H	FNBP4	FADD	TAF1	PSMB8	LAMC1
TAB1	ALKBH8	PLPP2	FCHO2	LGALS9	RB1CC1	AXIN2
CHIC2	CDC73	TRIP11	RPL23A	ALKBH3	RBM15	STAT5B
RNF19B	CDK12	CCNA2	RPL18A	PHF8	RNF31	STAT5A
UBE2N	GOSR2	BRINP2	ZNF716	PSMA3	SCAF4	LAMA4
SP140	RASA2	HNRNPF	SCMH1	HDAC10	SMG7	LAMA5
TOX4	SENP1	CCDC134	PSMA6	PTEN	TAB1	NFKB2
SMG7	FGF12	PRDM10	SLC1A7	MAPK3	TAB2	LAMB1
ATRX	CREB3L2	SMARCE1	NHLRC3	HEMK1	TMEM127	NFKB1
TAB2	MEN1	TMED2	STAT1	BAHD1	TNFRSF1B	CTNNA1
TEAD1	SPOP	USP24	POU2F1	MTA2	UBE2G2	NFKBIA
TNIP1	CBLL1	IPO11	FSHB	RUVBL1	UBE2N	TPM3
PIGU	ANKRD24	ARF6	NUDT5	HIF1A	VDAC2	MYC
ABL1	EDEM2	PRRC2A	KCNRG	DNMT3B	VPS29	PIK3R5
ATRN	PCIF1	RHBDL2	ANKLE2	TSC1	VPS35	CSF1R
AP2M1	DDX42	LMAN2	PMAIP1	RNASE12	VPS4B	SHH
SMG1	OTUD5	PARN	TCEAL7	ATAD2B	WIPI2	LAMB4
NCKAP1	KIF3A	TVP23B	ACY1	PAX5	ZCCHC14	CCDC6
SLC30A1	SEC22A	MED7	ELP5	ENG	ACAD9	NCOA4
RBM26	FURIN	PRKCQ	NIP7	GRHL1	ACTB	KRAS
PI4KB	ANKRD6	GNE	ARIH1	KDM4D	AGO2	CSF2RA
XPO6	LSM12	AIP	GPX8	ING3	AHSA1	TRAF6
ARF1	MARCKSL1	CROCC	CLPSL2		ANAPC15	TGFB2
ACIN1	ATG3	UGGT1	MBTPS2		ARF6	TRAF5
ZEB2	DBP	ATR	MAU2		ATG14	TRAF3
RPAP2	NLN	CCNC	RPL9		ATG7	TGFB1
PTPN1	XYLB	RER1	CLECL1		ATG9A	TRAF2
DOLK	PSTPIP2	CKS1B	RPS10		ATP13A1	RBX1
ATG12	PUS7L	PTAR1	STK38		ATXN7L3	TGFBR2
CCNL2	BPNT1	DLST	DHRS4L2		BCL2L1	TRAF1
CHP1	TTLL5	UBR4	HNRNPAB		BOLA3	TGFBR1
PRKACB	CYB5R2	DDX42	ROM1		BRAT1	HSP90B1
STK35	CRYGC	VPS29	LRTM2		BRPF1	MET
	PHF12	ATG13	JAK1		CAD	TGFB3
	PIK3CA	RAB1A	SP1		CALR	RALB
	SEC23B	RAD51D	RAD1		CEP55	RALA
	HAGH	OTULIN	IFNA8		CHMP5	FOXO1
	ERAP1	GPAA1	RPL8		COX6C	CSF3R
	ZFAND6	PIH1D1	SKA3		CREBBP	BIRC2
	C3AR1	NRBF2	OTC		CUL3	APC
	MYLIP	RBM34	USP10		DCP1A	SUFU
	GOSR1	IREB2	WAC		DET1	PIAS4
	PCP4	UGP2	GLTSCR2		DICER1	LAMC3
	CACHD1	ARF3	FOXM1		DNAJC13	CBLC
	RFXAP	ITGAV	NLGN3		DOT1L	WNT16
	SLC12A2	UBE2N	TBP		DPH5	PLCG1
	UBE2A	MCL1	GTF2H5		EIF3H	PLCG2
	STRN4	MAP3K7	SEMA6B		EMC2	PLD1
	NUDT11	VPS11	BRAF		EMC3	BCR
	TIAL1	BIRC2	EEF1B2		EMC4	PAX8
	TMEM41B	RELA	MSN		EMC6	CASP9
	LRRN3	N4BP1	INPP4B		F8A1	MAX
	TUBB2B	SLC35A1	CCP110		FAS	CASP8
	GNE	TMED10	ZNF430		FNTB	RARB
	KMT2C	TLCD1	VPS37D		GALE	FGF9
	STAT3	SPTLC2	U2SURP		GLS	RARA
	RGP1	SEPSECS	PROM2		HLA-A	FGF8
	PPP4R2	PIGK	SULT1A1		HCFC2	FGF7
	PRDX1	SPTLC1	ANG		HDGFRP2	FGF6
	PIP5K1C	ASNSD1	DNASE1L3		HEXIM1	FGF5
	TMEM165	GPX4	IFNGR2		HIRA	MTOR
	CARM1	UBA6			HSPA13	FGF3
	VPS16	VPS33A			IFNAR1	FGF4
	RSPH1	TMX2			IFNAR2	KITLG
	CD44	CWC27			IKBKB	FGF1
	ARF6	CHTF8			INO80	PTCH2
	LAMTOR1	KMT2D			IPPK	FGF2
	CD36	ATG5			IRF9	FGF21
	NANS	DSCC1			JAGN1	BAD
	RNF38	ATP6V1H			JMJD6	MAPK9
	EIF2AK3	SLC7A11			KAT6A	MAPK10
	IKBKG	GSS			KLF16	WNT3A
	SPEN	PIGU			KMT2A	MAP2K2
	AK2	STUB1			LIPT2	MECOM
	KRTAP1-5	CALR			MAPK1	NOS2
	LEMD2	APRT			MED16	BAX
	GTF2I	ALG8			MED23	MAP2K1
	XRCC2	EI24			MED24	FGFR2
	BPTF	MTCH1			MGAT1	FZD3
	IMPG1	EEFSEC			MTA2	KIT
	BIRC2	TRAF3			N6AMT1	RB1
	BATF2	USP18			NCBP1	CASP3
	LARP4	VPS4B			NDUFAF6	FGFR3
	CWF19L1	TRAF2			NPLOC4	PIAS2
	PAK2	PIGS			NUP188	FGFR1
	UBE2K	FITM2			PCBP2	FGF14
	FAXC	MEGF8			PCED1B	FGF17
	ASXL2	ERI1			PDCD6IP	FGF16
	MATR3	RNF31			PDSS2	FGF10
	ARL14EPL	PTPN2			PI4KB	CUL2
	TM2D1				PIGK	GRB2
	UBA6				PIGT	FGF11
	FAM234B				PKN2	FGF12
	RSF1				PPP1CA	WNT10A
	HES7				PPP1R8	FGF13
	HSD17B4				PPP2R3C	WNT4
	GPX4				PRKCSH	SMAD3
	TXNDC15				PSMB9	ETS1
	CDK2				PSMG1	SMAD4
	PIGU				PTAR1	SMAD2
	RFX6				RCE1	RUNX1
	PADI4				RGP1	IKBKG
	UBE2R2				RIC1	HRAS
	FHOD3				S100PBP	WNT1
	ICE1				SARNP	RUNX1T1
	XRCC4				SETD1A	WNT7A
	FOXB1				SETDB1	CBLB
	STUB1				SLC25A32	WNT7B
	CCDC137				SPCS1	CBL
	SNAPIN				SRRT	WNT8A
	TRIP13				SRSF7	WNT8B
	NCKAP1				STOML2	WNT2
	GML				SUSD6	CTNNA2
	UBE2J2				TBK1	FGF23
	NSDHL				TFRC	WNT3
	ARID4A				TGFBR2	RASSF5
	GALNT15				TMEM208	WNT5A
	RAB13				TRADD	WNT6
	GIGYF2				TRPM7	CTNNB1
	ZC3H18				UBR5	CCNA1
	NFIX				UFC1	FGF18
	NEURL3				UFL1	STK4
	HSPA13				USP7	STK36
	XRCC5				UXS1	FZD10
	KEAP1				VPS13A	FZD5
	PAX3				VPS16	PTEN
	ANKRD11				WDR7	PIK3R3
	ATG16L1				WDR83	TCF7L1
	OPRK1				WWP2	RALGDS
	SOX11				YAP1	PTCH1
	TTC33				ZC3H3	MITF
	TBC1D10B					CTNNA3
	ARHGAP11A					FOS
	AR					LAMA1
	ARHGAP21					PIAS3
	RFWD2					NKX3-1
	CRLF3					ITGA3
	ELMO2					APC2
	TGIF2					ITGA2B
	SOD2					CREBBP
	XRCC1					COL4A6
	MEIOC					PDGFRB
	PITX2					MMP2
	RAB25					BRCA2
	CCDC155					COL4A1
	TBK1					MMP1
	RGMB					BRAF
	TM2D3					COL4A2
	TSC2					MMP9
	CDK5					MLH1
	CMIP					COL4A4
	CNOT8					SPI1
	DSPP					IKBKB
	YWHAZ					MDM2
	CFHR2					ARNT2
	BECN1					ITGAV
	SLC2A1					ITGB1
	ILK					AKT3
	SPRR2E					EGLN2
	BOLL					DAPK3
	TACC3					EGLN3
	PAOX					DAPK1
	GABRB3					PIAS1
	TREX1					FGF20
	DNAJA2					RELA
	VPS4B					APPL1
	NPRL3					FH
	MTCH1					VEGFA
	IQSEC1					HSP90AA1
	LRP10					VEGFC
	RAF1					VEGFB
	DTX3L					WNT5B
	CCS					CCND1
	EPC1					TRAF4
	STRADA					BCL2
	NRBF2					PDGFA
	TEN1					FGF22
	IRF1					PDGFB
	TK2					BCL2L1
	DDI2					PDGFRA
	ARID1A					MSH2
	ACTR3					VHL
	EIF2AK4					RALBP1
	PDE7A					HSP90AB1
	DPF2					MSH3
	RRAGA					CRK
	RNF31					CYCS
	PRKCQ					CRKL
	EPG5					CCNE1
	GSS					DCC
	CNOT11					CDC42
	HIPK2					CDH1
	MAN2A1					SOS2
	CHMP5					E2F1
	PCGF6					CHUK
	NAMPT					ZBTB16
	ERI1					RAF1
	PBRM1					PRKCB
	ATG5					PRKCA
	UBE2H					SLC2A1
	GABPB1					CEBPA
	USP19					FADD
	BRD7					RHOA
	JMJD6					RAD51
	TGIF1					PRKCG
	FIS1					CXCL8
	CFLAR					RAC2
	PTPN11					DVL3
	MAEA					ERBB2
	HDAC5					DVL2
	MPRIP					BID
	ITGAV					TGFA
	CRKL					RAC3
	ARID2					RXRB
	MEMO1					RXRG
	SERPINB9					RXRA
	KRIT1					RASSF1
	SRRD					DVL1
	SOX4					SKP2
	WDR26					RET
	TIPARP					MAPK3
	NADK					TCF7
	TK1					DAPK2
	TCOF1					FGF19
	NPRL2					RAC1
	PTPN2					SOS1
	GALE					TCF7L2
	SPNS1					MAPK1
	USP18					MAPK8
	PSME2					EGFR
	TCEA1					EP300
	FITM2					EPAS1
	YPEL5					GSK3B
	CREB1					CDKN2A
	RELA					CDKN1B
	FADD					CDKN1A
	PSME1					EGF
	IKBKB					LAMA3
	CD274					LAMA2
	OTULIN					CDKN2B
	PSMB8					ARAF
						AR
						ITGA6
						ITGA2
						GLI1
						EGLN1
						CDK2
						BMP4
						CDK4
						BMP2
						GLI2
						PPARG
						GLI3
						PPARD
						TP53
						E2F3
						E2F2
						PIK3CA
						PIK3CB
						CCNE2
						CDK6
						FAS
						KLK3
						PIK3CD
						FASLG
						FZD2
						HDAC1
						HDAC2
						PIK3CG
						CKS1B
						IL6
						NTRK1
						PIK3R1
						PIK3R2

## Sheet: Fig.2b
Fig.2b	KEGG WNT signaling pathway genes for the GSEA association plot
	GSEA evaluated the genes of the pathway for their distribution in the ordered gene list generated by our MHC-I association prediction (Supplementary Dataset 1)
JUN
LRP5
LRP6
PPP3R2
SFRP2
SFRP1
PPP3CC
VANGL1
PPP3R1
FZD1
FZD4
APC2
FZD6
FZD7
SENP2
FZD8
LEF1
CREBBP
FZD9
PRICKLE1
CTBP2
ROCK1
CTBP1
WNT9B
WNT9A
CTNNBIP1
DAAM2
TBL1XR1
MMP7
CER1
MAP3K7
VANGL2
WNT2B
WNT11
WNT10B
DKK2
LOC728622
CHP2
AXIN1
AXIN2
DKK4
NFAT5
MYC
SOX17
CSNK2A1
CSNK2A2
NFATC4
CSNK1A1
NFATC3
CSNK1E
BTRC
PRKX
SKP1
FBXW11
RBX1
CSNK2B
SIAH1
TBL1Y
WNT5B
CCND1
CAMK2A
NLK
CAMK2B
CAMK2D
CAMK2G
PRKACA
APC
PRKACB
PRKACG
WNT16
DAAM1
CHD8
FRAT1
CACYBP
CCND2
NFATC2
NFATC1
CCND3
PLCB2
PLCB1
CSNK1A1L
PRKCB
PLCB3
PRKCA
PLCB4
WIF1
PRICKLE2
PORCN
RHOA
FRAT2
PRKCG
MAPK9
MAPK10
WNT3A
DVL3
RAC2
DVL2
RAC3
FZD3
DKK1
CXXC4
DVL1
FOSL1
CUL1
WNT10A
WNT4
SMAD3
TCF7
SMAD4
RAC1
TCF7L2
SMAD2
WNT1
MAPK8
EP300
WNT7A
GSK3B
WNT7B
PSEN1
WNT8A
WNT8B
WNT2
WNT3
WNT5A
WNT6
CTNNB1
PPP2CB
PPP2CA
PPP2R1A
TBL1X
PPP2R1B
ROCK2
NKD1
FZD10
FZD5
NKD2
TCF7L1
RUVBL1
PPARD
PPP3CB
TP53
PPP3CA
PPP2R5A
PPP2R5E
PPP2R5D
PPP2R5C
PPP2R5B
FZD2
SFRP5
SFRP4
CHP

## Sheet: Fig.2c
Fig. 2c	the statistical significances (shown as -log10 value of p-value) of selected pathways in GSEA association analysis, GSEA deregulation analysis, or combination analysis using the truncated product method.
pathways	-log10(GSEA association p-value)	-log10(GSEA deregulation p-value)	-log10(combined p-value)
REACTOME_SIGNALING_BY_EGFR	4.00004	1.41571	4.44361
BIOCARTA_PTEN_PATHWAY	3.99202	1.65472	4.65064
T_CELL_RECEPTOR_SIGNALING	4.00004	1.72358	4.71983
REACTOME_PI3K_AKT_ACTIVATION	3.99974	2.46796	5.39578
INTERFERON_GAMMA_SIGNALING	4.00004	2.50859	5.43327
PID_MYC_ACTIVPATHWAY	4.00004	3.22189	6.09039
KEGG_WNT_SIGNALING_PATHWAY	4.00004	3.69901	6.53363
KEGG_PROTEASOME	3.99991	3.99974	6.81416
KEGG_MAPK_SIGNALING_PATHWAY	4.00004	4.00004	6.81456
KEGG_PATHWAYS_IN_CANCER	4.00004	4.00004	6.81456
MHC_I_ANTIGEN_PROCESSING	4.00004	4.00004	6.81456

## Sheet: Fig.3a
Fig.3a	The statistical significance of the overlap analysis of the top 10% of genes in our MHC I-association prediction list (Top_Genes) and all the 6 CRISPR-based gene sets with the 3 cancer gene sets
Gene set 1	Gene set 2	-log10(p-value)
Manguso	KEGG	1.43827
Pan.Pmel1	KEGG	5.55915
Pan.OT1	KEGG	2.86543
Patel	KEGG	2.82364
Li	KEGG	4.92281
Lawson	KEGG	4.64425
Top_Genes	KEGG	51.8436
Manguso	Cancer gene census	2.76597
Pan.Pmel1	Cancer gene census	9.47762
Pan.OT1	Cancer gene census	3.05416
Patel	Cancer gene census	1.10353
Li	Cancer gene census	8.90799
Lawson	Cancer gene census	7.97908
Top_Genes	Cancer gene census	76.8129
Manguso	NCG	4.80962
Pan.Pmel1	NCG	8.11153
Pan.OT1	NCG	2.31841
Patel	NCG	2.08799
Li	NCG	7.958
Lawson	NCG	5.73282
Top_Genes	NCG	59.4073

## Sheet: Fig.3b
Fig.3b	The prediction of total degree centrality method wa valiadted using the bechmark genes in Fig.2a, listed in the tab "Fig.2a" of this data source file
Fig.3c	Correaltion analysis of the prediction genearted by total degree centrality method and the MHC-I network association prediction
	The prediction generated by the total degree centrality method is listed below, and , and the MHC-I network association prediction is listed in Supplementary Dataset 1
Gene.Symbol	Entrez.Gene.ID	Total.Degree
UBC	7316	10101
ETS1	2113	9874
GATA2	2624	7748
AR	367	6944
YBX1	4904	6405
FOXP3	50943	5425
YWHAE	7531	3846
GATA1	2623	3464
E2F4	1874	3278
PRDM14	63978	2757
APP	351	2552
ESR1	2099	2362
ELAVL1	1994	2074
NTRK1	4914	2018
MYC	4609	2015
SUMO2	6613	1758
TP53	7157	1620
YWHAZ	7534	1457
XPO1	7514	1440
EED	8726	1363
GATA3	2625	1354
SUMO1	7341	1329
GRB2	2885	1289
TFAP2C	7022	1284
CUL3	8452	1283
NXF1	10482	1264
EGFR	1956	1241
HIF1A	3091	1190
NEDD8	4738	1135
YWHAB	7529	1073
MCM2	4171	1069
SUMO3	6612	1069
HSP90AA1	3320	1067
MOV10	4343	1055
SP1	6667	1011
CDK2	1017	1003
E2F1	1869	996
HSPA4	3308	995
GNB1	2782	994
HDAC1	3065	994
COPS5	10987	950
KIAA0101	9768	927
CDC5L	988	914
FOXA1	3169	900
FN1	2335	890
MDM2	4193	889
RPS27A	6233	887
RELA	5970	879
HSP90AB1	3326	879
NPM1	4869	845
RNF2	6045	841
CUL1	8454	826
VCP	7415	814
EP300	2033	795
NFKB1	4790	788
BRCA1	672	784
HSPA8	3312	775
EWSR1	2130	766
JUN	3725	765
CAND1	55832	757
HNRNPU	3192	747
HSPA5	3309	746
UBA52	7311	740
RPA1	6117	735
POLR2E	5434	731
HNRNPA1	3178	726
KRAS	3845	715
SRC	6714	714
SNW1	22938	712
UBE2I	7329	707
CSNK2A1	1457	703
VCAM1	7412	702
ACTB	60	702
SIRT7	51547	701
POLR2A	5430	696
FBXO6	26270	695
CLN3	1201	681
UBD	10537	680
CCNB1	891	678
PIK3R1	5295	676
CTNNB1	1499	673
EEF1A1	1915	670
PRKAA1	5562	665
CUL7	9820	663
SQSTM1	8878	662
TRAF6	7189	661
GABARAP	11337	660
PIK3CG	5294	660
UBB	7314	659
GABARAPL1	23710	659
EIF4A3	9775	658
FYN	2534	657
HIST1H4D	8360	655
DDA1	79016	653
CDK1	983	653
MAPK3	5595	650
EGR1	1958	643
RUVBL2	10856	642
PPP2R1A	5518	642
RPA2	6118	641
YWHAG	7532	638
CALM1	801	632
OBSL1	23363	630
PRKAB2	5565	629
CALM2	805	621
CDC42	998	618
PPP1CA	5499	617
GABARAPL2	11345	616
HNRNPD	3184	615
RFC5	5985	614
RPA3	6119	610
ESR2	2100	610
HSPA9	3313	609
PGLS	25796	603
FUS	2521	601
PRKAA2	5563	601
WIPI2	26100	600
GBAS	2631	599
YWHAH	7533	599
ATG101	60673	597
CREB1	1385	593
PDPK1	5170	593
STAT3	6774	592
CREBBP	1387	591
RUVBL1	8607	591
MCM7	4176	590
HSPD1	3329	589
POLR2F	5435	588
KBTBD7	84078	588
CSNK1E	1454	587
DHX9	1660	586
PTBP1	5725	586
MCM4	4173	585
CUL4B	8450	585
MAPK1	5594	583
CLTC	1213	583
UBA5	79876	581
PLK1	5347	578
ACTG1	71	574
PRKACA	5566	574
YWHAQ	10971	569
MAPK14	1432	568
CCDC8	83987	567
SLC2A4	6517	565
ILF3	3609	564
PCNA	5111	563
HDAC2	3066	561
BECN1	8678	559
ITGA4	3676	557
BUB3	9184	557
KAT5	10524	555
RPS3	6188	554
NCBP1	4686	551
MAP1LC3A	84557	548
HNRNPM	4670	548
TRAF2	7186	546
POLR2B	5431	545
TP73	7161	544
CSNK2A2	1459	544
HUWE1	10075	542
CCNB2	9133	541
FBXW11	23291	541
SHMT2	6472	538
WHSC1	7468	537
PKM	5315	536
STIP1	10963	536
TUBB4B	10383	536
TUBB	203068	535
HNRNPK	3190	535
PIK3C2A	5286	534
CCT2	10576	531
CDC20	991	530
XRCC6	2547	530
RAC1	5879	529
RPS2	6187	528
PSMD2	5708	528
SHC1	6464	525
RPLP0	6175	525
EZH2	2146	525
APC	324	523
MCM5	4174	522
POLR2C	5432	520
LRRK2	120892	518
CRK	1398	517
AKT1	207	516
BTRC	8945	515
KPNA2	3838	515
IKBKG	8517	514
SYNCRIP	10492	513
NCBP2	22916	512
PLCB1	23236	512
ATG5	9474	512
NSMAF	8439	508
RACK1	10399	505
COPA	1314	504
PSMD14	10213	503
PRKAG2	51422	503
DLG4	1742	501
VHL	7428	501
GSK3B	2932	499
MAP1LC3B	81631	499
SMAD3	4088	499
POLR2G	5436	498
GNG2	54331	497
CCT6A	908	496
DDX5	1655	494
CUL2	8453	493
ILK	3611	493
RAE1	8480	492
PRKAG1	5571	491
SRPK2	6733	491
POLR2L	5441	491
TFAP2A	7020	490
CSNK2B	1460	489
CCT3	7203	489
EEF1G	1937	486
ECT2	1894	484
CAD	790	483
ENO1	2023	482
SEH1L	81929	482
PLCB3	5331	481
PPP2CA	5515	480
HSPB1	3315	476
DNAJA2	10294	476
PSMD4	5710	475
BAG3	9531	475
KAT2B	8850	475
ERBB2	2064	473
MAPRE1	22919	473
RPS8	6202	473
PLCB2	5330	471
EPRS	2058	469
RPL5	6125	468
POLR2H	5437	468
PARK2	5071	466
ANXA1	301	465
NSF	4905	465
HSPA1A	3303	464
RPL6	6128	464
FBL	2091	463
PABPC1	26986	463
KPNB1	3837	461
STK4	6789	461
PPP1CC	5501	461
AURKA	6790	460
CUL5	8065	460
ATP5B	506	459
ABL1	25	459
CDKN1A	1026	458
HNRNPC	3183	458
SMAD2	4087	457
HSD3B7	80270	456
SRSF1	6426	456
RPL3	6122	455
PIK3CA	5290	455
ATP6V1B2	526	455
NLRP1	22861	455
PRKAB1	5564	455
PRPF4	9128	454
SH3GLB2	56904	453
SOS1	6654	452
MAGOH	4116	452
IFI16	3428	450
GOLGA2	2801	450
RPGRIP1L	23322	448
HNRNPH1	3187	448
RPL10	6134	448
VIM	7431	447
RFC2	5982	447
RNPS1	10921	447
XRCC5	7520	447
CDK9	1025	446
SMARCA4	6597	446
SSRP1	6749	445
DDB1	1642	445
SRSF2	6427	445
NONO	4841	445
HNRNPF	3185	444
DYNLL1	8655	442
USP7	7874	441
CSNK1A1	1452	439
HSPA1B	3304	439
BMI1	648	437
CAMKK2	10645	437
DCTN1	1639	437
POLR2K	5440	436
NCAM1	4684	436
DDIT3	1649	434
STK11	6794	432
RPL14	9045	430
HTT	3064	430
SIRT1	23411	430
CCT4	10575	430
POLR2I	5438	430
TUBA1C	84790	429
PRKDC	5591	429
CDK5	1020	429
PIN1	5300	428
PARP1	142	427
HIST1H3E	8353	426
STAT1	6772	426
IKBKE	9641	426
RB1	5925	425
NEDD4L	23327	424
TUBA1A	7846	424
LPAR1	1902	423
PIK3R5	23533	422
SF3B3	23450	422
UVRAG	7405	422
ILF2	3608	421
RHOA	387	421
SKP1	6500	421
RPL31	6160	421
HNRNPA2B1	3181	420
CALM3	808	420
PTK2	5747	420
MRPS12	6183	420
CCT8	10694	419
PAK1	5058	419
MYH9	4627	418
POU5F1	5460	418
ADRBK1	156	417
PAN2	9924	417
SUZ12	23512	417
SFPQ	6421	417
RPS13	6207	416
RPS4X	6191	416
SOX2	6657	415
PLCG1	5335	415
CUL4A	8451	415
COMMD3-BMI1	100532731	414
TCTN3	26123	414
RPS14	6208	414
NOP56	10528	413
CCT5	22948	411
SPTAN1	6709	411
ACTR2	10097	410
NUP98	4928	410
PIK3R6	146850	409
GNGT1	2792	409
ATP5A1	498	409
POLR2D	5433	408
RPL23	9349	408
MED4	29079	408
TCP1	6950	407
TRIM27	5987	407
ARRB2	409	407
FOXO3	2309	407
TRIM28	10155	406
DHX15	1665	406
RARA	5914	406
RFC4	5984	405
HDAC3	8841	405
TMEM17	200728	404
NCK1	4690	403
MLST8	64223	403
HIST4H4	121504	403
RPS6	6194	402
TUBG1	7283	402
ADRB2	154	401
RPS27	6232	401
SMC3	9126	401
RBBP4	5928	400
HNRNPR	10236	400
SNU13	4809	399
FLNA	2316	399
PTPN11	5781	399
HDAC5	10014	399
CCNA2	890	399
HIST1H3D	8351	398
FOS	2353	398
SMAD4	4089	398
RBM8A	9939	397
RAD21	5885	397
PSMA3	5684	396
CNBP	7555	396
HIST1H4A	8359	395
GNAI2	2771	393
HIST2H4A	8370	393
GNAL	2774	393
DYNC1H1	1778	392
RPS16	6217	391
HIST1H4H	8365	391
NCL	4691	390
HIST1H4C	8364	390
RPL13	6137	390
H2AFX	3014	390
EEF2	1938	389
FBXW7	55294	389
HIST1H4I	8294	389
CENPA	1058	389
HIST1H4E	8367	389
PSMC3	5702	389
TCTN2	79867	389
TUFM	7284	389
HIST1H4B	8366	389
IQCB1	9657	388
HIST1H4F	8361	388
ALYREF	10189	388
RPS5	6193	388
PRMT1	3276	388
UPF1	5976	387
HIST1H4K	8362	387
HIST1H4L	8368	387
HIST2H4B	554313	387
EIF6	3692	387
HIST1H4J	8363	387
RBX1	9978	387
CKAP5	9793	386
RPS7	6201	386
POLR2J	5439	386
SUPT16H	11198	386
HLA-B	3106	386
RPS20	6224	385
RANBP2	5903	384
RAN	5901	384
RPS25	6230	383
TUBA4A	7277	383
ATG10	83734	382
PCBP1	5093	382
CSNK1D	1453	381
CDC37	11140	381
RPS3A	6189	380
GAPDH	2597	379
PTEN	5728	379
CBL	867	379
TCF3	6929	378
NOTCH1	4851	378
COPS6	10980	377
DDX58	23586	377
EFTUD2	9343	377
RPL4	6124	377
FYCO1	79443	377
RPL11	6135	377
RPS24	6229	376
KDM1A	23028	376
SRSF9	8683	375
SNRPA	6626	375
ULK1	8408	375
CCT7	10574	375
KNG1	3827	374
NUP37	79023	374
TBP	6908	373
UBA1	7317	373
RPL23A	6147	371
MAD2L1	4085	371
RPL8	6132	371
RPS18	6222	370
UBE2D2	7322	370
RPS15A	6210	369
MCM3	4172	369
RPS9	6203	369
SMURF1	57154	368
RPS19	6223	368
RPL24	6152	368
CANX	821	368
SRSF3	6428	367
ARRB1	408	367
RPL22	6146	366
ADCY3	109	366
IRF8	3394	366
PTBP3	9991	366
AURKB	9212	365
GRK5	2869	365
HIST3H3	8290	365
NMUR2	56923	365
NUDT21	11051	365
DDX3X	1654	364
HDAC6	10013	364
SNRPB	6628	364
SNRNP200	23020	363
ATF2	1386	362
SNRPD1	6632	362
RPSA	3921	361
MRE11A	4361	361
ATP6V1A	523	360
ABCE1	6059	360
TPR	7175	360
CEP250	11190	360
ANAPC5	51433	360
AGT	183	359
ARHGEF12	23365	358
RIOK2	55781	358
RPS10	6204	358
DKC1	1736	357
U2AF2	11338	357
PIK3R2	5296	356
SPTBN1	6711	356
TARDBP	23435	356
RPS23	6228	356
LMNA	4000	356
COPB2	9276	355
MMS19	64210	355
HIST1H3A	8350	354
RANGAP1	5905	354
FLNB	2317	353
NUP133	55746	353
SF3B2	10992	353
SF3B1	23451	352
TAL1	6886	352
TERF1	7013	352
GCN1	10985	352
RPL38	6169	351
SOD1	6647	351
RPL30	6156	350
POLR1C	9533	350
AGTR1	185	350
RPL7A	6130	350
GNA13	10672	349
BARD1	580	349
NAP1L1	4673	349
RNGTT	8732	349
VDAC2	7417	348
RPS11	6205	348
LYN	4067	347
AHSA1	10598	347
BDKRB2	624	347
GRIN2B	2904	347
PPP5C	5536	346
NRBF2	29982	346
SAA1	6288	346
GTF2F1	2962	346
RBL1	5933	346
MYCN	4613	345
AGO2	27161	345
ATP5C1	509	345
CASR	846	345
NEDD1	121441	345
STUB1	10273	345
SRSF7	6432	345
PRKCA	5578	345
ADCY1	107	344
TMEM216	51259	344
ADCY8	114	344
PAXIP1	22976	344
BDKRB1	623	344
RAD51	5888	344
PXN	5829	343
UBE2N	7334	343
PPARG	5468	342
SFN	2810	341
STAT4	6775	341
LOC400927-CSNK1E	102800317	341
ADCY9	115	341
SMC1A	8243	340
ATG4C	84938	340
GRM7	2917	340
DTL	51514	340
NMU	10874	339
ATG16L1	55054	339
IQGAP1	8826	339
ATG2A	23130	338
CSTF2	1478	338
ULK2	9706	338
C1QBP	708	337
SLC25A5	292	337
PSMC5	5705	337
ADCY6	112	336
RPL12	6136	336
NR3C1	2908	335
CEBPA	1050	335
WWOX	51741	335
CDK4	1019	335
STAU1	6780	335
RPS15	6209	335
SCT	6343	334
LPAR2	9170	334
EIF3A	8661	334
HNRNPUL1	11100	334
EIF4A1	1973	334
RPL18	6141	334
GNAI3	2773	333
PRKACB	5567	333
RPN1	6184	333
EIF4G1	1981	333
NCOR1	9611	333
PRPF19	27339	333
CSTF1	1477	332
MSH6	2956	332
ADCY7	113	332
TAF9	6880	332
WDR5	11091	332
DVL2	1856	332
ADCY5	111	332
PRPF8	10594	332
OFD1	8481	331
PTGER3	5733	331
RANBP1	5902	331
ZDHHC17	23390	331
PMCH	5367	331
PAFAH1B1	5048	331
SMARCC1	6599	330
GRM4	2914	330
AGTR2	186	330
MDH2	4191	330
GRM8	2918	330
POLD1	5424	330
GRM3	2913	329
P4HB	5034	329
RPL9	6133	329
EIF4A2	1974	329
RPLP1	6176	329
LPAR3	23566	328
NAA15	80155	328
GRM2	2912	328
GRM6	2916	328
PRPF40A	55660	328
EIF2S1	1965	327
UBE2D1	7321	327
REL	5966	327
BYSL	705	327
ADCY4	196883	327
RASSF5	83593	327
HGS	9146	326
RPL15	6138	326
ARHGEF1	9138	326
FPR2	2358	326
RPL26L1	51121	326
LPAR5	57121	326
ANLN	54443	326
GPR17	2840	326
MCHR1	2847	325
ADCY2	108	325
RPL19	6143	325
DCTN2	10540	325
RPL7	6129	325
CCL23	6368	325
EIF3B	8662	325
MCHR2	84539	325
NMUR1	10316	325
PRMT5	10419	324
EIF3I	8668	324
NMS	129521	323
GOSR1	9527	322
CDK7	1022	322
CXCR4	7852	322
NUP50	10762	322
RFC3	5983	321
MAP3K1	4214	321
TOP1	7150	321
DDX6	1656	321
KARS	3735	320
WDR45	11152	320
MSH2	4436	320
SRPK1	6732	320
TERF2	7014	320
RPL18A	6142	319
RPLP2	6181	319
PSME3	10197	319
RABGAP1	23637	318
SNRPD3	6634	318
RB1CC1	9821	318
DCAF13	25879	317
HELLS	3070	317
CDC6	990	317
YES1	7525	317
PSMC4	5704	316
RBM14	10432	316
MATR3	9782	316
PRKCD	5580	316
PPP1CB	5500	315
NME1-NME2	654364	315
NEDD4	4734	315
KRT40	125115	315
PIK3C3	5289	315
ATM	472	315
CAPZA2	830	315
RNASEH2A	10535	314
POU2F1	5451	313
RPL27A	6157	313
PSMC2	5701	313
GNAI1	2770	313
EEF1D	1936	313
MYB	4602	312
FOXM1	2305	312
SRRM1	10250	311
HRAS	3265	311
ATP1A1	476	311
ADORA2B	136	311
PCM1	5108	311
CEP76	79959	310
PML	5371	310
TGFBR1	7046	310
ERBB3	2065	310
GRIN1	2902	309
POMC	5443	309
IGHMBP2	3508	309
LSM2	57819	309
CDKN2A	1029	309
AKAP9	10142	308
RPS17	6218	308
CPSF1	29894	308
SMAD1	4086	308
GTF2F2	2963	308
AP2M1	1173	308
JAK1	3716	308
RAD23B	5887	308
CHEK1	1111	307
NUP160	23279	307
PCBP2	5094	307
UPF3B	65109	307
HNRNPL	3191	307
RPL21	6144	307
HECW2	57520	306
EIF4E	1977	306
ADORA2A	135	306
E2F2	1870	306
KRTAP10-11	386678	306
FBXO5	26271	306
EEF1B2	1933	305
UBL4A	8266	305
NR1I2	8856	305
NEK9	91754	305
HIST2H3A	333932	305
RPL37A	6168	305
SEC23A	10484	305
CHERP	10523	304
TCF4	6925	304
WDR18	57418	304
PSMD12	5718	304
NFKBIA	4792	304
RPL10A	4736	303
CXCL8	3576	302
SMARCA5	8467	302
NPHP4	261734	302
KIF2C	11004	302
DNAJB1	3337	302
CEP128	145508	302
BOP1	23246	301
COPB1	1315	301
ATXN1	6310	301
ZBTB20	26137	301
H3F3A	3020	300
KALRN	8997	300
SMURF2	64750	300
RPAP3	79657	299
NINL	22981	299
SRSF5	6430	299
JAK2	3717	299
PES1	23481	298
RBMX	27316	298
SP3	6670	298
GNA12	2768	298
UNK	85451	297
IKBKB	3551	297
UBE2D3	7323	297
NUP107	57122	297
SH3GLB1	51100	297
PFKP	5214	296
YY1	7528	296
NTN1	9423	296
NANOG	79923	296
RPS21	6227	296
HNRNPA3	220988	296
PHKG2	5261	296
ZNF207	7756	296
ATG12	9140	295
UCHL5	51377	295
RLN3	117579	294
FLNC	2318	294
PSMD3	5709	294
KRTAP10-3	386682	294
HNRNPH2	3188	294
H2AFV	94239	294
EIF4B	1975	293
SIN3A	25942	293
LSM7	51690	293
SNRPD2	6633	293
NIFK	84365	293
SUPT5H	6829	292
PSMA1	5682	292
SNRNP70	6625	291
RPL13A	23521	291
STK3	6788	290
TAF5	6877	290
NCOA1	8648	290
TUBB4A	10382	290
BAG6	7917	290
ICT1	3396	290
PSPC1	55269	289
PSMD11	5717	289
CNTRL	11064	288
ERCC2	2068	288
RPL27	6155	288
MCM6	4175	288
U2AF1	7307	288
SIAH1	6477	287
SNRPA1	6627	287
RPL35	11224	287
SF3A1	10291	287
SEC13	6396	286
HIST1H2BG	8339	286
MNAT1	4331	285
RAB1A	5861	285
SEC22B	9554	284
H3F3C	440093	284
TRIO	7204	284
VARS	7407	284
HSF1	3297	284
AHCY	191	284
SKP2	6502	283
HNRNPA0	10949	282
DCUN1D1	54165	282
MAPK8	5599	282
XRN2	22803	282
MRPL44	65080	281
CHEK2	11200	281
AMBRA1	55626	281
RPS26	6231	281
MRPS17	51373	280
FEN1	2237	280
NF2	4771	280
RAB11A	8766	280
PHB	5245	280
XRN1	54464	280
IDH3A	3419	280
CLASP1	23332	280
MDFI	4188	279
OTUB1	55611	279
CFTR	1080	279
PRKCE	5581	279
SAE1	10055	278
VCL	7414	278
MYO1C	4641	278
SNCA	6622	278
SET	6418	278
GNAZ	2781	278
SNRNP40	9410	277
GART	2618	277
NCOA2	10499	277
PA2G4	5036	277
IRS1	3667	276
EPAS1	2034	276
RPL26	6154	276
HIST1H3B	8358	276
EIF2AK2	5610	276
RBBP7	5931	276
HIST1H3J	8356	275
VAV2	7410	275
RPS6KA1	6195	275
KLHDC10	23008	275
C3	718	274
SRSF4	6429	274
CCL5	6352	274
USO1	8615	274
HIST1H3C	8352	273
HIST1H3H	8357	273
TRAF1	7185	273
FAU	2197	273
CASP3	836	273
ACACA	31	273
HIST1H3G	8355	273
IPO5	3843	273
HIST1H3F	8968	273
GNAQ	2776	272
PWP1	11137	272
HIST1H3I	8354	272
ZNF423	23090	272
DDX18	8886	272
GCG	2641	272
RPL17	6139	272
UQCRC2	7385	272
VAV1	7409	271
NUP85	79902	271
SRPRB	58477	271
FGFR3	2261	271
CCR5	1234	270
AGO1	26523	270
MAP3K7	6885	270
TRA2B	6434	270
SRRT	51593	270
DVL3	1857	270
U2AF1L5	102724594	270
ADARB1	104	270
ALB	213	270
CDH1	999	269
HSP90B1	7184	269
P2RY12	64805	269
SMN1	6606	269
STX5	6811	269
PRPF31	26121	269
UBQLN1	29979	269
HERC2	8924	268
TMED2	10959	268
SNRPF	6636	268
DDOST	1650	268
PSMA4	5685	267
NOP58	51602	267
DNAJA1	3301	267
PHB2	11331	267
RPS28	6234	267
MBD6	114785	267
TRRAP	8295	266
RAF1	5894	266
RPS12	6206	266
MCC	4163	266
CEBPB	1051	266
NUDC	10726	266
ATG14	22863	265
RACGAP1	29127	265
PFDN5	5204	265
PAK2	5062	265
UTP15	84135	265
KIF2A	3796	264
GABBR2	9568	264
SRSF11	9295	264
MAPK7	5598	263
ARHGDIA	396	263
RPL36	25873	263
LOC101929876	101929876	263
SSR4	6748	263
LNX1	84708	262
INS	3630	262
LSM4	25804	262
BIRC2	329	262
RCC1	1104	262
TP53RK	112858	262
CCR1	1230	262
TADA2A	6871	262
SYK	6850	261
KLC1	3831	261
LSM1	27257	261
ITSN1	6453	261
TFDP1	7027	261
HSPH1	10808	261
IPO4	79711	261
ISG15	9636	261
TSR1	55720	261
CBX5	23468	261
NUP62	23636	261
RPL32	6161	260
NOTCH2NL	388677	260
BRCA2	675	260
ACTA1	58	260
CEP57	9702	260
RHOU	58480	260
UPF2	26019	260
DLD	1738	260
RPS29	6235	259
GTF3C2	2976	259
CEP70	80321	259
SMN2	6607	259
NDC1	55706	259
PSMC1	5700	258
POLR1B	84172	258
TFG	10342	258
NUP43	348995	258
H2AFZ	3015	258
SRP72	6731	258
TMED10	10972	258
FGFR1OP	11116	258
RPN2	6185	258
SCLT1	132320	257
PLK4	10733	257
LCK	3932	257
CD247	919	257
NPHP1	4867	257
NRAS	4893	257
OPRM1	4988	256
GABBR1	2550	256
ITGB1	3688	256
ATAD2	29028	256
WDR1	9948	256
CEP135	9662	256
RPL28	6158	256
SF3A3	10946	256
SRSF6	6431	255
GTF2B	2959	255
PRDX2	7001	255
GCGR	2642	255
SRRM2	23524	255
EXO1	9156	255
SH3KBP1	30011	255
IARS	3376	254
DHX38	9785	254
ACTN2	88	254
AVP	551	254
TXN	7295	254
RAB6B	51560	254
HDAC4	9759	254
CFL1	1072	253
JAK3	3718	253
RPS6KB2	6199	253
SSX2IP	117178	253
RAB7A	7879	253
EIF3C	8663	253
TUBB2A	7280	253
SF3B4	10262	252
HSPA1L	3305	252
SNRPE	6635	252
TNFRSF1A	7132	252
RXRA	6256	252
CSTF3	1479	251
CNR2	1269	251
NCOA3	8202	251
NUP93	9688	251
MAPK6	5597	251
CASP8	841	251
HDGF	3068	251
KIT	3815	251
CAMK2A	815	251
ZBTB16	7704	251
MTOR	2475	251
UBE2G2	7327	250
DBN1	1627	250
CCND1	595	250
POT1	25913	250
PPP2R2B	5521	250
NDE1	54820	250
STK24	8428	249
FAF2	23197	249
LOC100505585	100505585	249
FIP1L1	81608	249
ATF1	466	249
ATAD3A	55210	248
DDX19A	55308	248
MRPL12	6182	248
DDX17	10521	248
HAUS1	115106	247
CXCR5	643	247
CCR3	1232	247
TNF	7124	247
CCR2	729230	247
DISC1	27185	247
EIF3G	8666	247
PSMC6	5706	247
BUB1	699	247
PRKAR2A	5576	247
GMPPB	29925	246
PDGFRB	5159	246
CCNH	902	246
SSTR2	6752	245
SMARCA2	6595	245
ACO2	50	245
KIF11	3832	245
EGF	1950	245
NRG1	3084	245
FBXO22	26263	244
CCR7	1236	244
LDHA	3939	244
BUB1B	701	244
DDX21	9188	244
CPSF3	51692	243
LOC100996763	100996763	243
RPL29	6159	243
DRD2	1813	242
OPRD1	4985	242
VAPA	9218	242
P2RY11	5032	242
CDC40	51362	242
LGR4	55366	242
E2F3	1871	242
B9D2	80776	242
DDX55	57696	241
KCNMA1	3778	241
PRDX1	5052	241
NCAPG	64151	241
NPSR1	387129	241
PIK3CB	5291	241
MAP1LC3C	440738	241
CHUK	1147	241
FOXK2	3607	241
NAT10	55226	240
HAUS6	54801	240
CXCR2	3579	240
TUBGCP3	10426	240
SSB	6741	240
PPBP	5473	240
CCR4	1233	240
NOLC1	9221	240
CENPJ	55835	240
SACM1L	22908	240
IL7R	3575	240
SSTR3	6753	240
ZNF771	51333	239
DDX39B	7919	239
NUP155	9631	239
CAV1	857	239
ASB10	136371	239
CPSF2	53981	239
PTPN6	5777	239
TMEM189-UBE2V1	387522	239
WDHD1	11169	239
ATP5O	539	238
RPL35A	6165	238
PSMA6	5687	238
DRD4	1815	238
CAPZB	832	238
PIAS1	8554	238
CXCR6	10663	238
AKT2	208	237
IDH3B	3420	237
GPR18	2841	237
P2RY4	5030	237
TK1	7083	237
CXCL2	2920	237
PSMA5	5686	237
KAT2A	2648	237
ZNF317	57693	237
NPS	594857	237
BIRC5	332	237
CSE1L	1434	237
MEOX2	4223	237
PF4	5196	236
DBF4	10926	236
CXCL12	6387	236
NFKB2	4791	236
CCR8	1237	236
CCR9	10803	235
PDYN	5173	235
FBF1	85302	235
MTNR1A	4543	235
CXCL10	3627	235
POLDIP3	84271	235
NCOR2	9612	235
RAD18	56852	235
RAD50	10111	235
COPE	11316	234
DRAP1	10589	234
ERBB4	2066	234
NPY	4852	234
ACKR3	57007	234
S1PR1	1901	234
MAP3K3	4215	234
HAUS2	55142	233
NUP153	9972	233
A2M	2	233
CPSF6	11052	233
G3BP1	10146	233
CYCS	54205	233
IGF1R	3480	233
S1PR5	53637	233
CRKL	1399	233
SRSF10	10772	233
PLCB4	5332	233
TAF6	6878	233
CD81	975	232
PRDX3	10935	232
ADORA3	140	232
RAPGEF2	9693	232
CXCL1	2919	232
RPL36A	6173	232
MTNR1B	4544	231
GNAS	2778	231
SF3A2	8175	231
SDCBP	6386	231
PENK	5179	231
DCTN3	11258	231
SLC25A3	5250	231
FGFR1	2260	231
TAS2R20	259295	231
CCR10	2826	231
TECPR1	25851	231
DDX1	1653	231
BRD4	23476	231
KPNA1	3836	231
NUP205	23165	231
FZR1	51343	231
GNA11	2767	231
C5	727	231
PPP2R1B	5519	231
CENPC	1060	231
DRD3	1814	231
SPTBN2	6712	231
WDR12	55759	230
NOC4L	79050	230
CCL19	6363	230
EIF1AX	1964	230
CXCR1	3577	230
HNF4A	3172	229
RAB8A	4218	229
CPSF7	79869	229
DYNC1I2	1781	229
CXCL5	6374	229
TSG101	7251	229
AP2B1	163	229
CXCL16	58191	228
RBPMS	11030	228
WDR77	79084	228
SNRPG	6637	228
ADORA1	134	228
HRH3	11255	228
PPIA	5478	228
CHRM2	1129	228
LIG1	3978	228
OXER1	165140	227
NPBWR2	2832	227
PSMB2	5690	227
ASF1A	25842	227
NME2	4831	227
PDCD11	22984	227
PRPF6	24148	227
SSR1	6745	227
PLCG2	5336	227
UHRF1	29128	227
SRP54	6729	227
GNAT3	346562	227
MLH1	4292	227
TFAM	7019	226
HEBP1	50865	226
CCL21	6366	226
ITCH	83737	226
ROCK1	6093	226
CXCL9	4283	226
COPS3	8533	226
GTF2H1	2965	226
OPRK1	4986	226
EIF2S2	8894	226
GDI1	2664	225
C5AR1	728	225
RRM2	6241	225
CCL20	6364	225
TCEB1	6921	225
TAS2R16	50833	225
DDX39A	10212	225
TLN1	7094	225
CDCA5	113130	225
PAICS	10606	225
RIF1	55183	225
ADRA2A	150	225
PNO1	56902	224
CCR6	1235	224
CAMK2D	817	224
CNR1	1268	224
GTF2H2	2966	224
FPR1	2357	224
TRIP6	7205	224
SSBP1	6742	224
CASC3	22794	224
TAS2R41	259287	224
CXCL3	2921	224
TAS2R7	50837	224
CALR	811	224
PDHB	5162	223
UBA2	10054	223
LZTS2	84445	223
SNRPB2	6629	223
PABPN1	8106	223
HTR1A	3350	223
KRTAP10-7	386675	223
LGALS3	3958	223
HEATR1	55127	223
CXCL13	10563	223
CXCL11	6373	223
CAMK2B	816	223
KHDRBS1	10657	223
MYO18A	399687	222
UBE2B	7320	222
POLR1A	25885	222
ODF2	4957	222
EIF3E	3646	222
PRPF3	9129	222
PPP6C	5537	222
EIF3F	8665	221
VDAC1	7416	221
MYBL2	4605	221
IRAK1	3654	221
TMPO	7112	221
PTGDR2	11251	221
C3AR1	719	221
PDGFRA	5156	221
ERCC4	2072	221
ZCCHC7	84186	221
PPP2CB	5516	221
APEX1	328	221
PPP2R2A	5520	221
TP63	8626	221
CSK	1445	220
CXCR3	2833	220
PYY	5697	220
SLX4	84464	220
CXCL6	6372	220
CCAR1	55749	220
GPR55	9290	220
RAB1B	81876	220
SEC16A	9919	219
HDAC8	55869	219
LGALS3BP	3959	219
STAT5A	6776	219
EIF2S3	1968	219
EEF1A2	1917	219
RPS4Y1	6192	219
GAL	51083	219
CHRM4	1132	219
NPBWR1	2831	219
SSTR1	6751	219
CCL28	56477	219
HTR1E	3354	219
EIF3M	10480	219
HTR1B	3351	219
EIF2B1	1967	219
HCAR1	27198	218
NPY1R	4886	218
BAG2	9532	218
PNOC	5368	218
MTHFD1	4522	218
ADRA2C	152	218
CREB3	10488	218
SPI1	6688	218
SLC25A6	293	218
HTR7	3363	218
P2RY14	9934	218
SART1	9092	218
APLN	8862	218
SSTR5	6755	218
ETF1	2107	218
S1PR2	9294	218
APLNR	187	218
OPRL1	4987	217
NPY4R	5540	217
KPNA4	3840	217
CCL25	6370	217
VAV3	10451	217
PSMD1	5707	217
GLRX3	10539	217
CETN2	1069	217
GPER1	2852	217
CDCA8	55143	217
PAPOLA	10914	217
LARP1	23367	217
USP39	10713	217
TAS2R50	259296	217
CEP152	22995	217
BRAF	673	217
HRH4	59340	216
TAS2R13	50838	216
SST	6750	216
ATP5F1	515	216
BRIX1	55299	216
SPTA1	6708	216
KLC3	147700	216
SUCNR1	56670	216
PSMA2	5683	216
LIMA1	51474	216
HTR5A	3361	216
TRIP13	9319	216
DDX51	317781	216
F2	2147	216
MED23	9439	216
NPY5R	4889	216
TAS2R40	259286	216
ATG13	9776	216
NPY2R	4887	216
CEP290	80184	215
CCL27	10850	215
RXFP4	339403	215
S1PR4	8698	215
NPW	283869	215
CYC1	1537	215
HTR1F	3355	215
TAS2R14	50840	215
S1PR3	1903	215
GALR1	2587	215
GNB2	2783	215
FPR3	2359	215
TAS2R38	5726	215
GJA1	2697	215
TOP2A	7153	215
ACTR3	10096	215
DAXX	1616	215
CBX3	11335	215
PLRG1	5356	215
RASGRF2	5924	215
PFKL	5211	215
VBP1	7411	215
CORT	1325	215
ERCC3	2071	215
BCL6	604	214
HMGA1	3159	214
GALR3	8484	214
CCL16	6360	214
TOX4	9878	214
INSL5	10022	214
SSTR4	6754	214
JUP	3728	214
HCAR3	8843	214
PPIB	5479	214
TAS2R4	50832	214
TAS2R5	54429	214
LSM5	23658	214
CCNE1	898	214
ACTN1	87	214
ZWINT	11130	214
NEK2	4751	213
TAS2R39	259285	213
P2RY13	53829	213
RBM39	9584	213
GTPBP4	23560	213
COPG2	26958	213
TAS2R42	353164	213
CEP63	80254	213
F2R	2149	213
NDUFS1	4719	213
GALR2	8811	213
PPY	5539	213
HCAR2	338442	213
TAS2R60	338398	213
NOS2	4843	213
RXFP3	51289	213
TAS2R3	50831	213
TAS2R1	50834	213
PGK1	5230	213
OXGR1	27199	213
HTR1D	3352	213
GNA15	2769	212
TAS2R10	50839	212
CH17-360D5.1	100996758	212
NPB	256933	212
PSMD7	5713	212
VAC14	55697	212
CD2BP2	10421	212
LOC105379861	105379861	212
TNRC6B	23112	212
PDHA1	5160	212
TAS2R43	259289	212
TAS2R8	50836	212
TAS2R19	259294	212
TAS2R9	50835	212
HNRNPAB	3182	212
TAS2R31	259290	212
NUFIP1	26747	212
MRPL4	51073	212
RPL37	6167	212
TAS2R30	259293	212
TAS2R46	259292	212
TAS2R45	259291	212
KRT31	3881	212
SRP14	6727	211
CORO1C	23603	211
SF3B6	51639	211
PRKCB	5579	211
ESRRB	2103	211
ATAD3B	83858	210
CAMK2G	818	210
IGSF8	93185	210
DDX11	1663	210
SPTB	6710	210
YEATS4	8089	210
SUV39H1	6839	210
TP53BP1	7158	210
PSMB1	5689	209
ARF6	382	209
CEP162	22832	209
PRKCZ	5590	209
DLST	1743	208
FGF2	2247	208
STX16	8675	208
RHOT2	89941	208
MDC1	9656	208
RHOB	388	208
SERBP1	26135	208
GTF2H4	2968	208
UTP20	27340	208
SMARCC2	6601	208
FASN	2194	207
TRIM33	51592	207
IRS2	8660	207
TTC13	79573	207
RAC2	5880	207
2021-09-07	989	207
RPL34	6164	207
NUP210	23225	207
PDCD6IP	10015	206
KPNA5	3841	206
RFC1	5981	206
SMARCD1	6602	206
LPAR6	10161	206
NBN	4683	206
UBTF	7343	206
OGDH	4967	206
TPM3	7170	205
USF1	7391	205
TERF2IP	54386	205
CTNNBL1	56259	205
PPP4C	5531	205
RAB5C	5878	205
LSM3	27258	205
CFLAR	8837	205
RHOC	389	204
SPTBN4	57731	204
GRB10	2887	204
CTTN	2017	204
TCTN1	79600	204
FGFR2	2263	204
HIST1H1C	3006	204
DDX31	64794	204
SEC24C	9632	203
FBXO25	26260	203
GAN	8139	203
NARS	4677	203
MNDA	4332	203
VPS35	55737	202
FARSA	2193	202
LAT	27040	202
GTF2I	2969	202
CENPE	1062	202
PIK3R3	8503	201
ANAPC1	64682	201
GFPT2	9945	201
TIA1	7072	201
ATIC	471	201
OXSR1	9943	201
FAF1	11124	200
AP2A1	160	200
DDX23	9416	200
SMG7	9887	200
PYGL	5836	200
PSMD10	5716	200
FRS2	10818	200
RNF170	81790	200
LUC7L2	51631	200
GDI2	2665	200
NUP214	8021	200
UBE2V1	7335	200
GARS	2617	199
BCL2	596	199
ARHGEF7	8874	199
YKT6	10652	199
MSN	4478	199
SKIV2L2	23517	199
EZR	7430	199
SEC61A1	29927	198
KIF18A	81930	198
CTPS1	1503	198
ACTR1A	10121	198
TUBA1B	10376	198
GTF2H2C	728340	198
EIF3H	8667	198
ARPC3	10094	198
HIST2H2BE	8349	198
ITGB3BP	23421	198
EIF5	1983	198
TGFB1	7040	198
EPS15	2060	198
SYNJ1	8867	198
FANCI	55215	198
THOC2	57187	197
SETDB1	9869	197
ZNF638	27332	197
ICAM1	3383	197
SPTBN5	51332	197
ACTN4	81	197
POLR1D	51082	197
LSM8	51691	197
GOLT1B	51026	196
LCP2	3937	196
NCK2	8440	196
TRIM23	373	196
DHX16	8449	196
STK25	10494	196
MKS1	54903	196
BCAS2	10286	196
LDHB	3945	196
XRCC3	7517	196
EMD	2010	196
TPM1	7168	196
MYBBP1A	10514	195
CALCOCO2	10241	195
SMARCB1	6598	195
EIF2B2	8892	195
PDGFB	5155	195
ZW10	9183	195
KHSRP	8570	195
BTK	695	195
PCF11	51585	195
IRS4	8471	195
UBE2E1	7324	195
TAB2	23118	194
CHD3	1107	194
RET	5979	194
PABPC4	8761	194
GNA14	9630	194
NCSTN	23385	194
DHX8	1659	194
UBQLN4	56893	194
ARF1	375	194
DNM2	1785	194
ETFA	2108	194
FH	2271	194
NLE1	54475	194
ATR	545	194
WNK1	65125	194
ERO1A	30001	194
SIRT2	22933	194
PRKAR2B	5577	193
EIF3D	8664	193
KIF23	9493	193
HSPE1	3336	193
MRTO4	51154	193
RLIM	51132	193
MET	4233	193
IRF1	3659	193
IPO7	10527	193
SUGP1	57794	193
CBLB	868	192
ACTA2	59	192
TRIM65	201292	192
RBBP5	5929	192
PHGDH	26227	192
NUP35	129401	191
XIAP	331	191
ZWILCH	55055	191
PLSCR1	5359	191
CBX8	57332	191
KAT6A	7994	191
SOS2	6655	191
CDC25A	993	191
BSG	682	191
ATP6V1D	51382	191
MEPCE	56257	191
NOL6	65083	191
TBK1	29110	191
MYO5A	4644	190
CDK6	1021	190
PPARA	5465	190
MYO19	80179	190
UBE2L3	7332	190
CHD4	1108	190
UQCRFS1	7386	190
TBXA2R	6915	190
TUBB3	10381	190
NUP58	9818	189
EXOSC2	23404	189
PTPN1	5770	189
IL2	3558	189
RRP12	23223	189
CTBP1	1487	189
ZNRD1	30834	189
EXOC5	10640	189
SARS	6301	189
NDEL1	81565	188
NHP2	55651	188
ATG3	64422	188
BCR	613	188
DEPDC1B	55789	188
ATP2C1	27032	188
SGO2	151246	188
CDK8	1024	188
OAT	4942	188
NUP88	4927	188
FGF1	2246	188
CLP1	10978	188
STX1A	6804	187
ALDOA	226	187
RBPJ	3516	187
GRM5	2915	187
EHMT2	10919	187
KNTC1	9735	187
GOT1	2805	187
PDS5A	23244	187
DNAAF5	54919	187
RPF2	84154	187
RAB24	53917	186
SREBF2	6721	186
USP14	9097	186
GRM1	2911	186
FGFR4	2264	186
AP1M1	8907	186
TPT1	7178	186
XPO5	57510	186
ANXA2	302	186
PIP5K1A	8394	186
NOC2L	26155	186
USP22	23326	186
CDKN1B	1027	185
WRAP73	49856	185
ATG7	10533	185
TRIM21	6737	185
DARS	1615	185
RBM5	10181	185
GTSE1	51512	185
CEP164	22897	185
GTF2E2	2961	185
ATP6V1E1	529	185
AIFM1	9131	184
EIF3L	51386	184
LSM6	11157	184
KMT2A	4297	184
ACAT1	38	184
AK2	204	184
ARFGAP1	55738	184
EDN1	1906	184
ATP1A3	478	184
GAR1	54433	184
HMMR	3161	184
OPTN	10133	184
NUP54	53371	184
PSEN1	5663	184
MUS81	80198	184
IGF2BP3	10643	184
CDC27	996	184
PSMD8	5714	183
RANBP9	10048	183
NEFL	4747	183
NSFL1C	55968	183
PUF60	22827	183
DDX56	54606	183
MRPS9	64965	183
HNRNPH3	3189	183
MAP3K14	9020	183
COPG1	22820	182
MAPK9	5601	182
USP11	8237	182
CACYBP	27101	182
NMD3	51068	182
GTF2H3	2967	182
EIF4H	7458	182
DIS3	22894	182
XPNPEP1	7511	182
POM121	9883	182
INSR	3643	182
PARK7	11315	181
SSR3	6747	181
UBE3A	7337	181
PSMA7	5688	181
USP15	9958	181
HBEGF	1839	181
NUP188	23511	181
SGTA	6449	181
HIST1H1A	3024	181
RPL39	6170	181
SEC61B	10952	181
CTNND1	1500	181
TFCP2	7024	181
PDGFA	5154	181
TSC22D1	8848	180
PDIA3	2923	180
KDELR1	10945	180
HADHA	3030	180
TRAP1	10131	180
SDHA	6389	180
MED1	5469	180
MTUS2	23281	180
PPIF	10105	180
CIAO1	9391	180
DSP	1832	180
ADRA1D	146	180
MRPL11	65003	180
DYNLL2	140735	180
ATG4B	23192	180
TUBGCP4	27229	180
DNAJA3	9093	180
F2RL2	2151	180
IRF3	3661	180
GSPT1	2935	180
HAX1	10456	180
LMAN1	3998	179
CCNE2	9134	179
POLR3A	11128	179
RPL41	6171	179
RBM28	55131	179
DNMT1	1786	179
SF3B5	83443	179
LMNB1	4001	179
TAF1	6872	179
PPA1	5464	179
TPX2	22974	178
PPIH	10465	178
RCC2	55920	178
EDNRA	1909	178
STK26	51765	178
AXIN2	8313	178
TUBB2B	347733	178
TRAF4	9618	178
DAP3	7818	178
STAG2	10735	178
CCP110	9738	178
SRP9	6726	178
PSMB5	5693	178
PTCH1	5727	178
ABCF2	10061	178
CCNT1	904	178
GNAO1	2775	178
KRR1	11103	178
PHF5A	84844	178
TAC3	6866	177
GFAP	2670	177
WRAP53	55135	177
BLM	641	177
MTA2	9219	177
CD4	920	177
F2RL1	2150	177
CBX4	8535	177
BACH1	571	177
CRY2	1408	177
MAD1L1	8379	177
DNAJC8	22826	177
EIF1B	10289	177
LATS2	26524	176
TCEA1	6917	176
BIN3	55909	176
SF1	7536	176
TIAL1	7073	176
HTR2A	3356	176
CSF2RB	1439	176
CLK1	1195	176
STAT6	6778	176
APTX	54840	176
COPS2	9318	175
APITD1	378708	175
TIAM1	7074	175
RAD23A	5886	175
CALU	813	175
CLIP1	6249	175
CAMK1	8536	175
RPL3L	6123	175
ESPL1	9700	175
SAP18	10284	175
CEP72	55722	174
PTAFR	5724	174
EIF5B	9669	174
TXNL4A	10907	174
PBK	55872	174
PLAA	9373	174
DLAT	1737	174
HSD17B10	3028	174
WIPI1	55062	174
TAF15	8148	174
CTNNA1	1495	174
NAPA	8775	174
PPID	5481	173
FTSJ1	24140	173
OLA1	29789	173
NDUFA9	4704	173
TKT	7086	173
NDC80	10403	173
PSMB3	5691	173
ANKRD28	23243	173
TCEB2	6923	173
CEP170	9859	173
RPS6KA5	9252	173
ERBIN	55914	173
CENPU	79682	173
WDR36	134430	172
SURF4	6836	172
DARS2	55157	172
PSMD13	5719	172
CENPF	1063	172
TOMM40	10452	171
TTN	7273	171
KRTAP10-9	386676	171
TIMM50	92609	171
PTGFR	5737	171
INO80	54617	171
QARS	5859	171
NCAPG2	54892	171
STAG1	10274	171
TRA2A	29896	171
BCAR1	9564	171
PDIA6	10130	171
NFIC	4782	171
RC3H2	54542	171
AXIN1	8312	171
MRPL3	11222	171
ERCC6	2074	171
GPN1	11321	171
TAC1	6863	170
MARS	4141	170
OXTR	5021	170
VDR	7421	170
CNTROB	116840	170
ARHGEF2	9181	170
TARS	6897	170
LIG4	3981	170
KRTAP10-8	386681	170
EEF2K	29904	170
RNF38	152006	170
RHOG	391	170
EPB41	2035	170
SOCS3	9021	170
ADRA1B	147	170
SMC4	10051	169
KRT1	3848	169
USP9X	8239	169
GHRL	51738	169
TGFBR2	7048	169
TFIP11	24144	169
ATP6V0A1	535	169
IKBKAP	8518	169
MIF	4282	169
NCAPD2	9918	169
PPP2R2D	55844	168
NR4A1	3164	168
KIF5B	3799	168
HDAC11	79885	168
NDUFA7	4701	168
IL2RG	3561	168
CEP89	84902	168
TRMT112	51504	168
SENP3	26168	168
LIG3	3980	168
UBE2V2	7336	168
UBR5	51366	168
CLASP2	23122	168
THOC1	9984	168
ADRA1A	148	168
ORC1	4998	168
MTA1	9112	168
SMARCE1	6605	167
THRAP3	9967	167
CDC23	8697	167
GTF2H5	404672	167
ACTL6A	86	167
AES	166	167
SCFD1	23256	167
HLA-DPA1	3113	167
ABI1	10006	167
TAB1	10454	167
DLG1	1739	167
GPKOW	27238	167
CDC45	8318	167
MRPL13	28998	167
UBXN1	51035	167
CEP192	55125	167
GNRHR	2798	166
PBRM1	55193	166
SGTB	54557	166
RHOT1	55288	166
LARS	51520	166
EXOSC4	54512	166
COG3	83548	166
SOD2	6648	166
STAT5B	6777	166
GRIN2D	2906	166
KITLG	4254	166
NDUFV1	4723	166
CWC15	51503	166
CHRM3	1131	166
WDR76	79968	166
PRKAR1A	5573	166
MED20	9477	166
SYNPO	11346	166
UBE2A	7319	166
GLP1R	2740	166
BTC	685	165
STRN4	29888	165
CEP78	84131	165
DHX35	60625	165
RNF126	55658	165
IMMT	10989	165
RHOD	29984	165
DDX19B	11269	165
P2RY2	5029	165
POC1A	25886	165
SRP68	6730	165
TCF20	6942	165
POLA1	5422	165
AHCTF1	25909	165
NUF2	83540	165
CCK	885	165
HAUS7	55559	165
CARM1	10498	164
TUBB1	81027	164
CCKBR	887	164
LRIF1	55791	164
TLE1	7088	164
FHL2	2274	164
SKA1	220134	164
PWWP2B	170394	164
COPS4	51138	164
ARHGAP25	9938	164
GPI	2821	164
RASA1	5921	164
RUNX1	861	164
HIST2H3C	126961	164
MAX	4149	164
EIF3K	27335	164
ELAVL2	1993	163
OXT	5020	163
EREG	2069	163
ARF4	378	163
SHBG	6462	163
ACLY	47	163
GAST	2520	163
DVL1	1855	163
HAT1	8520	163
BRIP1	83990	163
EDNRB	1910	163
CSF2	1437	163
PRIM2	5558	163
GNRH1	2796	163
PRKCG	5582	163
ARPC1A	10552	163
NTS	4922	163
IL2RB	3560	163
PTGER1	5731	163
HNRNPDL	9987	163
SRPRA	6734	163
LRPPRC	10128	163
TJP1	7082	163
CLU	1191	163
YAP1	10413	163
CHN2	1124	162
IL2RA	3559	162
FANCG	2189	162
HTR2C	3358	162
[truncated: 18,913 more rows]

## Sheet: Fig.3d
Fig.3d	Correaltion analysis of the prediction genearted by betweenness centrality method and the MHC-I network association prediction
	The prediction generated by the betweenness centrality method is listed below, and the MHC-I network association prediction is listed in Supplementary Dataset 1
Gene.Symbol	Entrez.Gene.ID	Betweenness.Degree
ETS1	2113	3.65543e+07
UBC	7316	3.50442e+07
AR	367	2.64044e+07
GATA2	2624	2.39044e+07
FOXP3	50943	2.25854e+07
YBX1	4904	2.22362e+07
E2F4	1874	7.00251e+06
YWHAE	7531	4.21499e+06
APP	351	3.76946e+06
GATA1	2623	3.76041e+06
GNB1	2782	3.34885e+06
PRDM14	63978	3.34777e+06
ESR1	2099	1.94585e+06
MYC	4609	1.61171e+06
ELAVL1	1994	1.49484e+06
TFAP2C	7022	1.41409e+06
TP53	7157	1.3083e+06
GNAL	2774	1.09728e+06
GATA3	2625	1.02774e+06
HIF1A	3091	946882
E2F1	1869	936209
EWSR1	2130	928802
TP73	7161	663217
NTRK1	4914	658794
GRB2	2885	626498
SUMO2	6613	581117
XPO1	7514	574671
YWHAZ	7534	555627
KRAS	3845	511703
MOV10	4343	505005
CUL3	8452	499741
SP1	6667	497867
NXF1	10482	483682
SUMO1	7341	481897
SHMT2	6472	480429
MCM2	4171	463230
HDAC1	3065	379885
EGFR	1956	376354
RELA	5970	364083
ILF3	3609	357944
HSP90AA1	3320	352121
UBD	10537	335207
EED	8726	332009
FBXO6	26270	324333
HSP90AB1	3326	323430
EGR1	1958	319972
COPS5	10987	312690
KIAA0101	9768	307337
JUN	3725	297184
NR1I2	8856	292844
FOXA1	3169	290885
SRPK2	6733	283771
NFKB1	4790	282917
GNGT1	2792	277225
YWHAB	7529	260865
FN1	2335	256859
ZDHHC17	23390	249076
SUMO3	6612	247626
PPP1CA	5499	245970
CREB1	1385	240803
CRK	1398	238326
PIK3R1	5295	233154
CUL1	8454	231397
EP300	2033	226018
GMCL1	64395	222531
NLRP1	22861	220167
ESR2	2100	214306
FBXW7	55294	208522
BRCA1	672	207572
HSPB1	3315	207302
STAT3	6774	205037
NEDD8	4738	203001
MDM2	4193	202896
CDC5L	988	198845
TFAP2A	7020	193605
CTNNB1	1499	184656
FYN	2534	183183
E2F2	1870	171966
CAND1	55832	170728
SRC	6714	168228
CREB3	10488	162281
STAT4	6775	160168
ATXN1	6310	158708
SMAD3	4088	158589
VCP	7415	158581
HSPA5	3309	156065
MYCN	4613	155736
CDK2	1017	155663
BAG3	9531	153255
ALB	213	150277
LRRK2	120892	150171
EEF1A1	1915	149017
HSPA4	3308	148127
IRF8	3394	147027
RNF2	6045	146847
CALM1	801	145300
CSNK2A1	1457	145260
TCF4	6925	144067
TRAF2	7186	142841
CALM2	805	142062
TP63	8626	139922
RBPMS	11030	139206
YWHAG	7532	137562
GOLGA2	2801	135436
ADARB1	104	133750
HECW2	57520	133348
UBE2I	7329	133269
PIK3CG	5294	129965
HSPA8	3312	129663
KDM1A	23028	129566
CUL2	8453	129017
ACTB	60	128669
AGO2	27161	126391
MAPK3	5595	126350
HDAC2	3066	125713
RHOU	58480	124982
FOS	2353	123440
CREBBP	1387	121838
SRPK1	6732	119460
EEF1G	1937	119368
CUL4A	8451	119241
NOTCH2NL	388677	117453
SMAD4	4089	117265
STAT1	6772	116770
REL	5966	116670
UBQLN1	29979	116385
PRKACA	5566	116368
CDC42	998	115437
DDX58	23586	115322
MAPK14	1432	114773
MAPK1	5594	114666
FBXW11	23291	114479
WWOX	51741	114049
PTPN11	5781	113135
MDFI	4188	112516
TCF3	6929	110932
LYN	4067	110630
SQSTM1	8878	110407
TRAF1	7185	109251
PTBP1	5725	107629
HNRNPA1	3178	107185
PRKAA1	5562	106564
PSMA3	5684	106553
KRT40	125115	106103
PPP1CC	5501	105733
GSK3B	2932	105717
YWHAH	7533	105608
HNRNPD	3184	105322
BTRC	8945	104604
SMAD2	4087	104422
PARK2	5071	103860
LNX1	84708	103774
TRIM27	5987	103678
YWHAQ	10971	103038
AKT1	207	102600
CBX5	23468	102296
APC	324	102214
HDAC6	10013	101680
ECT2	1894	101662
FUS	2521	100997
ERBB2	2064	99395.9
ABL1	25	99005.4
PGLS	25796	98811.9
KRTAP10-11	386678	97796.1
SDCBP	6386	97415.4
PRKAB2	5565	97392.6
CDC37	11140	97180.3
DLG4	1742	97132.3
NPM1	4869	95642.1
HUWE1	10075	95336.4
CHERP	10523	95188.7
ENO1	2023	94940
CUL5	8065	94236.7
CSNK2B	1460	94174.5
TAL1	6886	93866.4
HTT	3064	93737.9
VCAM1	7412	92128.8
TRAF6	7189	92039.4
IKBKG	8517	91420.6
CCNA2	890	91148.2
POLR2A	5430	90260.8
AMBRA1	55626	89985.5
ZNF771	51333	89479.6
HNRNPM	4670	89322.1
TRIM65	201292	89143.7
BACH1	571	88777.1
NAA15	80155	88237.8
COPS6	10980	87435.8
NCAM1	4684	87316.8
SP3	6670	87158.9
HNRNPK	3190	86507
KAT5	10524	86452.1
HSPA9	3313	86214.4
CUL4B	8450	85497
PKM	5315	84564.2
PLK1	5347	83917.9
RPS27A	6233	83665.3
TTC13	79573	83639.4
ANXA1	301	83350.4
RARA	5914	83142.2
RPA1	6117	82603.5
ITGA4	3676	82115.2
SKP1	6500	81799.3
VKORC1	79001	81787.9
PLCG1	5335	81159.7
CLTC	1213	80004.6
NEDD4L	23327	79821.5
KRTAP10-3	386682	79762.6
RAC1	5879	79596.5
BAG6	7917	79331
CDKN1A	1026	79156.2
GABARAPL2	11345	78870.4
MCM7	4176	78705.6
KPNA2	3838	78518.3
PLCB1	23236	78214.8
RUVBL2	10856	78026.5
PRKCA	5578	77355.2
RAD21	5885	77172.5
ACTG1	71	76887.5
PLSCR1	5359	76708.9
HNF4A	3172	75589.6
TCTN3	26123	75585.6
PIK3CA	5290	75535.5
GABARAPL1	23710	75349
POT1	25913	75342.6
TCF20	6942	75237
PIK3C2A	5286	75229.1
PTEN	5728	75182.9
UBB	7314	75085.3
EZH2	2146	75045.5
NCK1	4690	74895.3
PPARG	5468	74851.1
PPP2R1A	5518	74822.8
POLR2E	5434	74736.2
SIRT1	23411	74434.3
SOS1	6654	74073.4
ATG5	9474	73563.3
HDAC3	8841	73466.4
PTK2	5747	73382.2
POLR2F	5435	73114
CEBPA	1050	72995.3
APOA1	335	72946.6
SCT	6343	72879.5
GRK5	2869	72669.2
VHL	7428	72377
PDPK1	5170	71786.8
CCNB1	891	71781.6
BCL6	604	71571.4
POU2F1	5451	71424.9
NOTCH1	4851	71039.4
CSNK1E	1454	70988.8
PAN2	9924	70909
SLC2A4	6517	70814.7
RNF170	81790	70604.1
NUDCD3	23386	70282.2
ADRBK1	156	69805.2
SMAD1	4086	69712.6
RACK1	10399	69431.9
APPBP2	10513	69316.1
DDX51	317781	69089.9
EPAS1	2034	68945.6
ASB10	136371	68923.4
HIST1H4D	8360	68854.6
TGFB1	7040	68757.3
DISC1	27185	68619.8
SFPQ	6421	68196.6
GNG2	54331	68178
CDC20	991	68157
XRN1	54464	68007.9
IQCB1	9657	67955.9
AGO4	192670	67788.8
WHSC1	7468	67313.6
MYH9	4627	67199.5
MTUS2	23281	67195.7
SF3B2	10992	67172.8
RPA2	6118	66990.4
PAK1	5058	66898.9
ZNF423	23090	66413.8
HNRNPU	3192	65766.3
STIP1	10963	65610.6
TUBB	203068	65468.7
DCUN1D1	54165	65403.2
TNF	7124	65248.7
HSPD1	3329	65200.9
PSMD14	10213	65172.4
TERF1	7013	64953.9
BRD4	23476	64917.6
FLNB	2317	64844.3
XRCC6	2547	64544
PTPN6	5777	64276.3
NFIC	4782	64267.9
FOXO3	2309	64125.5
LCP2	3937	63984
VAC14	55697	63886
ARRB2	409	63520.9
PAXIP1	22976	63407.7
VIM	7431	63161.8
MCM5	4174	63041.5
SYNCRIP	10492	63012.7
SHC1	6464	63001.9
B2M	567	62691.7
HDAC4	9759	62586.4
PCNA	5111	62561
RB1	5925	62470.5
TGFBR1	7046	62259.5
RANBP2	5903	61777.1
RAE1	8480	61091.6
DDX31	64794	61055.4
ADRB2	154	61027.2
RUVBL1	8607	60981.5
FLNC	2318	60906.3
UBE2D2	7322	60894.6
C3	718	60821.7
SNW1	22938	60746.3
CDK1	983	60687.7
USP7	7874	60536.4
UBE3A	7337	60142.8
CENPA	1058	60042.3
PRKAA2	5563	60029.9
FASLG	356	59492.8
CALR	811	59436.6
CALM3	808	59084.6
FLNA	2316	58991.5
MEOX2	4223	58967.7
EIF4A3	9775	58951.3
SGTA	6449	58828.8
CSNK2A2	1459	58609.7
GABARAP	11337	58378.4
POU5F1	5460	58172.6
NUP98	4928	57951.9
ACTA1	58	57932.1
NR3C1	2908	57756.6
HSPA1A	3303	57544
TUBA1A	7846	57431.8
CCDC8	83987	57246.3
SIRT5	23408	57217.5
CD247	919	57083.6
KAT2B	8850	57077.9
RPA3	6119	56869.9
CEP128	145508	56522.2
BARD1	580	56466.5
PML	5371	56396
HSD3B7	80270	56251.3
BTF3	689	56083.1
BECN1	8678	55706.9
BUB3	9184	55652.6
NPAS4	266743	55573.4
CEBPB	1051	55443.6
ADAMTSL4	54507	55423.8
CENPC	1060	55187.3
STAU2	27067	55025.1
KBTBD7	84078	54923.9
PIN1	5300	54615.2
UBA52	7311	54590.8
LGMN	5641	54495.8
ATP6V1B2	526	54274.9
MAPRE1	22919	54192.7
JAK1	3716	53943
HMBOX1	79618	53289.1
CLK1	1195	52927.2
CCR2	729230	52862.4
UCHL5	51377	52711.4
PSMD2	5708	52668.4
TFIP11	24144	52667.2
HIST1H3E	8353	52560.4
SIRT7	51547	52546.2
ARRB1	408	52324.1
PRKAG1	5571	52248.9
STK4	6789	52238.5
SOX2	6657	52101.3
DDIT3	1649	51932.4
CCNB2	9133	51818.7
TERF2	7014	51739.1
RPAP3	79657	51702.5
GNAI2	2771	51454.7
EIF6	3692	51147.3
ARHGAP25	9938	51082.3
MCM4	4173	51044.3
PSME3	10197	51023.2
LIMD1	8994	50854.2
AURKA	6790	50668.3
SMARCA4	6597	50638.9
MYB	4602	50619.2
ARHGEF12	23365	50477.7
CLN3	1201	50308
TMEM17	200728	50225.2
PPP2CA	5515	50056
RHOA	387	49937.4
NOL3	8996	49877.1
NUDCD2	134492	49701.5
SUZ12	23512	49675.8
NFKBIA	4792	49358.3
NEDD4	4734	49338
HMGB1	3146	49320.1
GNAQ	2776	49266.2
GNAS	2778	49263.1
CSNK1A1	1452	49127.6
PTBP3	9991	48900
DDA1	79016	48791
POLR2B	5431	48723.6
B4GALT1	2683	48672.4
STUB1	10273	48662.4
HSPA1B	3304	48510.3
PNMA1	9240	48493
CANX	821	48478.6
HERC2	8924	48195.4
TEP1	7011	48149
RFC5	5985	48076.1
TMEM216	51259	48043.9
FBL	2091	47796
SMAD9	4093	47794
CDKN2A	1029	47700.8
TUBG1	7283	47634.9
NPHP4	261734	47459.9
GNAO1	2775	47231.4
KCNMA1	3778	47201.4
PTCH1	5727	47031.8
LDB3	11155	46942.5
SYK	6850	46863.5
GLRX3	10539	46853.1
CAPZA2	830	46814.3
BSG	682	46746.8
TRAF4	9618	46606.1
ALAS1	211	46600.4
TCEB1	6921	46469.6
MRPS12	6183	46425.5
FOXK2	3607	46145.4
TSG101	7251	46089.4
PHAX	51808	45906.9
IFI16	3428	45830.3
RBM22	55696	45792.8
NUDC	10726	45592.2
FAM90A1	55138	45475.1
KLC3	147700	45435.3
GNA13	10672	45426.6
WIPI2	26100	45358.1
FHL3	2275	45326.5
MAPK6	5597	45299.1
CBL	867	45250.3
KCNAB1	7881	45136.4
PXN	5829	44976.6
CDK5	1020	44857
HGS	9146	44850.5
CDK9	1025	44809.2
CDH1	999	44675
PLCB2	5330	44574.9
ATP1A1	476	44557.3
HNF1A	6927	44546.8
EHMT2	10919	44480.2
GOPC	57120	44416
UBA5	79876	44332.2
PRPF4	9128	44231.3
BMI1	648	44069.7
RCHY1	25898	44030.9
CFTR	1080	44002
HSF1	3297	43860.7
PRPF40A	55660	43816.4
YY1	7528	43687.2
PLCG2	5336	43440.7
HTR3A	3359	43437.1
PSMD4	5710	43418.6
PRKACB	5567	43232.7
TBP	6908	43216
RNGTT	8732	43187.8
TRIP6	7205	42976.8
OBSL1	23363	42733
LOC100996763	100996763	42729.7
PLCB3	5331	42712.4
PIK3R5	23533	42656.6
NCK2	8440	42385.1
AKT2	208	42298.4
COPA	1314	42218.1
MAP1LC3B	81631	42214.2
CUL7	9820	42022.2
PRAMEF5	343068	41805
PTGER3	5733	41772.3
SUV39H1	6839	41768.1
KRTAP10-7	386675	41529.4
SOX4	6659	41528.8
USF1	7391	41279.4
SETBP1	26040	41184.7
ATP6V1A	523	41168.9
CRYAB	1410	41151.4
MBD6	114785	41103.2
PIK3R2	5296	40999.1
CCT3	7203	40976
RAD51	5888	40922.7
KRT31	3881	40780.5
TRIM28	10155	40596.1
CCT2	10576	40588
CASP8	841	40463.6
DDB1	1642	40405.3
PPP5C	5536	40399.7
ARHGEF1	9138	40360.9
IGHMBP2	3508	40347.7
UBE2D3	7323	40114
LPAR1	1902	40105.7
LGR4	55366	40096.5
AGTRAP	57085	40048.8
CDK4	1019	40031.8
PRMT1	3276	40025.5
PPP1CB	5500	39898.2
SSBP3	23648	39763.9
LZTS2	84445	39754.1
TCTN2	79867	39580.7
TTC28	23331	39538.8
ATF2	1386	39410.1
VWF	7450	39400.1
GNAI1	2770	39373.7
ILF2	3608	39139.8
DLG1	1739	39108.5
EZR	7430	39092.2
CXCR4	7852	39086.8
VDR	7421	38975.5
ADCY3	109	38904.1
PEX19	5824	38866.4
PCYT1A	5130	38822.3
CEP76	79959	38760.2
PRKCD	5580	38716.9
DYRK1A	1859	38701.8
SPTAN1	6709	38686
ATP5B	506	38592.1
DHX9	1660	38590
PARP1	142	38571
SMURF2	64750	38488
RBBP4	5928	38371.9
GNAI3	2773	38357.9
ZBTB16	7704	38354.4
GSTP1	2950	38297.9
TULP3	7289	38194.6
PSMA1	5682	38051.5
UBR4	23352	38047.1
MED4	29079	37939.1
NAF1	92345	37904.5
ILK	3611	37848.9
KAT6A	7994	37710
IKBKE	9641	37706
OBFC1	79991	37694.8
CSNK1D	1453	37690.4
NSMAF	8439	37690.2
DAB1	1600	37564.3
MMS19	64210	37559.7
ZNF645	158506	37523.3
ZBTB20	26137	37470.7
ITGB1	3688	37434.3
NTN1	9423	37423.2
LZTR1	8216	37302.5
NONO	4841	37263.3
SMC3	9126	37235.4
SGTB	54557	37226
PRKAB1	5564	37175.7
MAX	4149	36953.2
XRCC5	7520	36885
SETDB1	9869	36829.1
CEP70	80321	36798.3
DCTN1	1639	36700.2
TAB2	23118	36666.6
GAPDH	2597	36591.7
TFF1	7031	36573.7
VAPA	9218	36516.2
GBAS	2631	36471.6
CAD	790	36449.4
LMNA	4000	36353.2
SPRY2	10253	36350.2
HOXA1	3198	36317.2
IPO5	3843	36138.1
MAP1LC3A	84557	36051.2
SH3GLB1	51100	35846.2
SKIV2L	6499	35821.9
TRIM23	373	35698.2
TFCP2	7024	35625.4
SGK1	6446	35589.9
RIF1	55183	35588.2
AP1M1	8907	35574
KPNB1	3837	35549.3
PTPN1	5770	35474.2
APEX1	328	35438.1
FGFR3	2261	35303.9
RBM8A	9939	35260
NSF	4905	35203
SEH1L	81929	35190.4
SMURF1	57154	35173.6
STAT5A	6776	35160.2
PGR	5241	35130.5
ACTR2	10097	35115.1
NCL	4691	35079.7
KRTAP10-9	386676	35061.8
PRKAG2	51422	34989.5
PRKCE	5581	34985.1
PEX5	5830	34832.7
TRIO	7204	34761.3
RPL5	6125	34760.6
HNRNPF	3185	34721
NINL	22981	34644.1
PTPRK	5796	34638.7
SIAH1	6477	34543.5
HIST1H2BG	8339	34540.8
CASP3	836	34521.4
DYNLL1	8655	34394.8
FURIN	5045	34296.3
CAMK2B	816	34196
ADAMTS1	9510	34175.3
SARS	6301	34089
CCT4	10575	34073.3
HLA-B	3106	33963.9
CXCL8	3576	33934.4
RPSA	3921	33925.7
TUBA1C	84790	33876.7
SIN3A	25942	33840
CCR1	1230	33815.1
CCNDBP1	23582	33792
ADCY9	115	33765.9
ANAPC5	51433	33727.1
FKBP5	2289	33700
ADCY7	113	33656.5
TLE1	7088	33450.4
CBX8	57332	33313.8
DHX15	1665	33301.1
EIF4B	1975	33205.9
IRF1	3659	33200.1
POLR2G	5436	33189.1
ERG	2078	33178.7
IKZF1	10320	33165.9
STAT6	6778	33148.6
RBX1	9978	33133.5
JAK2	3717	33113
PHIP	55023	33098.4
PRKDC	5591	33063
DTNBP1	84062	32939.8
TUBB4B	10383	32858.7
DVL2	1856	32802.5
SRSF1	6426	32801.5
TPM3	7170	32789.9
JUND	3727	32775.8
ABCE1	6059	32725.5
RBL1	5933	32723.4
VCL	7414	32682.9
SPTBN1	6711	32682.5
TUBA4A	7277	32637.1
ADORA2B	136	32557.5
ATG101	60673	32527.3
NRG1	3084	32510.5
PRKG1	5592	32480.1
AP2M1	1173	32480
MAPK8	5599	32431.2
SIRT3	23410	32398.3
ZKSCAN8	7745	32369.3
BANP	54971	32342
MAP3K7	6885	32328.6
RANBP9	10048	32275.4
CNBP	7555	32201.4
CEP250	11190	32194.6
PPP4C	5531	32134
MRPL44	65080	32072.8
CALCOCO2	10241	32035.9
SP4	6671	31940
CCT7	10574	31926.9
SSX2IP	117178	31895.6
PAX8	7849	31866
CTNND1	1500	31821.4
RAD23B	5887	31794.5
HDAC8	55869	31655.4
CEBPD	1052	31631.7
YES1	7525	31617.7
ZMYND8	23613	31529.7
MATR3	9782	31380.6
HLA-C	3107	31294.9
CDC6	990	31146.4
DYNC1H1	1778	31135.3
RAF1	5894	31121.4
H2AFX	3014	31105.5
UVRAG	7405	31098.6
AKAP9	10142	31097.7
TADA2A	6871	31043.7
MET	4233	30999.4
LYL1	4066	30993.6
HSPE1	3336	30953.2
HNRNPC	3183	30942.3
MAD2L1	4085	30912.7
PAX6	5080	30862.3
IGF1R	3480	30862.2
SH3KBP1	30011	30817.2
MITF	4286	30774.2
ANLN	54443	30759.3
TNS2	23371	30691.7
TLN1	7094	30686.2
ZNF207	7756	30675.1
GAN	8139	30658
IGBP1	3476	30588.2
MNDA	4332	30565.6
SERBP1	26135	30506.7
CCNB1IP1	57820	30474.8
CD2AP	23607	30470.7
ATP5A1	498	30435.6
ATG10	83734	30351.8
SMARCC1	6599	30313.1
RPGRIP1L	23322	30212.8
LGALS3	3958	30180.3
ZCCHC7	84186	30158.4
COMMD3-BMI1	100532731	30137.4
SNCA	6622	30136.2
LARP1	23367	30026.2
MLH1	4292	30012
CCT8	10694	29984.8
CAV1	857	29980
KCNAB2	8514	29950.4
MTOR	2475	29882.2
CLGN	1047	29881
NCBP1	4686	29876.6
ATM	472	29857.7
DNAJA2	10294	29842.5
ATP5F1	515	29824.9
STX5	6811	29816.7
UBA1	7317	29763.6
UBE2N	7334	29637.9
USO1	8615	29631.9
RPS3	6188	29624.7
MCC	4163	29499.5
NCOA2	10499	29469.9
KRTAP10-5	386680	29446.3
CKAP5	9793	29435.1
DDX5	1655	29411.7
CCT6A	908	29392.3
UBE2H	7328	29274.6
KALRN	8997	29175.9
FAM9B	171483	29149
SRCAP	10847	29135.7
TERF2IP	54386	29114
TFG	10342	29082.3
STX16	8675	29073.2
CBLN1	869	28964.6
NCOA1	8648	28877.1
UPF1	5976	28831.3
FASN	2194	28766.8
CLASP1	23332	28764.6
MCM3	4172	28763.9
PRKCB	5579	28752.9
PTCD3	55037	28749.1
CASP1	834	28743.4
ERBB3	2065	28679.4
HDAC5	10014	28663.8
CIRBP	1153	28633.8
RPL6	6128	28536
DNAAF5	54919	28533.4
CDCA5	113130	28510
UNK	85451	28432.3
PSMC3	5702	28403.1
WRAP73	49856	28335.1
AURKB	9212	28301.3
BIRC2	329	28293
WASL	8976	28278.8
STK11	6794	28217.3
PHLDB1	23187	28188.2
TRIP13	9319	28167.2
SKP2	6502	28162.9
RPL31	6160	28160.3
ABI2	10152	28131.1
AES	166	28120.7
SPI1	6688	28108.3
CEP135	9662	28075.1
FKBP4	2288	27975.2
CTCF	10664	27972.7
UHRF1	29128	27946.6
SFN	2810	27920.8
PABPC1	26986	27854.6
PIK3R3	8503	27831.6
TOP1	7150	27831.2
MYO18A	399687	27814.5
PPARA	5465	27809
SSB	6741	27804.5
DCAF8	50717	27722.5
PHC2	1912	27676.4
GMNN	51053	27605.1
ANXA2	302	27584.7
TCF12	6938	27486.8
UBTF	7343	27466.7
ASH1L	55870	27464.1
FBXL18	80028	27463
ATF1	466	27438.3
ANKRD28	23243	27408.2
IQGAP1	8826	27374.5
RBMX	27316	27339.9
ABCF1	23	27328.2
FGFR1	2260	27169.5
LCK	3932	27130.4
CDK6	1021	27110.8
NMUR2	56923	27084.3
HRAS	3265	27078.9
SH3GLB2	56904	27063.9
CBX3	11335	27049.5
PHB	5245	27019.5
SRSF3	6428	27002.1
SOCS3	9021	26996
VAPB	9217	26883.1
MCRS1	10445	26882.7
FAM46A	55603	26848
FSHR	2492	26844.5
CCDC155	147872	26832.4
CAPZB	832	26790.1
VAMP2	6844	26784.6
CDC27	996	26738.1
GNB2	2783	26724.6
HIPK2	28996	26717.9
STX1A	6804	26716.2
NEDD1	121441	26706.8
IGHM	3507	26660.5
SRSF2	6427	26634.1
PWWP2B	170394	26585.9
TUBGCP4	27229	26577.3
CARD8	22900	26567.3
WRAP53	55135	26567.2
PFN1	5216	26491
ACTN1	87	26464.2
ABCC1	4363	26394.1
BRAP	8315	26347.2
HIST1H3D	8351	26303.4
B3GNT2	10678	26294.3
RXRG	6258	26263.2
PIP5K1A	8394	26169.4
BGN	633	26145.2
MAPK8IP2	23542	26138.5
ITPR1	3708	26081.9
BSCL2	26580	26078.5
PNPO	55163	26076.7
CRX	1406	26052.2
PIAS1	8554	25992.5
C4A	720	25953.3
ICE2	79664	25942.7
PIAS2	9063	25921.2
IKBKB	3551	25916.6
RAB11A	8766	25910.6
DVL3	1857	25898.2
RPS2	6187	25897.3
USP13	8975	25886.4
SOD1	6647	25799
GMCL1P1	64396	25773
SMC6	79677	25742
NCOA3	8202	25709.3
CCDC22	28952	25626.9
PSPC1	55269	25624.4
ZNF160	90338	25613.3
NR2F6	2063	25571.5
USP17L2	377630	25561.9
UBQLN4	56893	25524.3
ITGAV	3685	25515.7
ZNF286A	57335	25482
MXI1	4601	25472
USP4	7375	25468.2
RBMS3	27303	25459.9
EPRS	2058	25409
DNMT3L	29947	25398.3
LRP1	4035	25364.2
CACNA1A	773	25345.2
ROCK1	6093	25329.3
MAGOH	4116	25328.7
CNTRL	11064	25279.5
SLC25A32	81034	25262.5
SREBF2	6721	25257.3
RBM12B	389677	25220.8
LONP1	9361	25204.8
GNA12	2768	25203.6
BRCA2	675	25200.7
TYROBP	7305	25192.5
PPIB	5479	25174.1
SACM1L	22908	25141.8
MED14	9282	25134.4
RNPS1	10921	25097.3
RFC2	5982	25059.6
GOSR1	9527	25059
TRIM21	6737	25058.9
KRT7	3855	25020.8
APAF1	317	24920.2
PRMT5	10419	24882.5
IL7R	3575	24876.8
C1QBP	708	24873.7
KNG1	3827	24841.6
JUP	3728	24717.3
HSPG2	3339	24710.9
SYNE4	163183	24608.3
DHX8	1659	24573.1
UPK1B	7348	24525.7
GTF2B	2959	24513.6
FYCO1	79443	24475
SF3B3	23450	24457.3
TUBGCP2	10844	24447.2
TJP1	7082	24443.1
ADCY8	114	24442.7
AXIN2	8313	24407.9
ASH2L	9070	24372.3
P4HB	5034	24302.5
ACTN2	88	24300.4
RBFOX2	23543	24268.2
KLHL6	89857	24263.3
CEP89	84902	24216.5
VDAC1	7416	24206
HIST1H3A	8350	24202.3
MAP3K10	4294	24171.8
GTF2F1	2962	24125.5
MAP3K1	4214	24110.8
ATG12	9140	24101.7
RPL10	6134	24097.9
FXR1	8087	24006.4
EPS15	2060	23999
BCL2	596	23997.1
F2	2147	23975.3
RAN	5901	23973.1
TRIM5	85363	23924.7
ADCY6	112	23908.6
NR4A1	3164	23900
CCT5	22948	23887.6
DNM3	26052	23817.2
TPR	7175	23814.8
BHLHE40	8553	23775.9
KDM5B	10765	23680.7
PLOD3	8985	23648.6
BAZ1B	9031	23635.7
EGR2	1959	23632.9
PIK3C3	5289	23624.3
INHBC	3626	23570.8
TCP1	6950	23556.5
SH2D2A	9047	23539.5
GRIN2B	2904	23523.4
RTN4	57142	23480.7
RGS6	9628	23470.7
SEC22B	9554	23466.8
GNAZ	2781	23395.5
CCR3	1232	23365.3
MAGEA4	4103	23340.5
RASSF5	83593	23337.7
KIR2DS2	100132285	23314
MRFAP1	93621	23269.2
UACA	55075	23256.2
CHD3	1107	23250.8
ZNF808	388558	23248.1
LRIF1	55791	23177
TMEM79	84283	23162.2
CFL1	1072	23150.4
HES4	57801	23107.7
SMC1A	8243	23081.4
HDAC7	51564	23043.2
CHRNA9	55584	23032.9
TAF10	6881	23029.9
MRRF	92399	22999.7
VAV3	10451	22979.2
VCAN	1462	22975.5
KRT38	8687	22964.5
GDE1	51573	22963.7
ARAF	369	22941.8
DIABLO	56616	22937
TK1	7083	22934.2
HSPA6	3310	22919.9
IFT20	90410	22905.7
KLC1	3831	22897.8
IRF3	3661	22897
MAP3K14	9020	22847.5
ASGR2	433	22820.8
TCEB2	6923	22808.2
PLXND1	23129	22777.6
NCOR2	9612	22708
RFC4	5984	22688.8
ALOX5	240	22682.8
PRDX2	7001	22662.8
VAV2	7410	22659.9
PRNP	5621	22658.1
GNRH2	2797	22645.7
RECQL5	9400	22636
CHEK2	11200	22633.6
DYNLT1	6993	22612
EIF4A2	1974	22602.5
CLU	1191	22580.9
PAX1	5075	22578
USP48	84196	22561.9
NCBP2	22916	22559.2
PFDN1	5201	22544.1
HSP90B1	7184	22501.7
DTL	51514	22488.5
CCR7	1236	22451.5
RPTOR	57521	22359.5
NUP133	55746	22353.2
RPS28	6234	22318.9
PLAUR	5329	22317.9
HNRNPUL1	11100	22305.7
IGFLR1	79713	22299.4
CBWD1	55871	22297.3
PRSS50	29122	22287.3
KRT9	3857	22267.3
GNB4	59345	22262.1
TNRC6B	23112	22253.9
SSRP1	6749	22201.4
UBE2G2	7327	22162.8
GCN1	10985	22157.5
WNK1	65125	22107.5
COL4A2	1284	22104.8
DDX6	1656	22059
RPL23	9349	22055.9
DNMT3A	1788	22045.9
ZNF763	284390	22022.4
UBE2D1	7321	22016
METTL21B	25895	22007
ARID1B	57492	22006.7
TPM1	7168	21990.7
RAB7A	7879	21985.1
ICOS	29851	21947.6
F2R	2149	21925.8
STK24	8428	21918.6
RPLP0	6175	21904.3
PSMC5	5705	21823.4
FZD3	7976	21786.9
CAMK2D	817	21760.5
RARG	5916	21739.4
FCAR	2204	21732.5
PSD3	23362	21728.6
NCOR1	9611	21722.5
TRMT10C	54931	21711.6
RUNX2	860	21707.3
PIGA	5277	21655.2
USP18	11274	21651.9
MUC5B	727897	21634.8
TFAM	7019	21632.6
CCR6	1235	21627.9
LPP	4026	21624.6
CDRT15	146822	21619.9
PRDX1	5052	21619.5
NAP1L1	4673	21618.1
AKT3	10000	21604.9
MECOM	2122	21571.2
LPAR3	23566	21562.8
COPB2	9276	21557.5
OTUB1	55611	21537.5
PPP1R7	5510	21526.2
CCR5	1234	21510.5
S1PR1	1901	21480.9
SLC25A5	292	21457.6
EIF3F	8665	21453
MUC1	4582	21450.3
ITSN1	6453	21356.2
MNAT1	4331	21355.6
LST1	7940	21354.1
FBXL19	54620	21353.2
STRN4	29888	21347.2
HDGF	3068	21335.9
GSTM3	2947	21319.4
GABBR2	9568	21309
PILRA	29992	21274.7
NOP56	10528	21267.6
PLCB4	5332	21248.6
TAS1R3	83756	21241.3
HOXA11	3207	21237.7
NFATC1	4772	21228.1
KLF13	51621	21215
C1QL1	10882	21209.8
PARP2	10038	21191.4
CDK7	1022	21186.2
EMX2	2018	21184.5
SNCG	6623	21171.5
ACTR3B	57180	21147
PDGFRA	5156	21134.3
MAP1S	55201	21085.9
GRM7	2917	21084.7
CAMKK2	10645	21068.3
CLEC2A	387836	21061.8
ADCY10	55811	20987.8
PCDHA4	56144	20983.8
GLP1R	2740	20976.4
STK3	6788	20965.2
STATH	6779	20949.2
AANAT	15	20939.9
GJA1	2697	20930.9
REC114	283677	20930.5
GUCY2F	2986	20913.2
HMX1	3166	20911.4
VMAC	400673	20906.2
CBLN3	643866	20904.9
FAM153C	653316	20903
BYSL	705	20876.3
NAPA	8775	20866.8
WDR5	11091	20844.7
LMO2	4005	20812.3
CAMK2A	815	20794.4
ADCY5	111	20784.2
RPS4Y1	6192	20782.8
CDC23	8697	20774.7
SMN1	6606	20745.4
CCNT1	904	20739
CEP170	9859	20735.7
RBBP7	5931	20728.6
CSE1L	1434	20694.8
MGMT	4255	20666.5
FAF1	11124	20646.6
POLL	27343	20609.2
RBM39	9584	20601.8
NFIA	4774	20557.4
DDX19A	55308	20482.1
TGFBR2	7048	20479
FOXO1	2308	20468.6
RNASEH2A	10535	20458.2
HIST3H3	8290	20424
ERBIN	55914	20421.2
SLC9A3R1	9368	20363.5
SND1	27044	20356.3
FBXO5	26271	20352.8
UBR5	51366	20343.3
PA2G4	5036	20294.6
APOB	338	20287.3
HIST4H4	121504	20271.5
SUMF1	285362	20262.7
PCM1	5108	20212
LIMA1	51474	20180.5
HAUS1	115106	20177.9
NUP153	9972	20177.8
DNM2	1785	20165.2
LIG4	3981	20160.5
BTK	695	20153.4
PRDX4	10549	20152.5
RAPGEF2	9693	20131.5
TRAF3	7187	20112.8
RYK	6259	20077.7
CFLAR	8837	20064.7
WDR1	9948	20064.6
EEF2	1938	20062.2
PSMD12	5718	20060.3
NUFIP1	26747	20052.6
CBX4	8535	20021.5
KIF3B	9371	20009.7
TUBB3	10381	19992.9
E2F3	1871	19953.9
MSN	4478	19835.4
PWP1	11137	19826.7
PCBP1	5093	19786.2
RPN1	6184	19752.6
NDEL1	81565	19739.1
PPP2R2B	5521	19726.6
SAE1	10055	19725.1
AARSD1	80755	19710.3
PAK2	5062	19689.9
ATG16L1	55054	19688.8
MAPK9	5601	19687.2
UBASH3B	84959	19686
SLC35B2	347734	19683.6
RUNX1	861	19677.7
NF2	4771	19673.1
SYNJ1	8867	19670.6
ATP5C1	509	19658.4
FEN1	2237	19647.8
NRAS	4893	19629.7
SNRPA	6626	19618.9
AP2B1	163	19609.8
HINFP	25988	19561.9
GID8	54994	19503
HNRNPA2B1	3181	19487.2
PRPF31	26121	19458.5
DDX3X	1654	19441.9
USP15	9958	19425.9
TSPAN5	10098	19416.5
CASK	8573	19395.3
MDM4	4194	19378.5
SMN2	6607	19371
ADORA3	140	19363.4
ALYREF	10189	19338.3
CBX6	23466	19309.9
ID3	3399	19293.5
TRRAP	8295	19269.2
CEACAM1	634	19265.6
GSR	2936	19260.7
EIF4E	1977	19255.1
POLR2C	5432	19254.7
GORASP2	26003	19242.6
ASNA1	439	19189.5
KIF3A	11127	19145.6
SERPINH1	871	19142.1
SLC37A3	84255	19134.2
MYO1C	4641	19129.9
SVIL	6840	19114.3
IFT57	55081	19104.3
TMCC1	23023	19095.9
CCNL2	81669	19090.5
HIST1H4H	8365	19061.3
DLG3	1741	19050.4
GLI1	2735	19048.7
ACVR1	90	19036.3
SFTPB	6439	19031.9
HLA-E	3133	19005.4
HNRNPR	10236	18989.5
MCM6	4175	18968.2
CCND1	595	18962.6
KHDRBS1	10657	18950.4
USHBP1	83878	18910.8
RPL3	6122	18881.6
PDE4DIP	9659	18867.5
STAT2	6773	18860.3
VAV1	7409	18857.3
DCN	1634	18851
LRP5	4041	18849.3
DPEP1	1800	18839.6
LEF1	51176	18830.1
SMARCE1	6605	18818.1
PBX1	5087	18811.5
RAP1B	5908	18759.6
GPR18	2841	18759.1
CYCS	54205	18730.1
PLA2G4A	5321	18688.9
ADCY4	196883	18676.9
RPL9	6133	18675.4
TPM4	7171	18647.1
H2AFV	94239	18636.2
KIF11	3832	18623.5
INSR	3643	18615.4
MEIS1	4211	18600.7
PIK3CB	5291	18597.8
IRS1	3667	18592.2
TUFM	7284	18584.3
POLR2D	5433	18545.2
HIST1H4C	8364	18535.1
HIST2H4A	8370	18525.3
DDX19B	11269	18523.9
ANK3	288	18510.7
RPS8	6202	18453
KCNAB3	9196	18446.9
DMD	1756	18434.7
RAB6B	51560	18387.5
UCP2	7351	18379.6
CSTF2	1478	18368.1
VDAC2	7417	18365.5
USF2	7392	18340.6
PDZK1	5174	18315.3
LUC7L2	51631	18313.9
GRM4	2914	18304
DRAP1	10589	18285
GRIN1	2902	18282.3
CORO1C	23603	18281.3
DMWD	1762	18213.6
UIMC1	51720	18193.5
AGT	183	18187.6
NOC2L	26155	18172
ATP13A2	23400	18168.9
TTC7B	145567	18167.6
2021-09-02	4735	18164.3
FBXL7	23194	18162.6
RBM14	10432	18158
RAB11B	9230	18154.6
SMARCA5	8467	18128.5
PDLIM7	9260	18126.8
FZR1	51343	18105.5
RPL14	9045	18075
MLST8	64223	18074.3
RXRA	6256	18060.2
HIST2H3A	333932	18056
TTN	7273	18054.1
PIK3R6	146850	18024.2
SF3A3	10946	18001.1
SIRT4	23409	17999.1
RPS25	6230	17993.6
NANOG	79923	17973.4
NOTCH3	4854	17948.6
POLR2L	5441	17946.5
BMPR2	659	17922.6
ATP1B3	483	17907.4
HIST1H4I	8294	17905.6
HIST1H4B	8366	17905.6
HELLS	3070	17897.7
POLD1	5424	17891
A2M	2	17865.9
MUS81	80198	17853.8
FATE1	89885	17812.1
MX1	4599	17809.5
OPRM1	4988	17799.7
TAZ	6901	17783.3
UBL4A	8266	17775.2
RAP1A	5906	17772.7
EFTUD2	9343	17768.2
ICT1	3396	17733.2
BCL2L1	598	17719
CEP63	80254	17715.1
RPL26L1	51121	17679.2
GATAD2B	57459	17667.6
NUFIP2	57532	17660.5
SDC2	6383	17657.2
XRN2	22803	17656.9
BDKRB1	623	17655.2
GRID2	2895	17647.3
RIOK2	55781	17616
FGD2	221472	17552.8
MIS18A	54069	17550.6
UGP2	7360	17543.5
DNAJB1	3337	17540.7
PPP2CB	5516	17535.5
ETS2	2114	17528.7
FHL2	2274	17502.5
SEC13	6396	17475.9
FOXM1	2305	17467.9
MRPL12	6182	17438.8
LOC400927-CSNK1E	102800317	17423.1
HSPA1L	3305	17419.4
SF3B1	23451	17388
NKX2-1	7080	17386.4
COPB1	1315	17348.5
OGT	8473	17341.4
CNR2	1269	17330.1
MSH6	2956	17310
RUNX1T1	862	17307.7
ATG2A	23130	17295.5
RPS24	6229	17289.5
GTF2F2	2963	17285
NUP62	23636	17252.1
PPP2R5E	5529	17239.9
GCH1	2643	17230.5
ZCCHC14	23174	17228.9
H3F3A	3020	17215
ATN1	1822	17202.2
KPNA3	3839	17184.6
KLHDC4	54758	17163.1
TRIM25	7706	17161.6
ACTA2	59	17091.1
CCDC85B	11007	17085.5
GRAP2	9402	17056.9
STAU1	6780	17054.3
ARHGAP21	57584	17042.3
GTF3C2	2976	16997
STAT5B	6777	16989.4
NUDT21	11051	16949.9
HEYL	26508	16916.5
TP53BP2	7159	16883.1
SLC39A4	55630	16878
NME1-NME2	654364	16865.7
RINT1	60561	16865.1
MMP2	4313	16856.6
ZBTB1	22890	16848.9
ITCH	83737	16833.2
POMC	5443	16811
PON2	5445	16805
SHBG	6462	16794.8
RNF4	6047	16778.3
ARHGDIA	396	16776.2
SNU13	4809	16773.3
EDN1	1906	16772.6
COPS3	8533	16744.1
NUP50	10762	16742.9
PSEN1	5663	16723.8
EXOC6	54536	16718.8
ABCC3	8714	16717.2
XIAP	331	16672
DAXX	1616	16625.3
NUP155	9631	16618
TXN	7295	16603.6
INO80	54617	16599.4
WDR77	79084	16561.8
LGALS8	3964	16557.5
UTP15	84135	16555.3
CSK	1445	16554.4
EFEMP2	30008	16553.9
TSC22D1	8848	16537.2
FGFR1OP	11116	16533.2
ATF4	468	16532.7
SKAP1	8631	16531.7
SOD2	6648	16513.8
PAFAH1B1	5048	16492.2
PRKCG	5582	16459.2
CEP44	80817	16442.6
SGO2	151246	16419.6
PAPSS1	9061	16406.2
CTNNA1	1495	16397.9
PPP3CA	5530	16395.4
DOK2	9046	16381.8
CREB3L1	90993	16375.9
ATF7IP	55729	16366.6
NOC4L	79050	16364.9
ESRRB	2103	16357.5
TMEM189-UBE2V1	387522	16352.7
OS9	10956	16337.2
XBP1	7494	16330.4
SPINT2	10653	16322
KIF2C	11004	16307.6
RB1CC1	9821	16293.6
BUB1	699	16278.3
SFTPC	6440	16262.6
PSMD3	5709	16248.4
PRKAR1A	5573	16232.1
MAPK7	5598	16224
ADIPOQ	9370	16212.4
REXO1	57455	16209.2
ZNF638	27332	16165.4
RPS7	6201	16163.6
PRDX3	10935	16133.6
FRMD6	122786	16127.4
TRIM33	51592	16111.4
RNF38	152006	16109.4
FBXO32	114907	16106.3
CHUK	1147	16106.3
SEC23A	10484	16078.6
ADCY1	107	16075
SMARCA2	6595	16068.2
EIF3H	8667	16050.4
LRP6	4040	16021.8
CEP290	80184	15968.4
HDAC9	9734	15967
ZNF664	144348	15961.7
HLA-DPA1	3113	15945.1
KARS	3735	15923.7
TIAM1	7074	15904.2
EHMT1	79813	15881.4
COL1A1	1277	15880.8
CCR9	10803	15876.6
ATAD2	29028	15873.1
MRE11A	4361	15870
ARNT	405	15867.5
RPL8	6132	15860.6
ZC3H7B	23264	15856.3
WDR18	57418	15848.7
TNFRSF1A	7132	15840.4
CTSB	1508	15832.1
WDR12	55759	15827
TRIM54	57159	15826.3
SIRT2	22933	15812.2
CAPZA1	829	15777.2
TUBB2B	347733	15761.8
EPS8	2059	15751
CXCL2	2920	15742.5
MED20	9477	15717.8
HNRNPH1	3187	15705.2
ERO1A	30001	15700.2
PRKAR2A	5576	15695.4
CD59	966	15687.3
P2RY12	64805	15663.5
HIST1H4A	8359	15657.8
LPAR6	10161	15650.1
RANGAP1	5905	15614.6
CHD1L	9557	15591.2
FAF2	23197	15588.8
PRKAR2B	5577	15583.7
THBS1	7057	15579.2
PFDN5	5204	15577.8
MEOX1	4222	15576.6
TCERG1	10915	15562.8
NOS1AP	9722	15555.3
POLR2I	5438	15551.3
HEATR1	55127	15548.5
RABGAP1	23637	15548.4
INS	3630	15546.6
WT1	7490	15543.2
TAF1D	79101	15536.2
CXCR5	643	15529.8
SRSF9	8683	15527.7
ATP5O	539	15519.6
CBX1	10951	15516.7
TLE6	79816	15511.2
TYK2	7297	15508.2
LGALS9	3965	15505.5
OPRD1	4985	15467.2
SMARCD1	6602	15461.8
BMPR1B	658	15450.9
ACTR3	10096	15438.9
PPP3R1	5534	15405.3
PNO1	56902	15393.6
NFYC	4802	15391.9
NUP43	348995	15383.8
RPS6KA5	9252	15366.2
HIST1H4E	8367	15356.2
HIST2H4B	554313	15331.3
ETV4	2118	15331.3
CBLB	868	15324.7
ST3GAL3	6487	15315.5
NIF3L1	60491	15308.3
AFG3L1P	172	15295.9
RAD50	10111	15285.4
DCAF13	25879	15278.6
ODF2	4957	15253.4
SET	6418	15236.3
LATS2	26524	15236
CTBP1	1487	15207.4
PDIA6	10130	15207.1
SRSF4	6429	15192.5
PWP2	5822	15187
EZH1	2145	15183.3
ELF3	1999	15171.9
CACYBP	27101	15157.5
FANCD2	2177	15144.2
DCTN2	10540	15139.1
HIF3A	64344	15133.2
STX11	8676	15128.2
ITGA6	3655	15119.4
BLM	641	15111.8
MED23	9439	15108.8
KRT15	3866	15100.5
USP22	23326	15080.8
RAP1GDS1	5910	15072.5
NOP58	51602	15059.4
CPSF1	29894	15051.5
CPSF6	11052	15023.5
SNRNP70	6625	15022.1
OSBPL9	114883	15007.2
BRAF	673	15005.9
SOCS1	8651	14987.7
PTAFR	5724	14984.6
DDOST	1650	14969.8
IGF2BP3	10643	14939.2
GNA15	2769	14932.8
SUPT16H	11198	14929.9
PDCD6IP	10015	14898.7
NUP160	23279	14888.8
BACE1	23621	14873.7
DUS2	54920	14869.8
GALNT2	2590	14869
IGHG1	3500	14868.8
RASA1	5921	14866
KIFAP3	22920	14789.8
HIST1H3B	8358	14786.3
POLR1C	9533	14782
CCR4	1233	14769.1
ZNF564	163050	14763.5
ATP1A3	478	14753.3
EIF4G1	1981	14752.5
IL1B	3553	14751.9
MED1	5469	14742.6
LRP2	4036	14740
RACGAP1	29127	14726.7
2021-09-09	10801	14718.7
KIF1BP	26128	14671
POLR2H	5437	14667.7
NOD2	64127	14659.9
RAD18	56852	14640.1
ZNF451	26036	14638.4
ST3GAL4	6484	14631.3
MUC4	4585	14630.5
GLI4	2738	14610.1
ACAT1	38	14605.3
PBRM1	55193	14600.5
RBPJ	3516	14590.3
RPL7	6129	14581.3
NMI	9111	14577.1
MSH2	4436	14569.8
ANK1	286	14559.7
SEC24C	9632	14553.7
ARF1	375	14539.4
PSEN2	5664	14534.7
SAT1	6303	14534.4
XPNPEP1	7511	14532.7
MUC15	143662	14530.2
MAZ	4150	14520.4
AIFM1	9131	14493.1
MAP2K2	5605	14485
BIRC6	57448	14478.9
TUBB2A	7280	14478.7
PHB2	11331	14477.5
EEF1D	1936	14475.1
PSMB2	5690	14462.9
LMNB1	4001	14461.9
CDKN1B	1027	14454.7
NOLC1	9221	14452.5
ATP2C1	27032	14442.7
DKC1	1736	14442.4
AHCY	191	14436
ZNF322	79692	14428.7
FBF1	85302	14419.4
XDH	7498	14414.8
PRKCZ	5590	14407.7
GNA11	2767	14406.8
MID2	11043	14400.6
P2RY11	5032	14399.9
PGK1	5230	14393.8
CAMK1D	57118	14381.1
THAP1	55145	14380.9
UGT1A10	54575	14363.1
SDCBP2	27111	14362.4
IFT140	9742	14357
NOTCH2	4853	14352.5
PPP4R2	151987	14320.4
U2AF2	11338	14297.5
BOP1	23246	14293.2
DNMT1	1786	14291.4
CCNE1	898	14284.4
AHCYL1	10768	14264.3
SLC38A1	81539	14255.7
MAGEA11	4110	14238.5
NDUFA5	4698	14234.4
BMPR1A	657	14219.4
HTR7	3363	14207.3
EMD	2010	14199.7
DAZAP2	9802	14188
DLD	1738	14186.9
TAF9	6880	14185.7
APOE	348	14174.6
ST3GAL1	6482	14171.3
RPL22	6146	14161.8
KMT2A	4297	14158.1
RBBP5	5929	14151.9
MAP4K4	9448	14140.7
OFD1	8481	14136.1
PITX3	5309	14134.2
NDUFS6	4726	14124.7
FGF2	2247	14122.4
NDE1	54820	14117.1
PHKG2	5261	14113.9
ARID1A	8289	14096.7
CASR	846	14088.3
RPS27	6232	14057
UBAC1	10422	14048.6
MDH2	4191	14046.5
ADCY2	108	14034.8
CTBP2	1488	14025.4
PHGDH	26227	14009.7
NUP107	57122	14004.6
DEDD	9191	14004.1
CLTA	1211	13998.1
MMGT1	93380	13992.1
MAT2A	4144	13971.5
PKN2	5586	13963.2
MDC1	9656	13961.8
ACO2	50	13918
SNAP25	6616	13910.3
VPS52	6293	13905.5
ZNF148	7707	13895.6
CREB5	9586	13893.2
TF	7018	13888.4
PARK7	11315	13886.9
RPS6KA3	6197	13882.4
GABBR1	2550	13879.5
TAF6	6878	13878.5
BDKRB2	624	13875.1
HNRNPL	3191	13842.8
KHDRBS2	202559	13837.9
AP2A1	160	13826.8
RNF7	9616	13826
SH3GL2	6456	13813.1
AIM2	9447	13807.8
BAX	581	13780.3
CRKL	1399	13769.6
RPS13	6207	13757.1
PSMC4	5704	13756.6
CHEK1	1111	13749
ASB12	142689	13739.3
PFN2	5217	13733
NIFK	84365	13693.9
RPS6	6194	13689.4
ITGB1BP1	9270	13686.3
CCDC33	80125	13685.3
BIRC3	330	13679.1
EEF1A2	1917	13631.8
HAUS2	55142	13631.4
TAB1	10454	13626.5
TINF2	26277	13624.5
MME	4311	13620.3
BIN2	51411	13614.4
NCSTN	23385	13603.8
FXR2	9513	13597.9
ADAM19	8728	13595.3
CD207	50489	13583.4
KAT2A	2648	13583.4
ATR	545	13575.7
RLIM	51132	13551.3
TRIM41	90933	13535.7
PTGER4	5734	13532.2
ATAD3B	83858	13530.4
MRPS17	51373	13519.4
TNIP1	10318	13505.9
PTH1R	5745	13504
WLS	79971	13491.4
MANEA	79694	13480.3
ADAM10	102	13464.1
SPAG9	9043	13456.9
TRPC7	57113	13440.6
SNRPB	6628	13409.8
TRA2A	29896	13408.4
SRRM2	23524	13401.8
BCL10	8915	13378.6
SUPT5H	6829	13377.5
LGALS3BP	3959	13355.7
TACSTD2	4070	13343.9
MPP6	51678	13342.8
COL4A1	1282	13331.3
SART1	9092	13328.9
ETFA	2108	13318.8
ATXN7	6314	13318.4
TUBGCP3	10426	13317
STAG1	10274	13315.6
FLOT1	10211	13313.9
CSTF1	1477	13313.4
PSMA4	5685	13312.9
RAC2	5880	13310.1
PKN1	5585	13300.8
HADHB	3032	13275.6
RPL26	6154	13275.2
ZNF804B	219578	13265.5
H2AFZ	3015	13251.7
CD69	969	13250.1
GPC5	2262	13248.4
CEP162	22832	13244
UBE2E3	10477	13234
RGS20	8601	13228
DVL1	1855	13223.4
FIP1L1	81608	13220.5
OPTN	10133	13210.8
SORT1	6272	13209.6
RAB1A	5861	13205
SSTR2	6752	13204.9
ELAVL3	1995	13204.1
CEP57	9702	13193.7
FOXA2	3170	13193.2
JAK3	3718	13179.7
HIST1H4F	8361	13163.9
PDHA1	5160	13158.5
MAP2K1	5604	13157.6
KANK1	23189	13138.1
GRM1	2911	13135.9
UBE2V1	7335	13123.7
FST	10468	13115.4
SPHK1	8877	13113.1
PTPRJ	5795	13112.2
SERPINA1	5265	13099.7
PSMD11	5717	13097.8
MAGED1	9500	13097.5
NCAPG	64151	13080.2
IFNAR1	3454	13073.5
RPS4X	6191	13070.2
WDYHV1	55093	13068
SAMHD1	25939	13036.4
ERCC2	2068	13024.1
BAIAP2	10458	13023.2
NMU	10874	13018.8
HIST1H3J	8356	13003.2
FOXJ3	22887	12998.8
NDUFA7	4701	12994.9
HIST1H4J	8363	12993.2
HIST1H4K	8362	12993.2
HIST1H4L	8368	12993.2
STX3	6809	12984.8
LIPE	3991	12978.5
ZFP28	140612	12975.1
SNRPA1	6627	12970.3
PPM1A	5494	12955.1
MC1R	4157	12953.6
F2RL2	2151	12940.1
RPL38	6169	12934.9
RPL4	6124	12934.4
CKAP4	10970	12920.1
SMARCC2	6601	12913.2
DDX17	10521	12904.1
CEP164	22897	12903.3
TRIM9	114088	12901.2
ANAPC1	64682	12874.2
IFNAR2	3455	12862.4
SLC9A3R2	9351	12855.2
ANKRD17	26057	12854.2
CBLN4	140689	12844.2
KRT19	3880	12843.6
CD74	972	12842.9
LYPD3	27076	12836.9
SMARCB1	6598	12824.1
CCNH	902	12815.4
MEF2C	4208	12811.2
QKI	9444	12793
RPS6KA1	6195	12792.7
MRPL11	65003	12786.9
CXCR6	10663	12777.9
PFDN6	10471	12745
MESP2	145873	12741.3
TP53BP1	7158	12732.1
LSM2	57819	12723.4
GSPT1	2935	12721.6
ATG14	22863	12718.3
REEP5	7905	12717.6
SUCLG2	8801	12711.7
CYP4F2	8529	12679
ACTN4	81	12672.6
PHF11	51131	12651.5
VASP	7408	12644.7
GTSE1	51512	12635
PPFIA1	8500	12626.5
NDUFV2	4729	12624.4
SDHB	6390	12623.3
P3H1	64175	12619.7
FLT1	2321	12586.2
NFYA	4800	12585.6
TSC22D4	81628	12578.3
TGM2	7052	12574.7
RPS16	6217	12571.8
ULK1	8408	12571.8
RCC1	1104	12553.4
MBNL1	4154	12543.6
ISG15	9636	12528.9
ZNF317	57693	12519.7
USP2	9099	12513.4
DNMT3B	1789	12498.1
APPL2	55198	12497.8
DFFA	1676	12492
CASP2	835	12491.7
F5	2153	12470.7
CXCL5	6374	12441.7
SRP72	6731	12440
MRPS27	23107	12438.1
TMED2	10959	12435.6
VPS28	51160	12435
IRF9	10379	12413.5
STT3B	201595	12408.6
INPPL1	3636	12401
ALDOA	226	12400.7
UQCRC2	7385	12395.2
AXIN1	8312	12392.9
DNAJC8	22826	12384.2
GSS	2937	12380.7
FBXL17	64839	12373.8
EEF1B2	1933	12333.7
DNM1L	10059	12323.9
SOS2	6655	12321.4
HMGA1	3159	12314.1
FBXO25	26260	12310.7
IDH3B	3420	12308.8
SRSF5	6430	12306.7
RBBP6	5930	12306.4
ATP6V0A1	535	12300.8
PFKP	5214	12294.8
F2RL1	2150	12290.7
GDI2	2665	12288.1
NDUFA9	4704	12284.3
NRCAM	4897	12283.8
PPARD	5467	12282.9
TAF5	6877	12276
NFATC3	4775	12273.9
PPP2R2D	55844	12271.1
RAB5C	5878	12243.9
CHD4	1108	12238.5
NFKB2	4791	12235.6
RCOR3	55758	12233.1
TMEM30A	55754	12230.2
SPRY1	10252	12222.4
TAC3	6866	12217.8
PEX14	5195	12215.7
GPC3	2719	12212.7
WWP1	11059	12197.4
WIPI1	55062	12165.4
TUBB1	81027	12149
MRPL15	29088	12145.3
PES1	23481	12136.7
UBE2W	55284	12123.5
CALML3	810	12122.8
VARS	7407	12118.9
ERCC1	2067	12108.4
SKIL	6498	12104.3
AKR1B1	231	12097.9
PLG	5340	12093.7
DDX1	1653	12084.6
UBE2E1	7324	12083.2
PSMA5	5686	12067.3
SRRM1	10250	12066
RANBP1	5902	12063.7
KIF5B	3799	12062.5
AGTR1	185	12061.9
AP1B1	162	12057
MYBL2	4605	12045.4
DHTKD1	55526	12041.1
CLCA2	9635	12027.8
YAP1	10413	12022.1
NRDC	4898	12020.7
SRSF10	10772	12017.4
PF4	5196	12003.9
ACIN1	22985	11998.3
KRT1	3848	11971.9
USP8	9101	11966.9
PRSS1	5644	11966.3
PATZ1	23598	11962.2
RELB	5971	11954.4
RPS5	6193	11921.8
WDHD1	11169	11912.8
ZNF24	7572	11912.5
RPL15	6138	11907.4
TFDP1	7027	11907.3
RRM2	6241	11900.5
MUC5AC	4586	11899.5
NDRG1	10397	11888.7
EIF3E	3646	11888.3
TRA2B	6434	11883.3
EHD1	10938	11875.4
PRPF19	27339	11868.7
USP20	10868	11856.5
ASXL1	171023	11836.1
SLX4	84464	11835.7
PIP5K1B	8395	11833.9
RPL13	6137	11829.1
STRAP	11171	11803
TSNAX	7257	11793.7
MEF2D	4209	11790
MPRIP	23164	11784.4
DBN1	1627	11778.6
PHACTR4	65979	11775.6
ADORA2A	135	11761.2
PYHIN1	149628	11750.4
NUP214	8021	11734.8
CXCL13	10563	11731.6
PPP2R1B	5519	11718.8
FCGR1A	2209	11714
SAMSN1	64092	11713.8
ARHGEF7	8874	11710.8
PSMC1	5700	11706.7
BCL2L13	23786	11696.3
LIN7C	55327	11689.9
CCR10	2826	11684.5
PDK1	5163	11679.5
ARHGEF6	9459	11676.6
LAT	27040	11675.1
STK16	8576	11673.5
ADSL	158	11672.1
NR0B2	8431	11671.1
BCAR3	8412	11665.3
ULBP1	80329	11656.6
EIF3I	8668	11651.3
RPS18	6222	11648.3
NACAP1	83955	11628.1
HAX1	10456	11625.5
EIF4A1	1973	11620.4
DNAJA3	9093	11614.9
SNRPD2	6633	11612.5
SOX9	6662	11612.4
S100B	6285	11606
TXLNB	167838	11597.5
PATJ	10207	11592.7
MYO5A	4644	11579.9
RPL23A	6147	11576.5
NDC80	10403	11576.4
NUP37	79023	11576.2
TLR2	7097	11567.3
AVP	551	11566.7
PCMT1	5110	11553.9
GOT1	2805	11551.4
GNB5	10681	11543.7
ITGB5	3693	11542
TRAPPC9	83696	11526.9
SYT1	6857	11520.7
ANXA7	310	11512
EXOSC2	23404	11502.1
LMO7	4008	11496.4
LPAR5	57121	11495.2
ITGB3	3690	11492.1
GPR55	9290	11489
TKT	7086	11484.6
OAT	4942	11482.8
ATP4A	495	11471.7
PSMC2	5701	11468.3
CEBPZ	10153	11466.6
DDX39A	10212	11464.8
MTA2	9219	11463.3
AGO1	26523	11462.4
NF1	4763	11453.9
FOXN3	1112	11437.3
CELF1	10658	11435.8
RXRB	6257	11435.6
FH	2271	11434.3
GRB7	2886	11423.4
LASP1	3927	11422.7
RIPK2	8767	11410
IARS2	55699	11401.9
PTPRC	5788	11401.7
2021-09-07	989	11389.4
BMP4	652	11378.6
DAP3	7818	11359.1
ZNF507	22847	11353.4
COPE	11316	11342.4
POLR2J	5439	11333.2
PRKCI	5584	11331.1
UBE2O	63893	11309.6
POLR2K	5440	11306.5
MPHOSPH6	10200	11304.9
RPS14	6208	11304.7
TMED10	10972	11290.5
NBN	4683	11286.7
MEN1	4221	11285.1
C1QTNF9	338872	11282.3
NDUFB9	4715	11281.5
STIL	6491	11278.2
BAG2	9532	11276.9
ITGB3BP	23421	11274.2
DRD4	1815	11243.9
PLAT	5327	11232.5
TNPO2	30000	11222.5
LHCGR	3973	11214
WDR89	112840	11211.4
GTF2A1	2957	11207.6
VPS35	55737	11196.2
RPS11	6205	11194.2
TRIM24	8805	11192.6
SF1	7536	11190
C2	717	11186.1
IRAK1	3654	11185.9
BORCS6	54785	11184.4
DNAJA1	3301	11184.2
PSMA2	5683	11183.4
TAF1	6872	11179.1
SCRIB	23513	11175.7
SCLT1	132320	11159.8
SPTBN2	6712	11150.3
TIA1	7072	11148.6
ZNF219	51222	11143.2
HK1	3098	11142.2
NPBWR2	2832	11141.1
SPAG5	10615	11129.7
GFI1	2672	11129.3
PPIA	5478	11128.5
NCKAP1	10787	11126.8
CLPX	10845	11120.5
[truncated: 18,912 more rows]

## Sheet: Fig.4a
Fig.4a	Overlap analysis between the top 10% of genes in our MHC I-association prediction list and those genes whose expression are significantly correlated with immune infiltration score (absolute correlation ≥ 0.2) for the 34 TCGA cancer types
	The p-value of Hypergeometric test for gene list overlap and number of overlaped genes are listed below
Cancer.Types	Overlap.significance (p-value)	N.Genes.overlap (immune positive)	N.Genes.overlap (immune negative)
BLCA	0.0122809	487	228
TGCT	0.145961	491	543
UCS	1.71018	436	257
PAAD	1.98065	578	325
PRAD	1.98665	461	208
LIHC	2.11748	420	80
KICH	2.41859	462	209
SARC	2.61057	549	397
BRCA	2.79601	389	93
OV	2.9057	437	306
CHOL	3.00701	531	236
THCA	3.58388	605	254
MESO	3.82541	443	271
ACC	3.83712	546	356
CESC	4.53851	376	182
LGG	4.91541	653	356
PCPG	5.67477	580	269
HNSC	6.31339	359	137
GBM	6.93692	640	404
ESCA	8.45343	374	203
KIRC	9.30384	695	407
READ	9.72035	567	549
STAD	9.79678	388	271
STES	10.1705	405	335
UCEC	12.9798	331	297
DLBC	13.4866	575	539
SKCM	13.5093	402	208
UVM	15.7966	569	343
LUSC	15.8996	511	691
LAML	16.5784	483	530
KIRP	17.6172	527	254
COAD	19.3521	622	614
THYM	21.2459	772	549
LUAD	25.7952	468	515

## Sheet: Fig.4b
Fig.4b	The hierarchical clustering of cancer types using the 500 top immune-positive and -negative genes with the most variable immune infiltration correlation values across the 34 TCGA cancer types score (absolute correlation ≥ 0.2) for the 34 TCGA cancer types
	The immune correlation of the 500 genes acros the 34 TCGA cancer types are listed below
	ACC	BLCA	BRCA	CESC	CHOL	COAD	DLBC	ESCA	GBM	HNSC	KICH	KIRC	KIRP	LAML	LGG	LIHC	LUAD	LUSC	MESO	OV	PAAD	PCPG	PRAD	READ	SARC	SKCM	STAD	STES	TGCT	THCA	THYM	UCEC	UCS	UVM
CYFIP2	-0.242302	0.00889137	0.125496	0.164984	0.247744	0.0734216	-0.486123	0.282971	-0.355171	0.630537	-0.470746	-0.552566	-0.278272	-0.0197026	-0.538418	0.114434	0.311803	0.573681	0.176605	-0.287569	0.363375	-0.116196	0.011204	0.0190713	-0.0717129	0.453494	0.516464	0.478379	0.026956	0.319049	0.605898	0.0185382	-0.179098	0.428449
SYK	0.850992	0.248437	0.558171	0.133129	0.312516	-0.00556047	-0.244614	0.103122	0.897927	0.187991	0.0608885	0.07319	0.322398	0.589786	0.864849	0.807322	0.573824	0.42004	0.763112	-0.0918062	0.617204	0.763674	0.575088	-0.187579	0.862353	0.730554	0.289215	0.233179	0.809826	0.0911504	0.116353	0.00313125	0.422249	0.429449
GATA3	-0.202563	-0.323758	-0.224184	0.404419	0.837174	0.704	0.810576	0.42384	0.320259	0.458743	0.0141589	-0.338553	0.0417684	0.335623	0.485372	0.717096	0.521355	0.406386	0.285765	0.523323	0.320091	-0.278008	0.388156	0.533441	0.422207	0.765553	0.617395	0.546648	-0.0891774	0.315131	0.549971	0.324704	0.14531	0.713368
PLCG2	-0.103614	0.270568	0.577619	0.468108	0.329849	0.779035	-0.361942	0.486628	0.854236	0.271614	-0.0736763	-0.405193	0.0575405	0.169733	0.852335	0.134761	0.648263	0.623619	0.616279	0.309751	0.724424	0.660169	0.746626	0.742825	0.628264	0.714784	0.585882	0.54387	0.724555	0.61734	0.248256	0.105494	0.427553	0.370295
PRKCQ	0.191455	0.505527	0.730868	0.496543	0.618414	0.299309	0.880943	0.521704	-0.119358	0.339785	-0.0411013	-0.151825	-0.167787	-0.2427	-0.107614	0.811472	0.524562	0.616767	0.610846	0.0858779	0.62359	0.280159	0.690996	0.20079	0.431951	0.814299	0.503821	0.530568	0.35715	-0.279874	0.616152	0.264441	0.120841	0.170557
BCL2	0.651869	0.293258	-0.164781	0.171661	0.507548	0.595752	0.0726329	0.273075	0.056488	0.379102	-0.109294	0.0941241	-0.140729	-0.398239	0.138733	0.54371	0.386051	0.134599	0.44968	-0.0502848	0.769511	0.022203	0.411133	0.586132	-0.309648	-0.0296419	0.496033	0.453535	0.413431	-0.350567	-0.0362094	-0.0944912	0.0787926	-0.035477
S100A11	0.564669	0.0327227	0.260594	0.309006	-0.00670251	-0.315192	0.535612	-0.0338329	0.806411	-0.134235	0.485955	0.374157	0.425125	0.622842	0.888982	0.492549	0.0338452	-0.255368	0.283705	0.363617	0.0981158	0.382775	0.17097	-0.284655	0.533971	0.158372	0.0395299	-0.0102835	-0.0144008	0.499701	-0.211612	0.162183	0.278458	0.330712
CEBPA	0.316425	-0.268741	0.303125	0.303521	0.00900809	-0.0927562	0.365764	-0.164851	0.652688	0.0465158	0.569623	0.705095	0.720067	-0.0688561	0.770683	-0.158812	0.353842	0.0934806	0.400549	0.383248	0.382444	0.253836	-0.0205521	-0.116705	0.262422	0.689	0.0157823	-0.0238655	0.602529	0.125997	-0.134442	0.327179	0.164532	0.661969
CCND2	-0.177565	0.497249	0.5049	0.466267	0.376175	-0.0511552	0.538942	0.278166	-0.440763	0.178345	0.218358	0.517819	0.175265	-0.350499	-0.0201688	0.585613	0.606298	0.170579	-0.0596003	-0.164317	0.120474	-0.154401	0.428565	-0.0224613	0.0485171	0.732872	0.21961	0.279444	-0.190558	-0.019219	-0.236202	0.359659	-0.111665	0.249351
MYO5A	0.181786	0.444358	0.188833	0.115111	0.513428	0.805314	0.401854	0.100603	-0.298456	-0.130689	0.126804	0.064394	0.275652	0.452961	-0.520066	0.391115	0.533199	-0.0425186	0.186457	0.533286	0.569019	-0.262673	0.122342	0.765776	0.393029	-0.210325	0.489794	0.170533	0.364861	0.296185	-0.158236	0.259493	0.232767	0.113357
SLC1A5	0.502668	0.0439773	-0.0256826	0.125368	0.0148857	-0.339466	0.0124675	-0.15508	0.431845	-0.0671338	0.204104	0.27625	0.111252	0.0805891	0.78681	0.415393	-0.334243	-0.359242	0.27901	0.205243	0.016802	0.365981	-0.144359	-0.46753	0.432014	0.0396252	-0.229061	-0.27414	-0.0226237	0.515671	0.620911	0.23954	0.111462	0.302774
MYB	0.129705	-0.102945	-0.282205	-0.273447	0.170186	-0.357099	0.180893	-0.0413543	-0.227505	0.124757	0.376493	0.624596	0.331183	-0.66186	-0.0863461	0.208528	0.00737217	-0.0373343	0.289167	-0.0576683	0.262482	0.362655	0.0145756	-0.387005	0.169254	0.420976	0.00832736	0.0848057	0.309268	0.550849	0.606098	-0.0866376	0.0198587	0.397015
INPP5D	0.885217	0.43282	0.812183	0.649092	0.68697	-0.0760067	-0.236738	0.553558	0.648958	0.709575	0.71986	0.835711	0.722549	0.108459	0.849269	0.824935	0.706836	0.847344	0.604176	0.788922	0.718464	0.691762	0.771321	-0.155526	0.858541	0.928508	0.564077	0.598662	0.626137	0.728174	0.422435	0.775732	0.780859	0.842604
ANK2	0.112568	0.386914	0.326305	0.178398	0.525314	0.6352	0.284401	0.367212	-0.177849	0.280614	-0.0457107	-0.262828	-0.0234285	-0.0131015	-0.0530024	0.5083	0.427811	0.585485	0.103677	-0.226283	0.429831	-0.185044	0.473039	0.647278	0.0472624	-0.14615	0.289442	0.348405	-0.525927	-0.0118396	-0.0599879	-0.000667562	-0.0810102	0.287424
FYN	0.68073	0.484671	0.589547	0.436303	0.576652	0.575793	0.741852	0.488921	-0.226841	0.578954	0.49967	0.398871	0.000505677	0.497491	-0.0799742	0.484667	0.514935	0.531938	0.192012	-0.311286	0.666612	-0.0571135	0.644823	0.488389	0.368156	0.318255	0.446462	0.511707	0.496026	0.273213	0.677821	-0.00314124	-0.0974928	-0.0812177
ELMO1	0.310865	0.591172	0.613474	0.683841	0.528697	0.6404	0.151806	0.48593	-0.0986707	0.440158	0.686187	0.655357	0.69648	-0.248049	-0.251975	0.048857	0.452157	0.57239	0.559922	0.40517	0.408376	-0.0524466	0.64233	0.588886	0.518691	0.693894	0.542397	0.501404	0.536233	-0.168219	0.530108	0.253338	0.219226	0.737399
SKAP1	0.429173	0.233141	0.164996	0.258229	0.341452	-0.0162453	0.421548	0.442303	0.677696	0.670055	-0.235355	-0.0536499	0.0385613	0.405714	0.498123	0.446443	0.353095	0.478644	0.667795	0.104224	0.0687017	0.424625	0.68438	-0.0279876	0.735702	0.649218	0.393216	0.465941	0.89815	0.703601	0.852989	0.418034	0.230047	0.86903
SERPINA1	0.822315	0.693075	0.203349	0.33866	-0.166421	0.215861	0.718737	0.328011	0.901294	0.680178	0.185498	0.383784	0.34001	0.655032	0.908586	0.100083	0.371889	0.65127	0.708437	0.687837	-0.176273	0.796368	0.443209	0.25199	0.821356	0.747541	0.134735	0.281754	0.290186	0.462038	0.194847	0.482345	0.508309	0.571998
TUBA4A	0.109164	0.294291	0.220025	0.278197	0.251211	-0.380234	-0.304022	-0.00919056	0.0780383	-0.0944825	-0.127945	-0.103333	0.11636	0.651879	-0.24587	0.154852	-0.0290747	-0.0782988	0.452654	0.293614	-0.353499	0.0524193	0.25917	-0.360972	0.181532	0.537216	-0.106744	-0.140669	0.535695	0.465834	0.342492	0.165659	-0.160793	0.458877
SCN2B	0.263316	0.375449	0.052509	0.0140767	0.514798	0.499165	-0.225873	0.258573	-0.234927	-0.0454856	-0.0691979	-0.49686	-0.208955	0.231741	-0.390529	0.154641	0.473266	0.416341	-0.0739554	-0.156589	0.521308	-0.146422	0.316054	0.480451	-0.276456	-0.00276897	0.191573	0.221792	-0.262703	-0.0452449	0.116367	-0.0527417	-0.160665	-0.0120741
CCDC8	0.0855116	0.326298	0.112491	-0.13258	0.0491222	0.536525	-0.323052	0.16179	0.0795349	-0.0176595	-0.0227178	-0.312877	-0.124801	-0.0869886	0.114123	0.302905	0.253409	0.122337	-0.143411	-0.301902	0.498482	0.460902	0.413816	0.549085	-0.0516338	-0.0771131	0.231042	0.232321	-0.548907	-0.0963522	-0.506645	-0.0389345	-0.0152698	-0.238538
BTK	0.90493	0.909009	0.892298	0.87515	0.953175	0.916773	-0.458632	0.854632	0.883041	0.87551	0.816506	0.910325	0.868752	0.0962399	0.882112	0.892906	0.912564	0.930273	0.871411	0.928983	0.941526	0.825479	0.886649	0.930478	0.929364	0.813431	0.878628	0.882027	0.922961	0.934385	0.46937	0.879954	0.870295	0.580908
PTPRJ	0.769889	0.664336	0.289005	0.342669	0.0972638	0.32893	0.384442	0.226297	0.335986	0.641561	-0.0716418	-0.13968	0.0687082	0.687332	0.108074	0.0505766	0.440104	0.599466	0.541766	0.312712	-0.0125817	0.00500682	-0.176275	0.20208	0.688511	-0.0412052	0.306945	0.346434	0.657818	-0.198208	-0.06924	0.217931	0.383552	0.231261
SCARA3	-0.182954	0.265301	0.168345	0.0673711	0.441339	0.462165	0.467163	0.0902324	0.201983	-0.00437177	-0.0501381	-0.155364	0.0733176	-0.233765	0.299183	-0.0230196	0.173244	0.0625392	-0.351699	0.13216	0.568212	0.394687	0.425051	0.541996	-0.141252	0.248254	0.107724	0.0423277	-0.530515	0.29669	-0.453942	0.00363176	0.00387319	-0.136371
ATP1A3	-0.34994	0.0856712	0.182194	0.355111	0.286151	0.359313	0.124277	0.213171	-0.408194	0.310871	-0.00389284	0.4724	0.291111	-0.079485	-0.517174	0.578065	0.223223	0.0974823	0.19743	0.27739	-0.00662046	-0.208315	0.34262	0.376681	0.0890159	0.485306	0.0842906	0.178938	-0.016239	0.560036	0.628546	0.310217	-0.13857	0.25144
CARD11	0.563439	-0.0526948	0.831895	0.464535	0.330582	0.224175	-0.074521	0.284929	0.625356	0.396925	0.763055	0.734285	0.556509	0.238334	0.723293	0.728847	0.233267	0.181339	0.0721146	0.288761	0.219304	0.268126	0.859852	0.17786	0.788201	0.908339	0.315852	0.311182	0.147237	0.801667	0.664466	0.556716	0.482229	0.455974
BLNK	0.477559	0.100803	0.291212	0.256368	0.150426	0.30222	-0.190608	0.208724	0.664756	0.287062	-0.180701	-0.261066	0.256819	0.453815	0.713943	0.211249	0.427801	0.37402	0.691193	0.528205	0.385092	0.585688	-0.0212122	0.321976	0.6286	0.812432	0.395946	0.381491	0.716907	0.219284	0.133643	0.16011	0.401043	0.785182
LIFR	-0.295656	0.277964	0.0245199	0.0339107	0.483934	0.603355	0.430349	0.216724	-0.212833	0.213193	-0.215666	-0.31974	-0.309866	-0.119627	0.0201282	0.293069	0.136905	0.390579	-0.0366434	0.0708113	0.427614	-0.142785	-0.0942225	0.623929	0.0557926	0.202004	0.231166	0.203989	-0.159451	-0.227395	-0.241213	-0.152376	-0.081263	-0.124656
LRRK2	0.0861466	0.59901	0.375603	0.325679	0.413232	0.723302	0.388369	0.383986	-0.0649501	0.358401	0.0923206	0.256332	-0.0522268	0.823968	0.182389	0.193666	0.456224	0.587979	0.354528	0.642977	0.697134	0.284696	0.528398	0.69144	-0.0295366	0.322998	0.509612	0.452064	0.502133	0.177075	-0.187771	0.370224	0.202134	-0.327152
MAPK13	0.103377	-0.130369	-0.100598	0.0303417	-0.223325	-0.19473	0.144901	-0.313192	0.610386	-0.236481	0.195423	-0.0142103	0.177472	0.385202	0.18386	0.217586	-0.185019	-0.306121	0.264595	0.191222	-0.401189	-0.0627736	-0.0334324	-0.212912	0.534425	0.584178	-0.149312	-0.19829	-0.0323469	0.251555	-0.343364	0.00354253	0.293096	0.200469
PIP4K2A	0.597198	0.676669	0.516759	0.205264	0.770548	0.716864	-0.163086	0.488841	0.0364288	0.632478	0.596696	0.651694	0.533296	0.358356	-0.0594162	0.61675	0.560232	0.529012	0.548199	0.488338	0.860188	0.387142	0.605881	0.752668	0.208552	0.0869043	0.596545	0.624288	0.630334	0.667054	0.816811	0.0828726	0.32529	0.00380336
PVRIG	0.330103	0.567564	0.615674	0.596867	0.752381	0.469574	0.0821622	0.512892	-0.145818	0.689266	0.439885	0.78913	0.381882	-0.108931	-0.132162	0.613562	0.557974	0.552122	0.734015	0.331763	0.499812	-0.0567056	0.439667	0.561689	0.615954	0.801349	0.682817	0.643407	0.761466	0.673286	0.683977	0.551528	0.473854	0.526176
CXCR4	-0.237736	0.707608	0.528413	0.438528	0.845845	0.681868	0.1491	0.574572	0.637429	0.656212	0.739476	0.783217	0.875812	0.343365	0.63143	0.717241	0.631442	0.726226	0.562272	0.148724	0.85196	0.711579	0.83549	0.737562	0.482636	0.73691	0.711946	0.710623	0.410746	0.790356	0.741402	0.0693487	0.0799415	0.374961
FLT3	0.585103	0.692965	0.151247	0.659777	0.675732	0.715	0.684925	0.617624	0.330284	0.715881	0.348096	0.447136	0.342094	-0.206162	-0.0985338	0.645389	0.678211	0.755234	0.0181208	0.296675	0.637428	0.580023	0.776666	0.675359	0.599609	0.836396	0.675378	0.670753	0.757012	0.866881	0.813188	0.461582	0.408681	0.782935
CD44	0.527593	0.464169	0.1322	0.174488	0.436952	-0.0971496	0.598307	0.110622	0.593448	-0.0253314	0.547578	0.566735	0.556178	0.121817	0.722633	0.538633	0.632611	0.0731918	0.355421	0.649847	0.333902	0.106026	0.302991	0.00521726	0.429384	-0.00586926	0.288606	0.126022	0.795865	0.129844	0.435235	0.367299	0.492746	-0.313854
CHEK2	-0.174934	-0.124466	0.111784	-0.0932575	0.0416451	-0.385952	-0.330731	-0.193817	0.259534	-0.1233	0.227252	0.530541	0.31926	-0.205437	0.442736	-0.0300261	-0.285272	-0.526308	0.130165	-0.0850735	0.298897	0.340803	0.133271	-0.353872	0.323278	-0.034013	-0.0889513	-0.123643	0.261261	0.457838	-0.187321	-0.118724	0.119679	0.0506
ADRBK1	0.212485	0.0346527	0.263666	0.325033	0.408717	-0.176447	0.00445567	0.18683	0.0577326	0.168444	0.313732	0.631289	0.528282	0.352089	-0.0232886	0.331772	0.111266	0.0608589	0.579506	0.270222	0.0752477	-0.0343494	-0.285821	-0.208656	0.499643	0.552515	0.135807	0.13289	0.685503	0.716549	0.717902	0.292339	0.0307277	0.277009
FSCN1	-0.321259	0.196747	0.330489	0.220779	0.340951	0.357895	0.36905	0.0286992	-0.175089	-0.0608447	0.549782	0.404816	0.151116	-0.248545	0.218482	0.374272	0.120736	-0.33366	-0.0593586	-0.186463	0.124394	0.528775	0.643724	0.35599	0.175736	-0.00847071	0.0303226	-0.12421	-0.436817	0.176676	0.140889	0.0148518	-0.0700427	0.120926
GFPT2	0.257453	0.605348	0.463257	0.280107	0.472097	0.622905	-0.0847698	0.31798	0.470065	0.306613	0.256335	0.183033	0.367422	-0.231796	0.392673	0.473454	0.417653	0.533548	-0.127427	0.412495	0.649933	0.452694	0.508316	0.606125	0.455137	0.191927	0.32258	0.30345	-0.287462	0.405568	-0.0885647	0.0461992	-0.0142789	-0.231086
DLG4	-0.198452	0.0690897	-0.0385662	-0.0296213	0.208402	0.509308	0.424974	0.294663	-0.393526	0.198687	0.137669	0.205605	-0.00743072	0.119349	-0.59201	0.269534	0.309442	0.271009	-0.031681	-0.111626	0.0233961	-0.311998	0.333078	0.550341	-0.301389	0.042659	0.275867	0.323002	-0.288338	-0.0428623	0.17289	-0.0315097	-0.175713	0.156924
VIM	0.0675788	0.668427	0.398022	0.272165	0.29959	0.737	0.585372	0.58755	0.412545	0.498798	0.525018	0.676158	0.457622	0.264681	0.706567	0.556166	0.637319	0.735158	0.250944	0.188409	0.595802	0.426719	0.587624	0.716698	0.270036	-0.0622558	0.566666	0.602241	0.221549	0.0786012	0.410781	0.136088	0.133704	-0.410707
MYC	0.108095	0.333979	0.0433909	0.213135	0.499749	-0.313287	-0.13608	-0.0417719	0.136965	-0.212582	0.337315	0.463605	0.249197	-0.379594	0.00373307	0.205975	0.0962324	-0.226599	0.0637457	0.0771093	0.366678	0.598178	-0.041958	-0.185743	0.124423	-0.322814	-0.0698665	-0.11916	-0.0922449	0.406622	0.301708	-0.0612951	0.301834	-0.393026
YAP1	-0.0180623	0.0855716	0.0565127	-0.00231941	0	-0.225498	0.354943	-0.0945726	0.258679	-0.17283	0.0431111	-0.321988	-0.312191	0.07711	0.421164	-0.0565105	0.0103727	0.0573391	-0.400375	-0.252245	0.337249	0.502818	0.2674	0.0104791	-0.424343	-0.199675	-0.168744	-0.17347	-0.592591	-0.246601	-0.54733	-0.19277	-0.119028	0
VCL	0.175597	0.249661	0.052267	-0.21641	0.0603451	0.373041	-0.112006	0.11094	0.253059	-0.0253026	0.0887125	-0.249024	-0.213897	0.513911	0.516896	0.224885	0.235665	0.203798	-0.0298465	0.078698	0.316396	0.349162	0.285501	0.474333	-0.28534	-0.0812202	0.0304041	0.0383782	-0.490269	0.0292862	-0.510638	-0.104597	-0.00972166	-0.268421
GJA1	0.0679294	-0.051393	-0.0601027	-0.0583468	0.244875	0.511468	0.134313	-0.00389474	0.225433	-0.115223	0.616519	0.365299	0.0690034	-0.00220695	0.297865	0.241219	0.229556	-0.142714	-0.0274814	0.207321	0.401471	0.579374	0.407347	0.535226	0.142815	0.115258	0.0721965	-0.100535	-0.532753	-0.0641256	-0.34742	-0.0936179	-0.037975	0.401949
GLT8D2	0.378705	0.573132	0.213689	0.135929	0.442203	0.576663	-0.150365	0.340453	0.158952	0.193731	0.233746	0.0245851	0.209123	-0.13288	-0.196384	0.422688	0.332408	0.463434	-0.0378083	0.18876	0.466722	0.121429	0.535321	0.649791	-0.110546	0.284726	0.378699	0.402025	-0.347939	-0.0566444	-0.203154	0.0509767	-0.122947	0.28281
POU2F2	0.863331	0.615926	0.797761	0.589427	0.830867	0.788101	-0.231281	0.726441	0.643794	0.593946	0.814699	0.80073	0.707175	0.828691	0.635559	0.809074	0.526938	0.598814	0.533665	0.519647	0.798247	-0.169955	0.572138	0.776292	0.697561	0.789286	0.610346	0.659171	0.675669	0.878746	0.243263	0.59393	0.155734	0.720416
DISC1	0.537921	0.312913	0.429877	-0.0253873	0.66503	0.449399	0.72694	0.204181	-0.147779	0.16018	0.732116	0.661557	0.448904	0.103875	-0.00434747	0.334571	0.132258	0.131104	-0.0279622	0.0313616	0.557011	0.232027	0.0379211	0.296718	0.347303	-0.150107	0.313012	0.245833	0.0671487	0.203399	-0.115022	-0.166153	-0.0617548	0.164852
ENO2	-0.125234	-0.261724	-0.206133	-0.269519	0.163053	0.303902	-0.106783	-0.00836576	-0.246217	-0.123369	-0.133323	0.543992	0.128478	-0.0609541	-0.480704	0.441913	-0.0680207	-0.361519	-0.183525	-0.178511	-0.40161	-0.205894	0.327564	0.253851	-0.194837	-0.0148383	0.0126777	-0.0017706	-0.272042	-0.0917048	0.528417	-0.0661839	-0.409321	0.079334
SPINT2	0.436413	-0.203288	-0.104252	-0.02401	-0.196967	-0.0536951	0.100041	-0.145617	0.4388	-0.140928	-0.264468	-0.0925386	0.0521941	-0.0369048	0.0348586	0.300929	-0.268926	-0.291494	-0.049174	0.0512148	-0.498503	-0.017163	-0.242922	-0.275363	0.218928	0.607336	-0.0509062	-0.0669814	-0.296339	-0.305816	-0.546793	-0.0933227	0.201954	0.317121
IL5RA	0.323763	0.412436	0.324144	0.209598	0.501656	0.615999	0.0992391	0.493752	0.0975967	0.349963	-0.143836	-0.138686	0.0904425	-0.132688	0.118523	0.47153	0.447387	0.62868	0.251845	-0.290895	0.475986	-0.0412982	-0.00710125	0.688249	0.371066	0.33176	0.500354	0.526939	-0.0958519	0.494712	0.0795872	0.0203911	0.143409	0.117677
KIT	-0.0031711	-0.0453034	0.126702	-0.0798861	0.219408	0.474741	0.242842	0.271758	-0.203931	0.270426	-0.141764	-0.413329	0.0201497	-0.349716	-0.335955	0.231112	-0.0908457	0.359761	0.280288	-0.129059	0.454324	0.118273	0.37433	0.563039	0.140316	-0.175282	0.257638	0.285198	0.271256	-0.267434	-0.150219	-0.168318	-0.0278659	0.30058
STAT4	0.779877	0.79678	0.754532	0.763097	0.44825	0.835564	0.761448	0.786632	0.247292	0.688488	0.69973	0.808494	0.602059	0.0772439	-0.243278	0.537529	0.594862	0.776979	0.735685	0.69967	0.641871	0.0788099	0.808025	0.848356	0.814031	0.810822	0.771585	0.751076	0.833431	0.742069	0.243165	0.703345	0.680111	0.545444
RARA	0.486089	0.154204	-0.185266	-0.151839	-0.0162402	0.16601	0.431463	0.17041	-0.19446	0.0638013	0.421323	0.311314	-0.0660825	0.566324	-0.086263	-0.199872	0.129342	0.424199	-0.368683	0.128069	0.141934	0.0856945	0.477457	0.0307862	-0.102813	-0.10886	-0.0657852	0.0800002	-0.180876	0.186009	-0.39614	-0.0337433	-0.292659	-0.298904
TEC	-0.111245	0.110933	0.347661	-0.116975	0.196909	-0.132412	-0.0841218	0.180914	0.744324	0.0602693	0.132193	0.163668	0.20343	-0.47962	0.659874	-0.00511746	0.0864819	0.386726	0.104774	-0.205832	0.47382	0.295445	-0.00077339	-0.207363	0.537496	0.278766	0.00667818	0.10161	0.37007	0.306588	0.315079	-0.0906622	0.222918	0.00176553
RUNX1	0.459615	0.187487	-0.0453613	0.0193931	0.103331	0.0461785	0.268799	0.187275	0.531218	0.202698	0.448539	0.619896	0.431251	-0.384794	0.761947	0.406595	0.0950942	0.129032	0.127236	0.415034	0.471993	0.661907	0.537952	0.0187471	0.408633	0.377936	0.174628	0.147727	0.219549	0.520579	-0.188644	0.104881	0.0207091	0.627038
SHC1	0.268533	0.209721	0.0671638	0.157948	-0.344163	0.250805	0.0771298	-0.0210685	0.502483	-0.0966718	0.527403	0.541143	0.14746	0.276715	0.481473	-0.0444083	-0.289619	-0.129508	0.0253364	0.210172	0.238914	-0.117164	0.234961	0.185727	-0.189192	-0.0871622	0.0563412	-0.0604274	-0.368917	0.2469	-0.437158	0.157706	-0.0548036	0.442514
CSK	0.46859	0.243464	0.46158	0.242999	0.51472	0.336781	-0.105412	0.0713082	0.372945	0.241358	0.397918	0.728978	0.69332	0.649381	0.496266	0.449601	0.397552	-0.075162	0.591836	0.178839	0.522567	0.15415	-0.0347257	0.00583658	0.600857	0.33845	0.18273	0.152934	0.662111	0.801321	0.747122	0.149061	0.152699	-0.0406191
PRKCD	0.00273077	-0.168841	-0.0732776	0.0369886	0.298212	0.24721	0.218351	0.101036	0.595308	0.183057	-0.0715718	-0.144409	0.248727	0.577138	0.572372	0.252345	0.209781	0.540084	0.641712	0.0745769	-0.0835674	0.369628	-0.209594	-0.008262	0.417638	0.169409	0.0625479	0.128756	0.434608	0.0954081	-0.218698	-0.0504074	0.447302	-0.251225
PRRG4	0.198102	-0.0213519	-0.119446	0.184578	-0.295304	0.279341	0.413117	-0.175317	0.674258	-0.0874748	-0.117662	-0.134447	-0.126614	0.302796	0.520649	-0.0853815	0.166532	-0.188439	0.328888	0.262038	-0.233593	0.0220975	0.187631	0.108726	0.0551603	0.210449	-0.0316447	-0.181212	-0.270456	0.144836	-0.414181	0.0640195	0.45408	0.349529
NTN1	-0.117279	0.40105	-0.0167382	-0.0406725	0.0558339	0.481095	0.146527	0.102334	0.114703	0.164986	0.128221	-0.453699	-0.129676	-0.33175	0.356354	-0.106707	0.0774109	-0.138803	-0.126254	0.182665	0.018762	0.100281	0.339458	0.507893	-0.338549	-0.00758561	0.133461	0.080585	-0.590454	0.107991	-0.390462	-0.0779599	0.0916999	0.308596
TEK	0.564519	0.397777	0.234438	0.202911	0.469044	0.688131	0.12661	0.431293	0.0293769	0.278815	0.0935791	-0.247017	0.0150605	-0.0632005	-0.10882	0.304138	0.490696	0.679766	0.175908	0.0392206	0.622404	0.458766	0.418456	0.647635	0.260544	0.354596	0.424677	0.471304	0.0122255	0.00249714	-0.219571	0.113569	0.364548	0.427984
AURKB	-0.0723235	0.0389577	0.121492	0.00816973	-0.0515517	-0.254853	-0.278304	-0.0444727	-0.0415607	0.0483151	0.200353	0.656591	0.274972	-0.0738366	0.127067	-0.0123825	-0.284154	-0.500125	0.0792596	-0.106301	0.135068	0.104604	0.107424	-0.330452	0.0490326	0.0106004	-0.00782454	-0.0438886	-0.313854	0.692952	0.586486	-0.0343196	0.0582347	-0.0606231
CLIC1	0.187136	0.337688	0.233216	0.0895958	0.133404	-0.362648	0.0776691	0.0210288	0.610804	0.019569	0.360858	0.550948	0.406227	0.259875	0.788272	0.219965	0.00370202	0.113209	0.424755	0.345964	-0.0451972	0.514353	-0.0758457	-0.342532	0.526066	0.199977	0.008489	0.138715	-0.066416	0.413032	0.457193	0.30929	0.32043	0.118619
ADARB1	0.0542163	0.330611	0.258697	0.0940182	0.52166	0.47439	0.0519304	0.285796	-0.13405	0.226908	0.307906	0.237646	-0.033286	-0.218691	-0.431192	0.313696	0.400414	0.507056	0.202493	0.0373339	0.584184	0.0244743	-0.00576199	0.550713	0.0762258	0.0629821	0.19449	0.227244	-0.337176	0.273387	-0.242584	-0.00876609	-0.166063	0.0270554
PPARG	0.342547	-0.36134	0.226069	-0.0402334	0.185818	-0.16189	0.300621	0.0201988	0.724179	0.0487399	-0.14396	-0.139749	0.102051	0.187816	0.493839	0.0562059	0.47004	0.243157	0.331808	0.456771	0.00529987	0.446013	0.28438	-0.199222	0.328404	0.349209	-0.0245997	0.141518	0.377714	0.00908296	0.124075	-0.131216	0.17942	-0.37549
UHRF1	-0.161	-0.0232287	0.00835326	-0.0204409	-0.113656	-0.213331	-0.287948	-0.0298036	-0.231792	0.0929845	0.163686	0.680249	0.250119	-0.244201	-0.080239	-0.0322427	-0.291141	-0.460949	0.0399597	-0.10235	0.164149	-0.0399289	0.145886	-0.292017	-0.035357	-0.0668572	0.00976404	-0.0543519	-0.487001	0.512085	0.52021	-0.0899178	-0.217889	0.154696
GCNT2	0.680204	0.326108	0.127852	-0.132083	-0.0826675	0.54108	-0.280951	-0.111228	-0.0556392	-0.0537246	-0.313494	-0.332421	0.0556374	0.463721	-0.236656	0.0402286	-0.159956	0.0415419	-0.00771451	-0.016748	0.24629	0.297893	0.0461442	0.472708	0.190142	-0.0828618	0.0868919	-0.0121686	-0.233212	0.00759129	-0.333167	-0.0803511	0.229746	-0.0854942
PTPRCAP	0.745856	0.827804	0.794537	0.859323	0.836058	0.845624	-0.217312	0.786291	0.602403	0.841432	0.686657	0.847608	0.730334	-0.157605	0.382241	0.841317	0.714508	0.794725	0.801292	0.789052	0.710408	0.619186	0.637046	0.802893	0.822503	0.89992	0.844364	0.851174	0.913814	0.832523	0.783188	0.836164	0.633352	0.911773
RCC2	0.271522	-0.308531	0.0980352	0.012078	-0.0254221	-0.270589	-0.222878	-0.152195	-0.0855436	0.0370081	0.31676	0.513261	0.207297	-0.318957	0.413849	0.183167	-0.331737	-0.424752	0.0644404	-0.256167	0.21312	0.328836	-0.0766663	-0.403291	0.117343	-0.162917	-0.156764	-0.222641	0.234222	0.39398	0.181644	-0.165261	-0.0157122	0.0502929
TKT	0.324179	0.0773175	0.0925743	-0.0599332	0.178642	-0.484458	-0.150896	-0.166264	0.228443	-0.183631	0.0215687	0.112349	0.288408	0.42829	0.0611576	0.052726	-0.288735	-0.177251	0.208093	-0.0543639	-0.0365325	0.300077	-0.170237	-0.457249	0.258635	0.00538933	-0.170948	-0.169184	-0.111723	-0.146867	0.574911	0.0331635	0.253496	-0.504548
MCC	-0.172988	0.045167	-0.00290194	0.218848	0.177672	0.610924	0.276622	0.0577681	0.0867018	-0.0226146	-0.0440695	-0.278819	-0.0452993	0.178253	0.130975	0.185207	0.397749	-0.127584	-0.174135	0.0191827	0.341589	-0.19352	0.327926	0.63455	-0.289824	-0.156243	0.225001	0.00166052	-0.316344	0.0595432	-0.388632	-0.210648	-0.0886692	-0.281311
CYFIP1	0.39054	0.0874458	0.0763856	0.0174686	-0.279594	0.401934	0.599261	-0.169141	0.581901	-0.0399613	0.281219	0.226238	0.191362	0.0623483	0.68985	0.214628	0.253215	0.046118	0.0524998	0.258291	0.255135	0.466845	-0.0984564	0.231472	0.108059	-0.0153334	0.0346398	-0.121673	-0.0651699	0.0996183	-0.530321	0.0686079	0.228116	-0.105726
KAT2B	0.163594	-0.0585404	0.287778	0.256235	0.250868	0.578273	0.292949	0.222048	-0.125327	0.272468	-0.268622	-0.208286	0.000983676	0.423557	-0.0658109	-0.0607666	0.604187	0.690243	0.163332	0.392121	0.405279	-0.0713583	0.0837745	0.575756	0.122449	0.00216165	0.339871	0.306136	0.400148	-0.0821419	0.0103999	0.0554659	0.355488	-0.199834
VDR	-0.253521	0.331923	0.139642	0.325057	0.308366	0.138972	0.305471	0.114918	0.720371	0.207598	-0.077904	-0.241844	-0.00276598	0.717958	0.494219	0.242193	0.294292	0.4583	0.130908	0.480971	0.355924	0.275435	0.447536	0.0559003	0.429925	0.427681	0.164236	0.143509	0.589984	0.489808	-0.316226	0.246018	0.477822	0.447915
AP1S2	0.406685	0.621361	0.516678	0.15148	0.656295	0.556327	0.486591	0.393137	0.31338	0.297951	0.469483	0.569366	0.714493	0.659186	0.396279	0.677319	0.759976	0.609984	0.591384	0.331478	0.625009	-0.0928134	0.557985	0.561963	0.29263	-0.0697014	0.312067	0.362783	0.21886	0.691787	0.726292	-0.131055	0.0721817	-0.0116841
ITPRIPL1	0.692831	0.427649	0.428643	0.147456	0.359965	0.514046	0.129953	0.203689	0.141059	0.175952	0.60455	0.734059	0.32801	-0.163738	0.437786	0.527087	0.490215	0.174813	0.289903	0.0357587	0.754394	0.436543	0.481027	0.409476	0.0196871	0.219312	0.249074	0.21805	-0.0492641	0.697519	0.428859	0.195742	-0.284913	0.100598
FN1	0.282741	0.497426	0.180471	0.101254	-0.171755	0.392773	-0.277075	0.244339	0.497032	0.210348	0.399259	0.50858	0.378615	0.327831	0.443113	0.0490245	0.329591	0.519612	0.0554695	0.498433	0.352456	0.484027	0.317442	0.335095	-0.00428236	0.133016	0.102587	0.121557	-0.407853	0.418929	-0.360593	0.179656	0.12504	0.471915
NCAPG	-0.184694	0.028875	0.0636179	-0.0512002	-0.106599	-0.280368	-0.388836	-0.07171	0.00327683	0.134752	0.108183	0.6516	0.188206	-0.18323	0.101859	-0.0934951	-0.263872	-0.450536	0.0487092	-0.118811	0.118909	-0.199526	0.0697949	-0.417256	-0.0835024	-0.047625	-0.0488079	-0.104906	0.0929187	0.616533	0.536653	-0.0973704	-0.0875117	0.100472
RORC	0.373124	0.0302031	-0.147811	0.0576625	-0.156866	0.0233113	0.331281	0.126404	0.255349	0.172831	-0.362564	-0.218514	-0.132227	0.313953	0.12602	-0.269297	-0.0853095	0.512698	-0.16581	0.000412739	-0.305656	-0.12982	-0.177359	-0.000369868	0.121921	0.28028	-0.0148705	0.126547	0.432312	-0.353622	0.54314	-0.0609016	0.229917	-0.324503
COL14A1	0.447463	0.388069	0.18045	0.124694	0.449014	0.600191	0.214571	0.428781	0.344493	0.263578	0.187788	-0.0343826	0.110729	-0.244184	0.504572	0.40683	0.333473	0.483523	-0.160815	-0.135124	0.629665	0.464763	0.479595	0.665877	-0.0224542	0.252955	0.356644	0.424592	-0.180469	-0.00633915	-0.0767095	0.018071	0.0732343	0.22939
KCNMA1	-0.270779	0.496044	0.0219839	0.264719	0.0574311	0.547058	0.469745	0.323586	-0.00548169	0.307045	0.218797	0.456746	0.381047	0.168936	-0.225821	0.334249	0.574468	0.4858	0.226862	0.153651	0.0984671	-0.319893	0.337458	0.551416	-0.109825	0.549839	0.354773	0.372511	0.417631	0.558166	-0.00981019	0.169231	0.153454	0.515272
GATA2	0.449616	-0.259777	0.0050219	0.0474067	0.212234	0.358378	0.206737	0.227919	-0.0564262	0.0438955	-0.200676	-0.425434	-0.0618503	-0.338569	0.0455662	0.186984	0.20862	0.321567	0.261372	-0.0169582	0.367129	-0.304514	-0.231947	0.411527	-0.090047	0.0734308	0.206293	0.252768	-0.380902	-0.111448	-0.231281	-0.176509	0.0370388	0.420864
PAK1	0.327621	0.00454191	-0.0122112	-0.20995	-0.103852	-0.0806299	0.528	-0.151018	-0.016343	-0.215026	0.354679	0.248584	0.294884	0.692447	-0.207964	0.122293	-0.155335	-0.45003	-0.171768	-0.000255756	-0.127005	-0.03095	0.274857	-0.0480862	0.130187	0.196106	-0.0116476	-0.0409986	-0.238701	-0.122331	-0.433296	-0.165905	0.152533	0.144647
RUNX3	0.771261	0.790926	0.679581	0.383596	0.801203	0.636793	0.396393	0.301068	0.634477	0.516915	0.918831	0.863338	0.798656	0.128164	0.70848	0.888188	0.731343	0.299996	0.692979	0.348016	0.777929	0.768347	0.849912	0.344817	0.193932	0.216147	0.59005	0.439982	0.928633	0.900164	0.708034	0.281708	0.152547	0.440818
GABARAPL1	-0.0352629	0.341845	0.181475	0.278892	-0.115034	0.584882	0.469768	0.118756	-0.160296	-0.0780582	-0.241313	-0.651421	-0.0983765	0.302789	-0.337209	0.0142054	0.115268	0.0840336	0.100761	0.0642059	0.103189	0.021478	0.0811834	0.384713	0.268003	0.0920926	0.204061	0.111121	0.00340774	-0.196518	-0.369525	0.185802	-0.0796694	-0.183859
CENPA	-0.227357	0.0712901	0.118216	-0.0855924	-0.0983773	-0.378342	-0.268487	-0.138768	-0.0126068	-0.0484237	0.10484	0.595351	0.277002	-0.0713316	0.183421	-0.0716256	-0.271358	-0.520331	0.0338686	-0.10296	0.0245944	-0.0548197	0.0351018	-0.397548	0.000623156	-0.0732182	-0.100092	-0.14507	0.149185	0.577888	0.544763	-0.102719	-0.201889	0.0149744
NAP1L1	-0.210487	0.218485	0.0265936	0.0127428	0.329655	-0.304808	-0.524619	0.0811514	0.0717504	0.0255955	0.103281	0.435284	0.262378	-0.312879	-0.103802	0.197628	0.0806776	0.0876955	-0.150734	-0.3217	0.421546	0.00541398	0.0356233	-0.202064	-0.113863	-0.0906882	0.121711	0.11921	-0.24804	0.260027	0.51256	-0.0157957	-0.0301551	-0.504859
PDIA3	0.318649	0.117923	0.0536474	0.0387362	-0.509255	-0.0677633	0.108112	-0.0012657	0.3787	-0.0063506	0.123362	0.399086	0.128819	-0.0847921	0.53428	0.139732	-0.387479	-0.233648	0.0960753	0.0583132	-0.367617	0.214911	-0.301273	-0.130152	0.203376	0.128639	-0.0909345	-0.0192354	0.105169	-0.251973	-0.371877	-0.0475106	0.257422	0.412118
RDX	-0.152009	0.153357	0.151627	-0.143256	0.0154107	0.448968	0.535315	0.0858833	0.124013	-0.119848	0.0258137	-0.175199	-0.30877	-0.0608834	0.427522	-0.0990578	0.136093	0.26053	-0.194483	-0.191547	0.328197	0.140419	0.0387168	0.479945	-0.330417	-0.00394629	0.0789841	-0.0174055	-0.00877886	-0.309479	-0.524355	-0.168115	-0.102729	0.264653
TLR9	0.232812	0.372362	0.618561	0.395347	0.592486	0.582718	-0.202702	0.562587	-0.0533989	0.594577	0.391554	0.50016	0.302398	0.0260058	0.301088	0.329137	0.270892	0.503806	0.150441	-0.082745	0.643628	0.240698	0.612824	0.56246	0.307847	0.732166	0.586415	0.607272	0.777063	0.693043	0.546389	0.11934	0.163991	0.546071
CTSC	0.496616	0.472254	0.696924	0.361763	0.0394017	0.540177	0.721267	0.173087	0.815515	0.228064	0.395126	0.284145	-0.00220919	-0.135798	0.913311	0.493206	0.513471	0.242716	0.414662	0.438177	0.624568	0.797321	0.813052	0.428315	0.800593	0.578282	0.522817	0.348988	0.787888	0.544398	0.306283	0.31898	0.498494	0.605438
PXN	0.331794	0.0861494	0.116771	0.0167917	0.0707751	0.14022	0.693536	0.134266	0.425344	-0.0325569	0.0589085	0.0437389	0.132069	0.517998	0.571001	0.100508	0.11777	0.146482	0.0294215	-0.0739923	-0.276364	0.40449	-0.203983	-0.0739333	0.476984	-0.0194141	-0.00775739	0.00171389	-0.114263	-0.0554795	-0.504195	0.246827	-0.0885314	-0.0488972
LMNB1	-0.139942	-0.0454049	0.0893894	-0.0955659	-0.0310413	-0.206177	-0.238626	-0.0197259	-0.158752	0.220068	0.25904	0.672349	0.196978	-0.000810497	0.080138	0.0147923	-0.224306	-0.408497	0.189315	-0.108202	0.18062	0.184172	0.0979974	-0.303313	-0.0964303	0.166276	0.120247	0.100557	-0.378081	0.620063	0.42698	-0.224582	-0.107694	0.103358
FHL1	0.274089	0.369673	0.190242	0.0636977	0.553065	0.524997	0.212878	0.304264	-0.0449612	0.0253011	0.155096	0.422908	0.106556	0.118558	0.110158	0.252879	0.510313	0.543082	0.000656107	-0.0324005	0.35633	-0.0618759	0.284601	0.530544	-0.292845	0.0383085	0.240056	0.306661	-0.278603	-0.337583	-0.293157	0.109266	-0.010137	0.0751211
SPP1	0.0956748	0.348471	0.143083	0.20203	-0.242412	0.265548	-0.0322014	0.143326	0.693363	0.130754	0.123222	-0.0387422	0.0876522	0.0788343	0.685015	0.190131	-0.0195259	-0.128356	0.215327	0.68701	0.287947	0.405014	0.242978	0.334519	0.260707	0.105738	0.159104	0.140244	-0.0883241	0.590312	-0.236312	0.242459	0.275732	-0.301777
CD59	0.322589	0.426831	0.0959597	0.189646	0.0212766	0.47611	0.473753	0.220633	0.620669	0.0681932	-0.0255306	-0.307107	0.0766714	-0.291498	0.352805	0.297501	0.411822	0.472502	0.219544	0.359146	-0.0851964	0.39806	0.451834	0.392549	0.412838	-0.0114412	0.264564	0.193068	0.2414	0.179175	-0.345431	0.246123	0.551167	-0.079239
KCNA3	0.58259	0.756742	0.704976	0.667329	0.745669	0.826932	0.543607	0.714282	-0.0832465	0.702382	0.494252	0.690634	0.413782	0.417061	-0.224041	0.717337	0.557548	0.793668	0.759672	0.665419	0.711048	0.112384	0.678121	0.813499	0.604027	0.784487	0.803629	0.802695	0.748472	0.651326	0.667959	0.547451	0.308104	0.73108
NOTCH1	0.609354	0.0640708	0.284118	0.122415	0.0180305	-0.109399	0.370513	0.0402186	-0.413078	0.246955	0.266608	0.304605	0.0391774	0.0778492	-0.214054	0.123882	0.254549	-0.0306548	0.291137	-0.00230526	0.463956	0.498686	0.354832	-0.159036	-0.150752	0.0505823	-0.0647551	-0.0975825	-0.33529	0.0992042	-0.357216	-0.0728188	-0.0836258	-0.118917
CAV1	0.636463	0.481997	0.192687	0.220311	0.293204	0.596448	0.285224	0.179091	0.364743	-0.035313	0.184088	0.569957	0.217153	-0.161028	0.491396	0.219317	0.459948	0.469173	0.228883	0.252802	0.340924	0.434373	0.312822	0.610478	0.193705	-0.000759773	0.188256	0.11905	-0.323527	0.0506144	-0.0366205	0.221441	0.4156	-0.380353
SYNJ1	-0.103317	-0.0435073	0.0287269	0.109287	0.0833382	0.524906	0.554001	0.22645	-0.310232	0.238068	-0.0364201	-0.0881168	-0.18427	0.33313	-0.429858	0.0413977	0.287803	0.42649	0.17731	0.14447	0.22975	-0.344207	0.21821	0.556175	-0.0629398	0.0482768	0.196791	0.164446	0.057764	-0.196401	-0.275245	0.0772206	-0.0169766	0.132496
SHFM1	0.132982	-0.195908	0.104481	0.0457318	-0.0322079	-0.522983	-0.40298	-0.0640318	0.348531	-0.217273	0.0136822	0.238727	0.242679	0.011454	0.255863	-0.072267	-0.299729	-0.544298	-0.0370884	-0.00711184	-0.348059	0.194046	-0.0312029	-0.53536	0.171676	-0.0878508	-0.214426	-0.215246	0.168163	0.097883	0.281737	0.055247	0.137605	0.239325
PLS3	0.37063	0.289858	0.216322	-0.0606752	-0.0824182	-0.034716	0.175115	-0.00424161	0.297058	-0.277884	-0.118843	-0.386353	-0.0717292	-0.0786553	0.392535	0.0885293	0.213608	0.00046995	-0.146515	0.22119	0.338002	0.47196	0.470872	0.0361917	-0.191114	-0.127973	-0.0115605	-0.172222	-0.435413	0.0814649	-0.468771	0.0471405	0.119047	-0.133059
IL1R1	-0.0773121	0.300597	0.311347	0.0523967	0.282894	0.737395	0.433084	0.382407	0.626204	0.198289	0.281424	0.0540508	0.0723143	-0.0111551	0.4838	0.104456	0.452689	0.573199	0.0488579	0.128665	0.650892	0.573883	-0.0678815	0.715435	0.371597	0.479099	0.38625	0.373471	0.311956	0.313496	-0.233148	-0.0081305	0.479809	0.380787
NCAM1	-0.376954	0.351447	0.114606	0.0123496	0.168885	0.450017	0.0933403	0.218441	-0.584522	0.153162	0.0842255	-0.0328625	0.00907909	0.1984	-0.232804	0.344346	0.103468	0.0976207	-0.076762	-0.207183	0.0103118	-0.23627	0.311775	0.4652	-0.440767	0.0616232	0.217185	0.277746	-0.191433	-0.0685783	0.00985569	-0.100573	-0.198636	0.130758
P4HB	-0.0336857	0.00673427	0.0546533	-0.0145347	-0.250868	0.00132646	0.289323	-0.0869827	0.434954	-0.144161	0.360757	0.525924	0.406419	-0.0604743	0.407889	-0.0980341	-0.308979	-0.281681	-0.00548434	0.181591	-0.262949	0.39786	-0.310046	-0.124009	0.269425	0.0483225	-0.0238262	0.0147867	-0.19601	-0.171101	-0.369994	0.0332911	0.111891	0.218826
PTGER3	0.0582329	0.37668	-0.034777	0.0602046	0.356063	0.485815	0.148268	0.197043	-0.239561	0.064762	-0.100807	-0.447641	-0.176552	-0.147583	-0.204996	0.180547	0.151812	0.346556	-0.128978	0.440851	0.532153	-0.0901066	0.200013	0.486285	-0.0538929	0.281123	0.300301	0.301599	-0.271447	0.170751	-0.105563	0.0290861	0.130635	0.212376
FLNC	0.0944273	0.392016	0.183603	-0.0492526	0.0357948	0.405198	-0.310891	0.204304	0.190291	-0.0243189	0.348756	0.0770956	0.0720314	-0.247329	0.448776	0.129812	0.160039	0.281637	-0.101866	-0.238235	0.340028	0.416818	0.241376	0.419121	-0.215279	0.0145143	0.0973408	0.171555	-0.537978	0.165682	-0.327615	0.116523	-0.177132	0.149294
HLA-DMB	0.604349	0.856042	0.901824	0.560978	0.747325	0.887704	0.0359316	0.809762	0.888961	0.869234	0.519503	0.775796	0.717129	0.676757	0.9401	0.857911	0.824382	0.913686	0.880339	0.653721	0.896022	0.831423	0.158265	0.8734	0.939252	0.912938	0.847075	0.856349	0.908821	0.55087	0.129941	0.414916	0.400406	0.87715
SPN	0.776541	0.896558	0.878907	0.861588	0.914804	0.847574	0.597781	0.858288	0.649613	0.869659	0.833215	0.886677	0.893626	-0.512101	0.850813	0.86065	0.833808	0.884884	0.824662	0.802054	0.884488	0.71581	0.856884	0.727506	0.819161	0.907946	0.835618	0.858058	0.925528	0.906141	0.756509	0.825179	0.675894	0.946366
RRM2	-0.157752	0.0778836	0.110194	0.00469275	-0.0734521	-0.229912	0.0372944	-0.0995383	0.132763	0.130884	0.258463	0.649236	0.232725	-0.0841615	0.115751	-0.0466347	-0.244443	-0.428197	0.107675	0.0230624	0.134988	0.0476685	0.0981092	-0.265892	-0.0244834	0.0646765	0.0408623	-0.0195375	-0.388609	0.649944	0.550184	-0.0501332	-0.0970239	0.261103
CBR1	-0.164814	0.163524	0.222456	0.0995524	-0.147136	0.0425126	0.613195	-0.174297	0.174443	-0.187695	-0.317596	-0.412175	-0.0363813	0.443029	0.173715	-0.0924927	-0.288346	-0.227948	0.0498236	0.276442	-0.184253	0.0474436	0.0791642	0.136695	0.386136	0.00225397	0.0812206	-0.0465911	0.135618	-0.0526213	-0.104689	0.233806	0.417133	0.504212
ADRB2	0.681857	0.292826	0.34697	0.297176	0.447216	0.629173	0.344668	0.173178	0.574846	0.101431	-0.1793	0.116839	0.258729	0.0656001	0.520904	0.0119787	0.551458	0.546723	0.578018	0.603005	0.576167	0.214339	-0.102332	0.572859	0.0281316	0.326399	0.404384	0.209769	0.626463	0.5951	0.220699	0.281588	0.151352	-0.121291
JUP	0.583242	-0.272576	-0.272338	0.128093	-0.367342	-0.236703	-0.213453	-0.225324	-0.00933815	-0.140813	-0.230507	-0.522445	-0.313494	-0.213567	0.280012	-0.181575	-0.426781	-0.537766	-0.318511	0.0264291	-0.240912	0.230495	-0.224207	-0.212706	-0.0889173	-0.032077	-0.311868	-0.37426	0.183133	-0.0371064	-0.513866	-0.0562173	-0.0282396	-0.358161
DYNC2H1	-0.206922	-0.0432032	-0.149989	-0.171006	0.0901967	0.368418	0.269664	0.0485903	-0.225412	-0.174253	-0.0948912	-0.237308	-0.400332	-0.315939	0.0213188	0.220223	0.166639	0.091877	-0.462996	-0.397645	0.105213	-0.260634	-0.0561177	0.441943	-0.329969	-0.300281	0.0186843	-0.0785054	-0.316688	-0.345811	-0.564146	-0.168204	0.0199867	-0.3916
PLK1	-0.195193	0.0454413	0.0884226	-0.0512896	-0.0429464	-0.27038	-0.268229	-0.0928982	-0.143092	0.0218057	0.0419759	0.602152	0.185356	0.060914	0.0717343	-0.0478603	-0.276886	-0.496753	0.0341035	-0.0483292	-0.0434013	0.00181978	0.0787877	-0.324851	-0.0120702	-0.0533553	-0.0620162	-0.0855323	-0.402101	0.616791	0.533957	-0.0997832	-0.20963	-0.0273464
ANK1	0.114529	0.27149	0.162204	0.112841	0.295949	0.462343	0.177877	0.235917	-0.0189839	0.134483	0.231831	0.361214	0.009374	0.0892979	-0.469823	0.424885	0.141301	0.231598	0.147339	-0.170471	-0.126591	-0.0627774	0.260672	0.584006	0.188452	0.511784	0.294889	0.282348	0.0249054	0.697421	-0.256717	0.0783641	-0.179631	0.377917
EPS8	0.603938	-0.210266	-0.00988621	-0.363875	-0.34423	0.281769	-0.013776	-0.0137991	0.397696	0.0071318	-0.0755529	0.00591612	-0.117291	0.547512	0.251743	0.0241111	-0.00626095	-0.00371734	-0.226022	0.170479	0.164075	0.329711	0.351829	0.163181	0.137179	-0.175773	0.0388614	0.1212	-0.446982	0.0526774	-0.289051	-0.0158116	0.109966	0.0394054
CLIC4	0.535203	0.43067	0.169707	0.0200296	0.436117	0.48716	-0.131058	0.21555	0.472151	0.0586598	0.167214	0.128987	-0.133599	-0.153044	0.628708	0.19255	0.406396	0.423116	0.0603934	0.227509	0.513468	0.383494	0.352104	0.523207	-0.113606	-0.0501031	0.237544	0.180286	-0.380887	0.222295	-0.0252339	-0.0144669	0.223434	0.274858
IL9R	0.286646	-0.0716683	0.561027	0.717048	0.524621	0.69674	-0.0774127	0.641266	0.251755	0.695024	0.439262	0.654063	0.3917	-0.131174	0.351955	0.32204	0.601056	0.67296	0.572126	0.635188	0.699979	0.285799	0.519686	0.648313	0.505355	0.598465	0.66087	0.665351	-0.0550653	0.513494	0.639439	0.454972	0.528224	0.400253
LPAR1	0.147443	0.324844	0.188114	-0.0483478	0.502431	0.572128	0.570705	0.075119	0.199484	0.112628	0.169136	-0.0455981	0.107225	0.333823	0.31236	0.483247	-0.0105771	0.0766072	-0.244917	0.180757	0.668442	0.136451	0.413445	0.595298	0.159479	0.326636	0.313055	0.219836	-0.0832281	0.241777	-0.358202	-0.0997948	-0.0895834	0.207638
HTR6	-0.293672	0.0092172	0.11324	0.1176	0.613819	0.267573	0.308091	0.031277	-0.291237	0.284574	0.108846	0.28425	-0.0605634	0.102207	-0.56245	0.0526927	0.242014	0.00408451	-0.168675	-0.0368392	0.169358	-0.177498	0.0920877	0.381546	-0.369548	-0.000610277	0.176775	0.132052	0.127192	0.334637	-0.016947	-0.251167	-0.240847	-0.0419437
NR2F2	0.220806	-0.168406	0.0616667	-0.185799	-0.189767	0.327316	0.498125	0.166606	0.0587592	0.213877	-0.183639	-0.259711	-0.403799	-0.0140927	0.214359	0.0700567	0.206116	0.298759	-0.200657	-0.0709024	0.415351	0.444445	0.127621	0.403791	-0.351999	0.0762706	0.155386	0.265198	-0.150258	0.0987456	-0.310747	0.166288	-0.0294936	0.245212
KIF14	-0.231402	-0.0597122	0.0555978	-0.163963	-0.199688	-0.297052	0.0161694	-0.112985	-0.131023	-0.0510723	0.112335	0.620476	0.105747	-0.171942	0.106116	-0.149042	-0.328375	-0.50678	-0.0680214	-0.26763	0.0554414	-0.130361	0.097958	-0.288772	-0.294894	-0.153403	-0.164373	-0.22734	0.0124896	0.575912	0.329362	-0.194625	-0.387128	0.0603113
PYGL	0.437988	0.149278	0.0348271	0.0745248	0.0729115	0.322064	0.547647	0.00096227	0.563987	-0.186551	0.453844	0.529474	0.324614	0.197196	0.740761	-0.0171674	-0.0107019	-0.14807	0.321866	0.0284894	0.213125	0.571907	0.27816	0.223897	0.336536	-0.0524323	0.0887118	-0.0805985	0.0863633	0.39907	-0.200064	-0.0721648	0.210558	0.234808
TNFRSF1A	0.455379	0.301684	0.292687	0.3561	0.0486809	0.533538	0.743698	0.0866258	0.633099	0.0474826	0.451229	0.568294	0.45197	0.130324	0.732475	0.236393	0.0289058	0.14553	0.0215854	0.378591	0.0561719	0.606157	0.359992	0.5159	0.526777	0.235946	0.260995	0.174968	-0.316122	0.377357	-0.0671473	0.375827	0.282662	0.482854
SCARB1	-0.571689	0.15522	0.0446911	0.0841375	-0.0661521	-0.35115	-0.0596247	-0.0372987	0.010936	-0.0237004	0.463033	0.544954	0.494048	-0.319669	-0.228239	-0.0983444	0.00118819	0.0155122	-0.122884	-0.0182349	-0.0897989	0.34169	-0.14308	-0.353457	0.223118	-0.093303	-0.185936	-0.0889008	0.0236799	-0.250898	-0.00997521	0.116508	0.104703	0.164087
NME2	0.323773	-0.0236523	0.0251803	0.0741541	-0.0261414	-0.482466	-0.391254	-0.124197	0.324492	-0.170471	0.124878	0.186587	0.270891	-0.289779	0.346789	-0.00817557	-0.241254	-0.341938	-0.186267	0.0508956	-0.168042	0.333538	-0.148699	-0.4316	0.10517	-0.244048	-0.101085	-0.0926882	0.0292198	0.203843	0.239669	0.171325	0.201114	-0.368388
TRERF1	-0.0251057	-0.330946	0.0229382	0.130408	0.382362	0.422058	0.490373	0.0381859	-0.229771	0.0812615	0.255026	0.271345	0.205382	0.0961869	-0.323033	0.566	0.12283	-0.034278	-0.135037	-0.251112	0.196578	-0.392028	0.303568	0.343025	0.0501049	0.415367	0.0816021	-0.011322	0.152076	0.182021	0.200083	0.043657	-0.15279	0.306821
NUF2	-0.189394	-0.0654914	0.036375	-0.0672261	-0.0955386	-0.382141	-0.316887	-0.113019	-0.0890735	-0.0598962	0.0894695	0.594832	0.112256	-0.143958	0.0802519	-0.138197	-0.312107	-0.496017	-0.0601625	-0.180976	-0.0504997	-0.211288	0.0610828	-0.375755	-0.132118	-0.120804	-0.177427	-0.191148	-0.309175	0.566997	0.432729	-0.190913	-0.275935	-0.0205174
F5	0.1997	0.075084	0.547065	0.31772	-0.196974	0.283233	0.493219	0.185932	0.282598	0.574622	0.0390495	-0.00643546	0.169349	0.703138	-0.131274	-0.256401	0.121087	0.579062	-0.0117805	0.541321	-0.104411	0.15724	0.00598775	0.123901	0.460685	0.224502	-0.0155705	0.134048	0.0410277	0.41518	0.0731864	0.282085	0.0539786	0.380966
CENPE	-0.241872	-0.12167	0.0324034	-0.0918917	-0.13514	-0.31619	-0.0141873	-0.0582558	-0.202047	-0.0326978	0.104538	0.609724	0.0718415	-0.0743267	0.127099	-0.0576422	-0.23872	-0.533301	-0.0550735	-0.0461948	0.0713784	-0.249747	0.0602488	-0.379573	-0.217012	-0.030669	-0.205474	-0.225608	-0.135671	0.569964	0.416791	-0.162073	-0.315797	0.111142
TTC28	0.0743047	-0.0735806	-0.0270521	-0.219786	0.110853	0.45336	-0.181029	0.170988	-0.230591	0.00689079	0.0840507	0.213652	0.0265402	-0.314153	0.0252209	-0.0285963	0.134966	0.167514	-0.205112	-0.269158	0.551446	-0.00757059	0.319003	0.490526	-0.45057	-0.173044	0.206627	0.204662	0.0984813	-0.269065	-0.363525	-0.138146	0.0114127	-0.0273793
VIPR1	0.5071	-0.370021	-0.209906	-0.165164	0.161321	-0.049856	0.266311	-0.129496	-0.254203	-0.182919	-0.115119	-0.192674	-0.0367349	0.615941	-0.366651	0.129257	0.234201	0.215948	0.149444	-0.0132773	-0.276442	-0.0839205	-0.360632	-0.00635616	0.114945	0.295484	-0.141442	-0.125945	-0.285314	-0.185121	-0.230939	-0.205233	0.0281537	-0.0487499
CALD1	0.491413	0.484379	0.227538	0.0931484	0.0714239	0.504217	0.157318	0.322769	0.406921	0.167608	0.317042	0.394099	0.00524101	0.104482	0.372855	0.0486874	0.348657	0.454597	-0.119625	0.226015	0.545196	0.565067	0.286027	0.577842	-0.279136	-0.0219957	0.133615	0.214098	-0.322448	0.214325	-0.285019	0.131313	0.30924	0.141642
PDIA4	0.277099	0.075184	0.107555	-0.168227	-0.246695	-0.155791	0.191756	-0.0256901	0.332002	-0.0610882	0.257704	0.380154	0.162378	-0.0987611	0.43073	-0.00286923	-0.402549	-0.377753	-0.145306	-0.0588204	-0.174202	0.163257	-0.236288	-0.25344	0.119348	0.0903249	0.00449047	0.0635275	-0.358287	-0.244668	-0.507106	-0.101828	-0.0689063	0.351058
VAV3	0.541014	-0.192591	-0.177183	0.211334	0.0153105	-0.136722	-0.0435509	0.0435352	3.55195e-05	0.134383	-0.315148	-0.463208	-0.301856	-0.133291	0.211766	0.308569	0.239112	0.0663179	0.228962	0.3629	0.437357	0.333483	0.454915	-0.119571	0.185954	0.296616	0.0234712	-0.0408169	0.109479	-0.18512	0.296731	-0.0874849	0.186063	0.06
IL2RG	0.887139	0.865647	0.907346	0.836345	0.654482	0.17956	0.383924	0.561628	0.804784	0.855186	0.635841	0.876616	0.871668	0.0295694	0.814505	0.786918	0.81196	0.892655	0.921178	0.913483	0.495593	0.830046	0.838955	0.189273	0.921448	0.945492	0.601169	0.64196	0.949691	0.94407	0.841038	0.902309	0.860506	0.955526
YES1	0.252343	-0.108019	0.0161306	-0.151389	0	0.141792	0.49141	-0.246475	-0.00924587	-0.207989	0.21717	-0.202593	-0.300328	-0.339504	0.242302	0.0352274	-0.203296	-0.243337	-0.239321	-0.156129	-0.0680386	0.286487	-0.0764953	0.121703	-0.165975	-0.23239	-0.345286	-0.401816	-0.596459	-0.248514	-0.577361	-0.20483	-0.154541	0
SORT1	0.246043	-0.126221	-0.199171	-0.212172	-0.299732	0.10897	0.306705	-0.0595636	-0.00955386	-0.0735621	-0.237615	-0.436108	-0.0936431	0.589291	0.233856	-0.0225389	0.0706251	0.307975	0.248893	-0.0399749	-0.0139012	-0.0480777	0.067469	-0.0733054	-0.142654	-0.187866	-0.238322	-0.112221	-0.305686	-0.429548	-0.436683	-0.188581	-0.026874	0.351427
IL6ST	-0.0490232	0.199969	-0.115479	-0.046284	0.0328712	0.645138	0.389716	0.345395	0.0909521	0.0891976	0.0564733	-0.0577792	-0.172839	0.390135	-0.0245828	-0.00106847	0.260021	0.605918	0.0292797	0.174778	0.299466	0.0260712	0.112261	0.616211	-0.174215	0.0188833	0.364755	0.351741	-0.0611465	-0.0462766	-0.339561	-0.127333	0.0268772	-0.0371609
NASP	0.182603	-0.0220443	0.175723	-0.0345057	0.20445	-0.224465	-0.462308	0.0624246	-0.372813	0.0931906	0.179479	0.321096	-0.0882236	-0.427486	0.177069	0.0135419	-0.270988	-0.337103	0.090232	-0.236059	0.256834	0.164096	0.184923	-0.325587	-0.120948	0.0279059	-0.165211	-0.165368	0.0525456	0.256948	0.430146	-0.0343364	-0.180305	0.405713
ITGA8	-0.186058	0.089638	0.129382	0.18678	0.321969	0.524581	0.0823064	0.347154	0.0838802	0.303175	0.0550861	-0.0260438	-0.0330592	0.21155	-0.207677	0.219074	0.433631	0.621735	0.0532471	0.284117	0.450701	0.257167	0.244033	0.549588	-0.407706	0.275457	0.246978	0.306138	-0.217541	0.0863421	-0.214982	0.0219742	-0.105404	0.134298
TUBA1C	0.272219	0.139995	0.158138	0.151695	0.117989	-0.219224	-0.0938118	-0.203448	0.501465	-0.0252674	0.29944	0.243281	0.403969	-0.145796	0.54383	0.165604	-0.229743	-0.407489	0.20592	0.212266	0.127433	0.383719	0.0323313	-0.317626	0.250561	-0.00157875	-0.140394	-0.221056	0.107887	0.381587	0.31137	0.0115198	0.293725	0.00816607
SNCA	0.316206	0.308957	0.285571	-0.032012	0.379417	0.56402	0.0631997	0.134009	0.0350478	-0.0730178	0.0693405	-0.115076	0.410324	0.0414935	-0.301932	0.421415	0.519917	-0.0936223	-0.119404	0.00282702	0.057699	-0.0112472	-0.0218814	0.485956	0.101573	-0.19747	0.173801	0.126235	-0.0765652	-0.231942	-0.282986	0.0201899	0.0642615	-0.313535
UACA	0.444205	0.264208	0.0676899	-0.296924	-0.237974	0.284088	0.143789	0.0958917	0.156138	0.0511122	0.165659	0.17342	-0.273941	0.0825956	0.313893	0.0908287	0.258806	0.347184	-0.218261	0.108906	0.341385	0.451057	0.323953	0.241224	0.148031	-0.132997	-0.105359	-0.012774	0.366069	-0.0703415	-0.486117	-0.0761897	-0.0990666	-0.32193
COPZ2	0.400527	0.541443	0.19893	0.151952	0.252968	0.529553	-0.236391	0.0572836	0.60606	-0.0845464	0.218269	0.178622	0.277782	0.367744	0.547933	0.128164	0.300015	-0.0965998	0.0127905	0.457256	0.53381	0.305584	0.414112	0.590533	0.302122	0.0529279	0.219228	0.140389	-0.1369	-0.155389	-0.156461	0.298782	0.157755	-0.0517992
GTSE1	-0.195906	-0.101336	0.100734	-0.162884	-0.0752245	-0.260558	-0.140062	-0.0817112	-0.0589342	0.0690931	0.025961	0.621394	0.19796	-0.0937436	0.108441	-0.0662964	-0.255154	-0.514378	0.0370683	0.042399	0.068273	-0.0334952	0.0365255	-0.339584	-0.106333	-0.0882034	-0.0521959	-0.0904678	-0.0264216	0.642032	0.50437	-0.122024	-0.264837	-0.102516
SIRT7	0.341515	-0.238103	0.0562765	0.135535	-0.02973	0.0244048	0.0540913	-0.139686	-0.00597808	-0.204434	0.235846	0.357945	0.256447	0.315594	0.108481	-0.141254	-0.201725	-0.316763	0.118985	0.162961	-0.256581	0.059965	-0.00961789	-0.131701	0.5139	0.231198	-0.108225	-0.114521	0.527494	0.298837	0.648267	0.180723	0.0413489	0.261652
CD38	0.743936	0.81087	0.766575	0.700902	0.742635	0.829583	0.45818	0.565118	0.199077	0.379433	0.674218	0.785368	0.757223	-0.168728	0.181233	0.720142	0.393017	0.601068	0.712171	0.668171	0.84107	0.618056	0.113912	0.712975	0.824153	0.843308	0.784502	0.714064	0.762635	0.698164	0.731537	0.675558	0.68013	0.838179
ETS1	0.693379	0.508135	0.590616	0.423734	0.773368	0.761536	0.11093	0.692635	0.097452	0.512143	0.527411	0.444612	0.21633	0.253866	-0.0724837	0.544554	0.696198	0.793327	0.464763	0.538017	0.714097	0.475297	0.63646	0.71977	0.40583	0.239916	0.677387	0.688981	0.509005	0.420556	0.467544	0.288588	0.453388	-0.15634
BATF	0.743045	0.180182	0.247609	0.738387	0.422866	0.478515	0.14468	0.61463	0.880456	0.78599	0.785662	0.898656	0.835262	0.394657	0.832633	0.587701	0.25661	0.720629	0.831769	0.741971	0.331941	0.79722	0.605548	0.306716	0.924285	0.695145	0.423466	0.533222	0.922197	0.902214	0.595417	0.755579	0.808736	0.936248
TCTN1	0.0668446	0.0658977	-0.351277	-0.0994368	-0.0629044	-0.153951	0.00890857	0.0399171	0.398668	0.027468	-0.229134	0.199676	0.0905925	-0.469625	0.506612	-0.0915087	0.014307	0.202677	-0.279917	-0.278737	-0.185593	-0.0381191	-0.188447	0.0684751	0.0420296	-0.17202	0.0697597	0.0652419	-0.226779	-0.484613	-0.475894	-0.108523	0.0517661	-0.540627
DAPP1	0.605023	0.199775	0.529825	0.355465	0.853413	0.512706	0.0477908	0.250329	0.852779	0.108549	0.701567	0.721365	0.723881	0.693727	0.897176	0.848816	0.571039	0.323434	0.818709	0.58284	0.607789	0.642835	0.75162	0.525303	0.867207	0.851526	0.501934	0.303204	0.818436	0.909267	0.48554	0.394453	0.622179	0.808264
CCNA2	-0.249958	0.0501496	0.0926579	-0.0322589	-0.0897545	-0.247508	-0.0978889	-0.110836	-0.0738187	0.0490876	0.0941357	0.669249	0.145186	-0.0840889	0.136085	-0.069545	-0.215078	-0.449536	0.131897	0.0320821	-0.0104097	-0.130041	0.110198	-0.322015	-0.0703354	-0.0361628	-0.0664712	-0.0955218	-0.28721	0.619741	0.505218	-0.104194	-0.163116	-0.0291721
CCNA1	0.296384	0.155515	0.1809	-0.19478	0.337848	0.474278	0.0928913	-0.0349474	-0.111674	-0.0926995	0.0347876	-0.0545805	0.00345117	-0.171606	-0.231326	0.18132	0.307911	-0.150055	-0.186751	-0.0615885	0.190295	-0.184362	0.376227	0.543178	-0.388187	-0.0794219	0.054294	-0.15579	-0.268009	0.407127	-0.301869	-0.120323	-0.0490598	0.123226
LGALS3	0.281607	0.124621	0.287603	-0.138307	-0.199485	0.0376365	0.263406	0.0648216	0.452854	0.00688043	0.0960928	0.106352	0.35474	0.724766	0.347052	0.331655	0.355736	0.402902	0.209559	0.344685	0.111562	0.647977	0.344176	0.174684	0.544079	0.103399	0.00866257	0.117176	0.464178	0.383176	-0.361303	0.242789	0.438021	0.584923
TMEM51	0.287679	-0.196668	0.381875	0.375196	-0.0604251	0.261745	0.558243	0.169968	0.490593	0.372152	0.0691627	-0.156157	-0.0231323	0.282064	0.484559	0.386449	0.316688	0.428948	0.484094	0.462289	0.139005	0.371452	0.509139	0.0204934	0.305111	0.310367	-0.0620645	0.17536	0.525491	0.64514	-0.236835	0.312285	0.3742	0.621738
ARPC1B	0.453028	0.566797	0.463543	0.347324	0.349228	0.091892	0.0834737	0.288832	0.869899	0.272618	0.578829	0.653001	0.535642	0.675376	0.914476	0.404768	0.212238	0.402296	0.160112	0.546395	0.280482	0.705	0.572879	-0.0247145	0.739545	0.16723	0.198699	0.239941	0.553831	0.63829	0.833046	0.424548	0.628045	0.442246
EZH2	-0.129843	-0.0503537	0.0753922	0.0078661	-0.123393	-0.300873	0.0564841	-0.0712241	-0.0903913	0.0480912	0.0557224	0.628226	0.139781	-0.334675	0.021623	-0.0872577	-0.270919	-0.4787	0.013688	-0.164233	0.0816439	-0.163426	-0.0104377	-0.377091	-0.207556	-0.0191234	-0.0304107	-0.0616437	-0.236119	0.494415	0.53793	-0.141474	-0.0788388	0.154695
RPGRIP1	0.607646	-0.0637801	0.10748	0.147432	0.587297	0.391175	0.453719	0.307072	0.634266	0.303325	0.504662	0.691598	0.714736	0.714423	0.627965	0.0937783	-0.0161551	0.336939	0.459557	0.214502	0.474734	0.358689	0.065756	0.325035	0.655375	0.417231	0.161163	0.249127	0.370815	0.352021	-0.119605	0.104723	0.448357	0.0209654
IRAK1	-0.0288407	0.293278	0.227845	0.129474	-0.0607819	-0.26914	-0.000958294	-0.0828506	0.459378	-0.0930465	0.290515	0.366017	0.308905	0.270806	0.586009	-0.0270031	-0.25798	-0.316898	-0.0380168	0.380809	-0.104288	0.272508	-0.106403	-0.212321	0.356007	0.0425468	-0.0572538	-0.108118	-0.197332	0.229496	0.228772	0.0551913	0.14602	0.401343
TUBB2A	-0.183737	0.275183	0.0229869	-0.146176	-0.0700845	0.34144	-0.0230208	-0.0463138	-0.444762	-0.068113	0.238484	-0.46758	0.016137	0.185983	-0.133422	0.0425042	-0.0951353	-0.247112	0.206857	-0.380905	0.0687651	0.0365072	-0.16613	0.323602	-0.0148886	-0.168585	-0.146233	-0.14131	-0.574633	0.391757	0.215701	-0.0752375	-0.281572	0.141505
ANXA6	0.110681	0.671048	0.126329	0.320664	0.508985	0.393109	0.467584	0.466193	-0.141319	0.536948	0.272395	0.33702	0.24528	0.368962	-0.0372729	0.0891114	0.598297	0.777135	0.279468	0.00268731	0.478685	0.135374	0.489361	0.400228	-0.0679126	0.374068	0.436669	0.515535	0.171292	0.106632	0.711581	0.197329	0.0264505	0.0215747
TRIP6	0.198515	0.135418	0.111653	0.172671	-0.0597051	-0.108581	0.0354898	0.00259268	0.419445	-0.116245	-0.0138294	0.105216	0.172036	0.222032	0.535826	0.0639786	0.153776	-0.234154	-0.110145	0.0291277	0.159968	0.592864	0.376487	0.115654	-0.163926	-0.226484	0.0609572	-0.0174304	-0.457607	-0.136279	-0.338841	0.0690399	0.270933	-0.314829
PIP5K1B	-0.452258	0.0913051	0.244336	-0.191124	0.476789	0.114632	-0.0800531	0.0826772	-0.0223793	0.126621	-0.207836	-0.434302	-0.222252	0.0171111	-0.220171	0.363575	0.273193	0.427552	-0.0371897	-0.20632	-0.244186	0.13971	0.240611	0.0843092	-0.0865693	0.298601	0.136337	0.241997	0.262686	0.300246	-0.102615	-0.163386	0.159019	-0.0296077
BUB1	-0.246209	-0.0407812	0.098947	-0.146283	-0.0563405	-0.258703	-0.0791651	-0.0578168	-0.032706	-0.0216353	0.19347	0.621543	0.226451	-0.254083	0.104003	-0.0782135	-0.224524	-0.472839	0.0155429	-0.157658	0.142265	-0.178489	0.122112	-0.273073	-0.147606	-0.0376383	-0.0703221	-0.0948425	-0.019232	0.609963	0.45982	-0.164968	-0.135265	-0.0475473
LGALS3BP	0.366076	0.211196	0.227303	0.21423	-0.3303	0.175517	0.61943	0.189962	0.522574	0.241204	0.156564	0.282694	0.177273	0.0409162	0.623861	0.375161	0.0517321	0.195899	0.144914	0.198783	-0.211593	0.238807	0.427244	-0.0802882	0.528939	0.19578	0.125708	0.175589	0.314044	0.218648	-0.438986	0.0640653	0.487127	0.35884
CTNNB1	-0.340404	0.0790052	-0.0502209	-0.250303	0.00587512	-0.069921	0.28006	-0.083924	0.37251	0.0727714	-0.0670008	-0.153591	-0.164136	-0.0464046	0.227404	-0.104592	0.0217421	0.12355	0.00832482	-0.233243	0.239446	0.334483	0.194615	-0.0605321	-0.335055	-0.218941	-0.183343	-0.139484	-0.602533	0.098104	-0.514636	-0.255399	0.119563	-0.450738
TUBB6	0.132958	0.467941	0.297912	0.321061	0.177256	0.560725	-0.0923734	0.0837424	0.373689	-0.0633902	0.338156	0.444977	0.164811	-0.114244	0.558274	0.355109	0.451224	0.0676303	0.11154	0.266553	0.43759	0.597994	0.35854	0.572717	0.140732	-0.0520479	0.141245	0.0241112	-0.204254	0.305405	-0.293603	0.247523	-0.0477072	0.1147
MYO10	-0.215905	0.167377	0.0819221	-0.255402	-0.286165	-0.262354	0.161042	-0.107735	-0.445053	-0.141791	-0.0713646	-0.512676	-0.230057	0.108701	-0.360098	0.266762	-0.257929	-0.0910004	-0.0846639	-0.160838	-0.420203	0.534312	-0.0616946	-0.329852	-0.183187	-0.258201	-0.161233	-0.200072	-0.423148	-0.334321	-0.61717	-0.359903	-0.0231608	-0.260246
HDAC1	0.114106	-0.332186	-0.0193897	-0.067373	0.117216	-0.109386	-0.519407	-0.108246	0.29122	-0.070322	-0.0556288	0.00571087	-0.135562	0.108086	0.556292	0.0975933	-0.319787	-0.386697	0.126851	-0.165314	-0.183423	0.082235	-0.241679	-0.28057	-0.103454	0.232353	0.0212812	0.00815819	-0.327152	-0.219031	0.333612	-0.107312	0.0816404	0.396418
GHR	-0.290523	0.211715	-0.0146721	-0.0102839	0.00563112	0.360192	0.268397	0.012366	0.0741678	-0.0472077	-0.131543	-0.233711	-0.181459	-0.0122696	0.18855	0.00484872	0.411344	0.0227395	-0.316139	0.121616	0.432911	-0.0134412	-0.145493	0.52049	-0.248998	-0.00407626	0.251853	0.152149	-0.319984	-0.22313	-0.428994	-0.0325777	-0.0652647	-0.282512
FANCI	-0.083503	-0.125138	-0.0177786	-0.0887598	-0.106116	-0.321894	-0.255347	-0.190661	-0.208082	0.010108	0.00182771	0.577164	0.130137	-0.336751	-0.00219766	-0.0465813	-0.344824	-0.517477	-0.119539	-0.203084	0.0100708	-0.162898	0.0982671	-0.319156	-0.125755	-0.154462	-0.172996	-0.254147	0.0472852	0.460689	0.496711	-0.13606	-0.276739	0.0181573
FABP5	0.383838	-0.117468	0.359624	0.184755	0.497538	0.0569355	0.0447692	-0.137747	0.269135	0.00746416	0.277152	0.513921	0.571388	-0.0863591	0.302173	0.327153	0.411279	-0.134756	0.0264471	-0.0498344	0.268069	0.209961	0.0121921	0.0556347	0.247151	-0.0394095	-0.159013	-0.279193	-0.18548	0.490056	0.0758787	-0.141057	0.24149	0.354579
AXL	0.720871	0.646096	0.432924	0.431594	0.462627	0.693335	0.314225	0.500028	0.648747	0.433922	0.548564	0.671197	0.336753	-0.0876193	0.621012	0.719788	0.616395	0.636892	0.35229	0.486083	0.481361	0.721918	0.61556	0.687919	0.215397	0.44604	0.402658	0.46494	-0.0198138	0.440301	-0.289048	0.421141	0.245798	0.55974
MYCN	-0.00924299	-0.252512	0.129334	-0.199216	-0.106215	-0.100986	0.38513	-0.0753903	-0.514481	0.24973	0.12205	-0.312752	-0.287199	-0.230141	-0.304014	-0.083461	-0.297397	-0.00317129	-0.0302944	-0.229716	-0.256917	-0.212188	0.273149	-0.0621534	-0.224256	0.141554	-0.068115	-0.00781957	0.0450851	-0.180386	-0.203057	-0.117364	-0.363974	0.651326
BIRC5	-0.114847	0.0332977	0.0569028	0.0117913	-0.1047	-0.316693	-0.366015	-0.117812	0.0364386	-0.0399992	0.0967344	0.608979	0.239091	-0.0610957	0.104681	-0.0654666	-0.276124	-0.491702	-0.0291096	0.0169039	0.0347826	-0.102486	0.0552685	-0.363508	0.0236409	-0.084279	-0.0908137	-0.128355	-0.129337	0.556366	0.487856	-0.0537773	-0.0935618	-0.0757754
CD79B	0.689603	0.691248	0.703023	0.700137	0.764868	0.798671	-0.453973	0.698442	0.363929	0.695869	0.271632	0.436307	0.529031	0.352135	0.522368	0.64789	0.576849	0.712428	0.512242	0.460686	0.750364	0.596316	0.772445	0.770391	0.491709	0.638223	0.735253	0.754969	0.773548	0.772705	0.535193	0.587079	0.520028	0.3417
CDCA8	-0.220733	-0.0430866	0.0887947	-0.0816488	-0.0924084	-0.26758	-0.205874	-0.0865237	-0.0870133	0.0330383	0.0638917	0.557066	0.174953	-0.143804	0.228033	-0.0975732	-0.290898	-0.502772	0.0572598	-0.0990087	-0.0281296	-0.163004	0.000659408	-0.379404	-0.0731852	-0.0220455	-0.0555871	-0.0772318	-0.213936	0.579159	0.485422	-0.164171	-0.181091	0.0399749
GNAI1	0.0192074	-0.0308477	0.149862	0.187674	0.0791478	0.321435	0.173423	-0.00194802	-0.0770655	-0.0948028	-0.227245	-0.409497	-0.277828	0.165426	-0.337542	-0.241418	-0.00380958	-0.114302	-0.188734	-0.259356	-0.116591	0.0544765	-0.155052	0.390713	-0.182567	-0.241811	-0.00963857	-0.112043	-0.568948	-0.320627	-0.493228	-0.0879218	-0.0588936	-0.629608
ATP6V1B2	0.464761	0.531015	0.481938	0.469731	0.0674375	0.553802	0.728831	0.373232	0.171317	0.451051	0.226803	0.13422	0.346645	0.440242	-0.17235	0.40824	0.68883	0.682495	0.479081	0.555179	0.416603	-0.212824	0.193963	0.422089	0.514656	0.113019	0.348853	0.370322	0.594701	0.468537	0.251575	0.208687	0.109381	-0.0823061
ATIC	0.0537271	0.168411	-0.0801706	-0.0854246	-0.12293	-0.592995	-0.443907	-0.117317	0.00947151	0.0273297	0.0249061	0.109496	0.187304	-0.334661	0.0346279	0.0144789	-0.435584	-0.288422	-0.256344	-0.228016	-0.104463	0.211718	0.00379883	-0.553317	-0.131048	-0.25532	-0.205222	-0.109345	-0.000657638	0.329314	0.385014	0.0187371	-0.0119868	0.238737
LYL1	0.784669	0.659283	0.618933	0.577806	0.709418	0.771421	-0.368161	0.727021	0.77615	0.619291	0.571221	0.568444	0.746431	-0.0637871	0.748993	0.666656	0.688303	0.749666	0.629955	0.763353	0.605277	0.379099	0.609072	0.687625	0.741297	0.64072	0.628254	0.696579	0.572573	0.545991	0.698272	0.619894	0.626754	0.313136
PIK3C3	-0.447777	0.00731506	-0.104912	0.104621	0.16223	0.575845	0.389187	-0.0522533	0.115302	0.0509302	-0.311578	-0.15921	-0.19742	-0.311059	0.113206	0.181144	0.0874561	0.00456792	0.0180542	0.0382519	0.357174	0.0415463	0.0271636	0.627244	-0.271988	-0.147934	0.0413922	0.0012062	0.0371968	0.0120687	-0.252868	-0.152533	-0.160946	0.0598054
C1orf112	0.118918	-0.0987188	-0.0127602	0.0174896	-0.195748	-0.414047	-0.232719	-0.169689	0.151764	0.04695	0.107397	0.434752	0.0514661	-0.311727	0.433669	-0.177416	-0.318352	-0.416974	-0.210391	-0.207173	0.0124726	-0.0292918	0.19941	-0.342586	-0.0149609	-0.178228	-0.262912	-0.304137	-0.092861	0.361108	0.364726	-0.251883	-0.0800712	-0.0643539
KDR	0.311121	0.138267	0.157337	0.0644974	0.320363	0.473684	0.259091	0.33824	0.214345	0.258834	0.290843	0.175967	-0.0018356	0.00859957	0.090832	0.142964	0.193371	0.614073	-0.0559883	0.212662	0.378303	0.323817	0.261066	0.429486	0.118431	0.170285	0.342073	0.381099	-0.502832	-0.284295	-0.401403	-0.00624705	0.312502	0.303301
SATB1	0.225983	-0.214683	0.1883	0.00255566	0.399507	0.0354254	0.398706	0.113588	-0.366543	0.21864	-0.111976	-0.247762	-0.114738	-0.280375	-0.455247	0.225692	0.194122	0.295444	0.104858	-0.110711	0.391204	-0.208027	0.0165376	-0.00377218	0.08497	0.247291	0.0559369	0.106122	-0.181484	-0.220321	0.249847	0.104716	0.0278047	-0.392668
EGF	0.0740612	0.0533927	-0.0767846	-0.189277	0.163009	0.00391293	-0.095117	-0.175666	0.38764	-0.188105	-0.465664	-0.572536	-0.298862	0.1031	0.505707	0.103035	-0.135462	-0.173493	-0.0735788	0.152118	0.178888	0.269767	-0.0606978	0.264826	-0.249722	0.0377761	-0.0634293	-0.205484	-0.364046	-0.204979	0.0409911	-0.0421555	-0.0539914	0.253684
ARPC3	0.279877	-0.0184501	0.159881	0.327429	0.309293	-0.0699695	-0.341453	0.0749217	0.558539	0.0442176	0.174053	0.451941	0.446547	0.444567	0.713728	0.304461	0.0634989	0.114742	0.393584	0.213309	0.128638	0.26237	-0.0703899	-0.136177	0.589016	0.385175	0.131818	0.195309	0.510126	0.4575	0.57746	0.335324	0.302237	0.12354
CDC25C	-0.282819	-0.106507	0.00277119	-0.07728	-0.126802	-0.402359	-0.319355	-0.0500686	-0.124614	0.129422	0.136505	0.531128	0.172889	-0.225056	0.0858736	-0.117637	-0.300886	-0.468875	0.044368	-0.071815	-0.0858115	-0.0573621	-0.00183601	-0.422541	-0.103492	-0.104294	-0.0669307	-0.0547395	-0.382401	0.430208	0.456525	-0.139232	-0.137573	0.0100793
MBP	0.790554	0.154042	0.32618	0.0469196	0.160223	0.523467	0.21612	0.0592089	0.0726736	0.261662	-0.189165	-0.277114	0.120726	0.142501	0.065544	0.161689	0.428253	0.332256	-0.0228371	0.249847	0.107907	-0.0865318	-0.132605	0.545855	0.472733	0.00702498	0.290173	0.234254	0.61742	0.198999	-0.0664294	0.0590573	0.0646486	0.231561
TLR3	-0.134245	0.253434	0.269283	0.272254	-0.0350338	0.532241	0.296083	0.340015	0.63556	0.399611	0.117708	0.384208	-0.027358	-0.165253	0.684697	0.217584	0.413991	0.632099	0.275799	0.442344	0.244505	0.314006	0.393714	0.36012	0.205344	0.324022	0.339785	0.367512	-0.0326523	0.138033	-0.366482	0.0481397	0.385781	0.338582
TNFSF13B	-0.179465	0.867385	0.749277	0.823946	0.720785	0.862766	0.781061	0.816484	0.734761	0.84723	0.864256	0.888095	0.845463	0.438687	0.504828	0.793176	0.810792	0.872723	0.408546	0.894171	0.748812	0.367589	0.812779	0.836164	0.865867	0.681021	0.823173	0.839532	0.91722	0.849109	0.207185	0.799856	0.805898	0.772347
PAFAH1B1	-0.0468483	0.181091	-0.045402	0.00395388	-0.154763	0.577567	0.0661938	-0.0754729	-0.436987	-0.0312839	0.00632939	-0.254758	-0.215279	-0.206197	-0.535635	0.238515	0.153892	0.196556	-0.0732634	-0.065834	0.167563	-0.100126	0.195554	0.456887	-0.0928463	-0.0581885	0.110402	-0.0529194	-0.359679	-0.242067	-0.186999	0.0119367	0.186748	0.210207
TGFA	0.342819	0.0753056	0.135603	-0.0324084	-0.309727	0.202875	-0.00134721	-0.168433	0.185023	-0.13919	0.191914	0.311558	0.04163	-0.225833	-0.163846	0.265768	0.0677914	-0.167098	0.380015	0.0979858	0.15568	0.542707	0.367911	0.0412412	0.429651	0.100618	-0.0515857	-0.196776	0.046833	0.128084	-0.473431	-0.120821	0.02688	0.418567
STK4	0.142175	0.178414	0.389001	0.177459	0.477083	-0.125986	0.0998204	0.318718	0.181903	0.29147	0.385299	0.698223	0.368752	0.388899	0.25985	0.255501	0.561722	0.470156	0.382347	0.0412903	0.586814	-0.192418	0.36607	-0.164518	0.360282	0.335871	0.253017	0.271302	0.576154	0.614665	0.225454	0.0127544	-0.238626	0.284163
TMEFF1	-0.18664	-0.0313046	0.106666	-0.190146	0.0229858	0.242502	-0.158816	-0.0246311	-0.431907	-0.0190401	0.210232	0.169417	-0.0211599	-0.440563	-0.474249	-0.0488452	-0.0552718	-0.225065	-0.28293	-0.454634	0.26843	-0.166958	0.078863	0.305953	-0.374301	-0.181255	-0.131186	-0.190653	-0.579987	-0.296684	-0.344378	-0.350353	-0.347061	-0.128935
STAT5A	0.483601	0.544669	0.335082	0.594017	0.610685	0.476702	0.231916	0.575447	0.665513	0.622995	0.387214	0.516232	0.593981	-0.12605	0.767596	0.611705	0.799056	0.78188	0.215793	0.379574	0.682964	0.235151	0.649332	0.416723	0.535045	0.264875	0.550676	0.588129	0.765793	0.60731	0.177073	0.471234	0.487456	-0.173349
KHDRBS1	0.147319	-0.110667	-0.0972458	-0.0661052	0.0431556	-0.340612	-0.521604	-0.113289	-0.3825	0.087582	0.161507	0.153279	-0.0877309	-0.340535	0.160256	0.172274	-0.31107	-0.344236	-0.160245	-0.40563	0.148645	0.0659959	0.15243	-0.378303	-0.374614	-0.117538	-0.0579924	-0.0945618	-0.450067	0.162296	0.345517	-0.194672	-0.290517	-0.326933
ESR1	0.213654	0.293832	-0.244362	0.101978	0.281661	0.778631	0.326795	0.439228	0.528739	0.385904	0.304949	0.0170631	0.18383	0.235336	0.347121	0.139704	0.306578	0.569638	0.271648	0.0851056	0.568952	0.452442	0.396318	0.755747	-0.0324227	0.39178	0.59315	0.513591	0.642965	0.0665421	0.255102	-0.0560554	0.26764	0.306399
WDR48	0.107921	-0.26428	-0.104623	-0.037675	0.132938	0.1882	0.364019	0.150209	-0.289119	0.297329	-0.385955	-0.485911	-0.258832	-0.493201	-0.189325	-0.0803115	0.176571	0.342236	-0.100711	-0.308004	0.222279	-0.272054	0.069053	0.0245262	-0.365517	-0.0547681	0.0317132	0.089076	0.0889627	-0.189504	-0.103728	-0.172904	0.0275144	-0.226495
CDC20	-0.0922842	0.0674509	0.136257	-0.0214701	-0.0068463	-0.221107	-0.435778	-0.0541029	-0.056788	0.0778469	0.0840674	0.521759	0.186154	0.0191838	0.227296	-0.0420258	-0.302029	-0.47769	0.0980988	-0.0233645	0.0432068	0.129338	0.0947626	-0.385946	0.00836296	0.0180365	-0.0682176	-0.0832332	-0.338028	0.418823	0.531207	-0.0474365	-0.0193259	0.0762928
TXN	0.273689	0.113511	0.0626119	0.0324051	-0.0058856	-0.323153	0.413824	-0.149238	0.309168	-0.138262	0.148263	0.0913875	0.196962	-0.273687	0.250196	0.00589204	-0.211499	-0.310537	0.148492	0.0928986	-0.141369	0.258154	-0.182663	-0.321362	0.34399	0.0258114	-0.162883	-0.18028	0.389672	0.319443	0.421661	0.24561	0.208476	-0.151733
SVIL	0.411757	0.177044	0.091196	-0.0285094	0.120931	0.33054	0.290343	0.0173369	0.278984	-0.0386688	0.147367	-0.0812938	-0.276373	-0.098186	0.377807	-0.118643	0.0732206	-0.203442	-0.107354	0.149806	0.38264	0.0576035	0.268465	0.504023	-0.389256	0.0134891	0.0143375	-0.0380087	-0.379886	0.109567	-0.308381	-0.0868585	-0.0706475	-0.23992
UXS1	0.269297	-0.0561838	0.161689	-0.170824	-0.050077	-0.29165	0.585686	-0.161431	0.348695	-0.232092	-0.178058	-0.591318	-0.218233	-0.412131	0.22055	-0.026661	0.0771473	-0.00563774	-0.109315	0.0174912	0.221666	0.103088	-0.0454573	-0.0554635	0.00624717	-0.0541259	-0.0174219	-0.0651491	-0.195809	-0.230654	-0.419796	-0.145419	0.155663	-0.117208
EXO1	-0.209735	0.0138933	0.0640942	-0.0205142	-0.167287	-0.247295	-0.212772	-0.155899	-0.154335	0.0178855	0.125866	0.553655	0.093679	-0.216759	0.0140366	-0.127829	-0.320343	-0.497726	-0.0475043	-0.159795	0.0420248	-0.0904336	0.0713434	-0.243123	-0.167634	-0.24523	-0.112342	-0.175375	-0.0356718	0.51049	0.451219	-0.173649	-0.345164	-0.314165
PABPC1	0.0147527	-0.359131	0.0370829	0.0298023	0.356663	-0.47184	-0.12778	-0.149798	0.402833	-0.188666	0.0874672	0.513139	0.163194	-0.107385	0.0926854	0.0106275	-0.257348	-0.295069	-0.06931	0.0770763	0.0734214	0.123307	-0.152975	-0.297647	-0.0706842	-0.156187	-0.32322	-0.299129	0.0148826	0.306593	0.115966	-0.300786	0.026613	-0.211346
RAB7A	0.40228	0.0808398	0.0131328	0.135595	0.115253	-0.146172	0.617925	-0.0892137	0.29497	-0.18993	-0.0543049	-0.128816	0.185245	0.486598	0.330928	0.1052	0.19148	-0.170624	0.224272	0.194863	0.16779	-0.0132341	0.0181025	-0.202495	0.479538	-0.0870487	-0.0224769	-0.0707137	0.226809	0.0219932	-0.407927	-0.00492662	-0.0313858	-0.277766
ANXA11	0.521671	0.0849615	0.173918	0.086198	-0.106475	0.164758	0.0236365	0.0938784	0.508304	0.04794	-0.205566	-0.39733	0.0151655	0.463835	0.35553	0.123844	0.108316	0.422455	0.072461	0.224019	0.0857923	0.590775	0.0110661	0.113696	0.544221	0.299955	0.0843672	0.190875	0.292178	0.454327	0.58343	0.198971	0.408644	0.105502
KCTD12	0.497511	0.614783	0.483097	0.29013	0.717012	0.627322	0.561721	0.410854	0.62369	0.432835	0.0152736	0.0287271	0.120189	0.811963	0.57312	0.697534	0.60768	0.742204	0.506855	0.366663	0.419662	0.281908	0.390275	0.612242	0.343645	0.30692	0.347274	0.415405	0.255986	0.623696	-0.134006	0.155147	0.0473936	0.443122
KIF2C	-0.0896247	-0.00879473	0.113103	0.0116716	-0.0884008	-0.272747	-0.474092	-0.0236198	-0.114543	0.0662727	-0.0330292	0.526145	0.132236	-0.0663308	0.258151	-0.0414157	-0.303152	-0.479448	0.107412	-0.050579	0.0527794	-0.0249275	0.129116	-0.389071	-0.0188465	-0.0774073	-0.1031	-0.125479	-0.133998	0.40283	0.499279	-0.10803	-0.202293	0.114534
C20orf24	-0.0418932	0.13379	0.125839	0.147138	-0.142852	-0.39085	0.0935431	-0.104384	0.388865	-0.228167	-0.0484608	0.12534	0.277808	0.33581	0.24747	0.0945177	-0.250502	-0.336936	0.250662	0.157257	-0.151324	0.324552	-0.0279647	-0.448301	0.338372	0.105156	-0.182203	-0.150963	0.188917	0.196727	0.302206	0.0756571	0.0706392	0.382658
AP1B1	0.405036	-0.101276	0.303355	0.0977195	0.358458	0.405523	-0.0928505	-0.0524618	0.537124	0.149809	0.108638	0.250194	0.525131	0.240147	0.660583	0.253614	0.240425	-0.0478226	0.736811	0.464646	0.431547	0.350397	-0.114679	0.32584	0.735638	0.304532	0.273269	0.136967	0.507224	0.332984	0.0197654	0.134374	0.399395	0.164396
TUBA1A	0.0320935	0.293939	-0.0337312	-0.165579	0.22408	0.463139	0.0643422	0.21628	-0.0582143	0.131588	0.454525	0.38076	0.330403	0.18896	0.304045	0.490467	0.350803	0.352105	-0.0081452	-0.204391	0.288915	0.015358	0.406349	0.510395	-0.165931	-0.00689882	0.239261	0.281254	-0.242702	0.512465	0.475317	-0.134189	0.0283615	0.284767
NR3C1	0.338301	0.514587	0.238456	0.250046	0.269888	0.751471	-0.000748744	0.243484	0.0834067	0.115265	0.0376479	0.414107	0.132991	0.106304	-0.0546277	-0.0618442	0.290733	0.499012	0.217084	0.549102	0.479012	0.00833201	0.301897	0.760246	0.0309342	0.164092	0.454636	0.29455	0.349819	-0.032476	-0.199517	0.258273	0.162657	-0.013811
CCNB2	-0.213693	0.0100798	0.0910637	-0.0162587	-0.0859797	-0.269808	-0.364219	-0.0507877	-0.00419138	0.00825755	0.00671548	0.591477	0.212793	-0.0700956	0.131032	-0.0709265	-0.27852	-0.480429	-0.0277927	-0.0376338	0.120037	-0.0138682	-0.0256304	-0.294902	-0.0594645	-0.0505083	-0.0450841	-0.0748742	-0.123984	0.607745	0.462962	-0.0970982	-0.0258876	0.00242074
DUSP3	-0.0485492	0.379942	0.0277265	-0.0441642	-0.308452	0.238263	0.730851	-0.0168798	0.171115	-0.0310694	0.209858	-0.333122	-0.0422898	0.112547	0.0237671	-0.203701	0.416416	0.319545	0.178322	0.343884	0.103342	0.00398511	0.223269	0.403853	0.130714	-0.096322	0.0213794	0.0841258	0.0908455	-0.0478837	-0.282096	0.307409	0.257953	-0.107599
SYVN1	-0.336639	0.152592	0.0291074	0.0553475	0.212229	-0.0182125	-0.45466	0.315982	-0.121832	0.125044	0.0670163	0.193895	0.171015	0.0612429	0.214896	-0.232272	-0.198374	0.210647	-0.133086	0.179084	-0.0948851	-0.271167	-0.390687	-0.0276151	0.122062	0.247663	0.182823	0.24571	0.566879	-0.0264009	-0.116465	0.271009	0.0796236	0.381015
SEPN1	0.370399	0.00111581	0.0139221	-0.102376	0.107387	0.170819	0.61586	-0.00310282	0.317111	0.119622	0.246535	-0.10724	-0.0125507	0.180884	0.600872	0.24663	0.114589	0.0856686	0.178101	0.0617327	0.407329	0.402523	-0.214033	0.291586	0.156909	-0.0126442	0.0474869	0.050051	-0.0847642	-0.198833	-0.459726	-0.160576	-0.013123	0.284135
BYSL	0.00796275	0.0667831	-0.022758	0.0158333	-0.0669302	-0.496344	-0.320262	-0.183991	-0.182684	-0.16788	0.246022	0.244479	0.155645	-0.439796	-0.0913766	-0.0707549	-0.438344	-0.44965	0.0200398	-0.266224	-0.0798026	0.307596	-0.208335	-0.383711	0.00740515	-0.368062	-0.253645	-0.261846	0.126788	0.168558	0.331619	-0.0488435	-0.165075	-0.238844
ITM2B	0.212719	0.153398	0.235051	0.276987	0.201094	0.448907	0.736328	0.0764094	0.515665	0.00280119	-0.0964589	-0.17554	-0.0847099	0.417301	0.330173	0.21257	0.380599	0.216824	0.205992	0.119249	0.099009	0.139074	0.158812	0.292544	0.486556	0.313619	0.295004	0.241057	0.369873	-0.0226733	-0.499065	0.158174	0.380912	0.420766
MCM6	-0.0869486	0.155808	0.12701	-0.0238602	-0.0882703	-0.21976	-0.326858	-0.11133	-0.080715	0.0958948	0.136131	0.377494	0.0538309	-0.246458	-0.0697929	-0.0566717	-0.171881	-0.409701	-0.110825	-0.10105	0.368914	-0.0603617	0.398314	-0.217243	-0.221074	-0.00525815	0.019762	-0.0604355	-0.306591	0.468903	0.510835	-0.178583	-0.0205752	0.0874133
USHBP1	0.53166	0.250867	0.200924	0.057502	0.417772	0.525628	-0.0329595	0.455566	-0.145511	0.252798	0.14075	0.096055	0.0657146	0.0328666	-0.168212	0.157691	0.403592	0.618086	0.259298	-0.109189	0.279284	0.432277	0.364897	0.445619	0.357884	0.350067	0.273168	0.371037	-0.107149	-0.176367	-0.10059	0.206181	0.478897	0.410524
ITGB1	0.149722	0.257443	0.0785972	-0.0864736	-0.197462	0.375217	0.126114	0.155607	0.540732	-0.00294743	0.254095	0.35829	0.124037	0.0953815	0.5526	0.0471138	-0.00311475	0.301283	0.0580381	0.130153	0.223401	0.354636	0.229016	0.465795	-0.159711	-0.0568148	-0.0363164	0.0240149	-0.190401	0.173218	-0.51113	-0.0179025	0.213277	-0.181584
TXNDC15	-0.32892	0.346509	0.011074	0.0462418	0.194786	0.514621	0.0197993	0.385656	0.287046	0.276134	-0.0827033	0.240441	-0.014223	0.0436227	0.0626824	0.0670194	0.345784	0.592264	0.114802	0.266226	0.0359381	0.118269	-0.0766389	0.477838	0.0818422	0.113507	0.467763	0.517707	0.470113	-0.229715	-0.213168	0.0867858	0.153358	0.117335
DOCK1	-0.0347719	-0.0477112	-0.0883677	-0.185682	-0.332468	0.285424	0.413303	0.0567948	-0.158712	-0.00296251	-1.48103e-05	-0.334334	-0.374683	0.174474	0.0093138	-0.0197642	-0.128361	0.205156	-0.197261	-0.109506	0.144765	0.378133	0.094611	0.2852	-0.34426	-0.216883	-0.132724	-0.144663	-0.263788	-0.282056	-0.552646	-0.166524	-0.252929	0.0957178
KPNA5	-0.0900333	-0.0354651	0.0521612	-0.191995	0.159133	0.247107	0.153043	0.0797376	-0.292959	0.106543	-0.0711776	-0.191926	-0.302838	-0.430814	-0.294764	0.151633	0.201305	0.220373	0.102003	-0.219028	0.373996	-0.325482	0.118817	0.420803	-0.332337	0.0961432	0.0576407	0.0663222	-0.181864	-0.17386	-0.116566	-0.234215	-0.455998	0.0454837
HDAC4	-0.3206	0.227819	0.0796425	-0.216391	-0.0998212	0.17956	0.522168	-0.162203	-0.37802	-0.0844259	-0.05993	-0.135234	-0.0533622	0.314505	-0.494791	-0.0887807	-0.00310804	-0.170704	-0.42449	-0.236853	0.115446	-0.124539	0.0124243	0.181697	-0.375615	-0.30706	-0.070194	-0.15106	-0.358923	-0.155112	0.180161	-0.189887	-0.257333	0.0906007
WDFY3	-0.429632	-0.431811	-0.206281	-0.252453	-0.224608	0.322071	0.615819	-0.0585382	-0.208315	-0.104685	-0.0486263	-0.168496	-0.275489	0.0240715	-0.168085	0.168791	0.0806458	0.048891	-0.0871815	0.014772	-0.00498288	-0.353348	-0.0384757	0.270157	-0.11945	-0.161102	-0.0198855	-0.138576	-0.284375	-0.290733	-0.531543	-0.238605	-0.0247269	0.0247825
KCNA6	0.154368	0.237198	0.18979	0.067511	0.64442	0.263253	0.277086	0.292259	-0.241038	0.192054	0.26471	0.21672	0.208618	0.0195902	0.0939402	0.438595	0.380089	0.0947701	0.0460147	-0.217188	0.0684061	-0.105672	0.454195	0.274628	-0.178555	0.213768	0.224642	0.288614	-0.15217	0.457232	0.226788	0.027032	-0.385382	-0.149612
GORASP1	0.405344	-0.240512	-0.08252	-0.0674662	0.0185769	0.0851925	0.434136	0.080891	-0.12344	0.189206	-0.393995	-0.520662	-0.206442	0.00169928	0.0946196	-0.125214	0.0854709	0.474495	0.0467666	0.0269093	-0.00258979	0.0936616	-0.188474	-0.0131474	0.156077	-0.0502963	-0.0324391	0.132667	-0.27533	-0.39299	-0.2066	-0.123895	0.26626	-0.189617
FLNA	0.236648	0.51936	0.29422	0.147719	0.118302	0.468347	0.526866	0.206517	0.244943	0.170703	0.267868	0.353643	0.0323382	0.533551	0.57626	0.365568	0.401661	0.223135	-0.0204029	0.184333	0.495245	0.567244	0.322629	0.548239	-0.214824	0.062368	0.193208	0.170333	-0.308272	0.38699	-0.205798	0.0659808	0.239837	0.168602
BCL6	0.157304	-0.127444	0.0856103	-0.011677	0.312615	0.516827	-0.423953	0.0639146	0.165119	-0.185573	0.0147352	0.333745	0.108506	0.764814	0.212728	-0.02657	0.103643	-0.0893349	0.0987199	0.084864	0.458414	0.350357	0.242172	0.479169	0.196083	0.353311	0.165356	0.0225259	0.280892	0.280804	-0.0193809	-0.0464275	0.208421	0.00896098
TUBB	0.121713	0.0336954	0.125076	-0.00112669	0.150571	-0.0825119	-0.330406	-0.0578371	-0.171291	0.0387402	0.181049	0.523375	0.250217	-0.337022	0.134503	-0.0048447	-0.188358	-0.396653	-0.149591	-0.160075	0.319406	-0.0155156	-0.120556	-0.108194	-0.0938407	-0.154549	-0.0508251	-0.0858604	-0.272894	0.401832	0.450469	-0.166374	-0.150146	-0.300783
CSTB	0.015187	-0.203893	0.244023	0.193039	0.0514726	-0.0417879	0.139139	-0.0663972	0.646251	-0.0443295	0.171156	0.260874	0.471731	0.40112	0.463818	0.0787721	0.100427	-0.133471	0.34628	0.37932	-0.193182	0.161976	0.0308272	-0.199447	0.396945	0.0871264	-0.101454	-0.144981	0.419504	0.335634	-0.0879974	0.119017	0.303031	0.345117
SLC7A3	0.0823165	0.136953	0.0145945	-0.0268605	0.284226	0.248216	-0.205837	0.0401286	-0.231775	0.0417917	0.0707417	-0.263001	-0.0174396	-0.157082	-0.0293597	0.0636615	-0.0683879	-0.182175	-0.301398	-0.27049	0.369132	-0.141428	0.322515	0.355713	-0.432084	-0.0612036	0.0984657	0.124175	-0.173758	0.30953	0.512278	-0.0520392	-0.306654	0.150881
PRKCE	0.189346	-0.154619	-0.100949	-0.16951	-0.0306622	0.260419	-0.229195	0.0250446	-0.419063	-0.0741271	-0.265309	-0.345863	-0.0931607	0.1488	-0.563262	0.00178191	0.32206	0.358576	0.0395582	-0.26493	0.119933	-0.359765	0.127891	0.286059	-0.217976	-0.301459	0.00793247	0.000288592	-0.0269146	-0.198902	-0.392615	-0.241368	-0.160154	-0.0284377
ETS2	0.661258	0.102028	0.28278	0.238981	0.185254	-0.430098	0.35334	0.100371	0.352711	0.0453604	0.43032	0.105114	0.0692818	0.169638	0.200051	0.161438	0.0363672	0.0943026	-0.0126948	0.271618	0.273858	0.353767	0.401369	-0.224722	0.0457069	0.233081	-0.0830147	-0.020233	-0.236412	0.268049	-0.34227	0.00260868	0.323597	0.11475
LYN	0.629026	0.548795	0.694256	0.303339	0.632394	0.34343	0.163104	0.261461	0.880765	0.37157	0.592544	0.735321	0.68568	0.608033	0.855383	0.534804	0.355101	0.458637	0.742017	0.626534	0.551967	-0.124061	0.455599	0.247354	0.765457	0.768644	0.392111	0.410141	0.599653	0.624909	0.0601416	0.313892	0.53993	0.533251
FOXM1	-0.123917	0.0651549	0.0650992	-0.0266553	-0.148421	-0.25455	-0.133416	-0.1198	-0.116731	0.0195842	0.110666	0.56956	0.165611	-0.127673	0.0259878	-0.128045	-0.31443	-0.497746	-0.0843501	-0.122831	-0.0852524	-0.125994	0.0122904	-0.325087	-0.0858908	-0.143551	-0.0578298	-0.121627	-0.499775	0.465952	0.426389	-0.139495	-0.173271	-0.133945
PDK1	-0.312759	-0.18102	0.152098	-0.225344	0.158442	0.200335	-0.376691	-0.0523081	0.0800544	-0.156005	-0.0137944	0.455852	0.0428592	-0.0384755	-0.0521256	0.0471364	-0.0185374	-0.369276	0.0591645	-0.104333	0.067851	0.271807	-0.0385016	0.180345	-0.180925	0.120561	0.101741	-0.0454428	0.111358	0.608163	0.370027	-0.231102	-0.311442	0.173306
POLR2D	-0.233528	0.0854229	0.0977653	-0.0803328	0.128107	-0.388207	-0.286894	-0.220505	-0.0601593	-0.192082	0.178968	0.290792	0.0668061	-0.485262	-0.0307143	2.909e-05	-0.293159	-0.485882	-0.0159837	-0.143197	0.138834	0.0847533	0.00532676	-0.356593	-0.0676299	-0.179333	-0.158321	-0.165456	0.164716	0.327846	0.452362	-0.0574694	-0.270054	0.140633
ATXN1	-0.0142928	0.387628	0.134086	-0.107501	0.0955514	0.378024	0.594637	0.121355	-0.10033	0.0246421	0.283666	0.404085	0.0941837	0.367021	-0.116245	-0.00771565	0.342282	0.26295	-0.0242423	0.0377569	0.483124	-0.210158	0.117258	0.450006	-0.226159	0.17245	0.237688	0.159638	0.301336	0.0455969	-0.38474	-0.0391402	0.124064	0.346556
CRY1	0.167776	0.00232062	-0.0603942	-0.222841	-0.0311476	0.237278	0.642681	-0.0153717	-0.0457281	-0.0148314	0.0272656	-0.282724	-0.0545867	-0.191562	0.000843343	-0.00436369	-0.047946	0.182193	-0.199667	-0.374854	0.163197	0.0739515	0.0141041	0.273905	-0.397578	-0.165939	-0.186832	-0.115918	-0.567414	-0.267606	-0.047812	-0.225356	-0.330421	-0.182748
SLC39A11	0.188197	-0.152851	-0.0959888	-0.118067	-0.274965	-0.307731	0.109026	-0.0457524	0.148712	-0.110613	0.415691	0.116264	0.241455	-0.163806	0.109886	-0.0427472	-0.153878	-0.196536	0.156296	0.289861	-0.249896	0.340623	0.0721989	-0.196278	0.395569	0.144873	0.012304	0.0494569	0.311969	-0.205685	-0.182927	0.045448	0.100757	0.618021
RANGAP1	-0.259667	-0.0487143	0.0434209	0.0624072	-0.311193	-0.246882	-0.112872	-0.177168	-0.302285	0.0676045	0.178996	-0.0349315	0.17366	0.0627948	-0.290534	0.0113742	-0.266189	-0.490408	0.32036	0.132334	-0.264958	0.252305	-0.150128	-0.261642	0.312543	0.0142658	-0.265388	-0.345619	0.217433	0.298234	0.285916	0.126152	0.0822229	-0.0891841
AKR1B1	-0.115315	0.0240154	0.559696	0.21983	0.279789	0.620507	0.217554	0.0238205	0.499909	-0.0529119	-0.124429	-0.0374761	0.292304	0.3022	0.447987	0.478558	0.313893	-0.01929	0.276822	0.0104118	0.381836	0.292335	0.376389	0.581718	0.512972	0.218827	0.436492	0.255169	0.357566	0.380435	0.0174601	0.0292017	-0.0650207	-0.0956077
SFPQ	-0.115638	-0.216112	-0.0108021	-0.0468063	0.0737552	-0.300566	-0.389736	-0.335249	-0.387424	-0.0988571	0.157034	-0.0175543	-0.211314	-0.492741	0.0549111	0.100581	-0.335208	-0.478155	0.0042007	-0.286236	0.209717	0.199405	-0.108681	-0.391639	-0.172482	-0.145117	-0.26646	-0.339616	-0.346895	0.231516	0.34964	-0.26564	-0.354017	0.0523989
ITGA4	0.743545	0.722932	0.613709	0.61805	0.799524	0.80457	0.378872	0.643987	0.520967	0.600871	0.637709	0.762851	0.586226	-0.248952	0.352135	0.7311	0.73283	0.648007	0.690776	0.79576	0.771718	0.516171	0.702241	0.774976	0.488802	0.416305	0.794008	0.756884	0.618765	0.79593	0.482675	0.36657	0.0523558	0.670485
RPS2	0.0396212	-0.0619564	0.0201251	0.164483	0.217867	-0.43654	-0.357959	-0.0593071	0.113111	-0.0935667	0.104143	0.413016	0.278955	-0.176904	0.301959	0.110977	-0.134639	-0.186156	-0.218677	-0.0386669	-0.0104715	0.21816	-0.175566	-0.446593	0.0811051	-0.143055	0.0348891	0.0777866	0.0551604	0.292684	0.379731	0.0438674	-0.0836614	-0.434907
P2RY12	0.48274	0.64717	0.389109	0.616042	0.612183	0.729416	-0.0811383	0.570456	0.363558	0.635026	0.428659	0.585043	0.455188	0.345239	0.40264	0.570453	0.740804	0.741863	0.508642	0.646378	0.614315	-0.0159145	0.447869	0.741689	0.598931	0.504952	0.622251	0.637813	0.737668	0.579109	-0.17344	0.435987	0.343564	0.276339
ANXA2	0.364337	0.394696	0.202564	0.121334	-0.128909	0.122378	0.430939	-0.0203275	0.604053	-0.0734409	0.272397	0.403832	0.349249	0.572533	0.672101	0.195571	0.276536	0.0260611	0.0990353	0.344274	0.106827	0.634527	0.496548	-0.00262636	0.495667	0.11595	0.0203369	-0.0154304	0.0483933	0.524396	5.98848e-05	0.280276	0.426179	0.316114
EIF4A1	-0.0358205	0.18859	0.0465971	0.1322	0.0424853	-0.0153753	-0.076743	-0.13782	0.302608	-0.0300169	0.382326	0.525468	0.285988	-0.0253081	0.218948	0.301439	-0.167171	-0.206786	0.123481	0.00727429	0.197709	0.480034	-0.213289	-0.0354359	0.296985	-0.214765	0.0623384	-0.00321526	-0.0121633	0.519261	0.483975	0.0695978	0.159586	-0.305548
TREM2	0.559495	0.722541	0.402959	0.653217	0.288353	0.545951	0.0248162	0.533181	0.779552	0.352233	0.729375	0.841479	0.749848	0.167138	0.799596	0.444169	0.687543	0.767773	0.376852	0.761599	0.573525	0.589091	0.486213	0.522092	0.535374	0.614827	0.610431	0.601286	0.431748	0.732354	-0.206533	0.607665	0.60083	0.534803
KITLG	0.391996	0.28228	-0.0568248	-0.0801245	0.139075	0.367216	0.184953	0.0764628	0.204713	0.100774	0.171419	-0.450472	-0.138815	0.113773	-0.0947837	0.0571895	0.155485	0.234721	-0.143165	0.026978	0.206278	0.345935	0.243233	0.406794	-0.00847791	0.00816456	0.0821416	0.0782101	-0.448431	-0.0319097	-0.480534	0.0366981	0.347202	0.0786359
SCARB2	0.0457594	0.0810125	-0.0437565	0.13697	-0.478188	0.334286	0.704972	0.122278	0.109249	0.207153	0.144233	0.0687154	0.0475859	0.11882	0.00785598	0.0276078	0.154805	0.354228	0.298817	0.131423	-0.0556769	0.104032	-0.233789	0.264767	0.213505	-0.0154953	0.110263	0.109193	0.133877	0.00524692	-0.600918	0.0135094	0.286615	0.120553
ZAP70	0.74539	0.802964	0.800662	0.808823	0	0.731216	0.654389	0.77134	0.311545	0.744148	0.705607	0.81402	0.768006	0.205332	0.422446	0.80216	0.667688	0.729414	0.822178	0.729048	0.791898	0.661013	0.756106	0.630331	0.781926	0.826799	0.766525	0.785282	0.714823	0.876895	0.719257	0.695988	0.430071	0
SOX4	0.261665	-0.392056	-0.144524	-0.303004	-0.375159	-0.302083	-0.232456	-0.0693585	-0.306046	0.0140104	0.277525	-0.142846	-0.133214	-0.41468	-0.170064	0.137873	-0.475476	-0.325694	-0.533217	-0.154564	0.114314	0.0530054	-0.107558	-0.297311	-0.33923	-0.278908	-0.115737	-0.0985948	-0.0746273	0.260234	0.344817	-0.229705	0.0115169	-0.159291
SIAE	0.217543	-0.0116678	-0.100092	-0.108033	-0.170403	0.24616	0.275737	0.00106132	0.223633	-0.0565477	-0.222022	-0.475611	-0.189817	0.227058	-0.0583372	0.0154997	0.0316641	0.355581	0.00609431	0.120373	-0.350797	0.159259	-0.0468647	0.277005	0.237831	-0.0139848	0.0684856	0.197368	0.305521	-0.42124	-0.420381	-0.0474517	0.284981	0.0494113
TMED10	-0.297501	0.120717	-0.120321	-0.205985	-0.281033	0.234487	0.425984	-0.0400934	0.315279	-0.173435	-0.110415	-0.108369	-0.0206	0.0168215	0.512593	0.0716026	-0.11299	-0.0435476	-0.0477809	0.0499187	-0.294716	0.10509	-0.247383	0.274837	0.10902	-0.123463	-0.0865976	-0.0628446	0.177996	-0.296426	-0.497305	-0.277657	0.0103326	0.175861
CDK2	-0.0819903	-0.146477	-0.0691293	-0.0346967	-0.0941041	-0.297311	-0.152575	-0.133075	0.110238	0.0260373	0.0882037	0.318805	0.0359948	-0.511212	0.411179	-0.0857557	-0.15316	-0.367864	0.0353963	-0.116031	0.282178	0.25738	0.0538768	-0.289259	-0.35425	-0.188132	-0.0858618	-0.0909852	-0.180592	0.21689	0.227088	-0.269684	-0.10031	-0.514008
TMEM173	0.678765	0.666506	0.53137	0.354838	0.666654	0.377608	0.740986	0.50657	0.704129	0.450069	0.579235	0.568209	0.459192	0.0997485	0.763246	0.664103	0.412193	0.619148	0.288237	0.320479	0.471069	0.602153	0.631819	0.359446	0.424243	0.294126	0.489453	0.484656	0.267602	0.490124	-0.344113	0.0831992	0.339149	0.232568
TTC13	0.132972	-0.106651	0.108119	-0.00627232	-0.0603224	-0.132915	-0.0749534	-0.0459831	-0.403068	-0.0234973	0.273576	0.547676	0.1138	0.41705	-0.202593	-0.1624	-0.28516	-0.138739	-0.0982789	-0.092743	-0.0458497	-0.0442159	0.0662853	-0.130748	-0.0560136	0.0157232	-0.189306	-0.152621	0.0532154	0.323689	0.609499	-0.166876	-0.210042	0.140939
LTA4H	-0.0956613	0.0513685	0.136557	0.231147	0.11775	-0.0407083	0.299145	0.0280088	0.438534	0.0955551	-0.0897601	0.247476	0.503194	0.621396	0.354517	0.114317	0.23114	0.540412	0.107211	-0.165442	0.305692	0.0637395	0.0679716	-0.0448408	0.101073	0.251304	0.0528381	0.0564511	0.0138323	0.385139	0.183717	-0.0577375	0.0523194	-0.525198
TRIP13	-0.207461	0.0390262	0.0389075	-0.0915701	-0.0854781	-0.390162	-0.176887	-0.137525	-0.179663	-0.116841	0.0868955	0.514056	0.0580902	-0.28122	-0.047382	-0.0702546	-0.272973	-0.507412	-0.0895194	-0.106589	-0.102736	-0.177379	-0.0429779	-0.45985	-0.0783906	-0.200332	-0.245205	-0.275253	-0.156527	0.530672	0.2905	-0.168021	-0.062706	-0.344501
NTRK1	0.448704	0.546194	0.272028	0.475998	0.596195	0.639226	0.314147	0.501761	0.313038	0.454785	0.135784	-0.0805665	0.0635582	-0.101932	0.260007	0.438488	0.518773	0.533972	0.109774	0.0870917	0.466585	0.111498	0.383609	0.591758	0.174552	0.263682	0.472635	0.504037	-0.125375	0.446945	0.168921	0.202342	-0.13132	0.250002
ZBTB16	-0.0928938	0.243549	0.0291095	0.201033	0	0.526179	0.122749	0.32696	-0.184501	0.111272	0.0209697	-0.101875	-0.0140745	-0.266134	-0.171898	-0.0731361	0.232954	0.551398	0.105569	0.293217	0.338459	0.120715	-0.160801	0.54348	-0.131637	0.212883	0.232672	0.258115	-0.178951	-0.184355	-0.187624	0.171514	0.07745	0
EFNB2	0.527756	0.0960199	0.0849482	-0.0251394	0.278274	0.100778	0.0453249	0.00850051	0.121413	-0.110836	0.341484	0.155247	-0.185341	-0.0423012	0.0881559	0.151447	0.304857	0.135982	-0.183774	-0.183718	0.0567992	0.424109	-0.0608182	0.0743638	-0.0726661	0.0585055	-0.0563601	-0.04566	-0.446567	-0.0361585	-0.534983	-0.0783179	-0.0958526	0.42004
PFN2	-0.0507236	-0.254625	-0.0874125	-0.380663	0.0927474	-0.0125059	-0.0905793	-0.244411	-0.122631	-0.286754	-0.257069	-0.471053	-0.298231	0.170922	-0.265805	0.208913	-0.297722	-0.501058	-0.204764	-0.28808	0.0106164	-0.287455	-0.174021	0.0384655	-0.30231	-0.143257	-0.193334	-0.293611	-0.633749	-0.45359	-0.443272	-0.311537	-0.652966	0.302291
MET	0.336446	0.183735	0.221367	0.0873726	-0.0877605	-0.415721	-0.029285	-0.0302493	0.248369	-0.141188	-0.0509007	0.333565	0.0342542	0.0499064	0.0453777	-0.243768	0.192181	-0.031988	-0.120263	-0.0176338	0.00950046	0.311903	0.483819	-0.366771	0.102143	-0.021998	-0.0235772	-0.0632467	-0.453207	0.256471	-0.397109	0.0919908	-0.0414147	0.149179
ANXA1	0.511909	0.335446	0.353389	0.118471	0.551374	0.491599	0.501879	0.0044195	0.529427	-0.0748347	0.594783	0.54042	0.168877	0.105132	0.64086	0.613703	0.403299	-0.00997984	0.174122	0.293677	0.282299	0.526919	0.292134	0.519622	0.541716	0.104413	0.0451276	-0.112677	0.126377	0.288272	0.015295	0.136881	0.416262	0.393306
ATP1B3	0.297495	0.17492	0.232333	0.113928	0.0339877	0.0220285	0.00906425	-0.149351	0.416562	-0.228136	0.0276212	-0.19241	-0.00272167	0.311629	0.201711	0.296147	0.299954	-0.358527	0.448431	0.104586	0.337405	0.394911	0.0128497	0.0112566	0.351119	-0.135427	-0.160942	-0.26968	0.205677	0.316695	0.41156	-0.101002	0.0986884	0.286951
SUCLG2	0.299119	-0.00641845	-0.0902519	-0.0764349	-0.0589479	0.082019	0.0499634	0.0183396	0.534005	0.100964	-0.181922	-0.55576	-0.244983	0.313575	0.426547	0.0529003	-0.108602	0.441089	0.123837	0.203387	0.0146732	0.384281	-0.0578659	0.060412	0.15838	0.0175603	0.0512259	0.183719	0.0771397	-0.159344	-0.0808782	-0.0875364	0.283523	-0.189484
CTTN	0.248261	-0.104329	-0.0884954	-0.174333	-0.241226	0.010725	0.0990593	-0.142637	-0.0945628	-0.178083	0.412031	-0.042445	-0.00526462	0.113182	0.176631	-0.0409991	-0.397559	-0.116005	-0.410366	0.118848	-0.179285	0.22415	-0.185574	0.0504262	-0.0594045	-0.236011	-0.16129	-0.233755	-0.404295	0.16111	-0.542062	0.259278	0.310804	0.0410708
RAD51	-0.140552	0.0245752	0.0739329	-0.0312267	-0.14552	-0.14651	-0.287152	-0.133529	-0.0691448	-0.00651421	0.113734	0.575808	0.183198	-0.130773	0.104571	0.0254203	-0.249239	-0.496443	0.153189	0.0264588	0.0994318	-0.0525566	0.117829	-0.120368	0.0393776	-0.0538331	-0.0162942	-0.0669132	0.273069	0.571804	0.504252	-0.0394916	0.0838419	-0.0840513
ATP6V1A	-0.000742828	0.078981	-0.0395689	0.0939809	-0.10381	0.280489	0.383093	-0.0923692	-0.162008	-0.0202302	-0.251873	-0.53911	-0.173167	0.473613	-0.454492	-0.0345895	0.146288	0.108025	0.0326728	0.0836808	0.221403	-0.176374	-0.149928	0.24575	0.177317	0.0231182	-0.0371591	-0.18731	0.12473	-0.0917168	-0.459147	-0.136667	-0.0700151	-0.0430734
CD79A	0.440795	0.687996	0.680234	0.632605	0.796726	0.725406	-0.369629	0.590359	0.386105	0.540413	0.423579	0.628655	0.596014	0.198198	0.501395	0.731162	0.377521	0.548593	0.573537	0.549482	0.731987	0.658544	0.749855	0.707226	0.607736	0.776144	0.710579	0.70981	0.762823	0.851292	0.783441	0.685193	0.482027	0.498952
FCGRT	0.64188	0.345008	0.141235	0.130933	0.164747	0.177071	0.60749	0.288631	0.718755	0.505185	0.161083	0.350564	0.386046	0.649202	0.798012	0.134072	0.363697	0.66479	0.389535	0.243992	0.356951	0.583128	0.323096	0.0714394	0.5713	0.3371	0.254165	0.385522	0.122459	0.102152	-0.0409285	0.16276	0.180259	-0.0412939
AR	-0.0516713	-0.189591	-0.152952	-0.00166941	0.116129	0.456152	-0.0679279	0.251344	0.0297204	0.168398	-0.078012	-0.0130981	-0.19708	-0.151742	0.403024	-0.0864577	0.172166	0.33915	-0.240214	-0.163458	0.404593	0.0573809	-0.0675884	0.537648	-0.328628	0.0812679	0.1726	0.227074	-0.204591	-0.248293	0.0298474	-0.165344	0.0841965	0.15192
RPN2	0.182672	0.0772014	-0.0067648	-0.0620589	-0.359499	-0.384674	0.0529337	-0.0108797	0.367163	-0.0400065	-0.0873151	0.0932187	0.0626265	-0.0692673	0.504881	0.0503912	-0.370675	-0.249844	0.107495	-0.144287	-0.213535	0.243935	-0.209702	-0.360881	0.279321	-0.0745398	-0.137888	-0.0603216	-0.107813	-0.0957843	-0.336313	-0.165968	0.0339546	0.364935
POMC	-0.0703599	0.415269	0.296089	-0.0224836	0.27169	0.649583	0.438986	0.0425799	0.470655	-0.0127851	0.158445	0.104254	0.310577	-0.0368918	0.216798	0.431033	0.272416	-0.196272	0.470295	0.155058	0.161462	0.221311	0.33603	0.700837	0.245244	0.247087	0.304988	0.184567	-0.211086	0.144723	0.0834764	0.0816491	-0.216595	0.24693
ANK3	0.26515	-0.24789	-0.0887892	-0.114477	-0.245415	0.242177	0.199056	-0.285776	-0.270242	-0.0712983	-0.229363	-0.331523	-0.190174	-0.00789502	-0.419386	0.285731	0.234403	0.0848095	-0.124216	-0.220933	-0.0403928	-0.0147106	-0.243579	0.172699	-0.211341	0.234108	-0.0959807	-0.219184	-0.528253	-0.195315	-0.503135	-0.295083	0.0307546	0.021194
SMAD4	0.0791938	-0.1782	-0.168105	-0.0810878	-0.127715	0.425777	0.0248279	-0.049298	-0.143062	0.0939009	-0.277548	-0.371188	-0.291404	-0.481866	-0.0880242	-0.0381215	0.0101307	0.0692863	-0.298194	-0.072367	0.165578	-0.392935	-0.0723991	0.35995	-0.47088	-0.182093	0.0582036	0.0413606	-0.564981	-0.324132	-0.29587	-0.194795	-0.142864	-0.132454
SACM1L	0.0526493	-0.191234	-0.122647	-0.0841174	0.246262	0.156041	0.415215	0.0438188	0.12858	0.125386	-0.371879	-0.50693	-0.278249	-0.0984817	0.05963	-0.0358055	0.28218	0.451347	0.0114645	-0.197275	0.164354	-0.388194	-0.0579138	0.183536	-0.0822655	-0.0309575	-0.0352659	-0.000959649	-0.279661	-0.385247	-0.0941696	-0.132885	0.00455473	-0.015367
ARRB1	0.601016	0.214717	-0.0530148	0.18016	0.182715	0.439279	0.709766	0.166995	0.175485	0.44706	0.227803	0.144569	0.399084	0.187893	-0.159626	0.311869	0.134649	0.713814	0.148484	0.562488	0.337308	0.389976	0.197118	0.462264	0.623186	0.113111	0.11704	0.277403	-0.0780626	0.563883	0.526191	0.428069	0.438693	0.099508
APBB1IP	0.834688	0.559143	0.78195	0.879781	0.408233	0.929263	-0.0534692	0.62509	0.748733	0.857882	0.829784	0.735865	0.432856	0.425848	0.80495	0.369879	0.808791	0.903219	0.397245	0.913498	0.859763	0.668707	0.889326	0.856719	0.817678	0.935079	0.628301	0.67032	0.971568	0.883281	0.628933	0.821934	0.738867	0.891112
SLC2A4	-0.402589	0.221165	0.0656987	-0.0762671	0.0477793	0.168673	0.303616	0.134318	-0.0942308	0.0509063	-0.0963373	-0.358167	-0.150615	-0.136535	0.0598653	-0.109006	0.022054	0.0118584	0.0521187	-0.187218	0.215584	0.298201	0.179272	0.298174	-0.364702	-0.162796	0.0443493	0.107159	-0.161078	-0.37829	-0.325834	-0.0954732	-0.435389	-0.419571
ALDH3A2	-0.405064	0.0872959	-0.168691	-0.0446006	-0.316784	0.16633	0.318921	-0.334249	0.132657	-0.188649	-0.198637	-0.359993	-0.274452	0.397775	0.466413	-0.211222	-0.189614	-0.112667	-0.123247	-0.0233834	-0.137636	0.155843	0.0533239	0.0442403	-0.174007	0.0160769	-0.128109	-0.23623	-0.420771	-0.287726	-0.34203	-0.0542189	-0.00234405	-0.115956
CNIH2	-0.117545	-0.148538	-0.04516	-0.070268	-0.0318336	0.196161	0.170707	-0.143843	-0.292631	-0.139234	0.158196	0.484918	0.125652	0.0620543	-0.371149	-0.0434679	-0.149768	-0.372631	-0.117372	-0.220891	-0.129317	-0.189461	0.0258028	0.221104	-0.424384	-0.138116	-0.114058	-0.189766	0.0848352	0.226049	0.501316	-0.15929	-0.346787	-0.10428
RPL11	0.358423	-0.00337265	0.112479	0.180138	0.414755	-0.38678	-0.377735	0.0891865	0.296337	-0.0906802	0.0555839	0.307358	0.222958	-0.145745	0.365125	0.103772	-0.0274869	0.0618326	-0.117936	-0.118792	0.0980664	0.275452	-0.104791	-0.354217	0.144514	-0.0707155	-0.0263308	0.0955738	0.116573	0.121417	0.393735	0.0884205	-0.0732667	-0.370872
SGK1	0.352821	0.400567	0.406744	0.229705	0.422128	0.638643	0.141892	-0.0949505	0.379067	-0.0713187	0.306386	0.164806	0.362274	0.720506	0.155089	0.307474	0.470613	-0.0249617	0.214222	0.441665	0.508235	0.613863	0.144791	0.558126	0.354859	0.0138116	0.294894	0.0161055	0.435387	0.0371453	-0.138221	0.108316	0.363368	0.449621
RPS6KA1	0.0309791	0.128392	0.207978	0.209822	0.260723	0.240523	0.451997	0.100055	0.824759	0.24735	0.259032	0.156991	0.381191	0.465425	0.83747	0.373132	0.401856	0.539316	0.466562	0.40462	0.243451	0.568607	-0.0758975	0.0161405	0.612425	0.529627	0.221873	0.210791	0.453174	0.0865563	0.652142	0.110945	0.213373	0.385722
APITD1	0.24843	-0.34833	-0.175251	-0.0552074	0.0185777	-0.197278	-0.406929	-0.275524	0.25755	-0.0629547	-0.167578	-0.215775	-0.346548	-0.41638	0.356908	-0.124581	-0.387151	-0.25188	-0.319893	-0.224946	-0.326141	-0.11128	-0.175116	-0.293407	0.123811	-0.110424	-0.278543	-0.210597	0.185674	-0.499815	0.126771	-0.0476557	-0.056265	0.246993
CD93	0.709225	0.510658	0.291115	0.237218	0.39393	0.61766	0.146984	0.467824	0.55642	0.373181	0.538548	0.33225	0.236493	0.588552	0.535124	0.399804	0.518542	0.711629	0.460293	0.51857	0.649718	0.561702	0.507604	0.594223	0.481002	0.419658	0.375145	0.442923	-0.322229	0.0966473	-0.114743	0.23939	0.459514	0.558258
EPAS1	0.584098	0.114577	0.243117	0.105191	0.290067	0.547122	0.503013	0.312962	0.127919	0.136431	0.310951	0.118257	0.0114775	0.0814664	-0.160302	0.159484	0.232637	0.532491	0.344693	0.392848	0.406488	0.25762	0.387795	0.460674	0.301486	0.335961	0.217454	0.198634	-0.0688082	-0.17143	-0.349797	0.0580399	0.438419	0.48086
KPNA2	-0.143451	0.0573912	0.0532311	-0.145428	0.0108384	-0.336851	-0.257932	-0.166226	-0.0927549	-0.0408912	0.219908	0.292815	0.189428	-0.0909134	0.129637	0.0108719	-0.235852	-0.476052	0.143369	0.0259527	0.0958846	0.0977104	0.128	-0.331523	0.160738	-0.0557231	-0.152694	-0.215242	-0.0971561	0.546008	0.494266	-0.0679748	0.0623752	0.115608
CASP8	0.134401	0.0869573	0.321366	0.166544	0.250282	0.00727899	0.343837	0.167594	0.686564	0.19168	0.268623	0.56196	0.139399	-0.0625656	0.799488	0.0578305	0.203234	0.280371	0.0792766	0.0673637	0.3869	0.498398	0.178063	-0.203627	0.168702	0.380904	0.136184	0.17974	0.591565	0.538713	0.323663	0.0255495	0.466488	0.367827
NFATC1	0.398024	0.537823	0.248089	0.0438234	0.439655	0.765252	-0.219275	0.198882	0.236782	0.191002	0.360735	0.387794	0.264908	0.104489	0.597258	0.531393	0.524437	0.310786	0.115976	0.455597	0.512976	0.557428	0.291807	0.707349	0.213775	0.186256	0.410932	0.299844	0.511283	0.33717	0.172981	0.30174	0.177444	-0.19194
SURF4	-0.153911	0.357975	0.171716	0.0414317	-0.0413718	0.13532	0.665207	0.0927778	0.28799	0.0247851	0.0160807	0.071565	0.139256	0.0593263	0.405692	0.00579279	-0.137575	0.151419	0.0637355	0.15863	-0.308727	0.184532	-0.241601	0.0599435	0.299176	0.0549764	-0.0072402	0.0859323	-0.201739	0.00694747	-0.483195	0.12854	0.0818344	0.434077
RPL37	0.218478	-0.0476661	0.0816505	0.139482	0.108884	-0.434165	-0.376439	0.0348702	0.267812	-0.204661	0.0679965	0.308069	0.278977	-0.232088	0.0274972	-0.05234	-0.211947	-0.316829	-0.225263	-0.107887	0.0268644	0.170828	-0.128693	-0.318858	0.048402	-0.103618	-0.0550135	0.0349175	0.245537	0.173125	0.392251	0.069138	-0.107455	-0.436149
TLR2	0.63684	0.587388	0.578134	0.505736	0.600424	0.646444	0.621197	0.319869	0.932029	0.379921	0.643945	0.792159	0.737071	0.432116	0.865351	0.601326	0.593101	0.667967	0.606828	0.849813	0.67954	0.736148	0.655303	0.618651	0.835997	0.563145	0.499675	0.316198	0.689524	0.597075	-0.318866	0.531159	0.662969	0.332762
TMEM63B	-0.143939	-0.149148	-0.190595	0.0567443	-0.393806	0.179344	0.500645	-0.202303	-0.296461	-0.117963	0.0830196	0.190762	-0.0416103	0.429736	-0.340332	-0.154842	-0.0125168	0.0449366	0.125099	0.00963191	-0.406873	-0.0974377	-0.16372	0.159989	0.0899596	-0.226578	-0.230276	-0.269035	-0.0372641	0.293026	-0.276231	-0.0780308	-0.164549	0.0725766
TMED9	0.183696	0.269818	0.13351	0.12707	-0.155345	-0.0651931	0.0234141	0.145217	0.467887	0.0772853	0.125817	0.369169	0.366146	-0.0412102	0.525074	0.0560578	-0.136759	0.0360972	0.159192	0.232594	-0.283632	0.392805	-0.2018	-0.0802838	0.473826	0.0676123	0.169206	0.236312	0.226967	0.0506685	-0.388997	0.058965	0.298444	0.374444
EIF3B	-0.03529	0.163894	0.0385511	0.0786466	0.0462631	-0.506386	-0.404189	-0.23267	-0.100212	-0.184544	0.0482121	0.337581	0.257919	-0.270257	0.0583974	-0.0550196	-0.359685	-0.414942	-0.117058	-0.11807	-0.20491	0.13849	-0.182043	-0.409996	0.0583595	-0.335334	-0.323553	-0.333432	0.0848425	0.107514	0.206653	0.0835864	0.0552122	-0.0722899
TAGLN2	0.232886	0.207555	0.20092	0.257101	-0.0631428	-0.162593	0.173098	0.0318709	0.478124	0.0809913	0.510845	0.533772	0.394891	0.143627	0.496931	0.18026	-0.00827668	0.22123	0.199032	0.311395	-0.158081	0.381867	0.544429	-0.227811	0.497078	0.125022	0.0772173	0.0255957	0.0196881	0.512004	0.297744	0.0691688	0.426255	0.432729
SPTBN4	-0.142938	0.0122744	-0.241267	-0.10462	-0.307608	0.387063	-0.0417982	0.132729	-0.387672	-0.0678435	-0.0914239	-0.340984	-0.122537	0.0253301	-0.447798	0.00209516	-0.0237312	-0.0569396	-0.31047	-0.102345	-0.119885	-0.376078	-0.118733	0.475883	-0.358446	-0.0105945	0.0265455	0.1098	0.272129	-0.457547	-0.101248	0.0109818	-0.284058	-0.0864752
OSMR	0.0502348	0.482187	0.209986	0.0843359	0.214565	0.64423	0.379555	0.210949	0.429982	0.00192387	0.427072	0.46196	0.0643365	-0.0746706	0.496119	0.329742	0.0818822	0.0981448	-0.0324448	0.522419	0.447203	0.563919	0.312129	0.621864	0.166234	0.20378	0.256027	0.137097	0.211939	0.419084	-0.293155	0.0438529	0.12234	0.209786
KDELR1	-0.308095	-0.142946	-0.0853124	-0.103041	-0.371873	-0.177331	0.0233352	0.0434469	0.303844	-0.0715683	0.0734759	-0.00369575	0.0860794	-0.0926405	0.540714	0.0292186	-0.278618	-0.0818602	0.0051888	0.0582413	-0.545319	-0.0426473	-0.319777	-0.342263	0.127115	-0.122881	-0.0331816	0.124937	-0.311158	-0.15321	-0.480459	0.0802339	0.0151268	0.102117
RFC4	0.109213	0.0703218	0.0537129	-0.0853627	-0.0512421	-0.408036	-0.30251	-0.176883	-0.108297	-0.0598432	-0.174412	0.351291	0.0729849	-0.269878	-0.0246027	-0.054107	-0.280215	-0.529941	0.00405316	-0.174348	-8.13006e-05	-0.0531612	0.0771611	-0.338718	-0.158986	-0.111004	-0.135389	-0.197981	-0.338758	0.406064	0.455527	-0.213787	-0.173912	-0.336406
BAG2	0.412619	0.404452	0.234418	-0.271771	0.297332	0.272195	-0.348197	0.0488115	0.245288	-0.107829	0.168367	-0.0875031	0.109164	-0.30943	-0.0818348	-0.0341397	-0.0877367	-0.123502	-0.0937651	-0.0884546	0.339012	-0.0106913	0.0440244	0.369151	-0.0430508	0.101968	0.0919752	0.116065	0.103801	0.131558	0.507767	-0.0327654	-0.00857135	0.431737
PTK2B	0.489914	0.387478	0.586688	0.538095	0.637566	0.457318	0.0717129	0.345369	0.0748258	0.287204	0.101433	0.144875	0.411306	0.427804	-0.218212	0.378336	0.603508	0.401506	0.142009	0.492143	0.465729	0.105137	0.254417	0.339497	0.508341	0.816237	0.440695	0.37025	0.712828	0.380835	0.740351	0.520698	0.346921	0.240644
SHMT2	-0.196071	-0.0535691	0.0658173	-0.0526275	-0.00151986	-0.291199	-0.521449	-0.165197	0.00241806	-0.0349532	0.0775992	0.512758	0.239786	0.000610651	-0.0275267	0.0357275	-0.320406	-0.448954	-0.108902	-0.223669	-0.0226202	0.0672564	-0.0862947	-0.371345	-0.0299525	-0.240741	-0.00239192	-0.0413029	-0.380981	0.171552	0.338941	-0.0765412	0.108214	-0.263667
CORO1C	0.149238	0.474445	0.354734	-0.0843688	0.0060508	0.282208	0.301529	-0.0203306	0.0840207	-0.158111	0.48069	0.580314	0.38545	0.546414	-0.0552825	0.224699	0.539507	0.00811446	0.0460465	0.362759	0.473593	0.045036	0.489945	0.291246	0.0312875	-0.0533452	0.114531	-0.0102544	0.0178769	0.542151	0.234568	0.197666	0.198337	0.205389
PAG1	0.702306	0.0786926	0.594657	0.290413	0.438603	0.472757	0.197625	0.405469	-0.0248567	0.470721	0.399796	0.661583	0.3204	0.398692	0.0423251	0.369947	0.434919	0.74501	0.534773	0.556721	0.544748	-0.194835	0.286172	0.507498	0.360139	0.0145904	0.373701	0.411493	0.452403	0.517269	0.0830384	0.376852	0.128483	0.2402
SERBP1	0.171115	0.0225454	0.0678783	0.0292973	0.250982	-0.258685	-0.375255	-0.169193	0.147982	-0.087608	0.141372	0.0318043	-0.0683646	-0.38905	0.464523	0.0261621	-0.207492	-0.273875	0.00219593	-0.189557	0.287983	0.333211	-0.137809	-0.189365	-0.183406	-0.191503	-0.276721	-0.276672	-0.417239	-0.0525617	-0.301326	-0.257094	-0.115152	-0.0331609
ARF6	-0.199029	0.0392001	-0.00663596	0.0592182	0.119809	0.246869	0.0713616	-0.0504742	0.401107	-0.0860079	0.205481	-0.0488322	-0.108745	0.475029	0.528216	0.249557	0.178105	-0.0836855	0.50523	0.255708	0.198966	0.358581	-0.261188	0.282032	0.437159	0.260125	0.10456	0.0116005	0.181376	0.555967	-0.0586706	-0.0171197	0.353686	0.306579
BCAR1	0.162898	0.301391	0.0218311	-0.0288719	-0.348168	0.36154	-0.0338574	0.00314485	-0.340619	-0.079294	0.160106	-0.145467	-0.173607	0.0717876	-0.278436	0.0578073	-0.0672017	-0.0465622	0.155522	0.150854	-0.343882	0.0774649	0.0356096	0.20434	-0.0729114	-0.0906283	-0.0697844	-0.024636	-0.508778	-0.0332781	-0.573489	0.272415	0.157371	-0.0142945
SRC	-0.0281485	-0.384287	0.0352153	0.0154601	-0.158305	-0.231863	0.498161	-0.0379202	-0.200962	0.00456126	0.286552	0.139207	-0.00815092	0.513299	-0.2566	0.131392	-0.238552	-0.321412	-0.268407	-0.174277	-0.190334	0.0755432	-0.0508171	-0.194267	-0.199428	-0.031716	-0.126932	-0.0631871	0.0318494	0.228994	-0.333955	-0.0107855	-0.233191	0.180987
APOE	0.13611	0.663562	0.545246	0.670802	0.263898	0.738653	0.325142	0.625433	0.467733	0.572348	0.411106	0.427518	0.563368	0.0154472	0.245082	-0.061044	0.550541	0.673933	0.555644	0.627741	0.4665	0.601247	0.45885	0.670772	0.619334	0.210657	0.611067	0.653369	0.450378	0.358137	0.489385	0.575821	0.417156	-0.103919
HNRNPA1	-0.0381698	-0.149153	-0.0712524	0.0463257	0.0899769	-0.427902	-0.545201	0.0453248	-0.304162	-0.0277656	-0.00813325	0.23495	0.129197	-0.448852	-0.167078	-0.00710296	-0.223717	-0.263312	-0.236227	-0.332563	0.0189068	-0.119745	-0.0838074	-0.435068	-0.195136	-0.184221	-0.0844632	-0.00806095	-0.153163	0.126197	0.395143	-0.063731	-0.0868489	-0.602889
RAB8A	-0.304095	0.176546	0.133588	0.156071	0.316741	0.268505	0.260353	0.111354	0.381446	0.165377	0.145237	0.395021	0.403623	-0.094514	0.626275	0.112474	0.425178	0.134997	0.350436	-0.0103251	0.13669	0.395779	0.00322203	0.08823	0.453215	0.504408	0.291058	0.275286	0.614398	0.604341	0.59164	0.0614663	0.37512	0.49328
TNFRSF10D	0.604771	0.115508	0.174129	-0.187337	0.0375075	0.0966328	-0.160255	0.0608005	0.453459	-0.193753	-0.0517311	0.0783102	0.00822975	0.107592	0.466115	-0.107156	0.0565922	0.294941	0.00727412	0.00769214	0.1519	0.311947	0.243023	0.105832	0.0303546	0.144959	-0.208873	-0.0748196	-0.286704	0.0188902	-0.287718	-0.00915202	-0.347103	0.169459
RPL14	0.280312	-0.136803	-0.0309908	0.0833586	0.399875	-0.543324	-0.39122	0.0575816	0.147867	-0.000160201	-0.106551	0.0216168	0.152831	-0.227028	0.0634132	-0.0387492	-0.0639224	0.0678601	-0.115308	-0.14335	-0.0277441	0.0693246	-0.146976	-0.421407	-0.00884431	-0.147669	-0.0290526	0.11625	0.0510605	0.161719	0.360781	0.100383	0.0636929	-0.528156
DTL	-0.12689	0.0510998	-0.036173	-0.00229216	-0.211897	-0.227658	-0.187859	-0.0987192	-0.13629	0.0731472	0.166494	0.591718	0.0754442	-0.308152	-0.00252199	-0.12939	-0.238589	-0.458607	-0.0376408	-0.216964	0.0741365	-0.25166	0.167057	-0.271941	-0.287235	-0.199028	-0.0464191	-0.113454	0.0230268	0.319262	0.409875	-0.166112	-0.25721	-0.0248696
PLCG1	-0.0506332	-0.162992	0.165624	-0.103978	0.256252	-0.27273	-0.0396954	0.178238	-0.363549	0.0965436	0.275315	0.293776	-0.134156	0.15479	-0.00160971	-0.0233484	-0.0320694	-0.131248	-0.296474	-0.35034	0.384384	-0.0916947	0.126406	-0.234565	-0.351919	-0.152739	-0.00494918	-0.0136363	-0.235428	-0.0812091	0.369515	-0.219053	-0.389228	0.0828241
IRF5	0.709947	0.0260054	0.534295	0.326102	0.43979	0.295397	0.347826	0.210401	0.81394	0.250233	0.225448	0.353527	0.284824	0.509579	0.835807	0.17179	0.581083	0.237016	0.501463	0.455029	0.499321	0.132938	0.338991	0.339039	0.786483	0.748262	0.403507	0.298053	0.80375	0.630367	0.284848	0.369791	0.569821	0.701772
ST3GAL4	-0.272226	-0.273139	0.103894	-0.0949649	0.177468	0.268128	0.286406	0.0250343	0.0629795	-0.0579395	0.000661642	-0.517292	-0.139167	-0.363305	-0.0141156	0.211369	-0.0616279	0.23613	-0.24333	0.212869	0.100036	0.298184	0.0633254	0.403508	0.190727	-0.207592	-0.0178171	-0.0339918	0.208773	0.125432	0.329023	0.0503386	0.114457	0.282221
GABRE	0.33728	-0.0836761	0.256541	0.202378	-0.2073	-0.353184	0.302555	0.0417409	0.0120231	-0.0687906	0.201123	0.341622	0.117222	-0.133704	0.265448	-0.0209291	0.138942	-0.292011	-0.219058	0.421552	0.0598965	0.332468	0.346412	-0.293606	-0.0376121	0.152011	-0.0994294	-0.172594	0.105205	-0.0737794	-0.165447	-0.0138266	0.048769	0.33978
YBX1	0.154286	0.110923	0.279714	-0.0378855	0	-0.296765	-0.385549	-0.0420545	0.0673603	-0.128842	0.14999	0.32641	0.231042	-0.0260011	0.390408	0.222438	0.093032	-0.178678	0.196232	0.0123094	0.316324	0.504274	0.0640728	-0.263492	0.224248	-0.149449	-0.0723311	-0.00107148	-0.170817	0.173041	0.515976	-0.0561931	-0.040472	0
PSMB2	0.171191	0.204814	0.245264	0.381931	0.0271626	-0.165968	-0.172238	0.0491813	0.177862	0.087235	0.194169	0.427276	0.343291	-0.190437	0.387096	0.151697	-0.169202	-0.12265	0.257197	0.113271	0.0464738	0.121957	0.0496958	-0.409006	0.390529	0.164175	0.0547002	0.0896003	-0.177102	0.417435	0.475189	0.128047	0.162188	0.439871
SNRPA	0.106364	-0.127484	0.0554095	0.0550397	0.0716623	-0.449048	-0.414553	-0.0176884	-0.130767	0.0115161	0.0816101	0.344912	0.235862	-0.226114	0.218521	3.74935e-05	-0.325557	-0.4519	-0.011997	-0.193951	-0.206729	0.0298583	-0.145993	-0.447996	-0.0481945	0.00459902	-0.0661666	0.0319177	0.0280456	0.00812897	0.450746	0.0882832	-0.0614955	-0.28584
RPL23	0.293356	-0.143508	-0.0200373	0.0239385	0.220889	-0.490714	-0.503021	0.0165359	0.270866	-0.204657	0.104952	0.21376	0.204177	-0.119146	0.122118	-0.0394581	-0.121606	-0.194713	-0.19003	-0.0894399	0.0201251	0.164438	-0.137957	-0.351864	-0.0328008	-0.161314	-0.161089	-0.0729689	0.00315409	0.0606241	0.205621	0.0458098	-0.0957151	-0.587955
NPHP1	0.16797	-0.0423065	-0.23275	-0.26358	0.0194321	-0.198793	0.0402504	0.0297547	0.286875	-0.0951604	-0.103878	-0.0466124	-0.206504	-0.315439	0.450292	0.135316	-0.0400685	0.256448	-0.322669	-0.415031	-0.264672	-0.243298	0.135018	0.0312287	-0.121903	-0.203376	-0.123612	-0.0791972	-0.1788	-0.406272	-0.588083	-0.143738	0.00181494	-0.248707
KLRK1	0.846115	0.820295	0.802516	0.83266	0.840686	0.785661	0.349786	0.748716	0.0326278	0.794945	0.715976	0.868653	0.770255	0.371973	-0.017281	0.821907	0.735336	0.822287	0.808853	0.856348	0.770085	0.659747	0.747922	0.725739	0.808864	0.794907	0.812553	0.811941	0.859237	0.816018	0.574871	0.824961	0.735913	0.851205
ACAT2	-0.38697	-0.17262	0.00693124	-0.142731	0.176307	-0.193935	-0.102084	-0.200788	-0.365863	-0.122833	-0.21569	-0.139489	-0.0359039	-0.0754645	-0.429914	0.0164779	-0.0545094	-0.263867	0.339587	0.131324	0.0842805	0.129595	-0.172875	-0.217847	-0.127227	0.038196	-0.244521	-0.261804	0.0750422	0.392629	0.4602	-0.0469242	-0.0136307	0.280928
TMEM171	0.468914	0.251749	0.294992	0.236253	-0.133148	0.259942	0.340629	0.0447409	0.137494	0.156754	-0.159943	-0.289377	0.0781871	0.195463	-0.156389	0.0889186	0.0275791	-0.276396	0.337768	0.24517	0.0930084	0.153062	0.0950143	0.0660679	0.267124	0.115206	0.133258	0.157715	0.324834	-0.166348	-0.546282	0.183486	-0.0217524	0.328692
BAG3	0.279814	0.223032	-0.180552	0.142867	-0.0758486	0.202033	0.363457	-0.0899685	0.245621	-0.131044	0.0022087	-0.27724	-0.0658927	0.430263	0.433836	0.125303	-0.108315	-0.217579	0.0894301	0.190696	0.0733233	0.0091165	0.124597	0.118232	0.129707	-0.119579	-0.0868804	-0.194282	0.219785	0.260297	-0.493119	-0.0296137	-0.251075	-0.138144
BCAP31	0.0206278	-0.162604	0.00393715	0.194184	-0.165422	-0.448794	0.110747	-0.049278	0.498937	-0.101285	-0.033319	0.121922	0.311757	0.047731	0.237043	-0.0561878	-0.132324	-0.243244	0.149303	0.264825	-0.357249	0.231051	-0.153047	-0.416598	0.242003	0.0157549	-0.158362	-0.118866	0.202825	-0.165081	-0.0514188	0.16679	0.21158	0.00804183
MYO1C	0.510453	0.109948	-0.0140747	-0.0209399	-0.300188	0.385883	0.121662	-0.0777075	0.376119	-0.00261752	0.246126	0.0890764	0.0250027	0.352171	0.531671	0.15575	0.0955405	0.335925	-0.133178	0.364829	0.0554322	0.318216	-0.00405656	0.378227	-0.216953	-0.0692644	0.0573354	0.0368228	-0.0184819	0.130812	-0.236041	0.320708	0.336901	-0.0557994
E2F1	-0.145509	0.00197772	0.0248639	-0.0839462	-0.194363	-0.461605	-0.434433	-0.123188	-0.30565	0.0674965	0.0905504	0.484721	0.108173	-0.238197	-0.133015	-0.133505	-0.292289	-0.432611	-0.114355	-0.0446419	-0.151035	-0.22685	-0.00570558	-0.408843	-0.120823	-0.101091	-0.152763	-0.142648	-0.00326115	0.196115	0.492703	-0.124102	-0.00796192	-0.0953334
GAB1	0.167866	0.0335866	-0.1888	-0.0640554	0.0311625	0.196494	0.046147	0.0152183	-0.301122	-0.0402531	0.174345	-0.264427	-0.262309	-0.250683	0.16092	-0.00243821	0.379935	0.177036	-0.274976	-0.0831515	0.362768	0.0334909	0.176078	0.292719	-0.336045	-0.156339	0.0587331	0.00582507	-0.419724	0.0609435	-0.479086	-0.115093	-0.0686806	0.104475
CALU	0.0575909	0.375799	0.138325	-0.115993	-0.101825	0.139705	0.215914	0.124783	0.34261	-0.00705955	0.29773	0.328548	0.145718	-0.224283	0.357476	0.152332	-0.0656436	-0.0245472	0.142182	0.0471256	0.263584	0.332981	0.0656056	0.333009	0.0733994	-0.117056	0.0876449	0.141565	-0.384202	0.002942	-0.560698	-0.116794	-0.05762	0.281752
CALR	0.295204	0.199164	0.187797	0.165718	-0.239422	0.076434	0.131359	0.214809	0.405737	0.0887622	0.120222	0.301006	0.304904	-0.382171	0.444865	0.0925666	-0.239107	-0.0704657	0.102746	0.0269363	-0.203308	0.239039	-0.278233	-0.064787	0.228808	0.145655	0.117653	0.213814	-0.216258	-0.244517	-0.142105	-0.028486	0.110725	0.371404
CENPJ	-0.286556	-0.160517	0.0362793	-0.122376	-0.00964152	-0.381497	0.0899695	-0.109598	-0.449277	0.100268	0.0428176	0.263066	-0.188323	-0.486767	-0.383273	0.00457672	-0.317678	-0.39108	-0.253121	-0.225284	0.0612463	-0.120219	0.133123	-0.319095	-0.450027	-0.181578	-0.213801	-0.215288	0.288047	-0.190456	0.277006	-0.178155	-0.297268	0.0328359
HNRNPAB	-0.0649668	-0.0193106	0.0528578	0.0193588	-0.0391306	-0.357694	-0.404254	-0.125726	-0.00537032	0.121494	0.261457	0.326078	0.283934	-0.197632	0.160021	0.102547	-0.2679	-0.359879	0.158803	-0.0597475	-0.0812313	0.37949	-0.160552	-0.347509	0.12536	-0.0976589	-0.010619	0.0268324	-0.0329693	0.31016	0.420151	-0.0277175	0.176802	0.00736773
RAB30	-0.37968	0.313477	-0.104168	0.00990811	0.242107	0.491435	-0.122984	0.292772	-0.152456	0.0557264	0.181599	0.00216646	-0.0313784	0.226742	-0.147445	0.0618771	0.400195	0.0272968	0.0494595	0.130783	0.466185	-0.0428535	0.0713806	0.35256	-0.138968	0.247935	0.395884	0.388163	0.0917246	0.135114	-0.244789	-0.126205	0.156404	0.211039
PSME4	-0.152698	-0.0907327	0.131818	-0.0643477	0.165937	-0.290617	0.0458393	-0.228006	0.0590205	-0.171646	0.229019	0.115256	0.250537	-0.233716	0.328092	-0.0312412	-0.328693	-0.475426	0.307491	-0.241803	0.282454	0.237836	0.00610941	-0.235014	-0.0501408	0.00964186	-0.171701	-0.328027	-0.134781	0.0296573	0.169063	-0.230173	-0.0860233	0.266747
TRIB3	0.0338445	0.138615	-0.106712	-0.0287037	-0.396307	-0.436728	-0.465291	-0.177732	0.0135323	-0.13646	0.179678	0.448349	0.165361	-0.125617	-0.0226236	0.0288599	-0.282949	-0.326126	0.119379	-0.0817733	-0.389109	0.0517461	-0.292624	-0.348282	0.0849923	-0.127249	-0.246016	-0.261638	0.250358	-0.0799061	0.0821414	0.0999608	-0.122598	-0.0747713
VEGFA	-0.363013	-0.315455	-0.138039	-0.242379	-0.633993	-0.415002	0.155712	-0.0445773	-0.00329213	-0.253793	-0.11628	0.461071	-0.0716461	0.0166384	0.101188	-0.182972	-0.164052	-0.213244	-0.0800952	-0.00427196	-0.336422	0.267869	-0.0990069	-0.222235	-0.0527978	-0.151409	-0.161081	-0.146407	-0.369245	-0.453804	-0.487341	-0.198827	-0.0940814	-0.0873848
MCTS1	0.0697472	0.185341	-0.0244754	0.161493	0.11783	-0.478853	-0.421351	0.0392993	0.227513	-0.0565759	-0.0577063	0.244178	0.136931	-0.387978	-0.371592	0.11765	-0.147577	-0.191638	0.107057	0.170397	-0.197428	-0.0276305	-0.123005	-0.34362	0.270406	0.102918	0.00404375	0.0138073	-0.175543	0.0770253	0.349376	0.127043	0.211331	0.11107
HSPE1	-0.39353	-0.074596	-0.0118627	-0.0453188	-0.0974581	-0.48642	-0.272848	-0.14149	0.216794	-0.198455	-0.0572569	-0.0951791	0.0989121	-0.351762	0.191103	-0.0395238	-0.377575	-0.433957	-0.0599882	-0.116667	-0.317848	0.25363	-0.219167	-0.531468	0.0726445	-0.164817	-0.264508	-0.18506	0.177372	0.103054	0.292209	0.016819	-0.136854	0.0188261
PDIA6	-0.119769	0.239739	0.146828	-0.1384	-0.230378	-0.118053	0.0124904	-0.102483	0.366024	-0.0836263	0.0333541	0.223917	0.130991	-0.136802	0.362055	0.015529	-0.371186	-0.314659	0.0702727	-0.106334	-0.103253	0.358522	-0.2229	-0.0350095	0.0730548	-0.0245653	-0.0500335	-0.0093462	-0.480082	-0.273271	-0.465438	-0.177407	-0.0379784	0.131143
CALM3	-0.351315	0.188406	0.098289	0.0734867	-0.0526934	0.380842	-0.0443067	0.101203	-0.33096	0.278137	-0.114105	0.303607	0.263013	0.370969	-0.446497	0.130427	0.226629	0.299993	0.0968572	0.0418737	0.170267	0.0348115	0.087554	0.187176	0.053378	0.0688028	0.20673	0.315403	-0.30409	0.129176	0.505946	0.143228	0.0352393	0.0808212
TP53RK	0.0556938	-0.160545	-0.0648126	-0.0637993	0.394173	-0.403419	-0.186643	-0.119839	0.193634	-0.0338619	0.383642	0.0864124	0.245681	-0.273541	0.149804	0.169882	0.00704893	-0.0549734	0.127736	-0.170325	0.0126005	-0.178283	-0.0560916	-0.386569	0.23647	-0.0487708	-0.122599	-0.0515294	-0.0437118	0.178971	0.560789	0.00961396	-0.163428	0.220086
RPS23	0.220703	0.0527731	-0.0189311	0.162133	0.197713	-0.322258	-0.51299	0.0616926	0.240963	0.0147795	-0.065484	0.218533	0.237698	-0.338587	-0.0856312	-0.00680352	0.0888361	0.17175	-0.093684	-0.12461	0.0702997	0.0750398	-0.08397	-0.225433	-0.101515	-0.13293	0.0652035	0.141734	0.179944	0.140802	0.410254	0.0594426	-0.0376916	-0.571105
WIPF1	0.672883	0.822346	0.808456	0.73589	0.843838	0.822522	0.236813	0.712093	0.64225	0.748267	0.360348	0.870528	0.704322	0.267791	0.600487	0.828356	0.829463	0.855228	0.546984	0.779163	0.867182	0.405992	0.791409	0.775848	0.619203	0.505827	0.803511	0.79094	0.824764	0.882013	0.707083	0.648919	0.384387	0
RPS25	0.142371	0.0323425	0.132185	0.0807058	0.462789	-0.396249	-0.479362	0.0772169	0.133708	-0.13053	-0.0333899	0.25828	0.185409	-0.209306	-0.00883564	-0.0443186	-0.0103426	-0.0262029	-0.274651	-0.0227962	0.0916315	0.0572944	-0.107417	-0.185379	-0.0214891	0.0125536	0.156405	0.245172	0.0516465	0.181502	0.379462	0.0108884	-0.121368	-0.510542
GARS	0.177709	0.190201	0.124136	0.0242739	-0.0688404	-0.454031	-0.364776	-0.126517	-0.0613715	-0.158381	0.123278	0.0172671	0.217792	-0.0462244	0.0676923	0.0622415	-0.301043	-0.347746	0.159374	-0.0771994	-0.316532	0.0890389	-0.0646168	-0.338283	0.256679	-0.202434	-0.136531	-0.179896	0.0965644	0.267943	0.489866	0.00925345	0.170115	-0.0182605
TPM1	0.300534	0.391852	0.037548	-0.187617	-0.0897848	0.307382	-0.287581	0.177898	0.290447	0.0568299	0.0121555	0.43466	0.0307063	0.217151	0.0564867	0.154041	0.08186	0.297741	0.20894	0.320809	0.304535	0.208547	0.220644	0.382035	-0.283374	0.115257	0.0956619	0.219155	-0.36866	0.026291	-0.386218	0.137235	0.0447911	0.188146
SKA1	-0.0708485	-0.0490023	0.0600018	0.0494988	-0.119148	-0.105412	-0.171983	-0.159267	-0.028529	0.0962828	0.101965	0.581779	0.173953	-0.174604	0.10222	-0.0824904	-0.266642	-0.479293	0.0617245	0.0353428	-0.0167546	-0.072469	0.0423343	-0.178335	-0.0323161	0.00910593	-0.0947266	-0.127631	0.161833	0.582907	0.482103	-0.0681976	-0.0499727	0.038679
AGTRAP	0.418074	0.392622	0.11015	0.379196	0.255796	-0.0386386	0.520429	0.159721	0.625001	0.159248	0.141556	0.221656	0.248808	0.63763	0.702245	0.251586	0.0572462	0.236713	0.193831	0.236541	0.13069	0.484004	-0.141422	-0.113182	0.622612	0.240295	-0.00307485	0.00116387	0.332155	0.137912	0.117584	0.242828	0.286395	0.462296
GRIA1	-0.162555	0.0804623	-0.0427189	0.0394453	0.422099	0.408711	-0.171577	0.204143	-0.0868548	-0.160597	0.231574	0.0491342	0.070615	-0.0146133	-0.11458	0.124876	0.392866	0.466634	-0.107697	0.00744283	0.00763795	0.0010193	0.157971	0.496807	-0.126231	-0.0600361	0.230216	0.280275	-0.458022	-0.00553618	-0.0245653	0.00920212	-0.169701	0.116095
ACVR1	0.482491	0.277612	0.0796563	-0.223013	-0.123117	0.270385	0.527379	0.0577336	0.331513	-0.121672	0.167706	-0.0911219	-0.00772506	0.160412	0.290036	0.0616149	0.0293055	-0.135862	-0.286249	0.196872	0.198846	-0.101484	0.241498	0.273252	-0.149041	-0.0516196	0.134272	0.0543275	0.0698984	0.0398534	-0.464951	-0.127786	0.0755632	0.204849
TOP2B	0.164635	-0.425982	-0.144177	-0.184763	0.146699	-0.091431	-0.158501	-0.132917	-0.534175	0.0762725	-0.227583	-0.429073	-0.358625	-0.393325	-0.278032	0.0782655	-0.0898097	-0.0557934	-0.141103	-0.382783	0.286729	-0.239683	0.0103361	0.116315	-0.453838	-0.0655638	-0.126779	-0.16209	-0.564495	-0.0800197	0.10358	-0.406314	-0.057844	-0.239656
CDC6	-0.145868	-0.0849748	0.006882	-0.109231	-0.162696	-0.331928	-0.354712	-0.103179	-0.17928	-0.0435069	0.141202	0.579436	0.0869262	-0.238712	0.0535883	-0.106099	-0.306914	-0.51439	-0.0172445	-0.113719	-0.019117	-0.0710421	-0.0606731	-0.314295	-0.0588127	-0.132851	-0.169277	-0.17138	-0.253486	0.332769	0.404281	-0.0914051	-0.0605557	0.0608185
CAMKK2	-0.234719	0.133846	-0.0934288	-0.0314998	-0.00697606	0.246792	-0.131214	-0.0454275	-0.370727	0.049096	0.127184	0.396024	0.108363	0.184039	-0.41324	-0.0858257	0.042203	0.135253	-0.124968	-0.171971	0.489597	0.39287	-0.298731	0.209574	-0.144085	0.0381681	0.0750638	-0.00109023	-0.246323	0.0196834	-0.00791455	0.107213	0.310714	0.186203
IL12A	0.646449	0.315786	0.341242	0.0269409	0.521609	0.0877187	0.294585	0.164842	-0.203997	0.201036	0.116844	0.277368	0.167481	-0.268475	0.0489923	0.32433	0.243038	0.155318	0.406749	0.344871	0.402833	-0.0425209	0.509892	0.0986643	0.156341	0.324134	0.123116	0.133511	0.0779084	0.35161	-0.289207	-0.00283093	0.00494479	0.348821
CD160	0.34673	0.26755	0.282312	0.441029	0.213426	0.515355	0.484844	0.276464	-0.285089	0.414065	0.409485	0.583329	0.352038	-0.210323	-0.127703	0.522447	0.432397	0.589617	0.233373	0.113039	0.256415	-0.00407921	0.404389	0.458104	0.402573	0.484191	0.249523	0.297184	0.619493	0.380557	0.321212	0.268932	0.275843	0.440917
IGF2BP3	0.0488454	0.276932	0.3365	-0.0810819	0.137699	0.109363	-0.326248	0.0379735	-0.0225497	-0.155459	0.200474	0.310873	0.159321	0.323877	0.32541	0.0567798	-0.116163	-0.345217	0.108898	-0.175044	0.0817874	0.0254055	0.253608	0.0666864	0.0932814	-0.0168692	-0.140976	-0.149706	-0.577527	-0.0131427	0.018639	-0.0747983	-0.0739068	0.375936
RPS13	0.266525	0.211753	0.0278568	0.111051	0.43586	-0.408454	-0.448322	0.0412513	0.294201	-0.0759561	0.154559	0.236131	0.241542	-0.118126	-0.0535292	0.0319648	0.0313201	0.0814387	-0.116615	-0.0102848	0.0958569	0.126902	-0.0726451	-0.260225	0.0527828	-0.0974787	0.0432986	0.119678	0.0760532	0.172046	0.455658	0.132179	0.0845834	-0.445649
ARPC5	0.398435	0.259976	0.245315	0.210551	-0.0261272	0.191519	0.224252	0.0979138	0.527178	0.12817	0.479229	0.7058	0.568963	0.609749	0.656316	0.0457229	0.295828	0.27958	-0.0752956	0.240991	0.240248	0.409675	0.461657	-0.0164649	0.271771	0.183275	0.142781	0.140729	0.542377	0.517908	0.612637	0.147223	0.471702	0.0695474
TPM3	0.142298	0.24061	0.0789226	0.184524	-0.0323992	0.149732	0.285744	0.0218107	0.612804	0.043859	0.398578	0.62149	0.375526	0.478369	0.551868	0.0858107	-0.010332	0.175277	0.282369	0.183693	0.169728	0.434102	0.229748	0.02787	0.511107	0.0866964	0.083423	0.102241	0.0429378	0.627393	0.585017	-0.0188339	-0.0700353	0.257267
SREBF1	-0.0305775	-0.151916	-0.171812	0.132092	-0.446038	0.113497	0.396247	-0.202459	0.227509	0.0357455	-0.111088	0.123424	0.294622	0.139929	0.162185	0.0526745	-0.0685325	-0.316669	0.112278	0.337594	-0.422183	0.198236	-0.260469	-0.115516	0.204511	0.0833854	-0.0422513	-0.161291	0.237342	0.213768	0.0948369	0.121931	0.298492	-0.00303946
PTGS2	0.483432	0.148051	0.201041	-0.0779091	0.3364	0.310746	0.231586	0.111545	0.377621	-0.14816	-0.0158741	-0.156534	0.135789	0.454521	0.188654	0.483177	-0.0528445	0.212553	-0.0779449	0.201824	0.0597897	0.511321	0.219018	0.467376	-0.0823245	0.0407034	0.00286749	0.0133957	-0.0907084	0.396254	-0.201098	-0.0199023	0.145024	0.398227
YWHAH	0.243563	0.405955	0.257265	0.0570762	0	0.27371	-0.0220113	0.177945	0.105605	0.270365	0.298625	0.542253	0.383304	0.420424	-0.171234	0.162084	0.299636	0.256278	0.547058	0.539895	-0.040811	0.000248408	0.465656	0.13271	0.13086	0.256848	0.407138	0.408284	-0.12578	0.654955	0.48688	0.284283	0.510532	0
RPL32	0.262861	-0.100496	0.0368332	0.120423	0.426091	-0.463157	-0.314217	0.156275	0.0964909	0.00937172	-0.179337	0.0754604	0.221103	-0.200332	0.0117547	0.0166199	0.0298857	0.0719439	-0.0602705	-0.0880072	0.0395441	0.166201	-0.0896088	-0.312995	0.0453588	-0.110587	0.0259657	0.194264	0.100574	0.185148	0.426778	0.0998283	0.0342356	-0.541949
ITGA6	0.488471	0.0886423	0.0143767	0.0172106	-0.0927763	-0.267651	0.321977	-0.0971016	0.153623	-0.0701067	-0.123575	-0.161797	-0.169337	-0.133089	0.246091	-0.17547	0.229973	-0.306256	-0.13617	-0.151108	-0.0263813	0.174671	-0.00178447	-0.312317	0.179641	0.0730449	-0.0247988	-0.158581	0.163149	0.152949	-0.481861	-0.0494442	0.182015	0.368733
ULK2	-0.162801	-0.0862771	-0.29224	-0.134123	-0.268791	0.209821	0.410305	-0.0588279	-0.0927935	0.0169933	-0.0341544	-0.0949503	-0.0665698	0.416621	-0.0806525	0.115899	0.0412844	0.0816066	-0.288796	-0.0389051	0.204118	-0.236293	-0.00348417	0.411186	-0.416153	-0.180479	0.0130113	-0.0927725	-0.141877	-0.337306	-0.405178	-0.110364	-0.254511	0.0145719
EIF3I	0.301043	-0.0871331	-0.0217653	0.0195908	0.159232	-0.367779	-0.406892	-0.147864	0.267242	-0.155378	6.81017e-05	0.146245	0.104247	0.00346652	0.47389	0.0870058	-0.230725	-0.195681	0.0227869	0.0203911	0.0278902	0.279782	-0.299556	-0.477642	0.215431	-0.108766	-0.0519272	-0.017408	-0.0497012	0.0837329	0.290036	0.0660567	-0.0786261	0.128355
IRS1	-0.0948323	-0.0651487	-0.197134	-0.119072	-0.0109966	0.249694	-0.276366	0.076213	0.0318948	-0.0816064	-0.138903	-0.453336	-0.323492	0.14629	-0.248897	-0.286192	0.029737	-0.0581354	-0.226699	-0.331364	0.120319	0.139957	0.163299	0.42588	-0.229886	-0.13879	0.0627555	0.0112258	-0.519982	-0.337552	-0.185594	-0.134598	-0.164448	-0.447059
TUBA1B	0.241326	0.136597	0.0928815	-0.0577636	0.15274	-0.00887243	-0.345955	-0.0904631	0.0483868	0.132004	0.251279	0.588735	0.55355	-0.121004	0.110918	0.156656	0.0425362	-0.156686	0.173419	-0.000942265	0.228991	0.180542	0.235629	-0.119392	0.185056	0.0668263	0.0808646	0.102543	-0.227717	0.520416	0.485117	-0.0541222	0.0292505	-0.0189557
ATP1A1	0.0859024	0.0814528	-0.0587948	-0.0814996	-0.302562	-0.141033	0.126134	-0.223142	0.23178	0.00354855	-0.331637	-0.671881	-0.432739	0.294805	0.0738406	0.0185262	-0.0459491	-0.0773862	0.0457067	-0.00799594	-0.0836355	0.00894917	-0.0461906	-0.307723	0.0776207	-0.191173	-0.153862	-0.199459	-0.308456	-0.355044	-0.490869	-0.192093	0.146657	0.00483678
FOXP3	0.238988	0.73627	0.678982	0.694055	0.751144	0.595945	0.454798	0.713654	0.371978	0.743019	0.521199	0.681922	0.472819	0.353288	-0.0630562	0.300502	0.432464	0.472552	0.636642	0.699067	0.832968	0.229989	0.591432	0.587512	0.549218	0.822906	0.697569	0.700325	0.791534	0.762942	0.172992	0.462138	0.492792	0.772231
RAF1	0.101005	-0.235267	-0.0250486	-0.0624829	0.126141	0.219709	0.381976	0.00862897	-0.268428	0.122754	-0.393148	-0.499289	-0.22396	0.366415	-0.0359813	-0.154354	-0.0585461	0.21089	0.0769727	-0.17492	0.26794	0.114271	-0.142968	0.153892	-0.169123	-0.0168371	-0.0919654	-0.0982027	-0.114216	-0.192301	0.0406132	-0.271618	-0.193912	-0.382945
NCSTN	0.266513	-0.127292	-0.138549	0.0199736	-0.492527	0.133179	0.420794	-0.0429453	0.270924	0.00393744	-0.0205808	0.0363692	-0.0796199	0.128336	0.365132	-0.240499	-0.244668	-0.0839222	-0.0126036	-0.173846	-0.269586	0.0322093	-0.186336	0.0521705	0.0634452	-0.134525	-0.192588	-0.15653	-0.109743	-0.150206	-0.555213	-0.285167	-0.0212663	0.12393
RPL30	0.256487	-0.141168	0.0506702	0.0863587	0.429102	-0.491209	-0.422793	-0.000341598	0.204922	-0.111504	-0.00752673	0.366641	0.220472	-0.202943	0.0541285	-0.0150487	-0.152883	-0.174582	-0.138951	0.0611509	-0.0135307	0.186386	-0.0568399	-0.267364	0.0123954	-0.137121	-0.123146	0.0112141	0.0675032	0.172102	0.338178	0.0264825	-0.0272532	-0.349035
PRKACA	-0.593323	0.0466443	0.011901	0.167534	-0.0922573	0.24742	0.256315	0.117422	0.0463824	0.0771285	-0.0302462	0.0565374	0.193269	0.685969	0.125849	-0.0316634	0.358296	0.112048	-0.0318911	-0.0952738	0.125665	-0.212162	0.0199319	0.242598	-0.110904	0.0669763	0.118555	0.180404	0.170788	-0.0664669	-0.256139	-0.0729864	-0.107159	0.25443
CLU	-0.165057	0.242603	0.0708475	0.102483	-0.00254105	0.467886	0.512664	0.145627	0.374509	0.0536503	-0.0378033	0.11345	0.244235	0.013855	0.454866	0.0661697	0.135168	0.391647	-0.192372	0.0313178	0.197342	0.365699	0.353012	0.383442	-0.053016	0.477595	0.155023	0.177955	-0.174448	0.342222	-0.323235	0.104338	0.242177	0.0443582
POLR2J	0.192274	-0.196528	-0.0323392	0.08416	0.0324478	-0.420162	-0.370449	-0.00386035	0.201423	-0.203047	-0.0716462	0.120501	0.164845	0.170818	0.327759	-0.0960855	-0.237369	-0.412122	-0.101611	-0.0643149	-0.432232	0.0162472	-0.120036	-0.398411	0.252422	-0.0416845	-0.0757527	0.0492438	0.214401	-0.0112788	0.308309	0.0819324	-0.0129332	0.0361971
RCC1	-0.0194394	-0.199394	0.0504916	-0.0735993	0.180735	-0.282663	-0.328975	-0.132441	-0.0175885	-0.060306	0.205819	0.337353	0.262454	-0.184293	0.279432	0.0612994	-0.301356	-0.387636	0.0630878	0.0904707	0.19201	0.297915	-0.071587	-0.36418	0.0625505	-0.131149	-0.020285	-0.0372334	-0.214559	0.295584	0.356312	-0.0449143	0.121432	0.130388
ACTR3	-0.132661	0.390882	0.387676	0.0960129	0.28303	0.161175	0.0247119	-0.0468846	0.57931	-0.0661824	0.366979	0.465091	0.267609	0.504688	0.484368	0.326621	0.15099	-0.203655	0.161659	0.31395	0.477554	0.393226	0.221626	0.194477	0.195927	0.347861	0.156583	-0.0367045	0.336464	0.620097	0.51706	-0.037091	0.275696	0.330811
GAPDH	-0.136695	0.00688794	0.0141309	0.0268032	-0.234375	-0.167504	-0.445071	-0.177434	0.113636	-0.118856	-0.0124207	0.429686	0.248562	0.0610248	0.205161	0.0582872	-0.237573	-0.480503	0.0373673	-0.0216753	-0.367774	0.141062	-0.0848837	-0.282954	0.042983	-0.129203	-0.045568	-0.0562549	-0.27779	0.0595596	0.427968	0.0726345	-0.201092	-0.165602
SEC24D	0.192312	0.291616	0.0896189	-0.0367884	0.0359294	0.454853	0.341932	0.200431	0.502655	0.0799715	0.301991	0.510625	0.275114	0.102559	0.495598	0.126926	-0.0591149	0.349308	0.0419788	0.344313	0.0255419	-0.0880659	0.0157173	0.457881	0.0854024	0.170921	0.222729	0.2738	-0.161488	0.064943	-0.333825	0.00227968	0.155305	0.55236
MAZ	-0.202999	-0.223415	-0.0824367	-0.0678264	-0.197626	-0.279187	-0.333206	-0.240027	-0.404025	-0.119425	0.0962224	0.454342	0.135226	-0.227717	-0.324917	-0.121433	-0.423101	-0.510057	-0.273295	-0.212226	-0.265925	-0.0509132	-0.327433	-0.294779	-0.250946	-0.186058	-0.184155	-0.186946	-0.252835	-0.0659697	0.490531	-0.0516584	-0.275288	-0.0465385
TXNDC17	0.0200655	-0.135755	0.00514806	0.223232	-0.424551	0.0122294	-0.237519	-0.15353	0.294763	-0.0303745	-0.0608432	0.0198249	0.156313	0.0595196	0.441468	0.186294	-0.149434	-0.237442	-0.00876006	-0.0466975	-0.174452	0.397019	-0.124184	-0.108667	0.277532	-0.0766934	-0.0860588	-0.137337	-0.137496	0.210196	0.42277	0.13185	0.113303	0.368486
GRIN1	-0.117566	-0.271184	-0.136288	-0.218677	-0.111775	0.194217	0.196891	-0.101881	-0.301213	-0.207624	0.0466354	-0.0523009	0.0573846	-0.208756	-0.528626	0.00105583	-0.172203	-0.112451	-0.42663	-0.0770127	-0.389274	-0.259457	-0.162341	0.222948	-0.272349	0.0910448	-0.159829	-0.0922936	-0.18723	0.12784	0.556008	-0.0225688	-0.104921	0.104704
MRPS17	0.244665	0.126365	0.0023167	0.0753198	-0.196697	-0.533507	-0.449784	-0.128457	0.114134	-0.166159	-0.0432065	-0.0839082	0.131793	-0.255437	0.10673	-0.0369783	-0.351173	-0.420753	0.0624118	-0.0335215	-0.27775	0.198139	-0.0582515	-0.460042	-0.0169608	-0.22167	-0.217495	-0.173663	0.0827942	0.0610846	0.259584	0.0889548	0.0862568	0.0711852
CFTR	0.314314	0.0672119	0.11276	-0.207254	-0.032924	-0.276719	-0.0517633	0.0253981	-0.0998963	-0.140266	0.0102506	-0.407767	-0.052956	0.0141173	0.00538078	0.26121	0.23879	0.395487	0.142691	0.0175481	0.249365	0.0285866	0.411816	-0.28295	0.0187632	-0.0974964	0.07495	0.165489	-0.408954	0.308344	-0.209458	-0.0474773	0.226702	-0.120512
HIF1A	-0.27848	0.30145	0.245075	-0.0442589	-0.0841084	0.561149	0.0833135	0.141251	0.306444	-0.103471	0.116134	-0.265897	-0.0123755	0.240304	0.230897	0.275027	0.123779	-0.0675177	0.289443	0.0784146	0.368591	0.246586	0.062666	0.485215	0.152742	0.103101	0.194621	0.0221748	-0.286737	0.284792	-0.238255	-0.136929	0.186064	0.102933
STX6	0.251057	-0.136212	0.0132335	0.128963	-0.119759	-0.197478	0.284566	-0.113837	-0.0565527	-0.0368001	0.268582	0.53821	0.373255	0.00564906	-0.325682	0.0733167	-0.214599	-0.299832	-0.0863466	-0.1762	0.259281	-0.0232591	0.0999008	-0.194464	-0.0909922	-0.0937783	-0.203898	-0.29144	0.0713876	-0.00696829	-0.253456	-0.21176	-0.017353	0.234826
IRF4	0.717559	0.825646	0.749745	0.708031	0.775489	0.810258	0.275901	0.741537	0.38604	0.745613	0.720524	0.809568	0.690997	0.507763	0.289474	0.677645	0.55472	0.69412	0.745465	0.729095	0.842059	0.747111	0.839297	0.750797	0.420716	0.0646091	0.787425	0.783252	0.79225	0.631234	0.469907	0.733202	0.409537	0.104455
PRLR	0.110235	0.00871995	-0.250019	-0.0629516	-0.148156	-0.21494	0.310683	-0.0443285	0.335734	0.237114	-0.0403921	-0.375141	-0.039187	0.648694	0.114212	-0.173199	-0.0335408	0.138313	0.106915	-0.0106954	-0.248709	-0.066864	0.0400871	-0.105815	-0.198375	0.133664	-0.0495166	0.00752531	-0.35079	0.167281	-0.083325	-0.0733671	0.0365259	0.313771
RPL12	0.224881	0.0830413	0.0276819	0.127556	0.260059	-0.448291	-0.323186	-0.0254298	0.116661	-0.0812185	0.0688318	0.315627	0.275265	-0.239171	0.214859	0.0756381	-0.0703451	-0.059145	-0.142192	-0.0373374	-0.0681051	0.172418	-0.152496	-0.312112	0.0844592	-0.115546	-0.0367934	0.0763954	0.147662	0.138429	0.389184	0.106543	-0.0464671	-0.52826
PRKCA	0.324735	-0.0332538	0.356509	-0.152024	-0.279446	0.141888	-0.110432	0.141925	-0.169447	0.0643671	-0.125633	-0.358449	-0.344675	0.377209	-0.223779	-0.353283	0.16682	0.25242	-0.0765472	0.0919399	0.031363	-0.137474	0.214617	0.0527177	-0.0420818	-0.0718296	-0.0703449	0.0970273	-0.175044	0.111714	-0.214832	0.161058	0.218506	0.309048
GSTK1	0.220818	0.126776	0.121509	0.341581	0.0685863	-0.137171	0.495669	0.263506	0.589067	0.255275	-0.0281079	0.0687832	0.0935194	0.379549	0.564692	-0.121327	0.318337	0.429456	0.408277	0.198643	-0.0502774	0.329836	0.163772	-0.23084	0.568132	0.343867	0.299858	0.398723	0.496113	0.0605278	0.269279	0.276438	0.412591	0.333221
GFI1	0.690363	0.596488	0.772859	0.568818	0.857517	0.626193	0.331628	0.518981	0.409843	0.575972	0.625097	0.856587	0.775074	-0.32179	0.599789	0.48234	0.643301	0.541935	0.633862	0.699044	0.506981	0.487454	0.604578	0.608398	0.736776	0.700706	0.698032	0.646819	0.917879	0.837615	0.679467	0.659585	0.489008	0.725533
CTSD	0.237542	0.346839	0.284028	0.522266	0.0622607	0.689711	0.311257	0.380084	0.688624	0.374855	0.251649	0.0983555	0.502496	0.598894	0.53056	0.111577	0.417048	0.666201	0.508692	0.55527	0.15936	0.419309	0.236065	0.540035	0.673707	0.282268	0.347905	0.414953	0.672965	0.397121	-0.139216	0.385413	0.644711	0.0628769
LIMA1	0.449044	0.184532	-0.0349609	0.0242591	0.235786	0.371543	0.26011	0.0231685	-0.068406	0.0391637	-0.0574463	-0.262607	-0.00201107	-0.419717	-0.0123223	0.29581	0.13836	-0.108971	0.275303	0.279788	0.0912311	0.0808699	0.201776	0.33242	0.270567	0.0208167	0.253792	0.163044	-0.272283	0.242648	-0.35501	0.0545015	0.021586	0.316388
CNTNAP3	-0.306066	0.224215	0.176207	0.019576	0.117918	0.498311	0.465865	0.0604534	0.160054	0.0269677	-0.00505178	-0.077779	-0.0405127	0.0766279	0.110761	-0.0254278	0.222361	-0.186637	-0.330696	-0.00484156	0.00471015	-0.0771168	-0.00245264	0.533339	-0.245608	0.000543653	-0.0464156	-0.139971	-0.199861	-0.15784	-0.279736	-0.00293058	-0.0605385	-0.169208
FCGR2C	0.818603	0.755783	0.618703	0.73593	0.757059	0.837099	0.146219	0.733212	0.783005	0.744542	0.73107	0.781345	0.793292	0.742485	0.771313	0.475147	0.709156	0.807207	0.329716	0.850164	0.770935	0.553502	0.644304	0.801078	0.733441	0.416797	0.740581	0.759371	0.546227	0.799938	0.0272415	0.660008	0.570584	0.157448
EIF3M	-0.220725	0.214833	0.0288837	0.0513281	0.408376	-0.520164	-0.384658	-0.0451643	0.246288	-0.0802196	0.27831	0.106965	0.112046	-0.170151	0.00728879	0.0489845	-0.105613	-0.260164	-0.0758606	-0.0955437	0.0639254	0.191762	-0.0870708	-0.383085	0.0549727	-0.118044	-0.0252183	0.0112508	0.00101694	-0.0647211	0.184566	0.0949717	0.0585724	-0.482245
RPS19	0.0780078	0.0226719	0.166031	0.188329	0.116357	-0.336944	-0.346508	0.0791005	0.28913	-0.0176934	0.0825242	0.395097	0.34787	-0.180521	0.378595	0.0677323	-0.0549701	-0.206843	-0.0011082	0.0169364	-0.0325514	0.273533	-0.0427996	-0.340015	0.110939	-0.0928971	-0.0026798	0.0995123	0.232418	0.258454	0.35535	0.188758	-0.00691222	-0.337103
PPA1	-0.206502	0.281632	0.172423	0.093944	-0.0406979	-0.421471	0.0647409	0.094277	0.160551	0.0824434	0.145557	0.198061	0.151948	0.0868322	-0.258703	0.175786	-0.00498923	0.268647	0.305191	0.162499	-0.102319	0.0570034	-0.00413507	-0.298071	0.460017	0.191997	-0.0323284	0.0555804	0.418008	0.349955	0.534272	0.0296211	0.328981	0.029065
TMEM206	0.136837	-0.0841685	0.124854	-0.0284253	0.0375264	-0.290336	-0.0409773	-0.0934961	-0.167885	-0.187804	0.166976	0.0239142	0.133887	-0.0895577	-0.055386	0.105731	-0.101499	-0.344402	0.115598	-0.116769	0.330861	0.0149852	-0.189165	-0.230083	0.306973	-0.155917	-0.046936	-0.0938244	0.406713	0.466379	0.387507	-0.207584	-0.20339	0.279731
SQSTM1	0.446568	0.161855	0.0547838	0.0278546	0.00230744	-0.149058	0.354798	-0.0254233	0.514225	0.137877	0.361703	0.256846	0.315873	0.280409	0.438239	0.00491001	-0.0118415	0.0254005	0.0306724	0.420225	-0.117616	0.133546	0.249971	-0.0881761	0.309962	0.143348	0.0365681	0.0695251	0.472037	-0.0338935	-0.278588	0.246656	0.563352	0.230345
CALM1	0.0862288	0.201837	0.0727522	-0.175374	0.206423	0.286546	0.252946	-0.0163292	-0.303372	-0.0894062	-0.184872	-0.216838	-0.191519	0.534397	-0.354067	0.283013	0.316687	0.159344	0.0655044	0.0783787	-0.116227	-0.167382	0.184586	0.251983	0.067564	0.152834	-0.0863051	0.009712	-0.0828794	0.164262	-0.00603035	0.0702306	0.220506	0.446316
FLNB	0.172471	-0.0588564	-0.308567	0.00965493	0.185949	0.340691	0.239037	-0.0278037	0.0641791	0.052358	-0.276729	-0.376518	-0.327127	0.268559	0.20276	-0.136915	-0.07549	-0.0625845	-0.122296	-0.0663297	-0.134452	0.412393	-0.246666	0.173914	-0.125112	0.0718064	-0.0229834	-0.0745903	-0.398746	-0.206837	-0.243006	-0.0705186	0.12208	-0.282283
FATE1	-0.241248	0.350516	0.222139	0.267484	-0.0144634	0.222839	-0.0327727	0.275825	0.173997	0.351133	0.240677	0.503063	0.21502	0	-0.210639	-0.0613091	0.0352734	0.278651	0.456759	-0.0678129	-0.107189	0.34865	0.200961	0.161329	0.381284	0.362266	0.262397	0.318812	-0.00250074	-0.149722	0.266317	0.0541517	-0.185635	0.48142
FYCO1	0.271449	-0.0353988	-0.0721821	-0.0612179	0.154445	0.332077	0.525989	0.135437	0.184391	0.136339	-0.144828	-0.285424	-0.0148954	-0.0126926	0.527418	-0.0663322	0.161578	0.451231	-0.172899	0.0961556	0.233243	0.205771	0.186354	0.422528	-0.242129	-0.0057378	0.114738	0.150893	-0.0485227	-0.212205	-0.00497053	-0.0183227	0.0931314	-0.0966681
A2M	0.601351	0.443489	0.341139	0.424344	0.20987	0.692485	0.260771	0.509016	0.684079	0.462225	0.362865	0.283299	0.50793	0.176512	0.806829	0.286455	0.529461	0.72206	0.579058	0.562945	0.658196	0.643837	0.583826	0.674324	0.0789449	0.285926	0.470178	0.525347	0.133341	0.227868	-0.00147236	0.392343	0.35379	0.0597404
LMAN1	0.0754138	0.0302162	-0.115522	-0.122976	0.0823706	0.250621	0.299508	-0.0105576	0.406813	0.142169	-0.147617	-0.0175224	-0.0932224	-0.521255	0.349712	-0.0055018	-0.231997	-0.016249	-0.200765	0.114312	-0.0229604	0.0548673	-0.166074	0.315391	-0.12507	-0.0213756	0.0108489	-0.0472654	-0.272975	-0.144234	-0.440377	-0.139385	0.0219381	0.280442
TCF3	-0.209142	-0.202571	0.164512	-0.297394	-0.0391302	-0.38385	-0.397731	-0.111466	-0.249773	-0.0832143	-0.0813821	0.272449	-0.0391796	-0.419711	-0.00123504	-0.0226386	-0.186792	-0.415768	-0.316839	-0.260646	0.0507362	0.0701451	-0.0333725	-0.324064	-0.261282	-0.0402244	-0.088036	-0.112962	-0.124106	0.349435	0.447887	-0.186239	-0.28841	-0.0998519
ELMO2	0.166953	0.0396786	0.044505	-0.0443614	0.266941	-0.0753789	0.491773	0.142809	-0.345228	0.109644	-0.0316962	-0.0946131	-0.0732193	0.428479	0.0774529	0.130479	0.175973	0.178275	0.0916965	-0.0729735	0.206422	-0.447213	-0.294161	-0.0750655	-0.0538308	0.0616787	-0.00479994	0.0132072	0.162641	-0.0165143	-0.370335	-0.187424	-0.315814	0.0394689
CHST8	-0.28873	-0.0779013	-0.142634	0.119368	0.00521914	0.469194	-0.0374232	0.239501	-0.088652	-3.83331e-05	0.318698	0.0974926	0.0865681	0.131973	-0.0327879	0.0914462	0.166833	0.0024134	0.0910717	0.000306962	0.168304	-0.0205284	-0.0803373	0.526261	-0.298885	0.183888	0.291019	0.298139	-0.214483	0.37477	0.227542	-0.0695362	-0.370185	0.0872596
LGMN	0.448688	0.376304	0.623141	0.427127	0.365904	0.646903	0.468004	0.534919	0.664695	0.479656	0.183219	0.102818	0.421496	0.30526	0.585648	0.677737	0.271949	0.64502	0.668122	0.448657	0.413618	0.526126	0.213294	0.586967	0.689356	0.6193	0.492432	0.562846	0.297345	-0.104187	0.155456	0.110263	0.694979	0.805712
IL22RA1	0.00507924	-0.0683109	0.0620509	0.0359463	-0.359366	-0.109295	-0.212868	-0.0954174	0.355301	-0.0557895	0.0247309	0.437912	0.0739984	0.0945168	0.25117	-0.11103	-0.084447	-0.378199	-0.201178	-0.170988	-0.0167593	0.000294142	0.297625	-0.220123	-0.00777502	0.042121	-0.1523	-0.110883	0.436294	-0.222029	-0.222006	-0.0423718	0.278241	0.238174
EIF2S3	0.0798925	0.157882	-0.0266767	0.0528916	0.0240437	-0.496202	-0.442048	-0.0416543	0.356137	-0.0152687	0.0251273	0.180872	0.0996143	-0.272173	0.0761817	0.0206236	-0.202831	-0.116957	-0.108224	0.0105714	0.281601	-0.0468303	-0.125927	-0.379009	-0.148939	-0.089796	-0.0516331	-0.0139062	-0.343641	0.117105	0.234317	-0.0871311	0.00094415	-0.516079
TSC22D1	0.00275388	0.189939	-0.0743434	-0.0633567	0.185652	-0.0359147	0.24637	0.0769008	-0.236768	0.0370461	-0.147002	-0.149846	-0.0693858	-0.276423	-0.288691	0.0393682	0.155338	0.425014	0.0272384	-0.101231	-0.214454	0.268304	0.154678	-0.0229893	-0.435123	-0.13043	-0.0955464	-0.00975223	-0.445133	0.131684	-0.253399	-0.145965	0.119994	0.382639
CDKN1B	-0.0912441	-0.0303763	-0.0312738	-0.0722216	0.161912	-0.107677	0.50058	0.131777	-0.344948	0.127594	-0.282554	0.255401	0.168463	0.207727	-0.278991	0.0281391	0.256345	0.163713	0.209497	0.032866	0.238768	-0.236554	0.0830901	0.02059	-0.257187	0.241799	0.127454	0.223319	-0.48753	0.0523278	0.0275505	-0.0540188	-0.0788483	-0.0631287
KCNJ8	0.0529881	0.474519	0.221798	0.195391	0.34012	0.414125	-0.0278505	0.49874	0.434837	0.300997	0.0357252	0.217174	0.0730342	-0.0358618	0.368525	-0.120212	0.252945	0.61867	0.0523261	0.109669	0.231612	0.300812	0.456298	0.51389	-0.0496341	0.223669	0.32646	0.432327	-0.246389	0.0459753	0.00378303	0.161703	0.125329	0.44612
NDRG1	0.0437347	-0.0979092	0.0827697	0.0496185	-0.0068902	0.293318	0.595531	-0.0933447	0.257358	-0.08196	-0.107646	0.316834	-0.112847	-0.0101636	0.186864	0.0142406	-0.0894968	-0.350861	-0.123984	0.388067	-0.344312	0.316975	-0.0810681	0.13326	0.0961564	0.00717987	-0.11573	-0.216223	0.23111	0.199348	-0.122794	-0.0388119	0.248594	-0.0713341
NUP210	-0.109955	-0.0779772	-0.0244754	0.078641	0.406224	-0.0102978	-0.132539	0.0681052	-0.17844	0.240059	-0.250846	0.211635	0.190923	0.239532	0.029062	0.0452574	-0.052304	-0.0487352	0.188181	-0.0205591	0.267839	-0.219296	-0.113973	-0.0790688	0.0480269	0.297634	0.211976	0.105362	-0.0451015	0.521531	0.644563	-0.182646	0.10808	-0.108944
RPLP1	0.337655	0.0136049	-0.00665764	0.137777	0.287925	-0.270635	-0.284537	0.00976946	0.260934	-0.0933009	0.0545012	0.258661	0.313274	0.0176673	0.22065	0.0127073	-0.0779461	-0.221581	-0.180872	0.0466608	-0.0590157	0.252129	-0.0889181	-0.260547	0.0703993	-0.109052	-0.0240899	0.0334722	0.366585	0.328971	0.316328	0.168289	-0.069809	-0.436347
TCTN3	-0.293135	0.100946	-0.1229	-0.136049	-0.196577	0.208994	-0.0554333	0.0420217	0.333357	0.0411215	-0.250026	-0.0642513	-0.0398222	-0.408804	0.226182	-0.0476533	-0.191732	0.293908	0.141646	-0.16126	0.0630912	0.158565	-0.165052	0.193847	0.0813134	-0.215517	0.11631	0.186106	-0.178069	-0.25809	-0.608933	-0.176311	-0.0242771	-0.124348
KIAA0101	-0.199557	-0.0405852	0.0325777	-0.0394489	-0.209091	-0.217724	-0.296409	-0.0109702	0.0662696	0.0467575	0.0460318	0.594886	0.120676	-0.298171	0.0754365	-0.0385793	-0.308489	-0.40085	-0.0204249	-0.000226928	0.146619	-0.0658403	0.0391416	-0.280467	-0.111651	-0.0576159	0.0298173	-0.0116518	0.0629427	0.307415	0.508696	-0.0699395	-0.0427325	0.0349707
PIAS2	-0.366705	-0.111497	-0.173299	-0.219102	0.0611419	0.413516	0.0803803	-0.291116	-0.0382413	-0.127839	-0.266236	-0.257543	-0.19101	-0.358874	-0.153441	0.0144572	-0.0268029	-0.284242	-0.241552	-0.0302538	0.23944	-0.07266	-0.126391	0.434738	-0.464811	-0.234852	-0.0620304	-0.149977	-0.0897713	-0.327015	-0.369393	-0.375439	-0.0769413	0.063016
IFI16	0.589121	0.46826	0.65831	0.421961	0.496206	0.625435	0.293779	0.234333	0.53398	0.215505	0.695075	0.757386	0.562649	0.362614	0.743463	0.654463	0.463848	-0.117177	0.175406	0.430667	0.665734	0.586929	0.74512	0.590752	0.572752	0.122106	0.564064	0.290918	0.650431	0.739755	0.453953	0.28079	0.494345	0.254511
CDK1	-0.226528	-0.080281	0.039284	-0.0714503	-0.172107	-0.377892	-0.344834	-0.128395	0.00344729	0.0019979	-0.0450186	0.384014	0.0650091	-0.131571	0.0374424	-0.074644	-0.208026	-0.438477	-0.0136922	-0.0823081	0.0306512	-0.102256	-0.000662502	-0.334893	-0.127999	-0.105826	-0.130556	-0.169847	-0.469402	0.424304	0.459186	-0.172804	-0.0559626	-0.0566937
RPS27A	0.149041	0.185029	0.151006	0.133239	0.247488	-0.381308	-0.362545	-0.0467331	0.221673	-0.17684	0.0688181	0.283916	0.28753	-0.175489	0.0226799	0.0668873	-0.036941	-0.18534	-0.0752503	-0.196441	0.100134	0.162313	-0.0684193	-0.20758	0.0479743	-0.0855055	-0.0777637	-0.03251	-0.265886	0.125543	0.348417	0.0524217	0.0118049	-0.56143
HIST1H1C	0.0580136	-0.043771	-0.0154349	0.188762	-0.439211	0.383012	-0.144216	0.023324	0.380756	-0.0457242	-0.260553	0.105923	0.0694833	0.201956	0.270818	-0.119101	-0.190223	-0.10609	0.078999	0.21311	-0.164653	0.299977	-0.110264	0.25315	0.178979	-0.00515243	-0.0241175	-0.0415898	0.500577	-0.230547	0.308945	0.160844	-0.0253459	0.0623866
PIM1	0.35427	-0.0857096	0.471604	0.275033	0.45484	0.386001	0.00222688	0.0608774	0.464573	-0.00573176	0.000686289	0.10446	0.226014	-0.0676479	0.457461	0.167139	0.345155	0.182644	0.153311	0.206182	0.470263	0.40157	0.184183	0.445589	0.25892	0.646921	0.132495	0.0475723	0.269836	0.574722	0.766292	0.167164	0.114031	0.322415
EPHB4	-0.283357	0.00276897	0.00485856	-0.134487	-0.220021	-0.317005	-0.274241	-0.136472	0.250613	-0.144164	0.0975077	-0.216944	-0.216645	-0.132063	0.329662	-0.0378512	-0.110926	-0.177578	-0.134645	-0.241454	-0.0239579	0.587181	0.152245	-0.249309	-0.372919	-0.130336	-0.0908327	-0.128478	0.113133	0.0200954	-0.487928	-0.130449	-0.232239	-0.0762062
LMNA	0.428558	0.233616	0.134221	0.135775	-0.259577	0.218487	0.322697	-0.14805	0.261759	-0.0489198	0.3518	0.200168	0.0543511	0.272007	0.377026	0.0210478	0.0413435	0.0150371	0.0331311	0.402568	-0.0363943	0.435882	0.379918	0.131997	0.218464	-0.162244	-0.139436	-0.218818	-0.228959	0.268957	-0.159869	0.318536	0.12035	0.0315463
UBE2I	0.141914	-0.11355	-0.0404528	0.140223	0.119814	-0.388252	-0.374001	0.0206957	0.00665498	-0.0592836	0.223139	0.439265	0.248462	-0.0363502	0.198798	0.187848	-0.147701	-0.274599	-0.183941	-0.0319561	0.0352106	0.134699	-0.0426656	-0.45021	0.147191	-0.0358128	0.138782	0.212605	-0.0686011	0.299566	0.355444	0.0736785	-0.128794	-0.0848782
LDHA	-0.21872	0.245672	0.0320418	-0.0364665	0.153049	-0.138682	-0.306873	-0.0206856	0.297548	-0.00389907	0.0892115	0.522516	0.0790825	0.185982	0.332468	0.154908	-0.160624	-0.274101	0.0712489	0.224224	0.109839	0.367699	0.0782986	-0.281665	0.184763	-0.119526	0.0030257	-0.0268969	-0.00101604	0.473043	0.313946	0.0541607	-0.0343442	-0.115707
HPRT1	-0.232703	0.069394	-0.0448359	-0.0961537	0.1824	-0.367673	-0.460394	-0.0750757	0.251059	-0.152615	-0.0411015	-0.353762	-0.0555197	-0.123653	-0.247963	0.0181807	-0.0115011	-0.466546	0.244417	0.175741	-0.392112	-0.135844	-0.0861334	-0.320153	0.182836	0.052211	-0.0471809	-0.115199	-0.0443519	0.116835	0.351873	0.0181486	0.141333	-0.0226055
TUBA3D	-0.139876	-0.0603229	-0.10433	-0.123081	0.129075	-0.0246575	-0.0951186	0.0897186	-0.294916	0.0190345	0.116875	0.41689	0.145977	-0.208329	-0.384761	-0.0813124	-0.0887383	-0.128688	-0.264188	-0.190399	0.374077	-0.431982	-0.145188	0.240459	-0.247822	0.00255816	-0.0102053	-0.0672878	0.408458	-0.0320436	0.0620493	0.0866793	0.114492	-0.309238
INSR	-0.266698	-0.281975	-0.20819	-0.205749	-0.188022	0.294528	-0.057816	0.248108	-0.209452	0.0604516	-0.0497621	0.246651	-0.183752	-0.10064	-0.107171	-0.148862	-0.181426	0.0669965	-0.0783656	-0.0597187	-0.239306	0.221929	0.0186656	0.126092	-0.207649	0.00842708	0.0232371	0.181532	-0.449103	-0.297863	-0.591001	0.0985267	0.226768	-0.223999
NOP56	0.0904221	0.0093619	0.0312121	0.00658249	0.0712155	-0.337942	-0.429259	-0.0966702	-0.258804	-0.0810619	0.0424225	0.359966	0.039106	-0.418945	-0.215121	0.0657539	-0.352539	-0.481023	0.0721024	-0.256753	-0.0335209	-0.100299	-0.0904289	-0.279394	-0.154811	-0.284627	-0.23595	-0.195488	0.113299	0.0706235	0.407879	0.0115623	0.0041566	0.0400571
CD9	0.163822	-0.199597	-0.0939671	-0.0240465	-0.00268705	-0.0923026	-0.212399	-0.197407	0.147379	-0.320263	-0.295208	-0.37938	0.0123162	0.0844427	0.381648	0.0841811	0.123618	-0.273869	-0.156097	0.264381	0.0148937	0.146769	-0.207366	0.0283689	-0.250926	-0.0178194	-0.207921	-0.272866	-0.24484	-0.0224558	-0.45947	-0.144916	0.165612	0.343794
ATAD3A	0.0449622	-0.0451419	0.123	-0.000201031	0.186109	-0.287403	-0.378547	-0.135407	-0.342414	-0.0444567	0.230081	0.0711887	0.108185	-0.15984	0.232711	0.0278492	-0.371398	-0.344151	0.103132	-0.164401	-0.244516	0.187074	-0.178352	-0.372795	0.236216	-0.12265	-0.241294	-0.247708	-0.193342	0.0346301	0.396808	0.0125497	0.0344181	0.0431332
LGALS9	0.864239	0.479369	0.717649	0.45382	0.234818	0.413849	0.382678	0.423646	0.831681	0.697488	0.868882	0.858874	0.84566	0.332022	0.878412	0.706652	0.611886	0.671443	0.82425	0.614261	0.448113	0.860723	0.817975	0.217491	0.865865	0.816172	0.526046	0.554428	0.919826	0.854515	0.623108	0.456198	0.765004	0.826644
SREBF2	-0.440041	-0.209576	-0.07077	-0.179903	-0.236866	0.0664945	-0.171749	-0.239035	-0.475452	-0.111501	-0.30652	-0.644334	-0.295541	0.201139	-0.57552	-0.23905	-0.0358982	-0.28255	0.147931	0.153659	-0.160573	-0.0647228	-0.306992	0.026403	-0.286656	-0.160567	-0.258039	-0.323695	-0.0304011	0.183553	0.0982403	-0.0436236	-0.160204	-0.326337
RFC2	0.173366	0.017441	0.0369218	0.0532144	-0.0470347	-0.324819	-0.446565	-0.110513	0.126762	-0.0232529	0.0665799	0.511972	0.202083	0.0108815	0.283828	-0.0396835	-0.187063	-0.454631	-0.0266709	-0.123703	-0.0745456	0.136687	0.067379	-0.364128	-0.0418233	-0.0933327	-0.0907552	-0.148103	-0.10427	0.2737	0.310942	-0.0298531	-0.03994	0.131556
DSN1	0.0883582	-0.0181029	-0.0138761	-0.14564	-0.0987738	-0.446021	-0.53472	-0.132047	-0.0998103	-0.0124617	0.0464502	0.359884	-0.0285357	-0.232704	0.0757843	-0.137654	-0.256727	-0.4317	-0.0698451	-0.118741	-0.00891129	-0.0512413	0.122316	-0.345049	-0.0751041	-0.0634367	-0.215439	-0.195747	0.304802	0.128119	0.320964	-0.148281	-0.132411	0.24361
PFKP	-0.242073	0.194753	0.244327	-0.0844866	0.0190508	0.223051	0.0195481	-0.0349342	-0.318319	-0.136256	-0.161338	0.490691	0.0362238	-0.0545376	-0.261136	0.36348	-0.144684	-0.349167	0.131798	0.193548	-0.234116	0.000794872	0.238149	0.169125	-0.11599	0.0444107	-0.020761	-0.0702798	-0.169037	-0.0199175	-0.288074	0.100903	0.0368921	0.358243
HOMER2	-0.249338	0.0655134	-0.263536	-0.232954	-0.513301	0.438614	0.157044	-0.131442	0.165283	-0.20698	0.0134306	-0.43473	-0.23159	0.0481941	-0.241221	-0.146737	0.0831786	-0.178779	-0.244112	-0.142609	0.118521	-0.223832	-0.202482	0.224009	-0.16251	-0.0648642	-0.189724	-0.252406	0.221222	-0.0690804	-0.347541	-0.196532	0.106407	-0.277544
MCM5	0.112958	0.0885906	0.241836	0.140916	0.116362	0.043366	-0.218747	-0.0326964	0.133437	0.18165	0.182016	0.595109	0.301834	0.0306934	0.362217	-0.0505942	0.0223733	-0.404998	0.422249	0.128678	0.307906	0.136897	0.343368	-0.0132462	0.150108	0.129947	0.175229	0.0568498	0.241571	0.534635	0.546772	0.043717	0.0894961	-0.115728
PRPF19	0.269995	-0.0151569	-0.0762363	-0.0757677	0.120244	-0.440351	-0.487611	-0.254801	-0.487022	-0.183754	0.0501927	0.0466154	0.148403	-0.0637445	-0.374194	-0.0522059	-0.334668	-0.546631	-0.175321	-0.131263	-0.241124	-0.184512	-0.270633	-0.30664	0.0755028	-0.100913	-0.174215	-0.138722	0.0264879	0.0234365	0.322653	-0.0402131	-0.169375	-0.159958
STXBP4	0.172537	-0.207875	-0.217904	-0.369628	-0.325459	0.126433	0.0688852	-0.192749	0.00665308	-0.134054	-0.0137898	-0.416894	-0.365379	-0.540677	0.17593	-0.0720801	-0.160742	-0.087174	-0.423153	-0.344582	0.149836	-0.303549	-0.00806751	0.181837	-0.404012	-0.157271	-0.0829617	-0.139517	-0.496086	-0.363071	-0.407814	-0.228966	-0.219744	-0.0253708
AP2A1	-0.414839	0.1294	0.0408144	0.248554	0.167688	0.261961	0.354317	-0.00140581	-0.308754	0.149786	0.223763	0.368971	0.24067	0.498563	-0.115742	-0.0532163	0.0105041	0.0212238	-0.0193396	0.113583	-0.0644858	0.215562	0.0473775	0.125436	0.0552291	-0.0331295	-0.0186464	-0.0589	-0.290038	0.182037	-0.416299	0.0371056	-0.0897065	0.0926636
PIP4K2B	-0.0145723	-0.176488	-0.161154	-0.199494	0.011529	-0.0344546	-0.256847	-0.0217674	-0.588139	0.077476	0.0243653	0.143095	-0.144371	-0.494798	-0.623752	-0.234529	-0.0885456	-0.0776338	-0.448969	-0.246305	0.0301935	-0.269164	0.031909	0.0950786	-0.490055	-0.27652	-0.0693815	-0.0840355	-0.332647	-0.238097	-0.581548	-0.133503	-0.365047	-0.22582
AOC3	-0.0898613	0.286233	0.165168	0.0639181	0.426632	0.569449	0.222183	0.388091	0.202995	0.237827	0.315494	0.0579865	0.12828	0.0283558	0.157635	0.151417	0.499691	0.688388	0.164788	0.306538	0.589668	0.596686	0.359339	0.558422	-0.037264	0.390924	0.265215	0.35958	0.175224	-0.101814	-0.0514443	0.137154	0.337034	0.38931
RANBP1	0.0285992	0.0326661	0.073507	-0.0555014	0.0899486	-0.3514	-0.358531	-0.189426	-0.143071	-0.124047	-0.0715359	0.194175	0.111002	-0.189583	-0.142783	0.0611331	-0.317853	-0.553894	0.165895	-0.0329086	-0.117492	0.190025	-0.0511356	-0.337719	0.120498	-0.18018	-0.100242	-0.10468	-0.0699351	0.315944	0.416835	0.0160303	0.123383	-0.304763
PARK2	-0.166424	-0.0650825	-0.0108686	-0.115806	-0.0317487	0.142359	0.335955	0.0631281	-0.372426	-0.0164244	-0.318904	-0.332829	-0.280827	-0.10952	-0.492345	-0.077899	0.170379	0.128206	-0.098289	-0.121747	0.180291	-0.183091	-0.0421325	0.199351	-0.205744	0.0078922	0.109862	0.143075	-0.139234	-0.433765	-0.554055	-0.0643183	-0.157027	-0.102642
TARDBP	0.138249	-0.127366	-0.064919	0.0128945	0.155207	-0.291761	-0.491076	-0.155098	-0.256311	-0.119305	0.0898312	-0.0144871	-0.110393	-0.388737	0.198776	0.0850902	-0.361282	-0.409442	-0.115296	-0.381819	0.236591	-0.00145031	-0.110556	-0.356213	-0.100597	-0.0833559	-0.307709	-0.345549	-0.375795	-0.0589947	0.296166	-0.157845	-0.288176	0.0289862
RTN3	0.398134	-0.0443828	-0.156388	-0.367043	-0.357847	-0.0190762	-0.114379	-0.119509	-0.395684	-0.216458	-0.128662	-0.422217	-0.0146612	0.111624	-0.485761	-0.113938	-0.141543	0.0878838	-0.201223	-0.0783999	-0.385692	-0.279422	-0.0102593	-0.163381	0.043912	-0.0703585	-0.239576	-0.122856	0.0421618	-0.522023	0.298246	-0.100188	0.124053	-0.192812
RPL35A	0.251062	-0.0305785	0.0454664	0.0277968	0.209242	-0.430716	-0.366079	-0.0484772	0.266117	-0.206422	-0.115335	0.200726	0.221458	-0.233951	0.110829	0.0476482	-0.0576497	-0.302157	-0.094303	-0.0584856	0.103873	0.192717	-0.110148	-0.342849	0.0444699	-0.0920429	0.0305868	0.0436918	-0.138497	0.106618	0.298572	-0.0211245	-0.0429424	-0.550934
ERP29	0.362475	0.0172803	0.0539072	0.105347	0.17383	-0.07395	-0.216067	-0.00805485	0.388709	0.0169022	-0.285402	-0.148923	0.294925	0.289071	0.29115	0.158544	-0.280278	-0.111056	0.0978081	-0.114266	-0.297873	0.0620504	-0.154486	-0.195897	0.356001	0.118492	0.138228	0.190107	0.237766	-0.00324027	-0.0249043	0.0778811	0.353121	-0.261659
TRAF2	0.200426	0.306823	0.158993	0.377423	0.149904	-0.165916	-0.138042	0.259486	-0.116404	0.321673	0.229297	0.476823	0.365701	-0.251538	0.174891	-0.00255177	-0.245993	0.00165824	0.381545	0.193769	-0.184935	0.0691711	0.127854	-0.216208	0.381287	0.252454	0.0135388	0.0940885	0.338666	0.160751	0.307003	0.349889	0.277461	0.0983948
NFATC2	0.163697	0.2267	0.283107	0.125223	0.114584	0.346119	0.250022	0.306677	0.384849	0.390269	0.152815	0.366833	0.113011	-0.198701	0.533346	0.142027	0.5004	0.72907	0.264219	0.214534	0.377195	0.283894	0.32275	0.384934	0.121769	0.218064	0.317493	0.386376	0.236052	0.103464	-0.309295	-0.0408851	0.0744295	0.641411
RUVBL1	0.244157	0.0733972	-0.0783193	0.0198289	0.10005	-0.472611	-0.306464	-0.204092	0.058664	-0.181856	-0.286389	-0.169163	-0.0643283	-0.339389	0.156285	-0.0187328	-0.381825	-0.437377	0.0135335	-0.18296	-0.146982	0.179538	-0.19058	-0.464669	0.000348264	-0.216777	-0.212441	-0.254132	-0.0117989	-0.0164527	0.340211	-0.184702	-0.0869259	-0.434673
CNNM1	-0.43497	-0.0392165	0.069768	-0.0211715	-0.175897	0.400286	0.337815	-0.0975319	-0.333929	-0.230209	-0.185071	0.0273823	-0.0597476	-0.0124181	-0.508606	-0.13083	0.0335804	-0.439599	-0.244044	-0.187557	-0.265858	-0.199781	-0.0664075	0.324265	-0.242077	-0.19914	-0.177822	-0.190535	0.012897	-0.266456	0.0194841	0.063409	-0.226807	-0.229612
MS4A1	0.584337	0.599118	0.710369	0.622475	0.748838	0.693146	-0.413474	0.562475	0.398703	0.606109	0.465963	0.628904	0.529706	0.306323	0.397651	0.664224	0.480363	0.58038	0.476486	0.600362	0.661815	0.553345	0.744117	0.654779	0.61749	0.731599	0.650996	0.661261	0.768687	0.707054	0.474344	0.71276	0.614641	0.683471
PPP2CB	0.0633303	0.166309	-0.0512514	0.0572894	-0.264064	0.368349	0.206327	-0.109553	-0.0510075	-0.154482	-0.0334735	-0.360316	-0.0620412	-0.04822	0.121935	0.113154	0.211078	0.268883	-0.0707785	-0.145338	-0.00482057	0.050556	0.143758	0.290168	-0.0383522	-0.110123	-0.0919503	-0.0769654	-0.435873	-0.144188	-0.563605	-0.0669006	-0.218925	-0.329997
PSMA7	0.110804	0.218839	0.139502	0.141284	0.264429	-0.38379	-0.147641	-0.084682	0.225895	-0.0856084	-0.00758932	0.0562519	0.165543	0.29793	0.314628	0.0824162	-0.114029	-0.170187	0.251621	0.0668944	-0.0679416	0.305774	0.0105499	-0.290814	0.345605	-0.0638815	-0.190532	-0.115233	-0.27718	0.320184	0.375696	0.0868191	0.0241183	0.336027
NUP85	0.288023	-0.0789121	0.0429273	-0.0645765	-0.0649352	-0.394813	-0.182075	-0.0791544	-0.0326981	-0.0572031	0.180375	0.39407	0.153729	-0.0722636	0.218763	-0.0988075	-0.279299	-0.381303	-0.0219725	-0.0189483	0.00605454	0.174264	0.0835078	-0.397742	-0.00263776	-0.0510996	-0.106641	-0.151803	-0.15976	0.356308	0.383547	-0.012108	0.0152719	0.267103
CTNND1	0.177235	-0.241888	-0.203029	0.00664627	-0.382911	0.231782	0.327539	-0.270747	0.0135433	-0.125115	0.079402	-0.121709	-0.324885	-0.0206325	0.287837	-0.0923785	-0.118477	-0.24097	-0.302679	-0.0771298	-0.12567	-0.107263	-0.108832	0.14307	-0.370301	-0.247651	-0.147632	-0.286234	-0.412514	-0.300469	-0.575276	-0.21294	0.0274518	-0.117935
KLRC2	0.412039	0.601473	0.414961	0.65803	0.448774	0.37326	0.41852	0.41292	-0.123371	0.620443	0.447411	0.569821	0.428075	0.193172	-0.169633	0.563058	0.334372	0.567059	0.544851	0.366668	0.20365	0.367507	0.244627	0.0939823	0.562864	0.514134	0.286083	0.319366	0.632489	0.657703	0.300784	0.678506	0.292438	0.628333
HERPUD1	0.218434	0.332652	0.339211	0.27337	0.383728	0.570373	0.0824117	0.385996	0.638217	0.281843	-0.0774695	-0.00732962	0.200239	0.579123	0.555265	0.181894	0.343479	0.591225	0.245894	0.468559	0.239703	0.256678	-0.0235699	0.513119	0.623306	0.435422	0.527571	0.517854	0.48508	0.114743	-0.112152	0.172118	0.291167	0.30818
THY1	0.562129	0.476321	0.290926	0.143596	0.108585	0.309735	-0.0594871	0.353399	0.0985893	0.275693	-0.0418163	0.00468801	0.074179	-0.00398185	-0.371999	0.170449	0.112342	0.316022	0.130308	0.0481034	0.570128	0.371853	0.508766	0.402997	0.347386	0.341749	0.366485	0.417625	0.125671	0.0424925	0.162608	0.206166	0.174373	0.488649
TFAP2C	-0.256079	-0.128186	-0.0308865	0.10946	0.0342505	0.0687818	0.332319	-0.141906	0.287029	-0.19943	0.0974412	-0.366247	-0.1412	0.118429	0.0754312	0.0722265	-0.169624	-0.453683	0.00649348	0.259679	-0.00418639	0.111987	-0.00262811	0.179327	0.00553444	-0.0364248	-0.267552	-0.338194	0.368664	0.287933	-0.311151	-0.0749469	0.0745711	-0.0281445
KDM1A	-0.130247	-0.426698	-0.0968054	-0.048687	0.278739	-0.242282	-0.503627	-0.204152	-0.32355	-0.205415	-0.0167682	-0.405368	-0.22475	-0.568908	0.122979	0.0709348	-0.462839	-0.435213	-0.279889	-0.394118	-0.152496	-0.0816127	-0.291648	-0.283917	-0.155987	-0.069493	-0.302104	-0.326683	-0.315399	-0.184526	0.332596	-0.340436	-0.114988	-0.104967
FEN1	-0.251232	0.0892792	0.0520594	-0.113248	-0.0410102	-0.252953	-0.415603	-0.148018	-0.335286	0.0192836	0.0258111	0.301709	0.117963	-0.123134	-0.205056	-0.076144	-0.286606	-0.48828	0.0242774	-0.0475134	-0.0599742	-0.157988	-0.0662676	-0.290843	-0.0688812	-0.111932	-0.102072	-0.129251	-0.0322863	0.378525	0.507066	-0.0712351	0.11226	0.0593766
NLE1	0.32335	-0.142237	-0.102485	-0.160849	0.0347596	-0.447069	-0.391486	-0.172663	-0.419297	-0.216767	0.0142562	0.119656	0.073466	-0.438761	-0.365101	-0.0939381	-0.363945	-0.453718	-0.118335	-0.146926	-0.184188	0.26241	-0.240904	-0.334971	-0.14952	-0.356223	-0.217718	-0.187887	-0.00702862	-0.144429	-0.0700948	0.0752686	-0.0541528	-0.532473
SLC39A4	0.117192	-0.300966	-0.0168584	-0.263076	0.0315756	-0.376406	-0.519018	-0.11359	0.301335	-0.295552	0.151846	-0.311059	-0.0894542	-0.0990486	0.225804	0.10427	-0.3072	-0.250179	-0.0201672	0.0118391	-0.281743	0.201304	-0.100237	-0.401403	-0.0814612	-0.113057	-0.230753	-0.0738976	-0.193563	-0.023404	0.230249	-0.00484363	0.0453978	0.191953
RPL19	0.396281	-0.13421	0.0168995	0.118096	0.289256	-0.411685	-0.43175	0.0835673	0.167123	-0.103249	0.0834757	0.27033	0.204505	0.0169848	0.119807	-0.0308554	-0.0995133	-0.173695	-0.138983	-0.0344335	-0.0519192	0.118968	-0.146168	-0.261614	0.0769609	-0.134901	-0.0845144	0.0615025	0.123017	0.0794821	0.424035	0.104213	-0.0606985	-0.403079
CCND1	-0.202998	0.0353971	-0.236204	0.13321	-0.398788	-0.212405	0.680204	-0.0582499	-0.191685	-0.0729541	0.00472115	0.347216	-0.12047	0.0223138	0.073336	0.121522	0.040287	0.198522	-0.00667173	-0.0859471	-0.142611	-0.0177838	0.00569899	-0.127389	0.172994	-0.0530508	-0.137193	-0.173403	-0.339226	0.0441989	-0.33683	0.0711494	0.127596	0.0718744
ARHGEF1	0.504148	0.448149	0.401574	0.4618	0.340466	-0.0286474	0.233455	0.333005	0.111339	0.333005	0.377797	0.557651	0.441304	0.462154	0.453978	0.285956	0.212887	0.286311	0.567605	0.191558	0.210688	0.180116	0.358323	-0.144706	0.540528	0.395971	0.220971	0.191335	0.820255	0.643586	0.734364	0.398403	0.227985	0.0227242
PDCD5	0.0841751	-0.0090118	0.136205	0.061398	-0.0355089	-0.478412	-0.346735	-0.176589	0.0113898	-0.110816	0.0718833	0.314877	0.0449496	-0.436505	0.24957	-0.0345605	-0.206219	-0.386356	0.141783	0.00689447	-0.186131	-0.0604526	-0.145732	-0.396975	0.0567813	-0.0970845	-0.106732	-0.105481	0.355932	0.0927358	0.212509	0.0819724	-0.128311	0.0500857
NCK2	0.228784	-0.0621466	0.212752	0.0614718	-0.188047	-0.189419	0.209434	-0.1129	0.158076	-0.0811051	0.241576	0.364097	-0.145068	-0.0953061	0.454114	0.151872	-0.088928	-0.0950249	-0.206335	-0.230412	0.211025	-0.00696265	0.00962269	-0.302539	-0.190089	-0.110878	-0.273025	-0.209498	0.146643	-0.06383	-0.39427	-0.210664	-0.17298	-0.212471
HNRNPD	0.0312225	0.0207369	0.0634049	-0.0500638	0.180041	-0.268787	-0.409044	-0.0581225	-0.311066	-0.0456944	0.199215	0.173216	0.0195544	-0.367292	0.126551	0.224801	-0.274294	-0.369472	0.129218	-0.176689	-0.0201134	-0.128553	-0.0197822	-0.310479	-0.112385	0.0338834	-0.103444	-0.0631424	-0.336507	0.199906	0.443655	-0.149919	-0.217686	-0.225856
GLUL	0.650555	0.247809	-0.0874794	0.203492	-5.68781e-05	0.318296	0.540918	0.0573441	0.304458	0.13186	0.377657	0.296206	0.560307	-0.0114305	0.0477168	-0.19729	0.309813	0.354	0.475101	0.334844	0.470236	0.493995	0.290036	0.23757	0.340243	0.44381	0.265477	0.110772	0.194885	-0.0512359	-0.0195433	0.0270521	0.370106	0.292807
EPB41	0.15664	-0.357848	-0.00764809	-0.0655796	0.213729	0.0268845	0.00170187	0.0206412	0.0162543	0.0754714	0.14064	0.414427	0.248022	-0.155347	0.246057	0.0249262	-0.101031	0.132342	-0.042322	-0.145609	0.459876	-0.355996	-0.124358	-0.0564126	-0.194198	0.299112	0.0402693	0.0787609	0.0294234	0.274512	0.517875	-0.0790177	-0.0839923	0.183465
IFITM3	0.463	0.685927	0.330472	0.408679	0.0333846	-0.0168518	0.447949	0.366014	0.566828	0.364701	0.435911	0.483218	0.360444	0.248808	0.508514	0.248417	0.262167	0.492995	0.0839884	0.266598	0.367433	0.729949	0.573423	-0.0229049	0.559348	0.3483	0.226031	0.341681	-0.0184555	0.419423	-0.110773	0.408535	0.495876	0.470036
BTF3	-0.0336187	-0.0135913	-0.226988	0.123494	0.215076	-0.347512	-0.533586	0.0195961	0.20436	0.0216022	-0.0809622	0.24032	0.140438	-0.322594	0.0473787	0.00605793	-0.0362374	-0.0392867	0.0313366	-0.0958175	-0.0950559	0.187329	-0.155773	-0.205959	-0.121074	-0.201403	0.0979089	0.154686	-0.312559	0.0746954	0.178858	0.00924796	0.0130504	-0.602371
CSF3R	0.858957	0.560327	0.27747	0.558766	0.591516	0.750566	0.710649	0.736206	0.838052	0.661503	0.861313	0.846627	0.809694	-0.0178738	0.816548	0.688189	0.36297	0.711157	0.59916	0.691472	0.75474	0.705311	0.745604	0.735919	0.884789	0.822429	0.673954	0.722202	0.742864	0.688957	0.119654	0.545264	0.568335	0.797585
IFITM1	0.593174	0.671248	0.344372	0.404317	0.571397	-0.0579176	0.528723	0.440044	0.472053	0.471016	0.432928	0.496016	0.307485	0.116701	0.446568	0.524071	0.179535	0.345475	0.27392	0.299578	0.468449	0.743407	0.670435	-0.196327	0.566427	0.541056	0.391307	0.43959	0.237679	0.684923	0.297483	0.267894	0.5459	0.638982
BUB1B	-0.206094	-0.102707	0.0445222	-0.207694	-0.135781	-0.274815	-0.138683	-0.119791	-0.100707	-0.0313348	-0.0809999	0.459034	0.0969795	-0.261567	0.0672474	-0.100144	-0.329783	-0.523346	-0.0288598	-0.157058	0.0513672	-0.229878	-0.00150447	-0.322162	-0.229129	-0.121578	-0.112208	-0.167387	0.129934	0.357671	0.404578	-0.200186	-0.20642	-0.125885

## Sheet: Fig.5
Fig. 5	ROC curve evaluating the predicitons of MHC I-association approach and other network centrality methods using target genes of 36 compounds that have been tested in clinical trials or used for combination treatments with anti-PD-1 therapy.
	The target genes of the 36 compounds that were used for the evaluation are listed in Supplementary Dataset 5
	The predicitons of MHC I-association approach and other network centrality methods are listed in Supplementary Dataset 1 and the tab "Fig.3b & Fig.3d" of this data source file

## Sheet: Fig.6a
Fig.6a	the predictive performance of our MIAS score for patient response to anti-PD1 across several melanoma patient cohort data sets
	p-values of one-sided Wilcoxon test and area under the curve (AUC) values of receiver operating characteristic (ROC) curves of all the datasets are listed below
Dataset	-log10(p-value of wilcoxon test)	AUC of ROC curve
Hugo.PD1.Pre_2016 (*15/**13)	0.631523	0.584615
Auslander.PD1.Pre_2018 (*2/**9)	1.1383	0.888889
Auslander.PD1.On_2018 (*1/**19)	1.30103	1
Auslander.PD1.All_2018 (*3/**28)	0.84655	0.702381
Riaz.PD1.Pre_2017 (*10/**39)	1.04769	0.641026
Riaz.PD1.On_2017 (*13/**43)	2.70104	0.760286
Riaz.PD1.All_2017 (*23/**82)	2.97329	0.710498
Gide.Pre_2019 (*31/**24)	5.38158	0.836022
Gide.On_2019 (*9/**5)	2.6994	0.955556
Gide.PD1_2019 (*23/**22)	4.62426	0.837945
Gide.PD1.CTLA4_2019 (*17/**7)	2.78793	0.87395
Gide.All_2019 (*40/**29)	7.193	0.852586
Liu.Pre_2019 (*47/**74)	1.11975	0.577631
Abril-Rodriguez.Pre.2020 (*10/**17)	0.178808	0.452941
Abril-Rodriguez.On.2020 (*13/**17)	3.69142	0.864253
Abril-Rodriguez.All.2020 (*23/**34)	2.29637	0.700767
SKCM.All_Pre.PD1 (*115/**175)	6.32234	0.670161
SKCM.All_On.PD1 (*36/**85)	9.76872	0.862092
SKCM.All.PD1 (*151/**260)	11.7637	0.705782

[truncated: 11 more sheets: Fig.6b, Fig.6c, Fig.6d, Suppl.Fig.1, Suppl.Fig.2, Suppl.Fig.3, Suppl.Fig.4, Suppl.Fig.5, Suppl.Fig.6, Suppl.Fig.7, Suppl.Fig.8]
